# Supplementary material for: Genome-wide analysis of differentially expressed profiles of mRNAs, lncRNAs and circRNAs during Cryptosporidium baileyi infection
Source: BMC Genomics. 2018 May 10;19:356. doi: 10.1186/s12864-018-4754-2 (PMC5946474; doi:10.1186/s12864-018-4754-2)
Supplement: Supplementary file 1 — The information of all novel lncRNAs identified in this study. (XLSX 106 kb) [file 12864_2018_4754_MOESM1_ESM.xlsx]

## Sheet: Novel_lncRNA_information
Novel_lncRNA_ID	Novel_lncRNA_Gene_ID	Gene_Type	Status	Chromosome	Start	End	Strand	Exon_number	Length	ORF
LNC_000217	XLOC_008480	lincRNA	Novel_lncRNA	chr1	165811062	165816245	+	2	971	112
LNC_000216	XLOC_008384	lincRNA	Novel_lncRNA	chr1	158606049	158615592	+	3	1054	102
LNC_000215	XLOC_008365	lincRNA	Novel_lncRNA	chr1	158511366	158513358	+	2	1632	90
LNC_000214	XLOC_008293	lincRNA	Novel_lncRNA	chr1	150833878	150845318	+	5	1002	70
LNC_000213	XLOC_008293	lincRNA	Novel_lncRNA	chr1	150833778	150841225	+	3	1848	88
LNC_000212	XLOC_008293	lincRNA	Novel_lncRNA	chr1	150828970	150841225	+	4	1837	88
LNC_000211	XLOC_008293	lincRNA	Novel_lncRNA	chr1	150828804	150847254	+	5	2329	165
LNC_000210	XLOC_008276	lincRNA	Novel_lncRNA	chr1	144561410	144565351	+	2	2617	100
LNC_001346	XLOC_049664	antisense_lncRNA	Novel_lncRNA	chrZ	25108573	25126042	-	9	2971	280
LNC_001347	XLOC_049677	lincRNA	Novel_lncRNA	chrZ	26411140	26413830	-	2	2185	87
LNC_001344	XLOC_049664	lincRNA	Novel_lncRNA	chrZ	25108573	25124801	-	7	4205	221
LNC_001345	XLOC_049664	lincRNA	Novel_lncRNA	chrZ	25108573	25124801	-	7	3745	280
LNC_001342	XLOC_049476	lincRNA	Novel_lncRNA	chrZ	17165856	17183245	-	6	2168	91
LNC_001343	XLOC_049476	lincRNA	Novel_lncRNA	chrZ	17175761	17199398	-	4	3103	129
LNC_000219	XLOC_008527	lincRNA	Novel_lncRNA	chr1	168773299	168776723	+	2	1998	86
LNC_000218	XLOC_008482	antisense_lncRNA	Novel_lncRNA	chr1	166475144	166478828	+	2	268	84
LNC_001188	XLOC_044660	antisense_lncRNA	Novel_lncRNA	chr7	21849370	21850952	-	2	1013	156
LNC_001189	XLOC_044674	lincRNA	Novel_lncRNA	chr7	22675440	22688572	-	3	2394	178
LNC_001180	XLOC_044529	lincRNA	Novel_lncRNA	chr7	16987369	16988196	-	2	729	115
LNC_001181	XLOC_044582	lincRNA	Novel_lncRNA	chr7	18111023	18115307	-	2	3838	80
LNC_001182	XLOC_044586	lincRNA	Novel_lncRNA	chr7	18344043	18346079	-	2	1207	169
LNC_001183	XLOC_044589	antisense_lncRNA	Novel_lncRNA	chr7	18406111	18412668	-	2	5864	251
LNC_001184	XLOC_044624	antisense_lncRNA	Novel_lncRNA	chr7	20532816	20535322	-	2	1984	94
LNC_001185	XLOC_044636	lincRNA	Novel_lncRNA	chr7	21015537	21044609	-	2	728	78
LNC_001186	XLOC_044636	lincRNA	Novel_lncRNA	chr7	21031508	21044603	-	2	7394	151
LNC_001187	XLOC_044642	lincRNA	Novel_lncRNA	chr7	21373202	21376955	-	2	3238	130
LNC_000109	XLOC_003879	lincRNA	Novel_lncRNA	JH375658.1	3753	5076	+	4	420	125
LNC_000108	XLOC_003879	lincRNA	Novel_lncRNA	JH375658.1	3753	5076	+	4	417	124
LNC_000103	XLOC_003674	antisense_lncRNA	Novel_lncRNA	JH375493.1	5138	6025	-	2	783	162
LNC_000102	XLOC_003648	lincRNA	Novel_lncRNA	JH375466.1	1	1627	+	3	1470	131
LNC_000101	XLOC_003595	lincRNA	Novel_lncRNA	JH375356.1	12038	21348	-	4	6708	186
LNC_000100	XLOC_003508	lincRNA	Novel_lncRNA	JH375242.1	16641	120060	-	3	897	254
LNC_000107	XLOC_003879	lincRNA	Novel_lncRNA	JH375658.1	3753	5076	+	3	631	88
LNC_000106	XLOC_003777	lincRNA	Novel_lncRNA	JH375571.1	5081	5659	-	2	506	110
LNC_000105	XLOC_003776	lincRNA	Novel_lncRNA	JH375571.1	3668	4817	+	4	831	217
LNC_000104	XLOC_003679	lincRNA	Novel_lncRNA	JH375495.1	2562	4948	-	2	1922	218
LNC_001298	XLOC_048464	lincRNA	Novel_lncRNA	chrZ	24163230	24173769	+	3	3371	125
LNC_001299	XLOC_048464	lincRNA	Novel_lncRNA	chrZ	24166350	24173769	+	2	5965	177
LNC_001294	XLOC_048362	lincRNA	Novel_lncRNA	chrZ	21976924	21978405	+	2	843	99
LNC_001295	XLOC_048415	lincRNA	Novel_lncRNA	chrZ	22618451	22639363	+	4	2542	171
LNC_001296	XLOC_048444	lincRNA	Novel_lncRNA	chrZ	23314142	23318577	+	3	1739	154
LNC_001297	XLOC_048464	lincRNA	Novel_lncRNA	chrZ	24149044	24173769	+	3	3071	122
LNC_001290	XLOC_048261	lincRNA	Novel_lncRNA	chrZ	16273414	16280461	+	2	5454	139
LNC_001291	XLOC_048261	lincRNA	Novel_lncRNA	chrZ	16273414	16280461	+	2	5452	135
LNC_001292	XLOC_048281	antisense_lncRNA	Novel_lncRNA	chrZ	16977628	16993535	+	2	14106	143
LNC_001293	XLOC_048281	antisense_lncRNA	Novel_lncRNA	chrZ	16978424	16993535	+	2	13317	143
LNC_001348	XLOC_049737	lincRNA	Novel_lncRNA	chrZ	28959780	28969351	-	2	8474	132
LNC_001349	XLOC_049783	lincRNA	Novel_lncRNA	chrZ	33640853	33643560	-	2	1523	141
LNC_001340	XLOC_049476	lincRNA	Novel_lncRNA	chrZ	17163851	17172823	-	3	6191	207
LNC_001341	XLOC_049476	lincRNA	Novel_lncRNA	chrZ	17165856	17172500	-	4	5244	121
LNC_000965	XLOC_036932	lincRNA	Novel_lncRNA	chr4	33986029	33993070	-	2	883	83
LNC_000964	XLOC_036871	lincRNA	Novel_lncRNA	chr4	31933242	31948605	-	2	14614	160
LNC_000967	XLOC_037047	lincRNA	Novel_lncRNA	chr4	39837025	39908347	-	2	69787	164
LNC_000966	XLOC_036977	antisense_lncRNA	Novel_lncRNA	chr4	37370897	37382660	-	3	1535	137
LNC_000961	XLOC_036796	lincRNA	Novel_lncRNA	chr4	30164971	30168069	-	2	479	78
LNC_000960	XLOC_036729	lincRNA	Novel_lncRNA	chr4	28143826	28298645	-	3	866	102
LNC_000963	XLOC_036871	lincRNA	Novel_lncRNA	chr4	31914922	31950849	-	4	14266	128
LNC_000962	XLOC_036814	lincRNA	Novel_lncRNA	chr4	30205740	30209951	-	2	3817	101
LNC_000969	XLOC_037092	antisense_lncRNA	Novel_lncRNA	chr4	45101012	45110718	-	2	2678	106
LNC_000968	XLOC_037070	lincRNA	Novel_lncRNA	chr4	43416235	43442304	-	4	1265	86
LNC_000819	XLOC_031692	lincRNA	Novel_lncRNA	chr3	75472261	75495321	+	4	1126	135
LNC_000818	XLOC_031692	lincRNA	Novel_lncRNA	chr3	75472124	75494450	+	3	966	103
LNC_000811	XLOC_031539	lincRNA	Novel_lncRNA	chr3	66494661	66498795	+	2	2383	99
LNC_000810	XLOC_031470	lincRNA	Novel_lncRNA	chr3	62997639	62999984	+	2	1796	160
LNC_000813	XLOC_031539	lincRNA	Novel_lncRNA	chr3	66507478	66528767	+	2	19002	152
LNC_000812	XLOC_031539	lincRNA	Novel_lncRNA	chr3	66495777	66507878	+	2	9136	122
LNC_000815	XLOC_031584	lincRNA	Novel_lncRNA	chr3	67950625	67984339	+	2	1637	99
LNC_000814	XLOC_031543	lincRNA	Novel_lncRNA	chr3	66528909	66530905	+	2	1889	83
LNC_000817	XLOC_031584	lincRNA	Novel_lncRNA	chr3	67950625	68051499	+	4	2628	122
LNC_000816	XLOC_031584	lincRNA	Novel_lncRNA	chr3	67950625	67989627	+	3	705	97
LNC_000587	XLOC_022673	lincRNA	Novel_lncRNA	chr2	119453271	119478816	+	3	6823	106
LNC_000586	XLOC_022670	lincRNA	Novel_lncRNA	chr2	119414478	119416289	+	2	1688	112
LNC_000585	XLOC_022670	lincRNA	Novel_lncRNA	chr2	119411728	119414419	+	2	2584	96
LNC_000584	XLOC_022626	lincRNA	Novel_lncRNA	chr2	116818945	116820001	+	2	765	73
LNC_000583	XLOC_022546	lincRNA	Novel_lncRNA	chr2	112578737	112602795	+	2	23828	148
LNC_000582	XLOC_022525	antisense_lncRNA	Novel_lncRNA	chr2	112071525	112117706	+	2	962	72
LNC_000581	XLOC_022416	lincRNA	Novel_lncRNA	chr2	107951627	107961824	+	3	1811	89
LNC_000580	XLOC_022314	lincRNA	Novel_lncRNA	chr2	104979757	104992475	+	3	1494	67
LNC_000589	XLOC_022673	lincRNA	Novel_lncRNA	chr2	119453300	119510732	+	4	475	67
LNC_000588	XLOC_022673	lincRNA	Novel_lncRNA	chr2	119453290	119491477	+	4	1597	69
LNC_000741	XLOC_028690	lincRNA	Novel_lncRNA	chr26	3198991	3202775	+	3	3116	223
LNC_000740	XLOC_028675	lincRNA	Novel_lncRNA	chr26	2661962	2663924	+	2	1828	153
LNC_000743	XLOC_028945	lincRNA	Novel_lncRNA	chr26	5283495	5293456	-	2	476	135
LNC_000742	XLOC_028731	lincRNA	Novel_lncRNA	chr26	4739475	4744580	+	3	1107	185
LNC_000745	XLOC_028998	lincRNA	Novel_lncRNA	chr27	1517260	1519166	+	2	1527	352
LNC_000744	XLOC_028980	lincRNA	Novel_lncRNA	chr27	1087894	1089150	+	2	684	108
LNC_000747	XLOC_029002	antisense_lncRNA	Novel_lncRNA	chr27	1616776	1622726	+	5	5361	238
LNC_000746	XLOC_028998	lincRNA	Novel_lncRNA	chr27	1517289	1519166	+	2	1518	265
LNC_000749	XLOC_029002	antisense_lncRNA	Novel_lncRNA	chr27	1616858	1622726	+	5	3920	201
LNC_000748	XLOC_029002	antisense_lncRNA	Novel_lncRNA	chr27	1616854	1622726	+	5	5117	201
LNC_000369	XLOC_013180	lincRNA	Novel_lncRNA	chr10	2451941	2454983	-	2	2024	108
LNC_000368	XLOC_013067	lincRNA	Novel_lncRNA	chr10	18847989	18858423	+	4	1160	197
LNC_000367	XLOC_013059	lincRNA	Novel_lncRNA	chr10	18793611	18799175	+	2	4963	160
LNC_000366	XLOC_012991	lincRNA	Novel_lncRNA	chr10	16871511	16884835	+	2	779	116
LNC_000365	XLOC_012985	lincRNA	Novel_lncRNA	chr10	16499274	16504431	+	2	4715	135
LNC_000364	XLOC_012953	lincRNA	Novel_lncRNA	chr10	14606742	14609191	+	5	809	111
LNC_000363	XLOC_012948	lincRNA	Novel_lncRNA	chr10	14585977	14595731	+	4	4036	123
LNC_000362	XLOC_012948	lincRNA	Novel_lncRNA	chr10	14584732	14598063	+	3	6963	121
LNC_000361	XLOC_012948	lincRNA	Novel_lncRNA	chr10	14584732	14598063	+	4	3627	106
LNC_000360	XLOC_012942	lincRNA	Novel_lncRNA	chr10	14427684	14430226	+	2	1051	73
LNC_000569	XLOC_021638	lincRNA	Novel_lncRNA	chr2	66072201	66125448	+	3	3033	115
LNC_000568	XLOC_021556	lincRNA	Novel_lncRNA	chr2	61966374	61973074	+	3	3712	123
LNC_000561	XLOC_021455	lincRNA	Novel_lncRNA	chr2	59636394	59643111	+	2	3727	115
LNC_000560	XLOC_021419	lincRNA	Novel_lncRNA	chr2	55685889	55687167	+	2	1190	74
LNC_000563	XLOC_021471	lincRNA	Novel_lncRNA	chr2	59897028	59902767	+	2	3434	124
LNC_000562	XLOC_021458	lincRNA	Novel_lncRNA	chr2	59835722	59896168	+	3	2892	112
LNC_000565	XLOC_021551	lincRNA	Novel_lncRNA	chr2	61920524	61927360	+	2	1885	139
LNC_000564	XLOC_021517	lincRNA	Novel_lncRNA	chr2	60099185	60113166	+	3	12787	214
LNC_000567	XLOC_021554	lincRNA	Novel_lncRNA	chr2	61930878	61942843	+	3	5699	149
LNC_000566	XLOC_021551	lincRNA	Novel_lncRNA	chr2	61920645	61923927	+	2	580	111
LNC_001359	XLOC_049982	lincRNA	Novel_lncRNA	chrZ	45912112	45914263	-	2	984	89
LNC_001358	XLOC_049929	lincRNA	Novel_lncRNA	chrZ	43556563	43557836	-	2	1173	76
LNC_001355	XLOC_049903	lincRNA	Novel_lncRNA	chrZ	41818155	41826054	-	2	3193	99
LNC_001354	XLOC_049902	lincRNA	Novel_lncRNA	chrZ	41814774	41818060	-	2	774	87
LNC_001357	XLOC_049905	lincRNA	Novel_lncRNA	chrZ	41999204	42015614	-	2	12373	118
LNC_001356	XLOC_049905	lincRNA	Novel_lncRNA	chrZ	41972603	41980712	-	2	7949	159
LNC_001351	XLOC_049850	lincRNA	Novel_lncRNA	chrZ	37611067	37616287	-	2	2525	106
LNC_001350	XLOC_049845	lincRNA	Novel_lncRNA	chrZ	37452275	37460479	-	3	1101	129
LNC_001353	XLOC_049889	lincRNA	Novel_lncRNA	chrZ	40755430	40757477	-	2	1497	93
LNC_001352	XLOC_049889	lincRNA	Novel_lncRNA	chrZ	40742209	40757578	-	2	6027	109
LNC_001199	XLOC_045445	antisense_lncRNA	Novel_lncRNA	chr8	18151688	18164125	+	2	11622	226
LNC_001198	XLOC_045445	antisense_lncRNA	Novel_lncRNA	chr8	18147169	18168046	+	6	7281	157
LNC_001197	XLOC_045445	antisense_lncRNA	Novel_lncRNA	chr8	18147169	18159216	+	3	9009	157
LNC_001196	XLOC_045394	antisense_lncRNA	Novel_lncRNA	chr8	15306531	15310626	+	3	1627	94
LNC_001195	XLOC_045391	lincRNA	Novel_lncRNA	chr8	15276343	15278285	+	2	1411	118
LNC_001194	XLOC_045361	lincRNA	Novel_lncRNA	chr8	14320905	14359150	+	4	3625	102
LNC_001193	XLOC_045121	lincRNA	Novel_lncRNA	chr8	5554099	5557823	+	2	3646	163
LNC_001192	XLOC_045020	lincRNA	Novel_lncRNA	chr8	1293851	1301357	+	2	3762	220
LNC_001191	XLOC_044796	lincRNA	Novel_lncRNA	chr7	33912002	33996746	-	3	601	166
LNC_001190	XLOC_044778	antisense_lncRNA	Novel_lncRNA	chr7	30004547	30020809	-	2	827	170
LNC_000178	XLOC_007089	lincRNA	Novel_lncRNA	chr1	95950192	95989195	+	2	1653	116
LNC_000179	XLOC_007090	lincRNA	Novel_lncRNA	chr1	95951341	95969028	+	2	16644	130
LNC_000176	XLOC_006942	antisense_lncRNA	Novel_lncRNA	chr1	91922414	91933541	+	2	2835	94
LNC_000177	XLOC_006954	lincRNA	Novel_lncRNA	chr1	91995719	92002673	+	2	1373	129
LNC_000174	XLOC_006831	lincRNA	Novel_lncRNA	chr1	88111315	88114439	+	2	2192	110
LNC_000175	XLOC_006853	lincRNA	Novel_lncRNA	chr1	89173472	89177367	+	3	2386	113
LNC_000172	XLOC_006663	lincRNA	Novel_lncRNA	chr1	82278894	82281191	+	2	2010	72
LNC_000173	XLOC_006764	lincRNA	Novel_lncRNA	chr1	84817016	84823577	+	2	1132	111
LNC_000170	XLOC_006533	lincRNA	Novel_lncRNA	chr1	82021031	82046061	+	2	8973	133
LNC_000171	XLOC_006602	lincRNA	Novel_lncRNA	chr1	82086933	82106154	+	3	6057	94
LNC_001283	XLOC_047790	lincRNA	Novel_lncRNA	chr9	17274920	17277923	-	2	1769	115
LNC_001282	XLOC_047790	lincRNA	Novel_lncRNA	chr9	17274920	17277917	-	3	1641	114
LNC_001281	XLOC_047790	lincRNA	Novel_lncRNA	chr9	17260232	17277923	-	2	3465	139
LNC_001280	XLOC_047790	lincRNA	Novel_lncRNA	chr9	17260232	17277923	-	2	3481	121
LNC_001287	XLOC_048011	lincRNA	Novel_lncRNA	chrZ	247401	252817	+	2	4387	168
LNC_001286	XLOC_048011	lincRNA	Novel_lncRNA	chrZ	247188	252817	+	2	4608	168
LNC_001285	XLOC_047853	lincRNA	Novel_lncRNA	chr9	20010038	20011678	-	2	1188	107
LNC_001284	XLOC_047838	antisense_lncRNA	Novel_lncRNA	chr9	19058756	19062948	-	2	855	151
LNC_001289	XLOC_048237	lincRNA	Novel_lncRNA	chrZ	13501596	13504664	+	2	690	72
LNC_001288	XLOC_048063	lincRNA	Novel_lncRNA	chrZ	2340340	2359183	+	2	3974	128
LNC_000521	XLOC_019171	antisense_lncRNA	Novel_lncRNA	chr18	427063	458386	+	2	626	79
LNC_000520	XLOC_019133	antisense_lncRNA	Novel_lncRNA	chr17	9406371	9417705	-	6	3377	198
LNC_000002	XLOC_000137	lincRNA	Novel_lncRNA	AADN03009794.1	13254	19765	+	2	6156	133
LNC_000003	XLOC_000137	lincRNA	Novel_lncRNA	AADN03009794.1	13254	19765	+	2	6063	133
LNC_000001	XLOC_000076	lincRNA	Novel_lncRNA	AADN03009500.1	1	816	-	2	740	118
LNC_000006	XLOC_000315	lincRNA	Novel_lncRNA	AADN03010535.1	198	976	+	2	264	88
LNC_000007	XLOC_000346	lincRNA	Novel_lncRNA	AADN03010643.1	4602	6028	+	2	1243	118
LNC_000004	XLOC_000155	lincRNA	Novel_lncRNA	AADN03009896.1	2	1346	-	2	1221	173
LNC_000005	XLOC_000157	lincRNA	Novel_lncRNA	AADN03009901.1	1174	6446	-	3	3167	129
LNC_000008	XLOC_000384	lincRNA	Novel_lncRNA	AADN03010811.1	27	1771	+	2	1148	91
LNC_000009	XLOC_000412	lincRNA	Novel_lncRNA	AADN03010855.1	423	1205	-	2	723	147
LNC_000529	XLOC_019562	antisense_lncRNA	Novel_lncRNA	chr18	5833257	5837651	-	2	2618	106
LNC_001031	XLOC_039510	lincRNA	Novel_lncRNA	chr5	51474922	51482819	+	2	4292	130
LNC_000828	XLOC_031909	lincRNA	Novel_lncRNA	chr3	94606633	94612116	+	2	692	100
LNC_000829	XLOC_031954	lincRNA	Novel_lncRNA	chr3	100753634	100822406	+	3	910	106
LNC_000824	XLOC_031874	lincRNA	Novel_lncRNA	chr3	91413210	91428450	+	2	618	99
LNC_000825	XLOC_031874	lincRNA	Novel_lncRNA	chr3	91413358	91433834	+	3	1325	109
LNC_000826	XLOC_031886	lincRNA	Novel_lncRNA	chr3	91462880	91465748	+	2	1287	85
LNC_000827	XLOC_031889	antisense_lncRNA	Novel_lncRNA	chr3	91538407	91550271	+	2	11092	120
LNC_000820	XLOC_031692	lincRNA	Novel_lncRNA	chr3	75496089	75531390	+	5	7591	200
LNC_000821	XLOC_031692	lincRNA	Novel_lncRNA	chr3	75500870	75531390	+	2	28705	170
LNC_000822	XLOC_031692	lincRNA	Novel_lncRNA	chr3	75525957	75535675	+	4	2223	132
LNC_000823	XLOC_031795	lincRNA	Novel_lncRNA	chr3	80193926	80197476	+	2	2889	141
LNC_000958	XLOC_036714	lincRNA	Novel_lncRNA	chr4	23261489	23265306	-	2	3387	156
LNC_000959	XLOC_036715	lincRNA	Novel_lncRNA	chr4	23517117	23518326	-	2	1096	132
LNC_000950	XLOC_036605	lincRNA	Novel_lncRNA	chr4	15597368	15600445	-	2	1441	81
LNC_000951	XLOC_036613	lincRNA	Novel_lncRNA	chr4	16341322	16342981	-	2	1308	168
LNC_000952	XLOC_036616	lincRNA	Novel_lncRNA	chr4	16378749	16380559	-	2	692	68
LNC_000953	XLOC_036653	lincRNA	Novel_lncRNA	chr4	18078073	18079309	-	2	1155	122
LNC_000954	XLOC_036685	lincRNA	Novel_lncRNA	chr4	20373652	20432178	-	4	538	63
LNC_000955	XLOC_036685	lincRNA	Novel_lncRNA	chr4	20377834	20432178	-	6	1943	107
LNC_000956	XLOC_036685	lincRNA	Novel_lncRNA	chr4	20410840	20432178	-	2	5172	116
LNC_000957	XLOC_036714	lincRNA	Novel_lncRNA	chr4	23261489	23265306	-	2	3386	156
LNC_000774	XLOC_029809	antisense_lncRNA	Novel_lncRNA	chr3	905231	907892	+	2	1693	109
LNC_000775	XLOC_029909	lincRNA	Novel_lncRNA	chr3	4489981	4492589	+	3	1392	76
LNC_000776	XLOC_029909	lincRNA	Novel_lncRNA	chr3	4490202	4492589	+	3	1190	86
LNC_000777	XLOC_029971	lincRNA	Novel_lncRNA	chr3	8041520	8044414	+	2	1925	114
LNC_000770	XLOC_029681	antisense_lncRNA	Novel_lncRNA	chr28	2192818	2196548	-	2	3259	177
LNC_000771	XLOC_029695	antisense_lncRNA	Novel_lncRNA	chr28	2557449	2568236	-	2	5000	206
LNC_000772	XLOC_029714	lincRNA	Novel_lncRNA	chr28	2889291	2895110	-	2	5667	142
LNC_000773	XLOC_029780	lincRNA	Novel_lncRNA	chr28	4167424	4169293	-	2	1113	150
LNC_000778	XLOC_030044	antisense_lncRNA	Novel_lncRNA	chr3	11612561	11631585	+	5	1945	88
LNC_000779	XLOC_030065	lincRNA	Novel_lncRNA	chr3	12109228	12114432	+	2	4859	171
LNC_000488	XLOC_017992	antisense_lncRNA	Novel_lncRNA	chr15	9108787	9119813	+	3	4787	152
LNC_000489	XLOC_018012	lincRNA	Novel_lncRNA	chr15	9301867	9315963	+	4	355	65
LNC_000486	XLOC_017832	lincRNA	Novel_lncRNA	chr15	4571358	4572962	+	2	1403	166
LNC_000487	XLOC_017992	antisense_lncRNA	Novel_lncRNA	chr15	9106409	9119813	+	3	5188	179
LNC_000484	XLOC_017631	antisense_lncRNA	Novel_lncRNA	chr14	12027032	12041808	-	3	13604	229
LNC_000485	XLOC_017645	lincRNA	Novel_lncRNA	chr14	12432077	12434464	-	2	2224	155
LNC_000482	XLOC_017619	antisense_lncRNA	Novel_lncRNA	chr14	11848693	11853379	-	3	1668	117
LNC_000483	XLOC_017627	lincRNA	Novel_lncRNA	chr14	12001790	12002884	-	2	957	135
LNC_000480	XLOC_017500	lincRNA	Novel_lncRNA	chr14	9087907	9098541	-	3	2516	132
LNC_000481	XLOC_017500	lincRNA	Novel_lncRNA	chr14	9092854	9098541	-	2	2343	163
LNC_000392	XLOC_014495	lincRNA	Novel_lncRNA	chr11	3887073	4008083	-	9	1779	150
LNC_000393	XLOC_014495	lincRNA	Novel_lncRNA	chr11	3908921	4008083	-	7	712	112
LNC_000390	XLOC_014431	antisense_lncRNA	Novel_lncRNA	chr11	1218112	1224171	-	4	927	175
LNC_000391	XLOC_014463	antisense_lncRNA	Novel_lncRNA	chr11	2288480	2299908	-	2	2684	172
LNC_000396	XLOC_014560	lincRNA	Novel_lncRNA	chr11	6861990	6863735	-	2	1090	95
LNC_000397	XLOC_014604	lincRNA	Novel_lncRNA	chr11	8798282	8800532	-	3	867	107
LNC_000394	XLOC_014525	lincRNA	Novel_lncRNA	chr11	5717100	5722542	-	3	3368	133
LNC_000395	XLOC_014536	lincRNA	Novel_lncRNA	chr11	6063224	6066602	-	2	3206	146
LNC_000398	XLOC_014612	lincRNA	Novel_lncRNA	chr11	8809663	8848898	-	6	5769	116
LNC_000399	XLOC_014641	lincRNA	Novel_lncRNA	chr11	8968109	8971653	-	2	429	61
LNC_000558	XLOC_021307	lincRNA	Novel_lncRNA	chr2	49714478	49727956	+	2	261	86
LNC_000559	XLOC_021366	lincRNA	Novel_lncRNA	chr2	53408558	53429328	+	2	9603	155
LNC_000554	XLOC_020849	lincRNA	Novel_lncRNA	chr2	32273020	32274366	+	2	1269	102
LNC_000555	XLOC_020907	lincRNA	Novel_lncRNA	chr2	37517505	37531168	+	3	13203	161
LNC_000556	XLOC_021061	antisense_lncRNA	Novel_lncRNA	chr2	41030119	41035906	+	2	4555	101
LNC_000557	XLOC_021062	lincRNA	Novel_lncRNA	chr2	41059282	41065235	+	2	4519	118
LNC_000550	XLOC_020795	antisense_lncRNA	Novel_lncRNA	chr2	28701382	28722232	+	3	14635	190
LNC_000551	XLOC_020829	lincRNA	Novel_lncRNA	chr2	30601709	30614833	+	3	1335	99
LNC_000552	XLOC_020847	lincRNA	Novel_lncRNA	chr2	32227382	32230013	+	2	2551	164
LNC_000553	XLOC_020847	lincRNA	Novel_lncRNA	chr2	32227382	32230013	+	2	1929	145
LNC_001360	XLOC_050018	lincRNA	Novel_lncRNA	chrZ	47845867	47857281	-	2	1367	107
LNC_001361	XLOC_050089	lincRNA	Novel_lncRNA	chrZ	52476652	52480915	-	2	2918	138
LNC_001362	XLOC_050113	lincRNA	Novel_lncRNA	chrZ	53678543	53681457	-	2	2822	180
LNC_001363	XLOC_050127	lincRNA	Novel_lncRNA	chrZ	55541809	55557325	-	3	523	77
LNC_001364	XLOC_050139	lincRNA	Novel_lncRNA	chrZ	57234592	57236685	-	2	1226	72
LNC_001365	XLOC_050146	lincRNA	Novel_lncRNA	chrZ	58566575	58576398	-	3	1413	91
LNC_001366	XLOC_050146	lincRNA	Novel_lncRNA	chrZ	58571360	58575411	-	2	1256	100
LNC_001367	XLOC_050164	lincRNA	Novel_lncRNA	chrZ	60120323	60127149	-	3	1669	81
LNC_001368	XLOC_050182	lincRNA	Novel_lncRNA	chrZ	60584728	60606534	-	5	1169	112
LNC_001369	XLOC_050182	lincRNA	Novel_lncRNA	chrZ	60593954	60599693	-	2	2029	112
LNC_001162	XLOC_044044	lincRNA	Novel_lncRNA	chr7	179599	187086	-	2	729	85
LNC_001163	XLOC_044062	lincRNA	Novel_lncRNA	chr7	641353	647851	-	3	2529	94
LNC_001160	XLOC_044032	lincRNA	Novel_lncRNA	chr7	72181	76088	-	2	2214	146
LNC_001161	XLOC_044033	antisense_lncRNA	Novel_lncRNA	chr7	84590	92817	-	3	5535	131
LNC_001166	XLOC_044118	lincRNA	Novel_lncRNA	chr7	2185223	2190825	-	3	4816	160
LNC_001167	XLOC_044141	lincRNA	Novel_lncRNA	chr7	3551369	3556123	-	3	3369	160
LNC_001164	XLOC_044106	lincRNA	Novel_lncRNA	chr7	2136906	2154064	-	3	1679	94
LNC_001165	XLOC_044116	lincRNA	Novel_lncRNA	chr7	2170155	2184743	-	2	13413	101
LNC_001168	XLOC_044191	lincRNA	Novel_lncRNA	chr7	4903236	4919702	-	4	11618	197
LNC_001169	XLOC_044192	lincRNA	Novel_lncRNA	chr7	4898477	4902488	-	2	1326	93
LNC_000169	XLOC_006533	lincRNA	Novel_lncRNA	chr1	81899852	82149517	+	5	42460	204
LNC_000168	XLOC_006418	antisense_lncRNA	Novel_lncRNA	chr1	77250309	77261692	+	2	1788	151
LNC_000165	XLOC_006230	lincRNA	Novel_lncRNA	chr1	72210261	72273417	+	2	1676	157
LNC_000164	XLOC_006217	lincRNA	Novel_lncRNA	chr1	71528592	71533585	+	2	4141	137
LNC_000167	XLOC_006337	lincRNA	Novel_lncRNA	chr1	75192270	75198167	+	2	5719	155
LNC_000166	XLOC_006235	lincRNA	Novel_lncRNA	chr1	72246956	72252842	+	2	4522	149
LNC_000161	XLOC_005871	lincRNA	Novel_lncRNA	chr1	64533924	64544086	+	2	9902	129
LNC_000160	XLOC_005819	lincRNA	Novel_lncRNA	chr1	62328739	62343283	+	3	1383	76
LNC_000163	XLOC_006191	lincRNA	Novel_lncRNA	chr1	71323365	71324011	+	2	537	84
LNC_000162	XLOC_005886	lincRNA	Novel_lncRNA	chr1	64842948	64879797	+	6	1262	83
LNC_000011	XLOC_000455	lincRNA	Novel_lncRNA	AADN03010994.1	15	14895	+	4	6014	124
LNC_000010	XLOC_000442	lincRNA	Novel_lncRNA	AADN03010946.1	188	637	-	2	376	124
LNC_000013	XLOC_000481	lincRNA	Novel_lncRNA	AADN03011215.1	308	2500	-	2	1524	138
LNC_000012	XLOC_000481	lincRNA	Novel_lncRNA	AADN03011215.1	308	2469	-	2	1389	104
LNC_000015	XLOC_000492	lincRNA	Novel_lncRNA	AADN03011264.1	3463	7248	-	2	1747	177
LNC_000014	XLOC_000486	lincRNA	Novel_lncRNA	AADN03011232.1	710	1986	+	2	1136	109
LNC_000017	XLOC_000562	lincRNA	Novel_lncRNA	AADN03011670.1	28	1438	-	2	1332	131
LNC_000016	XLOC_000558	lincRNA	Novel_lncRNA	AADN03011637.1	135	7319	-	2	2902	160
LNC_000019	XLOC_000596	lincRNA	Novel_lncRNA	AADN03011847.1	2661	5338	+	2	2190	199
LNC_000018	XLOC_000596	lincRNA	Novel_lncRNA	AADN03011847.1	2629	5338	+	2	1776	133
LNC_000833	XLOC_032055	lincRNA	Novel_lncRNA	chr3	105737455	105759212	+	2	16455	187
LNC_000832	XLOC_032018	antisense_lncRNA	Novel_lncRNA	chr3	104855141	104860781	+	2	1119	241
LNC_000831	XLOC_032018	antisense_lncRNA	Novel_lncRNA	chr3	104855111	104860781	+	3	780	150
LNC_000830	XLOC_032018	antisense_lncRNA	Novel_lncRNA	chr3	104854916	104860781	+	3	812	161
LNC_000837	XLOC_032202	lincRNA	Novel_lncRNA	chr3	3319753	3323379	-	2	1932	139
LNC_000836	XLOC_032153	antisense_lncRNA	Novel_lncRNA	chr3	2081457	2087885	-	2	398	122
LNC_000835	XLOC_032145	lincRNA	Novel_lncRNA	chr3	361202	363712	-	2	1800	115
LNC_000834	XLOC_032135	lincRNA	Novel_lncRNA	chr3	128975	146342	-	2	16469	138
LNC_000839	XLOC_032309	lincRNA	Novel_lncRNA	chr3	10591115	10601494	-	3	1914	115
LNC_000838	XLOC_032236	antisense_lncRNA	Novel_lncRNA	chr3	8373808	8377229	-	2	2866	182
LNC_000949	XLOC_036342	lincRNA	Novel_lncRNA	chr4	5774516	5790040	-	2	5321	113
LNC_000948	XLOC_036297	lincRNA	Novel_lncRNA	chr4	4178004	4182767	-	2	4216	186
LNC_000947	XLOC_036296	lincRNA	Novel_lncRNA	chr4	4176672	4190938	-	2	762	84
LNC_000946	XLOC_036282	lincRNA	Novel_lncRNA	chr4	3733076	3737011	-	4	2430	158
LNC_000945	XLOC_036267	lincRNA	Novel_lncRNA	chr4	3532589	3550267	-	2	832	135
LNC_000944	XLOC_036082	lincRNA	Novel_lncRNA	chr4	84892594	84902894	+	3	706	94
LNC_000943	XLOC_036003	lincRNA	Novel_lncRNA	chr4	79325761	79329865	+	2	2968	140
LNC_000942	XLOC_035962	lincRNA	Novel_lncRNA	chr4	76721228	76727441	+	3	3062	97
LNC_000941	XLOC_035962	lincRNA	Novel_lncRNA	chr4	76720863	76727441	+	5	3035	97
LNC_000940	XLOC_035925	lincRNA	Novel_lncRNA	chr4	76578171	76589900	+	2	7968	124
LNC_000769	XLOC_029681	antisense_lncRNA	Novel_lncRNA	chr28	2192818	2196548	-	2	915	114
LNC_000768	XLOC_029668	lincRNA	Novel_lncRNA	chr28	1862401	1871333	-	5	1158	361
LNC_000763	XLOC_029458	lincRNA	Novel_lncRNA	chr28	2120151	2121827	+	2	804	132
LNC_000762	XLOC_029448	lincRNA	Novel_lncRNA	chr28	1936399	1947837	+	2	9861	179
LNC_000761	XLOC_029418	lincRNA	Novel_lncRNA	chr28	1146737	1148690	+	2	1074	200
LNC_000760	XLOC_029396	lincRNA	Novel_lncRNA	chr28	797214	799225	+	2	1852	194
LNC_000767	XLOC_029668	lincRNA	Novel_lncRNA	chr28	1862401	1871333	-	6	1158	361
LNC_000766	XLOC_029655	lincRNA	Novel_lncRNA	chr28	1599347	1608904	-	2	5236	284
LNC_000765	XLOC_029567	lincRNA	Novel_lncRNA	chr28	4149909	4153081	+	3	2485	248
LNC_000764	XLOC_029557	lincRNA	Novel_lncRNA	chr28	3915619	3917475	+	2	957	158
LNC_000499	XLOC_018435	antisense_lncRNA	Novel_lncRNA	chr16	254558	298527	+	3	6354	157
LNC_000498	XLOC_018434	antisense_lncRNA	Novel_lncRNA	chr16	238463	320941	+	2	260	67
LNC_000495	XLOC_018346	lincRNA	Novel_lncRNA	chr15	9775093	9777674	-	2	2494	194
LNC_000494	XLOC_018337	lincRNA	Novel_lncRNA	chr15	9481452	9484392	-	2	602	127
LNC_000497	XLOC_018350	lincRNA	Novel_lncRNA	chr15	9817718	9820632	-	2	864	136
LNC_000496	XLOC_018346	lincRNA	Novel_lncRNA	chr15	9775093	9778765	-	2	1589	194
LNC_000491	XLOC_018229	antisense_lncRNA	Novel_lncRNA	chr15	6634020	6639571	-	2	2965	124
LNC_000490	XLOC_018095	lincRNA	Novel_lncRNA	chr15	367164	374209	-	2	835	123
LNC_000493	XLOC_018255	antisense_lncRNA	Novel_lncRNA	chr15	7863934	7866034	-	2	1119	153
LNC_000492	XLOC_018234	lincRNA	Novel_lncRNA	chr15	6685199	6686295	-	2	715	129
LNC_000381	XLOC_014014	lincRNA	Novel_lncRNA	chr11	8155300	8160633	+	3	1929	97
LNC_000380	XLOC_013933	lincRNA	Novel_lncRNA	chr11	4679633	4706134	+	2	24482	177
LNC_000383	XLOC_014038	lincRNA	Novel_lncRNA	chr11	9735546	9739175	+	2	2483	94
LNC_000382	XLOC_014038	lincRNA	Novel_lncRNA	chr11	9728191	9736425	+	2	901	93
LNC_000385	XLOC_014169	lincRNA	Novel_lncRNA	chr11	15242692	15246719	+	2	1637	117
LNC_000384	XLOC_014130	lincRNA	Novel_lncRNA	chr11	13660999	13698758	+	3	37178	144
LNC_000387	XLOC_014189	lincRNA	Novel_lncRNA	chr11	16675550	16679894	+	2	1984	134
LNC_000386	XLOC_014180	lincRNA	Novel_lncRNA	chr11	16437789	16449066	+	4	733	105
LNC_000389	XLOC_014352	lincRNA	Novel_lncRNA	chr11	19060819	19068390	+	3	7044	178
LNC_000388	XLOC_014352	lincRNA	Novel_lncRNA	chr11	19046501	19068390	+	2	1630	152
LNC_000543	XLOC_020271	lincRNA	Novel_lncRNA	chr19	5833282	5845289	-	2	11917	211
LNC_000542	XLOC_020250	antisense_lncRNA	Novel_lncRNA	chr19	5370467	5376824	-	2	5370	214
LNC_001018	XLOC_039147	lincRNA	Novel_lncRNA	chr5	38319624	38338355	+	4	5846	140
LNC_001019	XLOC_039229	lincRNA	Novel_lncRNA	chr5	41058980	41079034	+	2	2652	107
LNC_000547	XLOC_020590	lincRNA	Novel_lncRNA	chr2	14461786	14463686	+	3	1067	112
LNC_000546	XLOC_020582	lincRNA	Novel_lncRNA	chr2	14041567	14056019	+	3	13022	146
LNC_000545	XLOC_020401	lincRNA	Novel_lncRNA	chr2	90658	99934	+	2	9204	156
LNC_000544	XLOC_020376	antisense_lncRNA	Novel_lncRNA	chr19	9354370	9363679	-	3	7172	134
LNC_001012	XLOC_038751	lincRNA	Novel_lncRNA	chr5	25486151	25491759	+	2	827	110
LNC_001013	XLOC_039065	lincRNA	Novel_lncRNA	chr5	36521980	36535662	+	2	11552	140
LNC_001010	XLOC_038565	lincRNA	Novel_lncRNA	chr5	17739828	17746951	+	2	3766	133
LNC_001011	XLOC_038750	lincRNA	Novel_lncRNA	chr5	25477996	25483725	+	2	2423	118
LNC_001016	XLOC_039139	lincRNA	Novel_lncRNA	chr5	38239488	38245248	+	2	2674	124
LNC_001017	XLOC_039147	lincRNA	Novel_lncRNA	chr5	38319276	38338355	+	4	6142	119
LNC_001014	XLOC_039065	lincRNA	Novel_lncRNA	chr5	36529301	36535662	+	2	5856	93
LNC_001015	XLOC_039118	lincRNA	Novel_lncRNA	chr5	37552899	37560349	+	2	5502	268
LNC_001376	XLOC_050356	lincRNA	Novel_lncRNA	chrZ	72526300	72530484	-	2	2902	148
LNC_001375	XLOC_050345	lincRNA	Novel_lncRNA	chrZ	71306484	71307900	-	2	790	135
LNC_001374	XLOC_050345	lincRNA	Novel_lncRNA	chrZ	71301760	71307407	-	2	1058	130
LNC_001373	XLOC_050229	antisense_lncRNA	Novel_lncRNA	chrZ	64947832	64952075	-	2	773	138
LNC_001372	XLOC_050229	antisense_lncRNA	Novel_lncRNA	chrZ	64944148	64952038	-	2	2278	126
LNC_001371	XLOC_050216	lincRNA	Novel_lncRNA	chrZ	63931945	63933832	-	2	1551	112
LNC_001370	XLOC_050208	lincRNA	Novel_lncRNA	chrZ	63338077	63342537	-	3	951	82
LNC_001171	XLOC_044261	lincRNA	Novel_lncRNA	chr7	6921139	6922142	-	3	442	127
LNC_001170	XLOC_044239	lincRNA	Novel_lncRNA	chr7	5398250	5400247	-	2	1450	94
LNC_001173	XLOC_044384	antisense_lncRNA	Novel_lncRNA	chr7	11673870	11681306	-	3	3557	366
LNC_001172	XLOC_044261	lincRNA	Novel_lncRNA	chr7	6921139	6922144	-	3	431	138
LNC_001175	XLOC_044438	lincRNA	Novel_lncRNA	chr7	13161889	13169089	-	2	6920	158
LNC_001174	XLOC_044385	lincRNA	Novel_lncRNA	chr7	11676338	11677877	-	2	1038	70
LNC_001177	XLOC_044467	antisense_lncRNA	Novel_lncRNA	chr7	15117377	15124138	-	2	1113	127
LNC_001176	XLOC_044459	lincRNA	Novel_lncRNA	chr7	14994453	14996602	-	2	1461	106
LNC_001179	XLOC_044487	lincRNA	Novel_lncRNA	chr7	15691022	15708814	-	2	14660	155
LNC_001178	XLOC_044487	lincRNA	Novel_lncRNA	chr7	15691022	15708811	-	2	12184	155
LNC_000150	XLOC_005376	lincRNA	Novel_lncRNA	chr1	42917613	42919429	+	2	839	99
LNC_000151	XLOC_005387	lincRNA	Novel_lncRNA	chr1	44591058	44617589	+	3	1870	94
LNC_000152	XLOC_005453	antisense_lncRNA	Novel_lncRNA	chr1	47986523	47991843	+	4	773	88
LNC_000153	XLOC_005613	lincRNA	Novel_lncRNA	chr1	51718002	51738479	+	3	11306	203
LNC_000154	XLOC_005682	antisense_lncRNA	Novel_lncRNA	chr1	55817811	55833891	+	4	542	103
LNC_000155	XLOC_005682	lincRNA	Novel_lncRNA	chr1	55827082	55833891	+	4	1025	103
LNC_000156	XLOC_005688	lincRNA	Novel_lncRNA	chr1	56174822	56177967	+	2	3020	132
LNC_000157	XLOC_005757	lincRNA	Novel_lncRNA	chr1	59802673	59811209	+	2	8141	131
LNC_000158	XLOC_005819	lincRNA	Novel_lncRNA	chr1	62319185	62340276	+	3	19122	181
LNC_000159	XLOC_005819	lincRNA	Novel_lncRNA	chr1	62321508	62340276	+	3	14744	192
LNC_000024	XLOC_000757	lincRNA	Novel_lncRNA	AADN03012645.1	25	1684	+	2	1261	149
LNC_000025	XLOC_000794	lincRNA	Novel_lncRNA	AADN03012882.1	8	2656	-	2	1318	132
LNC_000026	XLOC_000941	lincRNA	Novel_lncRNA	AADN03013659.1	80	1123	-	2	897	113
LNC_000027	XLOC_001072	lincRNA	Novel_lncRNA	AADN03014400.1	458	1748	+	2	726	117
LNC_000020	XLOC_000627	lincRNA	Novel_lncRNA	AADN03012036.1	1894	5998	+	2	3718	165
LNC_000021	XLOC_000653	lincRNA	Novel_lncRNA	AADN03012183.1	7	815	+	2	473	87
LNC_000022	XLOC_000656	lincRNA	Novel_lncRNA	AADN03012204.1	10	3967	-	2	1923	108
LNC_000023	XLOC_000706	lincRNA	Novel_lncRNA	AADN03012407.1	615	4442	+	2	750	65
LNC_000028	XLOC_001073	lincRNA	Novel_lncRNA	AADN03014401.1	7	1346	+	2	782	87
LNC_000029	XLOC_001089	lincRNA	Novel_lncRNA	AADN03014494.1	14	973	-	2	880	89
LNC_000846	XLOC_032630	lincRNA	Novel_lncRNA	chr3	18650334	18658605	-	2	6976	201
LNC_000847	XLOC_032634	lincRNA	Novel_lncRNA	chr3	18665648	18673367	-	2	1606	83
LNC_000844	XLOC_032528	antisense_lncRNA	Novel_lncRNA	chr3	14691087	14701795	-	2	996	157
LNC_000845	XLOC_032596	lincRNA	Novel_lncRNA	chr3	16954479	16957614	-	2	2184	135
LNC_000842	XLOC_032437	lincRNA	Novel_lncRNA	chr3	13473192	13475450	-	2	483	61
LNC_000843	XLOC_032496	lincRNA	Novel_lncRNA	chr3	14450591	14474782	-	2	943	314
LNC_000840	XLOC_032309	lincRNA	Novel_lncRNA	chr3	10591115	10602881	-	3	1911	95
LNC_000841	XLOC_032312	lincRNA	Novel_lncRNA	chr3	10606132	10628648	-	3	544	166
LNC_000541	XLOC_020241	lincRNA	Novel_lncRNA	chr19	5160200	5161955	-	2	1495	125
LNC_000848	XLOC_032804	lincRNA	Novel_lncRNA	chr3	25307353	25324355	-	4	1088	122
LNC_000849	XLOC_032816	lincRNA	Novel_lncRNA	chr3	25327600	25371371	-	8	7313	146
LNC_000540	XLOC_020115	lincRNA	Novel_lncRNA	chr19	1390383	1415220	-	2	21801	195
LNC_000549	XLOC_020684	antisense_lncRNA	Novel_lncRNA	chr2	20886170	20925690	+	2	3235	99
LNC_000548	XLOC_020593	lincRNA	Novel_lncRNA	chr2	14552380	14561096	+	2	8453	123
LNC_000718	XLOC_027599	lincRNA	Novel_lncRNA	chr23	1513657	1515624	+	2	1861	121
LNC_000719	XLOC_027609	antisense_lncRNA	Novel_lncRNA	chr23	1765665	1776042	+	4	843	123
LNC_000716	XLOC_027496	antisense_lncRNA	Novel_lncRNA	chr22	2949502	2952306	-	2	2516	331
LNC_000717	XLOC_027588	lincRNA	Novel_lncRNA	chr23	1109581	1111076	+	2	837	155
LNC_000714	XLOC_027465	antisense_lncRNA	Novel_lncRNA	chr22	1590069	1596043	-	2	5087	193
LNC_000715	XLOC_027465	antisense_lncRNA	Novel_lncRNA	chr22	1590069	1596300	-	2	5341	192
LNC_000712	XLOC_027417	lincRNA	Novel_lncRNA	chr22	23220	27366	-	2	1677	130
LNC_000713	XLOC_027420	lincRNA	Novel_lncRNA	chr22	144517	148013	-	2	3170	154
LNC_000710	XLOC_027369	lincRNA	Novel_lncRNA	chr22	2168263	2174128	+	2	4545	223
LNC_000711	XLOC_027369	lincRNA	Novel_lncRNA	chr22	2168642	2174128	+	2	3829	223
LNC_000622	XLOC_023832	lincRNA	Novel_lncRNA	chr2	41059988	41063548	-	2	264	87
LNC_000623	XLOC_023834	lincRNA	Novel_lncRNA	chr2	41147137	41162611	-	2	4371	149
LNC_000620	XLOC_023748	lincRNA	Novel_lncRNA	chr2	37118205	37133561	-	2	5777	101
LNC_000621	XLOC_023803	lincRNA	Novel_lncRNA	chr2	38483781	38493427	-	3	7827	168
LNC_000626	XLOC_023956	antisense_lncRNA	Novel_lncRNA	chr2	44993777	45000563	-	2	6288	175
LNC_000627	XLOC_023966	lincRNA	Novel_lncRNA	chr2	45409922	45413232	-	2	2533	193
LNC_000624	XLOC_023907	lincRNA	Novel_lncRNA	chr2	43580296	43613421	-	3	1198	129
LNC_000625	XLOC_023907	lincRNA	Novel_lncRNA	chr2	43597096	43613421	-	2	1213	96
LNC_000628	XLOC_024031	lincRNA	Novel_lncRNA	chr2	48354866	48357629	-	2	1697	95
LNC_000629	XLOC_024097	lincRNA	Novel_lncRNA	chr2	51104739	51147497	-	3	870	97
LNC_000536	XLOC_019835	lincRNA	Novel_lncRNA	chr19	3146121	3156145	+	2	8555	150
LNC_000537	XLOC_019955	lincRNA	Novel_lncRNA	chr19	6432083	6438492	+	2	2995	145
LNC_000534	XLOC_019809	antisense_lncRNA	Novel_lncRNA	chr19	565692	571750	+	2	3812	164
LNC_000535	XLOC_019821	antisense_lncRNA	Novel_lncRNA	chr19	3067356	3118552	+	2	9401	128
LNC_000532	XLOC_019639	lincRNA	Novel_lncRNA	chr18	8382424	8421256	-	2	1065	102
LNC_000533	XLOC_019774	lincRNA	Novel_lncRNA	chr18	10955636	10960292	-	2	3953	148
LNC_000530	XLOC_019572	lincRNA	Novel_lncRNA	chr18	6424158	6459433	-	4	1882	142
LNC_000531	XLOC_019594	lincRNA	Novel_lncRNA	chr18	6805027	6812502	-	2	6977	140
LNC_001001	XLOC_038295	lincRNA	Novel_lncRNA	chr5	10921006	10946560	+	2	11029	139
LNC_001000	XLOC_038223	antisense_lncRNA	Novel_lncRNA	chr5	9971371	9979625	+	2	6125	186
LNC_001003	XLOC_038383	lincRNA	Novel_lncRNA	chr5	13605398	13606170	+	2	348	71
LNC_001002	XLOC_038295	lincRNA	Novel_lncRNA	chr5	10924430	10946560	+	2	18559	155
LNC_001005	XLOC_038442	lincRNA	Novel_lncRNA	chr5	14395611	14396144	+	2	455	72
LNC_001004	XLOC_038437	lincRNA	Novel_lncRNA	chr5	14216800	14221138	+	2	3829	112
LNC_000538	XLOC_020052	antisense_lncRNA	Novel_lncRNA	chr19	8754568	8778679	+	3	4285	128
LNC_000539	XLOC_020075	antisense_lncRNA	Novel_lncRNA	chr19	61698	65412	-	2	1500	112
LNC_001144	XLOC_043494	lincRNA	Novel_lncRNA	chr7	15916966	15926557	+	4	1890	140
LNC_001145	XLOC_043526	lincRNA	Novel_lncRNA	chr7	17384499	17388096	+	2	2880	96
LNC_001146	XLOC_043574	lincRNA	Novel_lncRNA	chr7	19257491	19260288	+	2	1637	140
LNC_001147	XLOC_043657	lincRNA	Novel_lncRNA	chr7	22265228	22273164	+	2	1509	100
LNC_001140	XLOC_043071	lincRNA	Novel_lncRNA	chr7	388140	398452	+	2	289	78
LNC_001141	XLOC_043223	lincRNA	Novel_lncRNA	chr7	6761415	6780328	+	3	2337	203
LNC_001142	XLOC_043317	antisense_lncRNA	Novel_lncRNA	chr7	11631747	11643668	+	2	4343	141
LNC_001143	XLOC_043317	lincRNA	Novel_lncRNA	chr7	11635388	11636187	+	2	573	73
LNC_000442	XLOC_016258	lincRNA	Novel_lncRNA	chr13	16523672	16528799	+	3	3619	164
LNC_000443	XLOC_016580	lincRNA	Novel_lncRNA	chr13	10374326	10377484	-	2	3070	120
LNC_000440	XLOC_016232	lincRNA	Novel_lncRNA	chr13	16099293	16101005	+	3	956	128
LNC_000441	XLOC_016243	antisense_lncRNA	Novel_lncRNA	chr13	16229551	16237643	+	2	3497	197
LNC_000446	XLOC_016620	antisense_lncRNA	Novel_lncRNA	chr13	12230222	12239241	-	2	2393	148
LNC_000447	XLOC_016669	lincRNA	Novel_lncRNA	chr13	14520667	14530189	-	2	8166	237
LNC_000444	XLOC_016615	antisense_lncRNA	Novel_lncRNA	chr13	12010389	12013871	-	2	1765	100
LNC_000445	XLOC_016619	antisense_lncRNA	Novel_lncRNA	chr13	12225506	12229949	-	2	2386	231
LNC_000147	XLOC_005122	lincRNA	Novel_lncRNA	chr1	26708223	26717976	+	2	7273	140
LNC_000146	XLOC_005084	lincRNA	Novel_lncRNA	chr1	23710480	23712737	+	2	1903	96
LNC_000145	XLOC_005032	lincRNA	Novel_lncRNA	chr1	20262028	20264428	+	2	1335	113
LNC_000144	XLOC_005023	lincRNA	Novel_lncRNA	chr1	19174975	19184095	+	4	5123	96
LNC_000143	XLOC_004980	lincRNA	Novel_lncRNA	chr1	15072620	15075381	+	2	1096	79
LNC_000142	XLOC_004823	lincRNA	Novel_lncRNA	chr1	11584686	11591193	+	3	4836	103
LNC_000141	XLOC_004709	lincRNA	Novel_lncRNA	chr1	5659106	5660563	+	2	1010	67
LNC_000140	XLOC_004651	lincRNA	Novel_lncRNA	chr1	5564458	5567253	+	2	2667	92
LNC_000149	XLOC_005234	lincRNA	Novel_lncRNA	chr1	34187040	34193032	+	2	5685	124
LNC_000148	XLOC_005186	lincRNA	Novel_lncRNA	chr1	30974529	30976570	+	2	1945	117
LNC_000039	XLOC_001565	lincRNA	Novel_lncRNA	AADN03017166.1	388	2593	-	3	1791	122
LNC_000038	XLOC_001565	lincRNA	Novel_lncRNA	AADN03017166.1	388	2542	-	5	1419	105
LNC_000033	XLOC_001272	lincRNA	Novel_lncRNA	AADN03015478.1	55	1077	-	3	859	286
LNC_000032	XLOC_001203	lincRNA	Novel_lncRNA	AADN03015165.1	4486	6546	+	2	1389	133
LNC_000031	XLOC_001186	lincRNA	Novel_lncRNA	AADN03015097.1	146	1518	+	2	713	156
LNC_000030	XLOC_001116	lincRNA	Novel_lncRNA	AADN03014624.1	154	1615	+	2	1013	320
LNC_000037	XLOC_001557	lincRNA	Novel_lncRNA	AADN03017114.1	8736	18552	+	4	1766	108
LNC_000036	XLOC_001498	lincRNA	Novel_lncRNA	AADN03016733.1	1843	3105	+	2	1152	171
LNC_000035	XLOC_001491	lincRNA	Novel_lncRNA	AADN03016686.1	8	1878	-	2	1749	249
LNC_000034	XLOC_001423	lincRNA	Novel_lncRNA	AADN03016328.1	262	2724	+	2	2181	271
LNC_000855	XLOC_032856	lincRNA	Novel_lncRNA	chr3	28085948	28087557	-	2	1407	118
LNC_000854	XLOC_032848	antisense_lncRNA	Novel_lncRNA	chr3	26967161	26972525	-	2	1732	74
LNC_000857	XLOC_033027	lincRNA	Novel_lncRNA	chr3	35981936	36010544	-	4	4973	142
LNC_000856	XLOC_033027	lincRNA	Novel_lncRNA	chr3	35981936	36010544	-	4	4969	142
LNC_000851	XLOC_032816	lincRNA	Novel_lncRNA	chr3	25343587	25375973	-	9	2862	129
LNC_000850	XLOC_032816	lincRNA	Novel_lncRNA	chr3	25343587	25375847	-	6	16930	129
LNC_000853	XLOC_032816	lincRNA	Novel_lncRNA	chr3	25369721	25375805	-	3	688	127
LNC_000852	XLOC_032816	lincRNA	Novel_lncRNA	chr3	25351234	25375982	-	5	10177	168
LNC_000859	XLOC_033027	lincRNA	Novel_lncRNA	chr3	35998869	36010555	-	3	2853	110
LNC_000858	XLOC_033027	lincRNA	Novel_lncRNA	chr3	35998869	36010544	-	3	2846	110
LNC_000709	XLOC_027369	lincRNA	Novel_lncRNA	chr22	2166722	2174128	+	2	1609	191
LNC_000708	XLOC_027369	lincRNA	Novel_lncRNA	chr22	2166650	2174128	+	2	3392	242
LNC_000705	XLOC_027231	lincRNA	Novel_lncRNA	chr21	4734346	4740447	-	2	754	88
LNC_000704	XLOC_027170	lincRNA	Novel_lncRNA	chr21	3168832	3199894	-	2	30698	238
LNC_000707	XLOC_027307	lincRNA	Novel_lncRNA	chr21	6329196	6334527	-	2	5251	160
LNC_000706	XLOC_027276	antisense_lncRNA	Novel_lncRNA	chr21	5545062	5547845	-	3	938	219
LNC_000701	XLOC_026896	lincRNA	Novel_lncRNA	chr21	2590421	2591848	+	2	1329	165
LNC_000700	XLOC_026881	antisense_lncRNA	Novel_lncRNA	chr21	2365618	2370641	+	2	788	99
LNC_000703	XLOC_027143	lincRNA	Novel_lncRNA	chr21	2612249	2616752	-	2	3831	143
LNC_000702	XLOC_027100	lincRNA	Novel_lncRNA	chr21	1603563	1609068	-	2	5398	108
LNC_000631	XLOC_024185	lincRNA	Novel_lncRNA	chr2	55881705	55892019	-	4	9977	212
LNC_000630	XLOC_024106	antisense_lncRNA	Novel_lncRNA	chr2	52040641	52043076	-	2	694	100
LNC_000633	XLOC_024344	lincRNA	Novel_lncRNA	chr2	59027283	59036334	-	3	8000	124
LNC_000632	XLOC_024260	lincRNA	Novel_lncRNA	chr2	58611178	58626150	-	2	12274	139
LNC_000635	XLOC_024375	lincRNA	Novel_lncRNA	chr2	60378275	60405851	-	2	2329	99
LNC_000634	XLOC_024344	lincRNA	Novel_lncRNA	chr2	59029725	59052557	-	2	2541	124
LNC_000637	XLOC_024504	lincRNA	Novel_lncRNA	chr2	63007263	63015747	-	2	6783	117
LNC_000636	XLOC_024375	lincRNA	Novel_lncRNA	chr2	60385703	60391858	-	2	5124	151
LNC_000639	XLOC_024566	lincRNA	Novel_lncRNA	chr2	66136368	66141946	-	3	4702	150
LNC_000638	XLOC_024523	lincRNA	Novel_lncRNA	chr2	63788621	63803311	-	3	926	63
LNC_000525	XLOC_019252	lincRNA	Novel_lncRNA	chr18	3987729	3989164	+	2	714	87
LNC_000524	XLOC_019234	lincRNA	Novel_lncRNA	chr18	3963125	3965678	+	2	2139	127
LNC_000527	XLOC_019367	antisense_lncRNA	Novel_lncRNA	chr18	8161434	8164215	+	2	1112	186
LNC_000526	XLOC_019323	lincRNA	Novel_lncRNA	chr18	5689177	5692958	+	3	1023	109
LNC_001038	XLOC_039748	lincRNA	Novel_lncRNA	chr5	4731596	4737666	-	2	2680	96
LNC_001039	XLOC_039816	antisense_lncRNA	Novel_lncRNA	chr5	5249027	5258508	-	2	2120	175
LNC_000523	XLOC_019204	lincRNA	Novel_lncRNA	chr18	3335156	3337547	+	2	1760	92
LNC_000522	XLOC_019171	antisense_lncRNA	Novel_lncRNA	chr18	449793	458386	+	2	544	78
LNC_001034	XLOC_039550	lincRNA	Novel_lncRNA	chr5	55018625	55022632	+	2	1301	154
LNC_001035	XLOC_039669	antisense_lncRNA	Novel_lncRNA	chr5	790733	792285	-	2	950	95
LNC_001036	XLOC_039669	antisense_lncRNA	Novel_lncRNA	chr5	790733	792312	-	2	1199	150
LNC_001037	XLOC_039688	antisense_lncRNA	Novel_lncRNA	chr5	1548363	1555220	-	2	3246	239
LNC_001030	XLOC_039493	lincRNA	Novel_lncRNA	chr5	50920083	50927984	+	3	4495	148
LNC_000528	XLOC_019503	lincRNA	Novel_lncRNA	chr18	3042116	3046259	-	2	1537	109
LNC_001032	XLOC_039537	lincRNA	Novel_lncRNA	chr5	53573938	53584615	+	2	9397	116
LNC_001033	XLOC_039538	antisense_lncRNA	Novel_lncRNA	chr5	53882468	53906014	+	3	491	103
LNC_001159	XLOC_044006	lincRNA	Novel_lncRNA	chr7	35966040	35972967	+	2	1031	82
LNC_001158	XLOC_043965	lincRNA	Novel_lncRNA	chr7	34926474	34939713	+	2	1049	102
LNC_001153	XLOC_043775	lincRNA	Novel_lncRNA	chr7	28631269	28632754	+	3	1143	120
LNC_001152	XLOC_043725	lincRNA	Novel_lncRNA	chr7	25736356	25742224	+	3	3276	165
LNC_001151	XLOC_043683	lincRNA	Novel_lncRNA	chr7	24659037	24669016	+	2	3425	127
LNC_001150	XLOC_043680	lincRNA	Novel_lncRNA	chr7	23296811	23447954	+	4	479	148
LNC_001157	XLOC_043932	lincRNA	Novel_lncRNA	chr7	34123775	34124868	+	2	1008	81
LNC_001156	XLOC_043892	lincRNA	Novel_lncRNA	chr7	33187301	33191892	+	2	992	78
LNC_001155	XLOC_043892	lincRNA	Novel_lncRNA	chr7	33185527	33188236	+	2	771	54
LNC_001154	XLOC_043892	lincRNA	Novel_lncRNA	chr7	33177090	33188236	+	4	1140	89
LNC_000459	XLOC_016834	antisense_lncRNA	Novel_lncRNA	chr14	1578228	1590610	+	4	1019	113
LNC_000458	XLOC_016834	antisense_lncRNA	Novel_lncRNA	chr14	1578228	1590610	+	4	1037	119
LNC_000451	XLOC_016739	lincRNA	Novel_lncRNA	chr13	17592395	17600215	-	3	4322	202
LNC_000450	XLOC_016683	lincRNA	Novel_lncRNA	chr13	15221905	15226313	-	2	4264	129
LNC_000453	XLOC_016755	lincRNA	Novel_lncRNA	chr14	301071	308521	+	2	5466	87
LNC_000452	XLOC_016739	lincRNA	Novel_lncRNA	chr13	17597825	17600215	-	2	1229	116
LNC_000455	XLOC_016794	antisense_lncRNA	Novel_lncRNA	chr14	1042322	1064796	+	3	4605	143
LNC_000454	XLOC_016776	antisense_lncRNA	Novel_lncRNA	chr14	836327	859017	+	2	22036	245
LNC_000457	XLOC_016834	antisense_lncRNA	Novel_lncRNA	chr14	1578228	1590610	+	4	1016	112
LNC_000456	XLOC_016799	antisense_lncRNA	Novel_lncRNA	chr14	1153549	1162026	+	2	5315	124
LNC_000048	XLOC_001858	lincRNA	Novel_lncRNA	AADN03018734.1	558	2538	-	2	987	242
LNC_000049	XLOC_001864	lincRNA	Novel_lncRNA	AADN03018763.1	23	1424	+	3	975	306
LNC_000046	XLOC_001762	lincRNA	Novel_lncRNA	AADN03018169.1	16	372	+	2	247	81
LNC_000047	XLOC_001791	lincRNA	Novel_lncRNA	AADN03018350.1	1	1033	+	2	456	126
LNC_000044	XLOC_001717	lincRNA	Novel_lncRNA	AADN03017944.1	2	1839	-	3	522	57
LNC_000045	XLOC_001717	lincRNA	Novel_lncRNA	AADN03017944.1	2	7638	-	4	1105	89
LNC_000042	XLOC_001687	lincRNA	Novel_lncRNA	AADN03017763.1	513	1163	-	2	549	99
LNC_000043	XLOC_001697	lincRNA	Novel_lncRNA	AADN03017817.1	1	604	+	2	323	107
LNC_000040	XLOC_001603	antisense_lncRNA	Novel_lncRNA	AADN03017309.1	6959	8338	+	2	640	196
LNC_000041	XLOC_001685	lincRNA	Novel_lncRNA	AADN03017759.1	1	730	-	2	520	134
LNC_000288	XLOC_011125	antisense_lncRNA	Novel_lncRNA	chr1	108867653	108898399	-	4	2944	229
LNC_000289	XLOC_011125	antisense_lncRNA	Novel_lncRNA	chr1	108891113	108894608	-	2	2593	125
LNC_000280	XLOC_010890	lincRNA	Novel_lncRNA	chr1	99696671	99715404	-	3	420	81
LNC_000281	XLOC_010899	lincRNA	Novel_lncRNA	chr1	99746836	99760574	-	2	12391	166
LNC_000282	XLOC_010914	lincRNA	Novel_lncRNA	chr1	101741769	101743658	-	2	1373	134
LNC_000283	XLOC_010940	lincRNA	Novel_lncRNA	chr1	103077349	103083280	-	3	639	104
LNC_000284	XLOC_010942	lincRNA	Novel_lncRNA	chr1	103128754	103141411	-	2	1106	107
LNC_000285	XLOC_011023	lincRNA	Novel_lncRNA	chr1	105283649	105285848	-	2	1653	108
LNC_000286	XLOC_011028	lincRNA	Novel_lncRNA	chr1	105388910	105391452	-	2	2412	179
LNC_000287	XLOC_011032	lincRNA	Novel_lncRNA	chr1	105899688	105912804	-	2	766	124
LNC_000198	XLOC_007512	lincRNA	Novel_lncRNA	chr1	112878074	112878641	+	2	496	85
LNC_000199	XLOC_007520	lincRNA	Novel_lncRNA	chr1	113622488	113625852	+	2	1380	184
LNC_000194	XLOC_007364	antisense_lncRNA	Novel_lncRNA	chr1	109013958	109016703	+	2	1066	168
LNC_000195	XLOC_007364	antisense_lncRNA	Novel_lncRNA	chr1	109013974	109024482	+	2	985	117
LNC_000196	XLOC_007402	lincRNA	Novel_lncRNA	chr1	109668797	109675251	+	2	5331	123
LNC_000197	XLOC_007437	lincRNA	Novel_lncRNA	chr1	109851286	109869698	+	4	2996	102
LNC_000190	XLOC_007268	lincRNA	Novel_lncRNA	chr1	105230833	105237028	+	2	2048	98
LNC_000191	XLOC_007268	antisense_lncRNA	Novel_lncRNA	chr1	105230833	105265058	+	2	1981	100
LNC_000192	XLOC_007346	lincRNA	Novel_lncRNA	chr1	108599188	108605032	+	2	1217	81
LNC_000193	XLOC_007349	lincRNA	Novel_lncRNA	chr1	108608933	108613418	+	2	1694	260
LNC_000994	XLOC_037917	antisense_lncRNA	Novel_lncRNA	chr4	88574487	88587198	-	3	1238	106
LNC_000995	XLOC_037917	lincRNA	Novel_lncRNA	chr4	88583743	88587190	-	2	2219	93
LNC_000996	XLOC_038124	lincRNA	Novel_lncRNA	chr5	7326474	7337615	+	3	7564	237
LNC_000997	XLOC_038124	lincRNA	Novel_lncRNA	chr5	7328474	7341043	+	4	4336	237
LNC_000990	XLOC_037603	lincRNA	Novel_lncRNA	chr4	73366947	73372381	-	2	3545	106
LNC_000991	XLOC_037603	lincRNA	Novel_lncRNA	chr4	73366947	73372384	-	2	3552	106
LNC_000992	XLOC_037605	antisense_lncRNA	Novel_lncRNA	chr4	74500994	74521519	-	3	12323	163
LNC_000993	XLOC_037669	lincRNA	Novel_lncRNA	chr4	77368176	77384836	-	2	16174	144
LNC_000998	XLOC_038140	lincRNA	Novel_lncRNA	chr5	8261693	8295594	+	4	4229	116
LNC_000999	XLOC_038199	lincRNA	Novel_lncRNA	chr5	9022795	9036993	+	2	12970	147
LNC_000868	XLOC_033346	lincRNA	Novel_lncRNA	chr3	55292238	55309830	-	4	2002	102
LNC_000869	XLOC_033346	lincRNA	Novel_lncRNA	chr3	55292238	55309996	-	5	2098	102
LNC_000860	XLOC_033052	lincRNA	Novel_lncRNA	chr3	37728803	37730773	-	2	1858	117
LNC_000861	XLOC_033054	lincRNA	Novel_lncRNA	chr3	37982502	38003446	-	2	2442	130
LNC_000862	XLOC_033106	lincRNA	Novel_lncRNA	chr3	40100638	40106607	-	2	3409	134
LNC_000863	XLOC_033206	lincRNA	Novel_lncRNA	chr3	45113507	45127560	-	2	13673	228
LNC_000864	XLOC_033278	lincRNA	Novel_lncRNA	chr3	51786258	51787177	-	2	763	77
LNC_000865	XLOC_033300	lincRNA	Novel_lncRNA	chr3	52986288	53008372	-	3	2265	112
LNC_000866	XLOC_033300	lincRNA	Novel_lncRNA	chr3	52986288	53008431	-	2	2075	86
LNC_000867	XLOC_033313	lincRNA	Novel_lncRNA	chr3	53227043	53228311	-	2	455	63
LNC_000730	XLOC_028194	lincRNA	Novel_lncRNA	chr24	1581759	1586498	-	5	1008	142
LNC_000731	XLOC_028194	lincRNA	Novel_lncRNA	chr24	1581759	1586498	-	6	746	196
LNC_000732	XLOC_028296	antisense_lncRNA	Novel_lncRNA	chr24	5432111	5435182	-	3	1538	149
LNC_000733	XLOC_028316	lincRNA	Novel_lncRNA	chr24	5643830	5645760	-	2	1794	282
LNC_000734	XLOC_028343	lincRNA	Novel_lncRNA	chr25	42573	47246	+	2	2480	171
LNC_000735	XLOC_028397	lincRNA	Novel_lncRNA	chr25	1087985	1092287	+	2	993	135
LNC_000736	XLOC_028423	lincRNA	Novel_lncRNA	chr25	1619129	1624305	+	2	4557	172
LNC_000737	XLOC_028622	antisense_lncRNA	Novel_lncRNA	chr26	1519650	1524603	+	2	2603	104
LNC_000738	XLOC_028649	lincRNA	Novel_lncRNA	chr26	2094430	2095830	+	2	1173	216
LNC_000739	XLOC_028649	lincRNA	Novel_lncRNA	chr26	2094580	2095830	+	2	1173	216
LNC_000604	XLOC_023246	lincRNA	Novel_lncRNA	chr2	12517372	12553080	-	6	5539	101
LNC_000605	XLOC_023270	lincRNA	Novel_lncRNA	chr2	12668629	12676113	-	3	4029	181
LNC_000606	XLOC_023270	lincRNA	Novel_lncRNA	chr2	12675139	12689178	-	2	2459	108
LNC_000607	XLOC_023270	lincRNA	Novel_lncRNA	chr2	12680426	12705659	-	2	17979	157
LNC_000600	XLOC_023119	lincRNA	Novel_lncRNA	chr2	1976529	1978579	-	2	1370	211
LNC_000601	XLOC_023166	lincRNA	Novel_lncRNA	chr2	4445867	4457053	-	2	857	183
LNC_000602	XLOC_023174	lincRNA	Novel_lncRNA	chr2	5683588	5691418	-	2	3517	106
LNC_000603	XLOC_023246	lincRNA	Novel_lncRNA	chr2	12517372	12524825	-	2	7071	101
LNC_000608	XLOC_023270	lincRNA	Novel_lncRNA	chr2	12684573	12705659	-	2	19018	170
LNC_000609	XLOC_023305	lincRNA	Novel_lncRNA	chr2	14688516	14695678	-	2	598	106
LNC_000518	XLOC_019073	antisense_lncRNA	Novel_lncRNA	chr17	6757447	6769950	-	4	1889	150
LNC_000519	XLOC_019073	antisense_lncRNA	Novel_lncRNA	chr17	6757447	6769962	-	3	2146	139
LNC_000510	XLOC_018774	lincRNA	Novel_lncRNA	chr17	7370250	7384986	+	2	2227	144
LNC_000511	XLOC_018878	lincRNA	Novel_lncRNA	chr17	10400907	10402675	+	2	710	81
LNC_000512	XLOC_018887	lincRNA	Novel_lncRNA	chr17	284760	287783	-	2	2782	188
LNC_000513	XLOC_018977	lincRNA	Novel_lncRNA	chr17	2519170	2532598	-	4	2550	170
LNC_000514	XLOC_019031	lincRNA	Novel_lncRNA	chr17	5606358	5612940	-	2	2954	166
LNC_000515	XLOC_019041	antisense_lncRNA	Novel_lncRNA	chr17	5710107	5725456	-	2	15227	182
LNC_000516	XLOC_019059	lincRNA	Novel_lncRNA	chr17	6330407	6333413	-	2	2922	245
LNC_000517	XLOC_019068	lincRNA	Novel_lncRNA	chr17	6744610	6749754	-	3	1561	97
LNC_001023	XLOC_039355	lincRNA	Novel_lncRNA	chr5	46343359	46355107	+	2	8470	132
LNC_001022	XLOC_039317	lincRNA	Novel_lncRNA	chr5	44099728	44101220	+	2	1418	87
LNC_001021	XLOC_039305	antisense_lncRNA	Novel_lncRNA	chr5	43241375	43256629	+	3	1618	132
LNC_001020	XLOC_039229	lincRNA	Novel_lncRNA	chr5	41060016	41079034	+	2	11677	98
LNC_001027	XLOC_039408	lincRNA	Novel_lncRNA	chr5	49140789	49189039	+	2	42257	181
LNC_001026	XLOC_039364	lincRNA	Novel_lncRNA	chr5	46570974	46594548	+	2	21102	167
LNC_001025	XLOC_039355	lincRNA	Novel_lncRNA	chr5	46343408	46373391	+	4	8670	131
LNC_001024	XLOC_039355	lincRNA	Novel_lncRNA	chr5	46343390	46355107	+	3	8532	132
LNC_001029	XLOC_039492	lincRNA	Novel_lncRNA	chr5	50868188	50920010	+	7	1014	113
LNC_001028	XLOC_039425	lincRNA	Novel_lncRNA	chr5	49552213	49557662	+	2	5326	257
LNC_001128	XLOC_042874	lincRNA	Novel_lncRNA	chr6	25210224	25219023	-	5	1509	127
LNC_001129	XLOC_042882	antisense_lncRNA	Novel_lncRNA	chr6	25694198	25696867	-	2	282	79
LNC_001126	XLOC_042790	lincRNA	Novel_lncRNA	chr6	22641763	22644360	-	2	1936	250
LNC_001127	XLOC_042860	lincRNA	Novel_lncRNA	chr6	24999471	25103396	-	5	1126	107
LNC_001124	XLOC_042575	lincRNA	Novel_lncRNA	chr6	16064477	16067319	-	2	2625	169
LNC_001125	XLOC_042688	lincRNA	Novel_lncRNA	chr6	20295628	20297643	-	2	1501	111
LNC_001122	XLOC_042495	lincRNA	Novel_lncRNA	chr6	13882239	14075203	-	2	184417	185
LNC_001123	XLOC_042501	lincRNA	Novel_lncRNA	chr6	14138828	14200825	-	4	579	82
LNC_001120	XLOC_042452	lincRNA	Novel_lncRNA	chr6	12185070	12199417	-	3	6980	162
LNC_001121	XLOC_042452	lincRNA	Novel_lncRNA	chr6	12188617	12195660	-	2	4464	180
LNC_000468	XLOC_017045	lincRNA	Novel_lncRNA	chr14	8601553	8608626	+	3	2112	96
LNC_000469	XLOC_017045	lincRNA	Novel_lncRNA	chr14	8601553	8608910	+	4	1085	106
LNC_000464	XLOC_016947	lincRNA	Novel_lncRNA	chr14	5622124	5626291	+	2	2665	106
LNC_000465	XLOC_016947	lincRNA	Novel_lncRNA	chr14	5622719	5629879	+	2	2531	116
LNC_000466	XLOC_016990	lincRNA	Novel_lncRNA	chr14	6792168	6796517	+	3	1953	118
LNC_000467	XLOC_017023	lincRNA	Novel_lncRNA	chr14	7784924	7805950	+	2	438	71
LNC_000460	XLOC_016834	antisense_lncRNA	Novel_lncRNA	chr14	1578228	1590610	+	3	898	134
LNC_000461	XLOC_016834	antisense_lncRNA	Novel_lncRNA	chr14	1578360	1590610	+	4	902	118
LNC_000462	XLOC_016834	antisense_lncRNA	Novel_lncRNA	chr14	1578389	1584941	+	3	573	80
LNC_000463	XLOC_016845	antisense_lncRNA	Novel_lncRNA	chr14	2298545	2313792	+	2	2936	139
LNC_001232	XLOC_046470	antisense_lncRNA	Novel_lncRNA	chr8	23385242	23387699	-	3	757	97
LNC_001233	XLOC_046477	lincRNA	Novel_lncRNA	chr8	23780220	23791775	-	2	10742	108
LNC_001230	XLOC_046410	antisense_lncRNA	Novel_lncRNA	chr8	20872033	20884278	-	3	674	119
LNC_001231	XLOC_046451	lincRNA	Novel_lncRNA	chr8	23003714	23018914	-	2	1352	135
LNC_001236	XLOC_046528	lincRNA	Novel_lncRNA	chr8	25658047	25677347	-	5	2145	167
LNC_001237	XLOC_046528	lincRNA	Novel_lncRNA	chr8	25738325	25788882	-	5	1474	107
LNC_001234	XLOC_046483	lincRNA	Novel_lncRNA	chr8	23914824	23938088	-	2	22142	174
LNC_001235	XLOC_046528	lincRNA	Novel_lncRNA	chr8	25658047	25675717	-	3	1687	119
LNC_001238	XLOC_046528	lincRNA	Novel_lncRNA	chr8	25747303	25788770	-	2	1249	125
LNC_001239	XLOC_046542	antisense_lncRNA	Novel_lncRNA	chr8	27188335	27220734	-	2	1027	100
LNC_000059	XLOC_002253	lincRNA	Novel_lncRNA	AADN03021057.1	461	3846	-	2	3200	263
LNC_000058	XLOC_002197	lincRNA	Novel_lncRNA	AADN03020759.1	4	1592	+	2	1079	161
LNC_000055	XLOC_001935	lincRNA	Novel_lncRNA	AADN03019167.1	36	1081	+	2	901	140
LNC_000054	XLOC_001932	lincRNA	Novel_lncRNA	AADN03019161.1	6	1025	+	2	456	143
LNC_000057	XLOC_002172	lincRNA	Novel_lncRNA	AADN03020608.1	310	904	-	2	509	168
LNC_000056	XLOC_002136	lincRNA	Novel_lncRNA	AADN03020344.1	241	1112	+	2	518	172
LNC_000051	XLOC_001864	lincRNA	Novel_lncRNA	AADN03018763.1	23	1424	+	3	984	309
LNC_000050	XLOC_001864	lincRNA	Novel_lncRNA	AADN03018763.1	23	1424	+	3	979	272
LNC_000053	XLOC_001913	lincRNA	Novel_lncRNA	AADN03019034.1	351	818	+	2	308	102
LNC_000052	XLOC_001864	lincRNA	Novel_lncRNA	AADN03018763.1	611	1424	+	3	258	86
LNC_000299	XLOC_011249	lincRNA	Novel_lncRNA	chr1	113056177	113070640	-	2	2434	97
LNC_000298	XLOC_011248	lincRNA	Novel_lncRNA	chr1	112705935	112709375	-	3	691	98
LNC_000297	XLOC_011220	lincRNA	Novel_lncRNA	chr1	112004931	112046632	-	4	4256	114
LNC_000296	XLOC_011200	lincRNA	Novel_lncRNA	chr1	111338735	111342268	-	2	3410	158
LNC_000295	XLOC_011191	lincRNA	Novel_lncRNA	chr1	111032214	111044007	-	2	858	127
LNC_000294	XLOC_011184	lincRNA	Novel_lncRNA	chr1	110746075	110751197	-	4	2647	125
LNC_000293	XLOC_011184	lincRNA	Novel_lncRNA	chr1	110704484	110751197	-	5	1839	148
LNC_000292	XLOC_011146	lincRNA	Novel_lncRNA	chr1	110039147	110049968	-	4	1929	117
LNC_000291	XLOC_011141	lincRNA	Novel_lncRNA	chr1	109707887	109712798	-	2	3614	125
LNC_000290	XLOC_011136	lincRNA	Novel_lncRNA	chr1	109456957	109491029	-	4	1226	146
LNC_001216	XLOC_045818	lincRNA	Novel_lncRNA	chr8	1761135	1769771	-	4	1359	81
LNC_001217	XLOC_045818	lincRNA	Novel_lncRNA	chr8	1761135	1772734	-	5	1674	93
LNC_000183	XLOC_007090	lincRNA	Novel_lncRNA	chr1	96013301	96022005	+	3	7248	119
LNC_000182	XLOC_007090	lincRNA	Novel_lncRNA	chr1	96012547	96019121	+	4	1102	105
LNC_000181	XLOC_007090	lincRNA	Novel_lncRNA	chr1	95956193	95980751	+	3	1115	76
LNC_000180	XLOC_007090	lincRNA	Novel_lncRNA	chr1	95951341	95999742	+	3	5005	115
LNC_000187	XLOC_007185	lincRNA	Novel_lncRNA	chr1	101645267	101666705	+	4	1493	127
LNC_000186	XLOC_007151	lincRNA	Novel_lncRNA	chr1	98430274	98433000	+	2	1846	84
LNC_000185	XLOC_007147	lincRNA	Novel_lncRNA	chr1	98410384	98419958	+	2	6419	158
LNC_000184	XLOC_007090	lincRNA	Novel_lncRNA	chr1	96014895	96018115	+	3	1654	103
LNC_000189	XLOC_007213	lincRNA	Novel_lncRNA	chr1	103448284	103462260	+	2	13341	142
LNC_000188	XLOC_007208	lincRNA	Novel_lncRNA	chr1	103236859	103243264	+	2	1647	106
LNC_001218	XLOC_045818	lincRNA	Novel_lncRNA	chr8	1764919	1768359	-	3	1180	83
LNC_001219	XLOC_045846	lincRNA	Novel_lncRNA	chr8	2809742	3003150	-	9	766	86
LNC_000989	XLOC_037597	lincRNA	Novel_lncRNA	chr4	72982276	72986183	-	2	2711	140
LNC_000988	XLOC_037512	lincRNA	Novel_lncRNA	chr4	65826781	65828217	-	2	1131	128
LNC_000983	XLOC_037401	antisense_lncRNA	Novel_lncRNA	chr4	60301176	60310251	-	10	1764	139
LNC_000982	XLOC_037401	antisense_lncRNA	Novel_lncRNA	chr4	60292363	60303408	-	3	685	67
LNC_000981	XLOC_037366	lincRNA	Novel_lncRNA	chr4	59444065	59460555	-	2	13442	137
LNC_000980	XLOC_037358	antisense_lncRNA	Novel_lncRNA	chr4	57738097	57743751	-	3	2621	139
LNC_000987	XLOC_037502	antisense_lncRNA	Novel_lncRNA	chr4	65613833	65616350	-	2	768	91
LNC_000986	XLOC_037497	lincRNA	Novel_lncRNA	chr4	65368592	65371158	-	3	1894	91
LNC_000985	XLOC_037480	lincRNA	Novel_lncRNA	chr4	64717835	64723907	-	2	5539	204
LNC_000984	XLOC_037465	antisense_lncRNA	Novel_lncRNA	chr4	64161353	64206545	-	3	2309	108
LNC_000879	XLOC_033512	lincRNA	Novel_lncRNA	chr3	63327949	63334500	-	2	4152	144
LNC_000878	XLOC_033483	lincRNA	Novel_lncRNA	chr3	61800357	61821732	-	3	500	89
LNC_000877	XLOC_033429	lincRNA	Novel_lncRNA	chr3	59069739	59072315	-	2	1807	125
LNC_000876	XLOC_033392	lincRNA	Novel_lncRNA	chr3	56582989	56591743	-	3	3865	183
LNC_000875	XLOC_033392	lincRNA	Novel_lncRNA	chr3	56582989	56587706	-	2	4229	183
LNC_000874	XLOC_033392	lincRNA	Novel_lncRNA	chr3	56582989	56587216	-	2	1011	67
LNC_000873	XLOC_033392	antisense_lncRNA	Novel_lncRNA	chr3	56381070	56591743	-	4	4011	183
LNC_000872	XLOC_033387	lincRNA	Novel_lncRNA	chr3	56028552	56030407	-	2	1179	128
LNC_000871	XLOC_033346	lincRNA	Novel_lncRNA	chr3	55385376	55419651	-	2	2571	120
LNC_000870	XLOC_033346	lincRNA	Novel_lncRNA	chr3	55299266	55419658	-	8	3143	177
LNC_000727	XLOC_028002	antisense_lncRNA	Novel_lncRNA	chr24	455779	457441	+	2	1354	195
LNC_000726	XLOC_028001	antisense_lncRNA	Novel_lncRNA	chr24	452012	455664	+	3	1189	107
LNC_000725	XLOC_027899	lincRNA	Novel_lncRNA	chr23	3107966	3109595	-	2	1364	108
LNC_000724	XLOC_027801	lincRNA	Novel_lncRNA	chr23	1911229	1913313	-	2	1406	124
LNC_000723	XLOC_027761	lincRNA	Novel_lncRNA	chr23	200262	202549	-	2	821	203
LNC_000722	XLOC_027748	lincRNA	Novel_lncRNA	chr23	10624	14105	-	2	1823	110
LNC_000721	XLOC_027665	lincRNA	Novel_lncRNA	chr23	3447019	3451881	+	2	3946	146
LNC_000720	XLOC_027659	lincRNA	Novel_lncRNA	chr23	3376223	3411876	+	4	581	153
LNC_000729	XLOC_028034	lincRNA	Novel_lncRNA	chr24	2899874	2901078	+	2	1089	96
LNC_000728	XLOC_028030	lincRNA	Novel_lncRNA	chr24	2788464	2791665	+	6	1060	325
LNC_000619	XLOC_023611	lincRNA	Novel_lncRNA	chr2	31843409	31846990	-	2	2513	131
LNC_000618	XLOC_023608	lincRNA	Novel_lncRNA	chr2	31831377	31834761	-	2	3192	118
LNC_000613	XLOC_023550	antisense_lncRNA	Novel_lncRNA	chr2	29626544	29631046	-	2	1036	63
LNC_000612	XLOC_023481	lincRNA	Novel_lncRNA	chr2	23678327	23683712	-	2	3157	131
LNC_000611	XLOC_023389	lincRNA	Novel_lncRNA	chr2	17568506	17574056	-	2	4706	134
LNC_000610	XLOC_023353	lincRNA	Novel_lncRNA	chr2	15771791	15774527	-	2	2459	111
LNC_000617	XLOC_023597	lincRNA	Novel_lncRNA	chr2	31458142	31459555	-	2	1290	139
LNC_000616	XLOC_023586	lincRNA	Novel_lncRNA	chr2	30981380	30992006	-	2	6935	137
LNC_000615	XLOC_023560	lincRNA	Novel_lncRNA	chr2	30176658	30178160	-	2	755	78
LNC_000614	XLOC_023550	antisense_lncRNA	Novel_lncRNA	chr2	29626544	29645939	-	2	1556	73
LNC_000509	XLOC_018577	lincRNA	Novel_lncRNA	chr17	2868288	2874605	+	2	2998	111
LNC_000508	XLOC_018566	lincRNA	Novel_lncRNA	chr17	2876697	2879426	+	3	385	79
LNC_000507	XLOC_018566	lincRNA	Novel_lncRNA	chr17	2861896	2879426	+	6	781	83
LNC_000506	XLOC_018566	lincRNA	Novel_lncRNA	chr17	2815415	2879426	+	8	1029	83
LNC_000505	XLOC_018566	lincRNA	Novel_lncRNA	chr17	2815377	2879426	+	8	1220	100
LNC_000504	XLOC_018566	lincRNA	Novel_lncRNA	chr17	2815377	2879426	+	8	1206	102
LNC_000503	XLOC_018566	lincRNA	Novel_lncRNA	chr17	2815189	2879426	+	8	1308	124
LNC_000502	XLOC_018566	lincRNA	Novel_lncRNA	chr17	2815189	2879426	+	8	1241	102
LNC_000501	XLOC_018461	lincRNA	Novel_lncRNA	chr16	138049	139222	-	2	1051	113
LNC_000500	XLOC_018461	lincRNA	Novel_lncRNA	chr16	138049	139221	-	2	1083	124
LNC_001056	XLOC_040554	antisense_lncRNA	Novel_lncRNA	chr5	24399661	24402078	-	2	865	88
LNC_001057	XLOC_040611	lincRNA	Novel_lncRNA	chr5	26383511	26385120	-	2	401	44
LNC_001054	XLOC_040428	lincRNA	Novel_lncRNA	chr5	21856291	21858464	-	2	1589	145
LNC_001055	XLOC_040542	lincRNA	Novel_lncRNA	chr5	23732563	23734336	-	2	1603	137
LNC_001052	XLOC_040259	lincRNA	Novel_lncRNA	chr5	19773075	19784440	-	2	8640	122
LNC_001053	XLOC_040262	lincRNA	Novel_lncRNA	chr5	19788900	19801399	-	3	9785	124
LNC_001050	XLOC_040191	lincRNA	Novel_lncRNA	chr5	16156386	16163372	-	3	1772	124
LNC_001051	XLOC_040228	lincRNA	Novel_lncRNA	chr5	17703955	17706358	-	2	1155	158
LNC_001058	XLOC_040635	lincRNA	Novel_lncRNA	chr5	26415427	26420279	-	2	349	102
LNC_001059	XLOC_040691	lincRNA	Novel_lncRNA	chr5	27608376	27610631	-	2	2081	182
LNC_001139	XLOC_042974	lincRNA	Novel_lncRNA	chr6	31595625	31608890	-	3	3702	163
LNC_001138	XLOC_042974	lincRNA	Novel_lncRNA	chr6	31595625	31601220	-	3	3075	265
LNC_001135	XLOC_042953	lincRNA	Novel_lncRNA	chr6	30548089	30549788	-	2	845	113
LNC_001134	XLOC_042951	lincRNA	Novel_lncRNA	chr6	30535877	30547187	-	4	3335	119
LNC_001137	XLOC_042974	lincRNA	Novel_lncRNA	chr6	31595625	31601220	-	2	5493	265
LNC_001136	XLOC_042967	lincRNA	Novel_lncRNA	chr6	31501413	31503554	-	2	1354	97
LNC_001131	XLOC_042938	lincRNA	Novel_lncRNA	chr6	29839243	29851637	-	2	2239	104
LNC_001130	XLOC_042891	antisense_lncRNA	Novel_lncRNA	chr6	27041001	27042753	-	3	731	157
LNC_001133	XLOC_042944	lincRNA	Novel_lncRNA	chr6	30234874	30236433	-	2	1119	86
LNC_001132	XLOC_042938	lincRNA	Novel_lncRNA	chr6	29839243	29851661	-	2	2257	104
LNC_000473	XLOC_017271	antisense_lncRNA	Novel_lncRNA	chr14	2237080	2252083	-	4	747	148
LNC_000472	XLOC_017213	lincRNA	Novel_lncRNA	chr14	517654	531418	-	4	2720	101
LNC_000471	XLOC_017213	lincRNA	Novel_lncRNA	chr14	517081	523167	-	3	645	66
LNC_000470	XLOC_017098	lincRNA	Novel_lncRNA	chr14	9922146	9925420	+	3	1452	112
LNC_000477	XLOC_017335	lincRNA	Novel_lncRNA	chr14	4283168	4297429	-	3	8995	136
LNC_000476	XLOC_017315	antisense_lncRNA	Novel_lncRNA	chr14	3812921	3820552	-	3	3508	249
LNC_000475	XLOC_017292	lincRNA	Novel_lncRNA	chr14	2742716	2745586	-	2	2416	161
LNC_000474	XLOC_017271	antisense_lncRNA	Novel_lncRNA	chr14	2237844	2251051	-	3	5539	184
LNC_000479	XLOC_017467	lincRNA	Novel_lncRNA	chr14	7676203	7679827	-	3	3418	124
LNC_000478	XLOC_017373	lincRNA	Novel_lncRNA	chr14	4875737	4877246	-	2	811	174
LNC_001221	XLOC_046005	lincRNA	Novel_lncRNA	chr8	6273748	6275451	-	2	1603	84
LNC_001220	XLOC_045973	lincRNA	Novel_lncRNA	chr8	5629185	5630970	-	2	1082	91
LNC_001223	XLOC_046125	lincRNA	Novel_lncRNA	chr8	12428032	12435775	-	2	7617	118
LNC_001222	XLOC_046029	lincRNA	Novel_lncRNA	chr8	7637715	7641514	-	2	2934	172
LNC_001225	XLOC_046188	lincRNA	Novel_lncRNA	chr8	14598527	14604268	-	2	2394	192
LNC_001224	XLOC_046127	lincRNA	Novel_lncRNA	chr8	12437255	12478221	-	2	40601	192
LNC_001227	XLOC_046350	antisense_lncRNA	Novel_lncRNA	chr8	18573061	18576914	-	4	3117	298
LNC_001226	XLOC_046347	antisense_lncRNA	Novel_lncRNA	chr8	18538999	18544354	-	2	966	90
LNC_001229	XLOC_046404	antisense_lncRNA	Novel_lncRNA	chr8	20788873	20792460	-	3	1800	143
LNC_001228	XLOC_046350	antisense_lncRNA	Novel_lncRNA	chr8	18573061	18576936	-	2	3404	411
LNC_000060	XLOC_002289	lincRNA	Novel_lncRNA	AADN03021235.1	39	1114	-	4	669	103
LNC_000061	XLOC_002310	lincRNA	Novel_lncRNA	AADN03021349.1	11	960	-	3	713	115
LNC_000062	XLOC_002310	lincRNA	Novel_lncRNA	AADN03021349.1	11	1020	-	5	492	131
LNC_000063	XLOC_002310	lincRNA	Novel_lncRNA	AADN03021349.1	161	921	-	2	605	115
LNC_000064	XLOC_002387	lincRNA	Novel_lncRNA	AADN03021854.1	1773	3426	-	2	983	122
LNC_000065	XLOC_002501	lincRNA	Novel_lncRNA	AADN03022440.1	171	979	+	2	602	126
LNC_000066	XLOC_002501	lincRNA	Novel_lncRNA	AADN03022440.1	171	979	+	2	581	119
LNC_000067	XLOC_002513	lincRNA	Novel_lncRNA	AADN03022506.1	279	1054	+	2	446	148
LNC_000068	XLOC_002601	lincRNA	Novel_lncRNA	AADN03023010.1	129	785	+	3	428	135
LNC_000069	XLOC_002649	lincRNA	Novel_lncRNA	AADN03023334.1	3254	6315	+	2	397	113
LNC_000262	XLOC_009803	lincRNA	Novel_lncRNA	chr1	50511516	50513877	-	2	1598	116
LNC_000263	XLOC_009988	lincRNA	Novel_lncRNA	chr1	59463368	59465149	-	2	1336	94
LNC_000260	XLOC_009643	lincRNA	Novel_lncRNA	chr1	43775743	43780763	-	2	4683	113
LNC_000261	XLOC_009767	lincRNA	Novel_lncRNA	chr1	49129961	49133696	-	2	2077	212
LNC_000266	XLOC_010200	lincRNA	Novel_lncRNA	chr1	74590628	74596050	-	2	4511	113
LNC_000267	XLOC_010239	lincRNA	Novel_lncRNA	chr1	74895734	74897110	-	2	1322	102
LNC_000264	XLOC_010057	lincRNA	Novel_lncRNA	chr1	64444229	64455134	-	2	1657	85
LNC_000265	XLOC_010092	lincRNA	Novel_lncRNA	chr1	67727531	67733745	-	2	5770	151
LNC_000268	XLOC_010301	lincRNA	Novel_lncRNA	chr1	76625686	76630497	-	2	3660	202
LNC_000269	XLOC_010301	lincRNA	Novel_lncRNA	chr1	76626631	76630510	-	2	1674	131
LNC_000088	XLOC_003308	lincRNA	Novel_lncRNA	AADN03026913.1	160	1548	+	5	606	201
LNC_000089	XLOC_003308	lincRNA	Novel_lncRNA	AADN03026913.1	160	1548	+	4	813	189
LNC_000082	XLOC_003218	lincRNA	Novel_lncRNA	AADN03026497.1	111	599	+	2	317	69
LNC_000083	XLOC_003231	lincRNA	Novel_lncRNA	AADN03026543.1	146	1001	-	3	454	138
LNC_000080	XLOC_003154	lincRNA	Novel_lncRNA	AADN03026149.1	647	5420	+	2	353	72
LNC_000081	XLOC_003194	lincRNA	Novel_lncRNA	AADN03026404.1	17	1089	-	2	851	283
LNC_000086	XLOC_003257	lincRNA	Novel_lncRNA	AADN03026673.1	5398	6794	-	2	1210	219
LNC_000087	XLOC_003277	lincRNA	Novel_lncRNA	AADN03026771.1	191	675	+	2	331	110
LNC_000084	XLOC_003241	lincRNA	Novel_lncRNA	AADN03026593.1	436	1571	-	2	1060	115
LNC_000085	XLOC_003256	lincRNA	Novel_lncRNA	AADN03026673.1	4254	5342	-	2	902	164
LNC_000882	XLOC_033762	lincRNA	Novel_lncRNA	chr3	80866279	80868133	-	2	1187	134
LNC_000883	XLOC_033935	lincRNA	Novel_lncRNA	chr3	93082844	93100238	-	2	15436	172
LNC_000880	XLOC_033520	antisense_lncRNA	Novel_lncRNA	chr3	65443129	65448960	-	2	2396	150
LNC_000881	XLOC_033568	lincRNA	Novel_lncRNA	chr3	66731705	66732273	-	2	393	65
LNC_000886	XLOC_033981	lincRNA	Novel_lncRNA	chr3	95408996	95413801	-	4	995	83
LNC_000887	XLOC_033984	lincRNA	Novel_lncRNA	chr3	95429304	95435500	-	2	6079	185
LNC_000884	XLOC_033954	lincRNA	Novel_lncRNA	chr3	93957523	93970688	-	4	10561	148
LNC_000885	XLOC_033954	lincRNA	Novel_lncRNA	chr3	93957523	93970987	-	5	10399	148
LNC_000888	XLOC_034030	lincRNA	Novel_lncRNA	chr3	99127763	99130357	-	3	684	75
LNC_000889	XLOC_034037	lincRNA	Novel_lncRNA	chr3	99207718	99209035	-	2	1146	121
LNC_000668	XLOC_025521	lincRNA	Novel_lncRNA	chr2	127579378	127584493	-	2	4598	131
LNC_000669	XLOC_025522	lincRNA	Novel_lncRNA	chr2	127584621	127587810	-	2	2729	259
LNC_000666	XLOC_025503	lincRNA	Novel_lncRNA	chr2	126946635	126951992	-	2	4712	149
LNC_000667	XLOC_025521	lincRNA	Novel_lncRNA	chr2	127579378	127582864	-	2	1373	93
LNC_000664	XLOC_025434	lincRNA	Novel_lncRNA	chr2	120588318	120593215	-	2	4529	165
LNC_000665	XLOC_025450	lincRNA	Novel_lncRNA	chr2	120941839	120958723	-	2	16153	223
LNC_000662	XLOC_025409	lincRNA	Novel_lncRNA	chr2	119279300	119284303	-	2	1157	73
LNC_000663	XLOC_025409	lincRNA	Novel_lncRNA	chr2	119279300	119285600	-	2	1124	65
LNC_000660	XLOC_025387	lincRNA	Novel_lncRNA	chr2	118000802	118007426	-	2	1100	86
LNC_000661	XLOC_025407	lincRNA	Novel_lncRNA	chr2	119267926	119275681	-	2	3727	122
LNC_001045	XLOC_040079	antisense_lncRNA	Novel_lncRNA	chr5	13143225	13149088	-	3	3161	194
LNC_001044	XLOC_040079	antisense_lncRNA	Novel_lncRNA	chr5	13140934	13149088	-	5	3623	200
LNC_001047	XLOC_040135	lincRNA	Novel_lncRNA	chr5	14857228	14865788	-	2	377	62
LNC_001046	XLOC_040133	lincRNA	Novel_lncRNA	chr5	14850328	14859028	-	2	261	69
LNC_001041	XLOC_039837	lincRNA	Novel_lncRNA	chr5	5431038	5438351	-	3	2670	103
LNC_001040	XLOC_039837	lincRNA	Novel_lncRNA	chr5	5431038	5438349	-	4	2794	103
LNC_001043	XLOC_039914	antisense_lncRNA	Novel_lncRNA	chr5	7575307	7580940	-	3	1078	239
LNC_001042	XLOC_039854	lincRNA	Novel_lncRNA	chr5	6890208	6891871	-	2	1453	66
LNC_001049	XLOC_040169	lincRNA	Novel_lncRNA	chr5	15404685	15407364	-	2	2232	151
LNC_001048	XLOC_040154	lincRNA	Novel_lncRNA	chr5	15283148	15286283	-	2	2568	106
LNC_001100	XLOC_042097	lincRNA	Novel_lncRNA	chr6	30498247	30500381	+	2	367	62
LNC_001101	XLOC_042149	lincRNA	Novel_lncRNA	chr6	32703295	32707584	+	2	3392	121
LNC_001102	XLOC_042150	lincRNA	Novel_lncRNA	chr6	32707682	32718798	+	3	7500	222
LNC_001103	XLOC_042154	lincRNA	Novel_lncRNA	chr6	32726699	32732318	+	3	1311	109
LNC_001104	XLOC_042160	antisense_lncRNA	Novel_lncRNA	chr6	32795574	32802609	+	3	3045	108
LNC_001105	XLOC_042160	antisense_lncRNA	Novel_lncRNA	chr6	32795695	32802609	+	5	2532	147
LNC_001106	XLOC_042160	antisense_lncRNA	Novel_lncRNA	chr6	32795696	32802609	+	4	2571	154
LNC_001107	XLOC_042160	antisense_lncRNA	Novel_lncRNA	chr6	32795700	32797101	+	2	1255	160
LNC_001108	XLOC_042179	lincRNA	Novel_lncRNA	chr6	33067766	33080843	+	7	2970	206
LNC_001109	XLOC_042197	lincRNA	Novel_lncRNA	chr6	33800508	33807016	+	2	5728	182
LNC_000406	XLOC_014917	lincRNA	Novel_lncRNA	chr12	1773144	1783585	+	2	9341	184
LNC_000407	XLOC_014919	lincRNA	Novel_lncRNA	chr12	1793859	1796196	+	2	1978	168
LNC_000404	XLOC_014892	lincRNA	Novel_lncRNA	chr12	390254	399709	+	3	1932	85
LNC_000405	XLOC_014892	lincRNA	Novel_lncRNA	chr12	397848	405349	+	2	7388	138
LNC_000402	XLOC_014847	lincRNA	Novel_lncRNA	chr12	178024	203219	+	2	880	102
LNC_000403	XLOC_014859	lincRNA	Novel_lncRNA	chr12	376018	384793	+	2	8688	140
LNC_000400	XLOC_014668	lincRNA	Novel_lncRNA	chr11	10303708	10311525	-	2	7431	105
LNC_000401	XLOC_014757	lincRNA	Novel_lncRNA	chr11	15297248	15311511	-	2	1344	73
LNC_000408	XLOC_015052	lincRNA	Novel_lncRNA	chr12	5719612	5738939	+	4	1118	109
LNC_000409	XLOC_015070	lincRNA	Novel_lncRNA	chr12	6367872	6369224	+	2	1276	130
LNC_001214	XLOC_045818	lincRNA	Novel_lncRNA	chr8	1760825	1772694	-	6	823	93
LNC_001215	XLOC_045818	lincRNA	Novel_lncRNA	chr8	1761135	1768123	-	3	1724	83
LNC_000318	XLOC_011796	lincRNA	Novel_lncRNA	chr1	151522931	151526546	-	2	3414	108
LNC_000319	XLOC_011804	lincRNA	Novel_lncRNA	chr1	151912467	151915848	-	3	2460	86
LNC_001210	XLOC_045784	lincRNA	Novel_lncRNA	chr8	354017	437740	-	3	1070	103
LNC_001211	XLOC_045784	lincRNA	Novel_lncRNA	chr8	390422	614920	-	6	1009	129
LNC_001212	XLOC_045784	lincRNA	Novel_lncRNA	chr8	646355	681619	-	3	1410	80
LNC_001213	XLOC_045818	lincRNA	Novel_lncRNA	chr8	1760825	1770256	-	5	978	113
LNC_000312	XLOC_011593	lincRNA	Novel_lncRNA	chr1	136328239	136331313	-	2	2186	116
LNC_000313	XLOC_011608	lincRNA	Novel_lncRNA	chr1	138044966	138052842	-	3	5270	140
LNC_000310	XLOC_011569	lincRNA	Novel_lncRNA	chr1	134120682	134141398	-	3	16518	188
LNC_000311	XLOC_011569	lincRNA	Novel_lncRNA	chr1	134120682	134145136	-	2	23971	188
LNC_000316	XLOC_011614	lincRNA	Novel_lncRNA	chr1	138538334	138542747	-	2	4290	170
LNC_000317	XLOC_011793	lincRNA	Novel_lncRNA	chr1	149581511	149592855	-	4	5013	162
LNC_000314	XLOC_011608	lincRNA	Novel_lncRNA	chr1	138046266	138052842	-	3	3466	119
LNC_000315	XLOC_011614	lincRNA	Novel_lncRNA	chr1	138538334	138542676	-	3	2720	147
LNC_000077	XLOC_002970	lincRNA	Novel_lncRNA	AADN03025093.1	116	1143	-	2	780	164
LNC_000076	XLOC_002912	lincRNA	Novel_lncRNA	AADN03024833.1	51	1221	-	2	782	128
LNC_000075	XLOC_002895	lincRNA	Novel_lncRNA	AADN03024756.1	159	1004	-	3	323	107
LNC_000074	XLOC_002816	lincRNA	Novel_lncRNA	AADN03024309.1	57	1272	-	2	998	132
LNC_000073	XLOC_002811	lincRNA	Novel_lncRNA	AADN03024272.1	323	644	+	2	236	78
LNC_000072	XLOC_002727	lincRNA	Novel_lncRNA	AADN03023897.1	51	1027	-	2	621	58
LNC_000071	XLOC_002694	lincRNA	Novel_lncRNA	AADN03023632.1	13	2511	-	2	1226	316
LNC_000070	XLOC_002654	lincRNA	Novel_lncRNA	AADN03023364.1	3	957	-	2	361	113
LNC_000079	XLOC_003069	lincRNA	Novel_lncRNA	AADN03025703.1	169	1183	+	3	635	138
LNC_000078	XLOC_003034	lincRNA	Novel_lncRNA	AADN03025540.1	192	769	-	2	259	86
LNC_000271	XLOC_010345	lincRNA	Novel_lncRNA	chr1	77802483	77813844	-	4	2164	185
LNC_000270	XLOC_010301	lincRNA	Novel_lncRNA	chr1	76626631	76630510	-	2	3712	202
LNC_000273	XLOC_010441	lincRNA	Novel_lncRNA	chr1	82702441	82704368	-	2	1821	188
LNC_000272	XLOC_010372	antisense_lncRNA	Novel_lncRNA	chr1	78572211	78601027	-	2	5846	144
LNC_000275	XLOC_010626	lincRNA	Novel_lncRNA	chr1	92960147	93028847	-	3	19254	157
LNC_000274	XLOC_010533	lincRNA	Novel_lncRNA	chr1	87126775	87132793	-	2	1933	88
LNC_000277	XLOC_010669	lincRNA	Novel_lncRNA	chr1	93262967	93272197	-	2	1564	87
LNC_000276	XLOC_010655	lincRNA	Novel_lncRNA	chr1	93130937	93176980	-	2	45987	125
LNC_000279	XLOC_010890	lincRNA	Novel_lncRNA	chr1	99645385	99715434	-	4	1238	81
LNC_000278	XLOC_010890	lincRNA	Novel_lncRNA	chr1	99613638	99715404	-	5	749	81
LNC_000202	XLOC_007763	lincRNA	Novel_lncRNA	chr1	122290007	122303265	+	4	3828	121
LNC_000203	XLOC_007803	lincRNA	Novel_lncRNA	chr1	122672447	122705279	+	3	1196	102
LNC_000208	XLOC_008276	lincRNA	Novel_lncRNA	chr1	144559566	144565351	+	2	5152	180
LNC_000209	XLOC_008276	lincRNA	Novel_lncRNA	chr1	144559566	144565956	+	3	2905	180
LNC_000099	XLOC_003403	lincRNA	Novel_lncRNA	JH375182.1	125051	127324	+	2	1070	85
LNC_000098	XLOC_003389	antisense_lncRNA	Novel_lncRNA	JH375171.1	72786	76619	-	2	2244	202
LNC_000091	XLOC_003308	lincRNA	Novel_lncRNA	AADN03026913.1	164	1548	+	3	764	156
LNC_000090	XLOC_003308	lincRNA	Novel_lncRNA	AADN03026913.1	160	1548	+	4	606	201
LNC_000093	XLOC_003308	lincRNA	Novel_lncRNA	AADN03026913.1	175	1548	+	4	339	73
LNC_000092	XLOC_003308	lincRNA	Novel_lncRNA	AADN03026913.1	172	1548	+	4	507	94
LNC_000095	XLOC_003328	lincRNA	Novel_lncRNA	AADN03027051.1	2	1557	+	2	930	236
LNC_000094	XLOC_003308	lincRNA	Novel_lncRNA	AADN03026913.1	220	1548	+	3	789	156
LNC_000097	XLOC_003373	antisense_lncRNA	Novel_lncRNA	JH375168.1	44116	66304	+	4	275	91
LNC_000096	XLOC_003331	lincRNA	Novel_lncRNA	AADN03027084.1	1266	1777	+	2	398	132
LNC_000891	XLOC_034146	antisense_lncRNA	Novel_lncRNA	chr3	106048162	106054326	-	2	5207	140
LNC_000890	XLOC_034146	lincRNA	Novel_lncRNA	chr3	106044392	106053819	-	3	8302	140
LNC_000893	XLOC_034423	lincRNA	Novel_lncRNA	chr4	9573181	9602968	+	5	2829	145
LNC_000892	XLOC_034409	antisense_lncRNA	Novel_lncRNA	chr4	8719089	8741549	+	5	1019	70
LNC_000895	XLOC_034423	lincRNA	Novel_lncRNA	chr4	9590363	9599749	+	3	8673	108
LNC_000894	XLOC_034423	lincRNA	Novel_lncRNA	chr4	9573209	9599749	+	4	1258	145
LNC_000897	XLOC_034557	lincRNA	Novel_lncRNA	chr4	15003585	15025214	+	2	20818	144
LNC_000896	XLOC_034527	lincRNA	Novel_lncRNA	chr4	13725067	13738083	+	2	10836	135
LNC_000899	XLOC_034623	lincRNA	Novel_lncRNA	chr4	18122049	18140670	+	2	4164	132
LNC_000898	XLOC_034615	lincRNA	Novel_lncRNA	chr4	18079997	18084763	+	2	1718	121
LNC_000679	XLOC_025920	lincRNA	Novel_lncRNA	chr2	148409234	148411666	-	2	2248	169
LNC_000678	XLOC_025902	lincRNA	Novel_lncRNA	chr2	147877983	147883077	-	2	301	45
LNC_000675	XLOC_025593	lincRNA	Novel_lncRNA	chr2	132151054	132155388	-	3	3178	144
LNC_000674	XLOC_025571	lincRNA	Novel_lncRNA	chr2	130069868	130072390	-	2	2138	76
LNC_000677	XLOC_025593	lincRNA	Novel_lncRNA	chr2	132151054	132156388	-	3	2034	144
LNC_000676	XLOC_025593	lincRNA	Novel_lncRNA	chr2	132151054	132156300	-	3	2112	144
LNC_000671	XLOC_025548	lincRNA	Novel_lncRNA	chr2	128471199	128495925	-	2	949	101
LNC_000670	XLOC_025536	lincRNA	Novel_lncRNA	chr2	128238823	128243204	-	2	3432	97
LNC_000673	XLOC_025569	lincRNA	Novel_lncRNA	chr2	130038127	130040288	-	2	1470	71
LNC_000672	XLOC_025552	lincRNA	Novel_lncRNA	chr2	128572124	128576596	-	2	3761	107
LNC_001078	XLOC_041429	lincRNA	Novel_lncRNA	chr5	58466180	58505347	-	5	2418	123
LNC_001079	XLOC_041429	lincRNA	Novel_lncRNA	chr5	58473175	58505425	-	3	746	90
LNC_001070	XLOC_041121	lincRNA	Novel_lncRNA	chr5	43513496	43518831	-	3	1579	118
LNC_001071	XLOC_041208	lincRNA	Novel_lncRNA	chr5	49026955	49127915	-	5	28267	180
LNC_001072	XLOC_041208	lincRNA	Novel_lncRNA	chr5	49085962	49127908	-	3	1045	131
LNC_001073	XLOC_041248	lincRNA	Novel_lncRNA	chr5	49670570	49677621	-	2	2025	129
LNC_001074	XLOC_041321	lincRNA	Novel_lncRNA	chr5	53939740	53942773	-	2	871	267
LNC_001075	XLOC_041328	lincRNA	Novel_lncRNA	chr5	54125188	54127775	-	2	1940	93
LNC_001076	XLOC_041346	lincRNA	Novel_lncRNA	chr5	54897909	54906597	-	3	1559	94
LNC_001077	XLOC_041429	lincRNA	Novel_lncRNA	chr5	58466180	58505282	-	3	2020	108
LNC_001117	XLOC_042372	antisense_lncRNA	Novel_lncRNA	chr6	10795052	10798373	-	2	2940	295
LNC_001116	XLOC_042367	lincRNA	Novel_lncRNA	chr6	10723297	10726101	-	2	1523	91
LNC_001115	XLOC_042349	lincRNA	Novel_lncRNA	chr6	9062833	9065741	-	2	2018	129
LNC_001114	XLOC_042349	lincRNA	Novel_lncRNA	chr6	9052829	9069566	-	4	10581	141
LNC_001113	XLOC_042302	antisense_lncRNA	Novel_lncRNA	chr6	6063029	6070723	-	2	6310	110
LNC_001112	XLOC_042232	lincRNA	Novel_lncRNA	chr6	1542311	1545284	-	2	1194	95
LNC_001111	XLOC_042210	antisense_lncRNA	Novel_lncRNA	chr6	34522530	34529363	+	2	4883	180
LNC_001110	XLOC_042197	lincRNA	Novel_lncRNA	chr6	33801190	33807016	+	2	5620	182
LNC_001119	XLOC_042452	lincRNA	Novel_lncRNA	chr6	12185070	12195656	-	3	3220	134
LNC_001118	XLOC_042452	lincRNA	Novel_lncRNA	chr6	12185070	12195016	-	3	3228	134
LNC_000415	XLOC_015293	lincRNA	Novel_lncRNA	chr12	15748269	15838340	+	3	1112	158
LNC_000414	XLOC_015271	lincRNA	Novel_lncRNA	chr12	12132621	12140869	+	2	965	97
LNC_000417	XLOC_015335	antisense_lncRNA	Novel_lncRNA	chr12	18081968	18085962	+	3	3030	121
LNC_000416	XLOC_015318	antisense_lncRNA	Novel_lncRNA	chr12	16879418	16881844	+	3	756	107
LNC_000411	XLOC_015076	lincRNA	Novel_lncRNA	chr12	6887841	6890216	+	2	2311	111
LNC_000410	XLOC_015070	lincRNA	Novel_lncRNA	chr12	6367872	6369224	+	2	1226	135
LNC_000413	XLOC_015139	lincRNA	Novel_lncRNA	chr12	9514168	9515847	+	2	1102	130
LNC_000412	XLOC_015078	lincRNA	Novel_lncRNA	chr12	6933318	6935866	+	2	2075	121
LNC_000419	XLOC_015525	antisense_lncRNA	Novel_lncRNA	chr12	4250692	4365813	-	5	1032	121
LNC_000418	XLOC_015434	antisense_lncRNA	Novel_lncRNA	chr12	2321822	2329362	-	2	625	208
LNC_001209	XLOC_045768	lincRNA	Novel_lncRNA	chr8	29019	30698	-	3	440	80
LNC_001208	XLOC_045768	lincRNA	Novel_lncRNA	chr8	29019	30698	-	3	394	57
LNC_001203	XLOC_045556	lincRNA	Novel_lncRNA	chr8	23447713	23450922	+	2	2749	146
LNC_001202	XLOC_045455	lincRNA	Novel_lncRNA	chr8	18718260	18747507	+	2	29138	177
LNC_001201	XLOC_045455	lincRNA	Novel_lncRNA	chr8	18718260	18747507	+	2	27023	177
LNC_001200	XLOC_045445	antisense_lncRNA	Novel_lncRNA	chr8	18164912	18173291	+	2	2562	106
LNC_001207	XLOC_045683	antisense_lncRNA	Novel_lncRNA	chr8	26724039	26730196	+	3	1960	187
LNC_001206	XLOC_045678	lincRNA	Novel_lncRNA	chr8	26629141	26631396	+	2	1906	193
LNC_001205	XLOC_045587	lincRNA	Novel_lncRNA	chr8	24493662	24539489	+	2	812	132
LNC_001204	XLOC_045569	lincRNA	Novel_lncRNA	chr8	24166042	24167023	+	3	364	120
LNC_000309	XLOC_011473	lincRNA	Novel_lncRNA	chr1	129290455	129301605	-	3	3395	176
LNC_000308	XLOC_011438	lincRNA	Novel_lncRNA	chr1	124762148	124783610	-	2	17413	177
LNC_000301	XLOC_011351	lincRNA	Novel_lncRNA	chr1	119718690	119733340	-	3	1785	98
LNC_000300	XLOC_011332	lincRNA	Novel_lncRNA	chr1	117899726	117903729	-	2	3882	184
LNC_000303	XLOC_011395	lincRNA	Novel_lncRNA	chr1	122445105	122450707	-	2	5060	158
LNC_000302	XLOC_011389	lincRNA	Novel_lncRNA	chr1	121688916	121690390	-	2	602	92
LNC_000305	XLOC_011395	lincRNA	Novel_lncRNA	chr1	122445105	122450750	-	2	5330	158
LNC_000304	XLOC_011395	lincRNA	Novel_lncRNA	chr1	122445105	122450750	-	2	5338	158
LNC_000307	XLOC_011438	lincRNA	Novel_lncRNA	chr1	124762148	124783610	-	2	21076	177
LNC_000306	XLOC_011401	lincRNA	Novel_lncRNA	chr1	122692631	122708931	-	2	559	92
LNC_000244	XLOC_009269	lincRNA	Novel_lncRNA	chr1	19197166	19217707	-	3	4652	132
LNC_000245	XLOC_009295	antisense_lncRNA	Novel_lncRNA	chr1	21971546	21980575	-	2	8846	217
LNC_000246	XLOC_009349	lincRNA	Novel_lncRNA	chr1	25448715	25468866	-	2	565	72
LNC_000247	XLOC_009351	lincRNA	Novel_lncRNA	chr1	25474991	25480752	-	2	3163	114
LNC_000240	XLOC_009150	lincRNA	Novel_lncRNA	chr1	11141172	11188924	-	4	6417	105
LNC_000241	XLOC_009165	lincRNA	Novel_lncRNA	chr1	12431471	12432168	-	2	496	61
LNC_000242	XLOC_009198	lincRNA	Novel_lncRNA	chr1	13781867	13788129	-	2	6127	155
LNC_000243	XLOC_009233	lincRNA	Novel_lncRNA	chr1	14348750	14354179	-	2	4510	214
LNC_000248	XLOC_009351	lincRNA	Novel_lncRNA	chr1	25474991	25496739	-	4	3203	114
LNC_000249	XLOC_009353	lincRNA	Novel_lncRNA	chr1	25553996	25598972	-	3	1835	114
LNC_001009	XLOC_038522	lincRNA	Novel_lncRNA	chr5	16527416	16539415	+	2	7970	161
LNC_001008	XLOC_038513	lincRNA	Novel_lncRNA	chr5	16499575	16514337	+	3	2341	93
LNC_000938	XLOC_035920	lincRNA	Novel_lncRNA	chr4	76543151	76549656	+	2	1863	80
LNC_000939	XLOC_035922	lincRNA	Novel_lncRNA	chr4	76550069	76556419	+	2	1210	90
LNC_000932	XLOC_035668	lincRNA	Novel_lncRNA	chr4	70583732	70593811	+	3	8547	102
LNC_000933	XLOC_035745	lincRNA	Novel_lncRNA	chr4	70601996	70606485	+	3	2213	115
LNC_000930	XLOC_035656	antisense_lncRNA	Novel_lncRNA	chr4	69466900	69521679	+	2	712	82
LNC_000931	XLOC_035668	lincRNA	Novel_lncRNA	chr4	70554497	70593811	+	6	8452	102
LNC_000936	XLOC_035794	lincRNA	Novel_lncRNA	chr4	73406326	73451791	+	3	38515	159
LNC_000937	XLOC_035794	lincRNA	Novel_lncRNA	chr4	73406326	73484111	+	3	39273	185
LNC_000934	XLOC_035764	antisense_lncRNA	Novel_lncRNA	chr4	71167764	71216635	+	3	1236	66
LNC_000935	XLOC_035779	antisense_lncRNA	Novel_lncRNA	chr4	73051949	73064947	+	2	11154	174
LNC_001007	XLOC_038506	lincRNA	Novel_lncRNA	chr5	16478180	16481860	+	2	2813	127
LNC_001006	XLOC_038480	lincRNA	Novel_lncRNA	chr5	15831096	15835576	+	2	1285	90
LNC_000640	XLOC_024593	lincRNA	Novel_lncRNA	chr2	67474147	67490877	-	2	13391	177
LNC_000641	XLOC_024593	lincRNA	Novel_lncRNA	chr2	67478865	67523268	-	5	7211	113
LNC_000642	XLOC_024593	lincRNA	Novel_lncRNA	chr2	67478865	67529773	-	8	9452	205
LNC_000643	XLOC_024593	lincRNA	Novel_lncRNA	chr2	67491045	67511845	-	3	9581	185
LNC_000644	XLOC_024593	lincRNA	Novel_lncRNA	chr2	67491045	67529090	-	7	3274	188
LNC_000645	XLOC_024723	lincRNA	Novel_lncRNA	chr2	83742685	83744853	-	2	1377	111
LNC_000646	XLOC_024726	lincRNA	Novel_lncRNA	chr2	83758976	83777300	-	4	4002	156
LNC_000647	XLOC_024726	lincRNA	Novel_lncRNA	chr2	83764211	83777300	-	4	5289	223
LNC_000648	XLOC_024775	lincRNA	Novel_lncRNA	chr2	87125450	87128232	-	2	2600	243
LNC_000649	XLOC_024800	lincRNA	Novel_lncRNA	chr2	89691938	89695064	-	2	1846	95
LNC_001069	XLOC_041081	lincRNA	Novel_lncRNA	chr5	42185125	42232471	-	6	596	88
LNC_001068	XLOC_040939	lincRNA	Novel_lncRNA	chr5	37734889	37738161	-	2	2285	96
LNC_001067	XLOC_040901	lincRNA	Novel_lncRNA	chr5	36761084	36810951	-	2	48346	152
LNC_001066	XLOC_040879	antisense_lncRNA	Novel_lncRNA	chr5	36454103	36456524	-	2	902	222
LNC_001065	XLOC_040877	lincRNA	Novel_lncRNA	chr5	36446366	36447839	-	2	1371	108
LNC_001064	XLOC_040805	lincRNA	Novel_lncRNA	chr5	33081412	33093556	-	2	8322	169
LNC_001063	XLOC_040796	lincRNA	Novel_lncRNA	chr5	32392545	32401735	-	2	1397	82
LNC_001062	XLOC_040776	lincRNA	Novel_lncRNA	chr5	31978908	31998608	-	2	3602	116
LNC_001061	XLOC_040760	antisense_lncRNA	Novel_lncRNA	chr5	31411677	31446332	-	6	1534	66
LNC_001060	XLOC_040721	lincRNA	Novel_lncRNA	chr5	29120699	29123086	-	2	945	72
LNC_000796	XLOC_030874	lincRNA	Novel_lncRNA	chr3	42286559	42299347	+	5	6188	209
LNC_000797	XLOC_030880	lincRNA	Novel_lncRNA	chr3	42310965	42313574	+	2	1820	119
LNC_000794	XLOC_030655	lincRNA	Novel_lncRNA	chr3	32376946	32381077	+	2	2391	119
LNC_000795	XLOC_030776	lincRNA	Novel_lncRNA	chr3	39024827	39029502	+	2	4500	161
LNC_000792	XLOC_030653	lincRNA	Novel_lncRNA	chr3	32178282	32191691	+	2	2198	108
LNC_000793	XLOC_030655	lincRNA	Novel_lncRNA	chr3	32216445	32223725	+	2	1742	89
LNC_000790	XLOC_030631	lincRNA	Novel_lncRNA	chr3	30474736	30485175	+	4	1094	77
LNC_000791	XLOC_030631	lincRNA	Novel_lncRNA	chr3	30475077	30485175	+	4	820	77
LNC_000798	XLOC_030886	lincRNA	Novel_lncRNA	chr3	42347697	42360165	+	2	12379	150
LNC_000799	XLOC_030904	lincRNA	Novel_lncRNA	chr3	42430626	42433923	+	2	2376	130
LNC_000428	XLOC_015815	lincRNA	Novel_lncRNA	chr12	15821631	15829043	-	3	2802	143
LNC_000429	XLOC_015815	lincRNA	Novel_lncRNA	chr12	15821631	15829043	-	3	2837	143
LNC_000420	XLOC_015525	antisense_lncRNA	Novel_lncRNA	chr12	4252801	4291437	-	3	1863	92
LNC_000421	XLOC_015717	antisense_lncRNA	Novel_lncRNA	chr12	11447768	11449283	-	2	674	148
LNC_000422	XLOC_015722	lincRNA	Novel_lncRNA	chr12	11626451	11627687	-	2	763	119
LNC_000423	XLOC_015760	lincRNA	Novel_lncRNA	chr12	13944011	13954153	-	3	5742	151
LNC_000424	XLOC_015760	lincRNA	Novel_lncRNA	chr12	13944011	13954364	-	2	7254	153
LNC_000425	XLOC_015760	lincRNA	Novel_lncRNA	chr12	13944011	13954364	-	2	7516	151
LNC_000426	XLOC_015789	lincRNA	Novel_lncRNA	chr12	14506376	14510139	-	2	1827	170
LNC_000427	XLOC_015813	antisense_lncRNA	Novel_lncRNA	chr12	15596208	15604188	-	2	2601	101
LNC_000448	XLOC_016669	antisense_lncRNA	Novel_lncRNA	chr13	14520667	14537427	-	4	7560	189
LNC_000449	XLOC_016669	antisense_lncRNA	Novel_lncRNA	chr13	14530325	14537427	-	3	2526	129
LNC_001278	XLOC_047771	lincRNA	Novel_lncRNA	chr9	16639037	16645988	-	4	1240	104
LNC_001279	XLOC_047772	lincRNA	Novel_lncRNA	chr9	16589549	16595955	-	2	6278	130
LNC_001276	XLOC_047756	lincRNA	Novel_lncRNA	chr9	16198211	16259606	-	2	2137	106
LNC_001277	XLOC_047756	lincRNA	Novel_lncRNA	chr9	16198211	16259609	-	2	2137	106
LNC_001274	XLOC_047638	lincRNA	Novel_lncRNA	chr9	13711991	13716891	-	2	3784	173
LNC_001275	XLOC_047703	lincRNA	Novel_lncRNA	chr9	15414461	15415489	-	2	465	155
LNC_001272	XLOC_047630	lincRNA	Novel_lncRNA	chr9	13676937	13721340	-	6	1010	110
LNC_001273	XLOC_047630	lincRNA	Novel_lncRNA	chr9	13676937	13721749	-	8	5428	153
LNC_001270	XLOC_047626	antisense_lncRNA	Novel_lncRNA	chr9	13281360	13287477	-	5	1381	149
LNC_001271	XLOC_047630	lincRNA	Novel_lncRNA	chr9	13676937	13721340	-	7	1115	120
LNC_000338	XLOC_012285	lincRNA	Novel_lncRNA	chr1	189628289	189632246	-	2	2307	95
LNC_000339	XLOC_012285	lincRNA	Novel_lncRNA	chr1	189628289	189639354	-	5	2585	105
LNC_000334	XLOC_012159	lincRNA	Novel_lncRNA	chr1	180317615	180321046	-	2	2736	125
LNC_000335	XLOC_012227	antisense_lncRNA	Novel_lncRNA	chr1	187384384	187407043	-	2	8841	120
LNC_000336	XLOC_012260	lincRNA	Novel_lncRNA	chr1	189257695	189265638	-	2	1218	73
LNC_000337	XLOC_012275	lincRNA	Novel_lncRNA	chr1	189455594	189458049	-	2	1882	81
LNC_000330	XLOC_011943	lincRNA	Novel_lncRNA	chr1	166678684	166682999	-	2	3107	137
LNC_000331	XLOC_012021	lincRNA	Novel_lncRNA	chr1	171446115	171450957	-	3	1426	85
LNC_000332	XLOC_012116	lincRNA	Novel_lncRNA	chr1	177490811	177505498	-	3	2503	94
LNC_000333	XLOC_012159	lincRNA	Novel_lncRNA	chr1	180317615	180321046	-	2	3286	146
LNC_001148	XLOC_043657	lincRNA	Novel_lncRNA	chr7	22265294	22270172	+	2	910	142
LNC_001149	XLOC_043657	lincRNA	Novel_lncRNA	chr7	22266843	22273164	+	2	1515	87
LNC_000259	XLOC_009619	lincRNA	Novel_lncRNA	chr1	43730825	43784711	-	6	16601	190
LNC_000258	XLOC_009619	lincRNA	Novel_lncRNA	chr1	43730825	43759836	-	4	20026	147
LNC_000253	XLOC_009471	lincRNA	Novel_lncRNA	chr1	32257945	32312645	-	4	12604	134
LNC_000252	XLOC_009471	lincRNA	Novel_lncRNA	chr1	32257945	32270974	-	2	12883	134
LNC_000251	XLOC_009412	lincRNA	Novel_lncRNA	chr1	29766748	29781364	-	2	803	88
LNC_000250	XLOC_009353	lincRNA	Novel_lncRNA	chr1	25593800	25598972	-	2	2004	93
LNC_000257	XLOC_009619	lincRNA	Novel_lncRNA	chr1	43709788	43759836	-	7	11792	147
LNC_000256	XLOC_009562	lincRNA	Novel_lncRNA	chr1	38983791	38994509	-	2	7478	119
LNC_000255	XLOC_009557	lincRNA	Novel_lncRNA	chr1	38024223	38042590	-	2	16632	180
LNC_000254	XLOC_009489	lincRNA	Novel_lncRNA	chr1	33594095	33598320	-	2	4072	115
LNC_001302	XLOC_048529	lincRNA	Novel_lncRNA	chrZ	28257068	28260662	+	3	2057	151
LNC_001303	XLOC_048529	lincRNA	Novel_lncRNA	chrZ	28257469	28260662	+	2	2784	118
LNC_001300	XLOC_048485	lincRNA	Novel_lncRNA	chrZ	26041220	26058026	+	2	5852	180
LNC_001301	XLOC_048485	lincRNA	Novel_lncRNA	chrZ	26041220	26093417	+	4	11620	162
LNC_001306	XLOC_048543	lincRNA	Novel_lncRNA	chrZ	31416025	31425493	+	3	8645	210
LNC_001307	XLOC_048571	lincRNA	Novel_lncRNA	chrZ	32574193	32576061	+	2	988	72
LNC_001304	XLOC_048543	lincRNA	Novel_lncRNA	chrZ	31415833	31425493	+	3	8897	210
LNC_001305	XLOC_048543	lincRNA	Novel_lncRNA	chrZ	31415865	31425493	+	3	8883	210
LNC_001308	XLOC_048673	lincRNA	Novel_lncRNA	chrZ	40922612	40935387	+	2	891	104
LNC_001309	XLOC_048674	lincRNA	Novel_lncRNA	chrZ	40935462	40937654	+	2	1741	125
LNC_000929	XLOC_035653	lincRNA	Novel_lncRNA	chr4	69180859	69182462	+	2	1511	118
LNC_000928	XLOC_035623	lincRNA	Novel_lncRNA	chr4	68515460	68521420	+	2	5896	128
LNC_000921	XLOC_035200	lincRNA	Novel_lncRNA	chr4	51714732	51755926	+	7	1670	90
LNC_000920	XLOC_035200	lincRNA	Novel_lncRNA	chr4	51696038	51712204	+	3	4803	102
LNC_000923	XLOC_035257	lincRNA	Novel_lncRNA	chr4	53741011	53772054	+	3	14656	142
LNC_000922	XLOC_035200	lincRNA	Novel_lncRNA	chr4	51746727	51751022	+	2	2154	123
LNC_000925	XLOC_035419	lincRNA	Novel_lncRNA	chr4	60367869	60372761	+	2	795	70
LNC_000924	XLOC_035390	lincRNA	Novel_lncRNA	chr4	57542644	57575664	+	2	32742	168
LNC_000927	XLOC_035559	lincRNA	Novel_lncRNA	chr4	66095131	66099991	+	2	1615	119
LNC_000926	XLOC_035442	lincRNA	Novel_lncRNA	chr4	62481658	62494416	+	2	9582	130
LNC_000657	XLOC_025098	lincRNA	Novel_lncRNA	chr2	101920563	101925803	-	2	4537	118
LNC_000656	XLOC_025052	lincRNA	Novel_lncRNA	chr2	99189046	99198070	-	2	7066	120
LNC_000655	XLOC_025015	lincRNA	Novel_lncRNA	chr2	97922089	97926165	-	2	2943	185
LNC_000654	XLOC_024999	lincRNA	Novel_lncRNA	chr2	97383434	97385435	-	2	1811	94
LNC_000653	XLOC_024999	lincRNA	Novel_lncRNA	chr2	97371947	97390282	-	2	14936	154
LNC_000652	XLOC_024999	lincRNA	Novel_lncRNA	chr2	97352037	97385422	-	3	2067	108
LNC_000651	XLOC_024892	lincRNA	Novel_lncRNA	chr2	96607837	96612432	-	2	3882	110
LNC_000650	XLOC_024816	lincRNA	Novel_lncRNA	chr2	90146794	90149479	-	3	1231	101
LNC_000659	XLOC_025351	lincRNA	Novel_lncRNA	chr2	116766457	116768670	-	2	1814	83
LNC_000658	XLOC_025303	lincRNA	Novel_lncRNA	chr2	114146689	114168608	-	3	6663	143
LNC_001092	XLOC_042057	lincRNA	Novel_lncRNA	chr6	27654624	27663034	+	2	1418	100
LNC_001093	XLOC_042064	lincRNA	Novel_lncRNA	chr6	28101032	28119392	+	2	3553	118
LNC_001090	XLOC_041989	lincRNA	Novel_lncRNA	chr6	23033555	23042896	+	2	7514	197
LNC_001091	XLOC_042029	lincRNA	Novel_lncRNA	chr6	25830574	25842180	+	2	840	74
LNC_001096	XLOC_042096	lincRNA	Novel_lncRNA	chr6	30238025	30247281	+	2	1026	111
LNC_001097	XLOC_042097	lincRNA	Novel_lncRNA	chr6	30494805	30500381	+	5	869	117
LNC_001094	XLOC_042082	antisense_lncRNA	Novel_lncRNA	chr6	29759068	29762554	+	2	1005	80
LNC_001095	XLOC_042091	lincRNA	Novel_lncRNA	chr6	30044597	30048607	+	2	1572	90
LNC_001098	XLOC_042097	lincRNA	Novel_lncRNA	chr6	30495082	30497175	+	3	1795	159
LNC_001099	XLOC_042097	lincRNA	Novel_lncRNA	chr6	30495141	30500381	+	2	911	92
LNC_000785	XLOC_030214	lincRNA	Novel_lncRNA	chr3	19339745	19350608	+	3	8630	98
LNC_000784	XLOC_030214	lincRNA	Novel_lncRNA	chr3	19339745	19350608	+	3	6723	98
LNC_000787	XLOC_030323	lincRNA	Novel_lncRNA	chr3	22445903	22455365	+	2	9110	144
LNC_000786	XLOC_030323	lincRNA	Novel_lncRNA	chr3	22445903	22455365	+	3	6500	144
LNC_000781	XLOC_030146	lincRNA	Novel_lncRNA	chr3	16435423	16450969	+	4	5101	181
LNC_000780	XLOC_030146	lincRNA	Novel_lncRNA	chr3	16435423	16441165	+	2	5422	182
LNC_000783	XLOC_030171	lincRNA	Novel_lncRNA	chr3	16952474	16956335	+	2	886	87
LNC_000782	XLOC_030157	antisense_lncRNA	Novel_lncRNA	chr3	16565670	16578568	+	3	8098	125
LNC_000789	XLOC_030606	lincRNA	Novel_lncRNA	chr3	29654663	29660424	+	2	5574	312
LNC_000788	XLOC_030569	lincRNA	Novel_lncRNA	chr3	28611582	28622814	+	2	9460	147
LNC_000439	XLOC_016219	lincRNA	Novel_lncRNA	chr13	15060763	15062511	+	2	992	73
LNC_000438	XLOC_016218	antisense_lncRNA	Novel_lncRNA	chr13	15035907	15040422	+	2	485	105
LNC_000437	XLOC_016074	lincRNA	Novel_lncRNA	chr13	9070009	9072168	+	2	968	119
LNC_000436	XLOC_016023	antisense_lncRNA	Novel_lncRNA	chr13	6492581	6553982	+	4	3069	99
LNC_000435	XLOC_016020	antisense_lncRNA	Novel_lncRNA	chr13	4105925	4113517	+	3	4512	180
LNC_000434	XLOC_016007	lincRNA	Novel_lncRNA	chr13	3264294	3284374	+	2	14477	126
LNC_000433	XLOC_015998	lincRNA	Novel_lncRNA	chr13	2288134	2343553	+	2	2096	96
LNC_000432	XLOC_015992	lincRNA	Novel_lncRNA	chr13	2278356	2287851	+	3	2958	107
LNC_000431	XLOC_015992	lincRNA	Novel_lncRNA	chr13	2274033	2287851	+	4	5233	109
LNC_000430	XLOC_015866	lincRNA	Novel_lncRNA	chr12	16174201	16175679	-	2	1086	110
LNC_001269	XLOC_047626	antisense_lncRNA	Novel_lncRNA	chr9	13281360	13284156	-	5	2378	164
LNC_001268	XLOC_047626	antisense_lncRNA	Novel_lncRNA	chr9	13281360	13284138	-	3	2613	136
LNC_001265	XLOC_047573	lincRNA	Novel_lncRNA	chr9	9596709	9597951	-	2	884	109
LNC_001264	XLOC_047496	lincRNA	Novel_lncRNA	chr9	7003036	7100240	-	3	501	92
LNC_001267	XLOC_047603	antisense_lncRNA	Novel_lncRNA	chr9	11914096	11922205	-	2	7004	205
LNC_001266	XLOC_047579	lincRNA	Novel_lncRNA	chr9	9898540	9900604	-	2	1616	131
LNC_001261	XLOC_047286	lincRNA	Novel_lncRNA	chr9	606543	608529	-	2	716	143
LNC_001260	XLOC_047247	lincRNA	Novel_lncRNA	chr9	22887195	22888376	+	2	1097	160
LNC_001263	XLOC_047495	lincRNA	Novel_lncRNA	chr9	6900559	6994863	-	6	1125	96
LNC_001262	XLOC_047459	lincRNA	Novel_lncRNA	chr9	6125160	6129763	-	2	4345	125
LNC_000323	XLOC_011876	lincRNA	Novel_lncRNA	chr1	154737978	154739673	-	2	854	128
LNC_000322	XLOC_011871	lincRNA	Novel_lncRNA	chr1	154444948	154472565	-	5	577	129
LNC_000321	XLOC_011849	lincRNA	Novel_lncRNA	chr1	154006723	154023573	-	2	1226	107
LNC_000320	XLOC_011804	lincRNA	Novel_lncRNA	chr1	151912467	151994573	-	5	2672	86
LNC_000327	XLOC_011892	lincRNA	Novel_lncRNA	chr1	161936269	161938498	-	2	1194	98
LNC_000326	XLOC_011878	lincRNA	Novel_lncRNA	chr1	155065122	155067761	-	4	521	82
LNC_000325	XLOC_011878	lincRNA	Novel_lncRNA	chr1	155061261	155067826	-	3	2714	93
LNC_000324	XLOC_011878	lincRNA	Novel_lncRNA	chr1	155061261	155067766	-	4	2671	93
LNC_000329	XLOC_011925	lincRNA	Novel_lncRNA	chr1	165510996	165512733	-	2	1340	103
LNC_000328	XLOC_011896	lincRNA	Novel_lncRNA	chr1	162003054	162011708	-	2	1559	113
LNC_000228	XLOC_008670	lincRNA	Novel_lncRNA	chr1	177870952	177874902	+	2	3254	177
LNC_000229	XLOC_008711	antisense_lncRNA	Novel_lncRNA	chr1	179731388	179740645	+	4	434	94
LNC_000226	XLOC_008650	lincRNA	Novel_lncRNA	chr1	176376787	176391230	+	2	2864	214
LNC_000227	XLOC_008670	lincRNA	Novel_lncRNA	chr1	177867152	177880104	+	3	3428	174
LNC_000224	XLOC_008611	lincRNA	Novel_lncRNA	chr1	174385550	174392064	+	4	4310	210
LNC_000225	XLOC_008613	lincRNA	Novel_lncRNA	chr1	174401532	174404152	+	2	2229	112
LNC_000222	XLOC_008552	lincRNA	Novel_lncRNA	chr1	170473694	170475747	+	2	1788	97
LNC_000223	XLOC_008603	lincRNA	Novel_lncRNA	chr1	173802608	173807799	+	3	1396	126
LNC_000220	XLOC_008530	lincRNA	Novel_lncRNA	chr1	168788597	168804201	+	4	9135	264
LNC_000221	XLOC_008530	lincRNA	Novel_lncRNA	chr1	168794326	168804201	+	2	9709	170
LNC_001311	XLOC_048727	lincRNA	Novel_lncRNA	chrZ	44479463	44488824	+	2	3192	125
LNC_001310	XLOC_048713	lincRNA	Novel_lncRNA	chrZ	43611658	43615911	+	3	362	56
LNC_001313	XLOC_048789	lincRNA	Novel_lncRNA	chrZ	50263470	50268806	+	3	1353	76
LNC_001312	XLOC_048787	lincRNA	Novel_lncRNA	chrZ	50246678	50262216	+	2	15352	137
LNC_001315	XLOC_048828	lincRNA	Novel_lncRNA	chrZ	51940345	51962594	+	5	2619	96
LNC_001314	XLOC_048828	lincRNA	Novel_lncRNA	chrZ	51940327	51959226	+	3	716	98
LNC_001317	XLOC_048861	lincRNA	Novel_lncRNA	chrZ	54994575	55000521	+	5	1205	129
LNC_001316	XLOC_048840	lincRNA	Novel_lncRNA	chrZ	53404971	53424831	+	2	1118	135
LNC_001319	XLOC_048866	lincRNA	Novel_lncRNA	chrZ	55305250	55320809	+	2	590	84
LNC_001318	XLOC_048861	lincRNA	Novel_lncRNA	chrZ	54996107	55000521	+	3	963	84
LNC_000132	XLOC_004386	lincRNA	Novel_lncRNA	JH376349.1	31922	34071	-	3	1503	252
LNC_000133	XLOC_004399	lincRNA	Novel_lncRNA	JH376369.1	2193	4134	+	2	1209	120
LNC_000130	XLOC_004334	antisense_lncRNA	Novel_lncRNA	JH376316.1	7425	10775	-	2	3096	163
LNC_000131	XLOC_004351	lincRNA	Novel_lncRNA	JH376330.1	15074	17009	+	3	1196	121
LNC_000136	XLOC_004597	antisense_lncRNA	Novel_lncRNA	chr1	1038767	1050054	+	3	5761	184
LNC_000137	XLOC_004599	lincRNA	Novel_lncRNA	chr1	1100642	1104796	+	2	4056	120
LNC_000134	XLOC_004439	antisense_lncRNA	Novel_lncRNA	JH376407.1	83688	91150	+	2	618	206
LNC_000135	XLOC_004597	antisense_lncRNA	Novel_lncRNA	chr1	1038767	1050054	+	3	5591	184
LNC_000138	XLOC_004599	lincRNA	Novel_lncRNA	chr1	1100645	1104796	+	2	1698	120
LNC_000139	XLOC_004650	lincRNA	Novel_lncRNA	chr1	5560004	5564122	+	2	2410	104
LNC_000918	XLOC_035191	lincRNA	Novel_lncRNA	chr4	51657841	51670332	+	4	1213	68
LNC_000919	XLOC_035195	lincRNA	Novel_lncRNA	chr4	51678339	51686067	+	2	1296	71
LNC_000914	XLOC_035162	lincRNA	Novel_lncRNA	chr4	51562021	51571689	+	2	2481	109
LNC_000915	XLOC_035162	lincRNA	Novel_lncRNA	chr4	51579229	51603358	+	3	15858	135
LNC_000916	XLOC_035184	lincRNA	Novel_lncRNA	chr4	51608793	51611172	+	2	1862	119
LNC_000917	XLOC_035184	lincRNA	Novel_lncRNA	chr4	51608793	51642694	+	2	25447	135
LNC_000910	XLOC_035128	lincRNA	Novel_lncRNA	chr4	49148810	49153489	+	2	3928	129
LNC_000911	XLOC_035162	lincRNA	Novel_lncRNA	chr4	51438871	51463682	+	2	346	50
LNC_000912	XLOC_035162	lincRNA	Novel_lncRNA	chr4	51440859	51603358	+	10	19224	135
LNC_000913	XLOC_035162	lincRNA	Novel_lncRNA	chr4	51448717	51463682	+	3	361	80
LNC_001081	XLOC_041484	lincRNA	Novel_lncRNA	chr6	203786	206091	+	2	2233	100
LNC_001080	XLOC_041473	lincRNA	Novel_lncRNA	chr6	47312	72027	+	3	16577	116
LNC_001083	XLOC_041494	lincRNA	Novel_lncRNA	chr6	1800685	1807684	+	4	1146	108
LNC_001082	XLOC_041494	lincRNA	Novel_lncRNA	chr6	1800647	1807684	+	3	1104	92
LNC_001085	XLOC_041672	antisense_lncRNA	Novel_lncRNA	chr6	10756250	10760539	+	2	3982	129
LNC_001084	XLOC_041536	lincRNA	Novel_lncRNA	chr6	4128208	4162347	+	2	29573	152
LNC_001087	XLOC_041790	lincRNA	Novel_lncRNA	chr6	15806025	15872679	+	2	30230	156
LNC_001086	XLOC_041767	lincRNA	Novel_lncRNA	chr6	15592571	15595462	+	2	593	70
LNC_001089	XLOC_041947	lincRNA	Novel_lncRNA	chr6	21708430	21710091	+	2	1241	171
LNC_001088	XLOC_041922	lincRNA	Novel_lncRNA	chr6	20611845	20615905	+	2	1206	85
LNC_000688	XLOC_026151	lincRNA	Novel_lncRNA	chr20	8510603	8513640	+	2	2137	97
LNC_000689	XLOC_026169	lincRNA	Novel_lncRNA	chr20	9213277	9217970	+	3	2512	171
LNC_000684	XLOC_026067	antisense_lncRNA	Novel_lncRNA	chr20	5791477	5794807	+	3	1522	234
LNC_000685	XLOC_026067	antisense_lncRNA	Novel_lncRNA	chr20	5791533	5793471	+	3	470	156
LNC_000686	XLOC_026151	lincRNA	Novel_lncRNA	chr20	8503259	8509849	+	2	3650	98
LNC_000687	XLOC_026151	lincRNA	Novel_lncRNA	chr20	8507561	8513640	+	2	4976	98
LNC_000680	XLOC_025957	lincRNA	Novel_lncRNA	chr20	286246	310139	+	2	1284	239
LNC_000681	XLOC_025977	lincRNA	Novel_lncRNA	chr20	445221	448905	+	2	2662	159
LNC_000682	XLOC_026036	lincRNA	Novel_lncRNA	chr20	4595199	4598584	+	2	2302	115
LNC_000683	XLOC_026048	antisense_lncRNA	Novel_lncRNA	chr20	5386566	5397455	+	3	4160	156
LNC_001250	XLOC_046965	lincRNA	Novel_lncRNA	chr9	10922428	10944071	+	5	1571	106
LNC_001251	XLOC_046988	lincRNA	Novel_lncRNA	chr9	11077716	11088471	+	2	5352	136
LNC_001252	XLOC_046988	lincRNA	Novel_lncRNA	chr9	11079122	11088471	+	2	6383	136
LNC_001253	XLOC_047017	lincRNA	Novel_lncRNA	chr9	12324675	12331901	+	2	7156	210
LNC_001254	XLOC_047033	lincRNA	Novel_lncRNA	chr9	13414556	13415729	+	2	846	116
LNC_001255	XLOC_047158	antisense_lncRNA	Novel_lncRNA	chr9	19370760	19373564	+	2	2708	132
LNC_001256	XLOC_047158	antisense_lncRNA	Novel_lncRNA	chr9	19370821	19373564	+	2	2662	132
LNC_001257	XLOC_047162	antisense_lncRNA	Novel_lncRNA	chr9	19398825	19403624	+	2	1691	98
LNC_001258	XLOC_047174	lincRNA	Novel_lncRNA	chr9	20163383	20172132	+	2	8429	127
LNC_001259	XLOC_047244	lincRNA	Novel_lncRNA	chr9	22835533	22838485	+	2	2851	214
LNC_000356	XLOC_012744	lincRNA	Novel_lncRNA	chr10	9282173	9301083	+	2	9378	126
LNC_000357	XLOC_012780	lincRNA	Novel_lncRNA	chr10	10016272	10019037	+	2	753	88
LNC_000354	XLOC_012677	lincRNA	Novel_lncRNA	chr10	7319361	7325478	+	3	3120	132
LNC_000355	XLOC_012677	lincRNA	Novel_lncRNA	chr10	7321742	7326264	+	3	708	97
LNC_000352	XLOC_012647	antisense_lncRNA	Novel_lncRNA	chr10	6478297	6507718	+	3	21811	176
LNC_000353	XLOC_012677	lincRNA	Novel_lncRNA	chr10	7317190	7328511	+	7	5200	141
LNC_000350	XLOC_012615	lincRNA	Novel_lncRNA	chr10	5803779	5810870	+	2	6034	90
LNC_000351	XLOC_012640	lincRNA	Novel_lncRNA	chr10	6365610	6367428	+	2	1642	169
LNC_000358	XLOC_012854	lincRNA	Novel_lncRNA	chr10	11569830	11574512	+	3	897	59
LNC_000359	XLOC_012908	lincRNA	Novel_lncRNA	chr10	14063901	14068127	+	2	3229	146
LNC_000239	XLOC_009146	lincRNA	Novel_lncRNA	chr1	10857093	10860863	-	2	922	86
LNC_000238	XLOC_009146	lincRNA	Novel_lncRNA	chr1	10851044	10857599	-	2	4995	92
LNC_000235	XLOC_009116	lincRNA	Novel_lncRNA	chr1	7943196	7966623	-	3	3522	119
LNC_000234	XLOC_009083	lincRNA	Novel_lncRNA	chr1	7170518	7209654	-	2	3014	109
LNC_000237	XLOC_009133	lincRNA	Novel_lncRNA	chr1	10586609	10602395	-	3	1020	89
LNC_000236	XLOC_009116	lincRNA	Novel_lncRNA	chr1	7972984	8020022	-	3	595	98
LNC_000231	XLOC_008907	lincRNA	Novel_lncRNA	chr1	193144217	193145406	+	2	1089	128
LNC_000230	XLOC_008711	antisense_lncRNA	Novel_lncRNA	chr1	179738956	179740645	+	3	364	116
LNC_000233	XLOC_008907	lincRNA	Novel_lncRNA	chr1	193144217	193157045	+	3	3365	160
LNC_000232	XLOC_008907	lincRNA	Novel_lncRNA	chr1	193144217	193148798	+	3	1639	128
LNC_001324	XLOC_049016	lincRNA	Novel_lncRNA	chrZ	63902607	63904285	+	2	1448	143
LNC_001325	XLOC_049030	lincRNA	Novel_lncRNA	chrZ	65088109	65091252	+	2	769	109
LNC_001326	XLOC_049031	lincRNA	Novel_lncRNA	chrZ	65097691	65099690	+	2	1742	97
LNC_001327	XLOC_049103	lincRNA	Novel_lncRNA	chrZ	70521850	70523921	+	2	1669	117
LNC_001320	XLOC_048881	lincRNA	Novel_lncRNA	chrZ	56351168	56353139	+	2	1879	165
LNC_001321	XLOC_048888	lincRNA	Novel_lncRNA	chrZ	56460294	56461923	+	2	1170	63
LNC_001322	XLOC_049002	lincRNA	Novel_lncRNA	chrZ	62885689	62888188	+	3	2311	74
LNC_001323	XLOC_049016	lincRNA	Novel_lncRNA	chrZ	63902551	63904285	+	2	1361	103
LNC_001328	XLOC_049120	lincRNA	Novel_lncRNA	chrZ	72702405	72706240	+	2	2610	100
LNC_001329	XLOC_049150	lincRNA	Novel_lncRNA	chrZ	79244899	79271832	+	3	6083	109
LNC_000121	XLOC_004102	lincRNA	Novel_lncRNA	JH376009.1	9779	13244	-	2	962	154
LNC_000120	XLOC_004098	lincRNA	Novel_lncRNA	JH376003.1	4165	6453	+	2	1748	177
LNC_000123	XLOC_004135	lincRNA	Novel_lncRNA	JH376081.1	33	2129	-	3	1224	160
LNC_000122	XLOC_004133	lincRNA	Novel_lncRNA	JH376078.1	13610	14370	-	2	310	103
LNC_000125	XLOC_004197	lincRNA	Novel_lncRNA	JH376211.1	125	3857	-	2	432	129
LNC_000124	XLOC_004162	lincRNA	Novel_lncRNA	JH376149.1	388	1924	+	2	574	129
LNC_000127	XLOC_004228	antisense_lncRNA	Novel_lncRNA	JH376249.1	8341	8696	-	2	286	95
LNC_000126	XLOC_004218	lincRNA	Novel_lncRNA	JH376241.1	1120	2704	-	2	1415	233
LNC_000129	XLOC_004323	lincRNA	Novel_lncRNA	JH376309.1	24558	26184	-	2	1526	147
LNC_000128	XLOC_004247	lincRNA	Novel_lncRNA	JH376267.1	1737	4289	+	2	465	107
LNC_000903	XLOC_034885	antisense_lncRNA	Novel_lncRNA	chr4	34206543	34220936	+	3	13130	185
LNC_000902	XLOC_034802	lincRNA	Novel_lncRNA	chr4	30836348	30837475	+	2	481	101
LNC_000901	XLOC_034766	lincRNA	Novel_lncRNA	chr4	29978431	29982444	+	2	3782	193
LNC_000900	XLOC_034665	lincRNA	Novel_lncRNA	chr4	19604631	19605886	+	2	1065	116
LNC_000907	XLOC_035004	lincRNA	Novel_lncRNA	chr4	41843194	41920110	+	3	304	69
LNC_000906	XLOC_034942	lincRNA	Novel_lncRNA	chr4	38232269	38239713	+	2	6965	147
LNC_000905	XLOC_034921	lincRNA	Novel_lncRNA	chr4	37578488	37600110	+	2	6055	112
LNC_000904	XLOC_034909	lincRNA	Novel_lncRNA	chr4	37527412	37541479	+	2	13360	127
LNC_000909	XLOC_035086	antisense_lncRNA	Novel_lncRNA	chr4	45854892	45857361	+	2	1757	145
LNC_000908	XLOC_035018	lincRNA	Novel_lncRNA	chr4	42743964	42753157	+	2	4250	149
LNC_000693	XLOC_026327	lincRNA	Novel_lncRNA	chr20	13922876	13934516	+	2	5599	117
LNC_000692	XLOC_026270	lincRNA	Novel_lncRNA	chr20	11801961	11820946	+	2	2490	115
LNC_000691	XLOC_026254	antisense_lncRNA	Novel_lncRNA	chr20	11604509	11619723	+	2	13285	142
LNC_000690	XLOC_026223	antisense_lncRNA	Novel_lncRNA	chr20	10546325	10550746	+	3	2095	160
LNC_000697	XLOC_026637	lincRNA	Novel_lncRNA	chr20	9625060	9626945	-	2	1631	109
LNC_000696	XLOC_026547	lincRNA	Novel_lncRNA	chr20	6626980	6633725	-	3	830	98
LNC_000695	XLOC_026439	lincRNA	Novel_lncRNA	chr20	3929163	3939529	-	4	1080	156
LNC_000694	XLOC_026387	antisense_lncRNA	Novel_lncRNA	chr20	1678625	1763804	-	2	332	93
LNC_000699	XLOC_026748	lincRNA	Novel_lncRNA	chr20	12006323	12023870	-	2	2102	132
LNC_000698	XLOC_026639	lincRNA	Novel_lncRNA	chr20	9627893	9656089	-	3	3578	290
LNC_001247	XLOC_046965	lincRNA	Novel_lncRNA	chr9	10756984	10775957	+	3	706	65
LNC_001246	XLOC_046918	antisense_lncRNA	Novel_lncRNA	chr9	9833937	9838255	+	5	1333	128
LNC_001245	XLOC_046918	antisense_lncRNA	Novel_lncRNA	chr9	9833936	9838255	+	5	1331	127
LNC_001244	XLOC_046840	antisense_lncRNA	Novel_lncRNA	chr9	9175437	9328031	+	5	8071	157
LNC_001243	XLOC_046822	antisense_lncRNA	Novel_lncRNA	chr9	9083126	9118039	+	3	24343	135
LNC_001242	XLOC_046822	antisense_lncRNA	Novel_lncRNA	chr9	9083126	9111722	+	2	28530	135
LNC_001241	XLOC_046702	lincRNA	Novel_lncRNA	chr9	4206865	4210391	+	2	773	110
LNC_001240	XLOC_046603	lincRNA	Novel_lncRNA	chr8	28595205	28602457	-	2	6899	192
LNC_001249	XLOC_046965	lincRNA	Novel_lncRNA	chr9	10899479	10903211	+	3	2168	133
LNC_001248	XLOC_046965	lincRNA	Novel_lncRNA	chr9	10877433	10898701	+	4	689	67
LNC_000345	XLOC_012365	lincRNA	Novel_lncRNA	chr1	194690286	194695501	-	4	4660	273
LNC_000344	XLOC_012365	lincRNA	Novel_lncRNA	chr1	194690286	194695501	-	2	4940	245
LNC_000347	XLOC_012382	lincRNA	Novel_lncRNA	chr1	195066603	195067806	-	2	1109	117
LNC_000346	XLOC_012369	lincRNA	Novel_lncRNA	chr1	194782288	194789365	-	3	1898	138
LNC_000341	XLOC_012306	antisense_lncRNA	Novel_lncRNA	chr1	192924776	192932179	-	2	6549	119
LNC_000340	XLOC_012285	lincRNA	Novel_lncRNA	chr1	189629278	189639717	-	4	2029	144
LNC_000343	XLOC_012346	lincRNA	Novel_lncRNA	chr1	193925877	193927408	-	3	1076	301
LNC_000342	XLOC_012306	antisense_lncRNA	Novel_lncRNA	chr1	192924776	192932216	-	2	6400	119
LNC_000349	XLOC_012541	lincRNA	Novel_lncRNA	chr10	4383025	4389334	+	2	6132	113
LNC_000348	XLOC_012513	lincRNA	Novel_lncRNA	chr10	3658047	3660376	+	2	1253	145
LNC_000200	XLOC_007600	lincRNA	Novel_lncRNA	chr1	115247421	115249765	+	2	2287	99
LNC_000201	XLOC_007763	lincRNA	Novel_lncRNA	chr1	122290007	122297169	+	2	5082	121
LNC_001339	XLOC_049476	lincRNA	Novel_lncRNA	chrZ	17154244	17178552	-	2	773	77
LNC_001338	XLOC_049457	lincRNA	Novel_lncRNA	chrZ	16396403	16399101	-	2	2277	121
LNC_000204	XLOC_007819	lincRNA	Novel_lncRNA	chr1	123460154	123513824	+	2	19741	274
LNC_000205	XLOC_007904	lincRNA	Novel_lncRNA	chr1	125945837	125950099	+	2	3058	94
LNC_000206	XLOC_008138	lincRNA	Novel_lncRNA	chr1	138006973	138009428	+	2	1757	113
LNC_000207	XLOC_008147	lincRNA	Novel_lncRNA	chr1	138615236	138617897	+	2	1293	71
LNC_001333	XLOC_049247	lincRNA	Novel_lncRNA	chrZ	7042907	7049562	-	2	6573	147
LNC_001332	XLOC_049236	lincRNA	Novel_lncRNA	chrZ	3000667	3005884	-	2	799	73
LNC_001331	XLOC_049209	antisense_lncRNA	Novel_lncRNA	chrZ	641230	645412	-	2	538	124
LNC_001330	XLOC_049150	lincRNA	Novel_lncRNA	chrZ	79265197	79271832	+	3	6108	109
LNC_001337	XLOC_049432	lincRNA	Novel_lncRNA	chrZ	13941632	13951158	-	2	462	64
LNC_001336	XLOC_049405	lincRNA	Novel_lncRNA	chrZ	12463666	12467996	-	3	998	106
LNC_001335	XLOC_049405	lincRNA	Novel_lncRNA	chrZ	12454580	12467996	-	3	1451	139
LNC_001334	XLOC_049353	lincRNA	Novel_lncRNA	chrZ	10584034	10587254	-	2	1003	125
LNC_000114	XLOC_003978	lincRNA	Novel_lncRNA	JH375751.1	3051	4769	-	4	646	200
LNC_000115	XLOC_003988	lincRNA	Novel_lncRNA	JH375763.1	2997	4951	+	3	1436	134
LNC_000116	XLOC_004006	lincRNA	Novel_lncRNA	JH375801.1	3196	4840	+	2	933	160
LNC_000117	XLOC_004006	lincRNA	Novel_lncRNA	JH375801.1	3211	4840	+	3	1020	186
LNC_000110	XLOC_003959	lincRNA	Novel_lncRNA	JH375731.1	1104	4008	-	2	335	111
LNC_000111	XLOC_003975	lincRNA	Novel_lncRNA	JH375750.1	63	1827	+	2	962	64
LNC_000112	XLOC_003978	lincRNA	Novel_lncRNA	JH375751.1	3051	4769	-	5	990	222
LNC_000113	XLOC_003978	lincRNA	Novel_lncRNA	JH375751.1	3051	4769	-	5	808	254
LNC_000118	XLOC_004028	lincRNA	Novel_lncRNA	JH375846.1	308	4185	+	3	682	192
LNC_000119	XLOC_004029	lincRNA	Novel_lncRNA	JH375851.1	3323	4268	+	2	756	136
LNC_000976	XLOC_037299	lincRNA	Novel_lncRNA	chr4	53994406	54005612	-	2	2408	79
LNC_000977	XLOC_037299	lincRNA	Novel_lncRNA	chr4	54003757	54007077	-	2	2739	106
LNC_000974	XLOC_037256	lincRNA	Novel_lncRNA	chr4	52071566	52110205	-	4	1325	87
LNC_000975	XLOC_037268	antisense_lncRNA	Novel_lncRNA	chr4	53096730	53138153	-	5	1238	141
LNC_000972	XLOC_037238	lincRNA	Novel_lncRNA	chr4	50230815	50238736	-	2	4270	134
LNC_000973	XLOC_037256	lincRNA	Novel_lncRNA	chr4	52071566	52110182	-	3	1230	88
LNC_000970	XLOC_037107	lincRNA	Novel_lncRNA	chr4	45521908	45522630	-	2	599	84
LNC_000971	XLOC_037189	lincRNA	Novel_lncRNA	chr4	46592026	46676383	-	5	1113	116
LNC_000978	XLOC_037351	lincRNA	Novel_lncRNA	chr4	57620578	57624439	-	2	2379	115
LNC_000979	XLOC_037358	antisense_lncRNA	Novel_lncRNA	chr4	57730810	57741856	-	2	2749	157
LNC_000808	XLOC_031406	lincRNA	Novel_lncRNA	chr3	57114896	57145582	+	2	2078	152
LNC_000809	XLOC_031465	antisense_lncRNA	Novel_lncRNA	chr3	62382125	62384135	+	2	1112	87
LNC_000802	XLOC_031369	lincRNA	Novel_lncRNA	chr3	54522655	54524323	+	2	1057	69
LNC_000803	XLOC_031396	lincRNA	Novel_lncRNA	chr3	56591857	56599258	+	4	4102	133
LNC_000800	XLOC_031274	lincRNA	Novel_lncRNA	chr3	52369427	52377066	+	2	4979	113
LNC_000801	XLOC_031298	lincRNA	Novel_lncRNA	chr3	53517201	53528883	+	2	11373	155
LNC_000806	XLOC_031396	lincRNA	Novel_lncRNA	chr3	56592492	56599258	+	2	4060	133
LNC_000807	XLOC_031401	lincRNA	Novel_lncRNA	chr3	56951294	56962218	+	3	3833	107
LNC_000804	XLOC_031396	lincRNA	Novel_lncRNA	chr3	56591857	56599258	+	4	2050	127
LNC_000805	XLOC_031396	lincRNA	Novel_lncRNA	chr3	56591875	56599258	+	3	3977	133
LNC_000590	XLOC_022673	lincRNA	Novel_lncRNA	chr2	119453317	119491477	+	2	1357	77
LNC_000591	XLOC_022673	lincRNA	Novel_lncRNA	chr2	119453379	119491477	+	4	3726	97
LNC_000592	XLOC_022713	lincRNA	Novel_lncRNA	chr2	122361780	122378776	+	2	1812	107
LNC_000593	XLOC_022788	lincRNA	Novel_lncRNA	chr2	124933068	124936955	+	2	3302	128
LNC_000594	XLOC_022819	lincRNA	Novel_lncRNA	chr2	127036187	127041891	+	2	4586	132
LNC_000595	XLOC_022971	lincRNA	Novel_lncRNA	chr2	138232594	138236854	+	2	3369	100
LNC_000596	XLOC_023011	lincRNA	Novel_lncRNA	chr2	139436004	139449844	+	3	619	94
LNC_000597	XLOC_023031	lincRNA	Novel_lncRNA	chr2	139893886	139937901	+	4	1504	88
LNC_000598	XLOC_023068	lincRNA	Novel_lncRNA	chr2	147866398	147873284	+	2	3256	105
LNC_000599	XLOC_023119	lincRNA	Novel_lncRNA	chr2	1976529	1977387	-	2	602	143
LNC_000752	XLOC_029012	lincRNA	Novel_lncRNA	chr27	2349714	2352544	+	2	1106	146
LNC_000753	XLOC_029035	lincRNA	Novel_lncRNA	chr27	2497273	2498278	+	2	881	290
LNC_000750	XLOC_029002	antisense_lncRNA	Novel_lncRNA	chr27	1616987	1622726	+	6	4043	295
LNC_000751	XLOC_029002	antisense_lncRNA	Novel_lncRNA	chr27	1618178	1622726	+	2	3102	197
LNC_000756	XLOC_029296	antisense_lncRNA	Novel_lncRNA	chr27	3653330	3654575	-	2	1147	145
LNC_000757	XLOC_029318	antisense_lncRNA	Novel_lncRNA	chr27	4220823	4225026	-	2	3995	251
LNC_000754	XLOC_029073	lincRNA	Novel_lncRNA	chr27	3365248	3365844	+	3	286	95
LNC_000755	XLOC_029184	antisense_lncRNA	Novel_lncRNA	chr27	114360	116783	-	3	2179	128
LNC_000758	XLOC_029323	antisense_lncRNA	Novel_lncRNA	chr27	4311008	4313946	-	2	2711	158
LNC_000759	XLOC_029372	antisense_lncRNA	Novel_lncRNA	chr27	5136201	5146612	-	2	4822	213
LNC_000378	XLOC_013879	lincRNA	Novel_lncRNA	chr11	4421221	4438268	+	2	16593	147
LNC_000379	XLOC_013880	lincRNA	Novel_lncRNA	chr11	4439527	4449624	+	2	7040	109
LNC_000370	XLOC_013251	antisense_lncRNA	Novel_lncRNA	chr10	5380182	5392064	-	3	7150	87
LNC_000371	XLOC_013469	lincRNA	Novel_lncRNA	chr10	13017228	13108130	-	6	1936	127
LNC_000372	XLOC_013587	lincRNA	Novel_lncRNA	chr10	16589507	16591211	-	2	1292	99
LNC_000373	XLOC_013638	lincRNA	Novel_lncRNA	chr10	18907251	18911685	-	2	991	141
LNC_000374	XLOC_013731	lincRNA	Novel_lncRNA	chr11	1220773	1223791	+	2	674	148
LNC_000375	XLOC_013766	lincRNA	Novel_lncRNA	chr11	2722746	2725336	+	2	1849	76
LNC_000376	XLOC_013790	lincRNA	Novel_lncRNA	chr11	3309933	3313904	+	2	1334	97
LNC_000377	XLOC_013879	lincRNA	Novel_lncRNA	chr11	4421188	4438268	+	4	12154	117
LNC_000578	XLOC_022290	lincRNA	Novel_lncRNA	chr2	104669722	104683111	+	2	11094	213
LNC_000579	XLOC_022314	lincRNA	Novel_lncRNA	chr2	104973637	105003341	+	4	1501	104
LNC_000572	XLOC_022019	lincRNA	Novel_lncRNA	chr2	89343591	89367350	+	2	700	122
LNC_000573	XLOC_022019	lincRNA	Novel_lncRNA	chr2	89347020	89367350	+	2	540	91
LNC_000570	XLOC_021686	antisense_lncRNA	Novel_lncRNA	chr2	66370665	66380762	+	3	656	84
LNC_000571	XLOC_021990	lincRNA	Novel_lncRNA	chr2	87195228	87254613	+	7	1241	74
LNC_000576	XLOC_022276	lincRNA	Novel_lncRNA	chr2	103512164	103515625	+	3	817	88
LNC_000577	XLOC_022290	lincRNA	Novel_lncRNA	chr2	104669722	104683111	+	3	10258	213
LNC_000574	XLOC_022052	lincRNA	Novel_lncRNA	chr2	90494179	90499032	+	2	4375	130
LNC_000575	XLOC_022213	lincRNA	Novel_lncRNA	chr2	100533699	100535768	+	2	1555	100
