# Supplementary material for: Genome-wide analysis of differentially expressed profiles of mRNAs, lncRNAs and circRNAs during Cryptosporidium baileyi infection
Source: BMC Genomics. 2018 May 10;19:356. doi: 10.1186/s12864-018-4754-2 (PMC5946474; doi:10.1186/s12864-018-4754-2)
Supplement: Supplementary file 2 — All the differentially expressed mRNAs, lncRNAs and circRNAs in this study. (XLSX 150 kb) [file 12864_2018_4754_MOESM2_ESM.xlsx]

## Sheet: dysregulated mRNAs
transcript_id	gene_id	gene_name	gene_location	S_FPKM	N_FPKM	log2(foldchange)	pvalue	qvalue
ENSGALT00000040631	ENSGALG00000024072	AMICA1	chr24:5452746-5454564	12.3445	1.19342	3.37069	5e-05	0.00126722
ENSGALT00000005114	ENSGALG00000003231	KIF20A	chr13:9368382-9397065	18.7739	10.767	0.802112	0.00205	0.0271995
ENSGALT00000005445	ENSGALG00000003437	ADAM8	chr6:8867265-8879479	1.1469	0.126219	3.18374	0.00045	0.00821845
ENSGALT00000023681	ENSGALG00000014692	LMNB1	chrZ:56036834-56059845	23.5178	12.1177	0.956632	0.00025	0.00502076
ENSGALT00000001353	ENSGALG00000000919	PIGR	chr26:2520031-2542722	203.394	379.682	-0.900515	0.0029	0.0362072
ENSGALT00000032399	ENSGALG00000020316	IL13RA2	chr4:2812609-2821195	12.5147	4.21746	1.56917	0.0001	0.00232875
ENSGALT00000045394	ENSGALG00000025948	SLA2	chr20:869593-872258	6.6467	1.08417	2.61605	5e-05	0.00126722
ENSGALT00000008577	ENSGALG00000005349	MSLN	chr14:5994337-6008622	70.6388	45.1136	0.646898	0.00405	0.0467393
ENSGALT00000040255	ENSGALG00000002160	B2M	chr10:827899-828534	1516.05	335.7	2.17507	5e-05	0.00126722
ENSGALT00000034078	ENSGALG00000021163	-	chrZ:42249103-42257660	0.576326	4.73723	-3.03909	0.0004	0.00741731
ENSGALT00000011395	ENSGALG00000007038	ASTN2	chr17:3219824-3482002	0.470731	1.57504	-1.74242	0.00175	0.0240093
ENSGALT00000045649	ENSGALG00000028922	-	chr23:1450082-1454195	2.22944	0.307583	2.85764	0.0034	0.0409403
ENSGALT00000043224	ENSGALG00000027571	-	chr1:48010461-48011912	122.636	55.6655	1.13953	5e-05	0.00126722
ENSGALT00000030862	ENSGALG00000015758	PAG1	chr2:120988401-121062954	11.662	5.7093	1.03043	0.00185	0.0250765
ENSGALT00000046067	ENSGALG00000027528	C2orf50	chr3:96720338-96726973	3.70246	11.6926	-1.65904	5e-05	0.00126722
ENSGALT00000043228	ENSGALG00000027747	-	chrZ:8883939-8889270	8.17729	3.30084	1.30879	0.00015	0.00328101
ENSGALT00000042686	ENSGALG00000025745	ARHGAP27	chr27:1570531-1585486	3.17429	1.3205	1.26536	0.00105	0.0160149
ENSGALT00000036427	ENSGALG00000017185	TMEM123	chr1:181805652-181822734	117.335	43.9857	1.41553	5e-05	0.00126722
ENSGALT00000030611	ENSGALG00000019322	TNFRSF13C	chr1:49333003-49334611	1.38082	0	inf	5e-05	0.00126722
ENSGALT00000014545	ENSGALG00000008945	NEXN	chr8:17817584-17833703	24.8782	44.4544	-0.837446	0.0007	0.0114947
ENSGALT00000024957	ENSGALG00000015474	CD80	chr1:91635374-91642963	10.8046	3.29384	1.7138	0.0001	0.00232875
ENSGALT00000012866	ENSGALG00000007924	STK17B	chr7:9281020-9299762	23.7209	11.2125	1.08106	5e-05	0.00126722
ENSGALT00000008746	ENSGALG00000005450	CCDC66	chr12:8366428-8382573	10.5239	17.4648	-0.730777	0.00195	0.0261183
ENSGALT00000005307	ENSGALG00000003355	NOP16	chr13:9736930-9741756	11.5669	5.07925	1.18732	0.00075	0.0122445
ENSGALT00000008969	ENSGALG00000005589	SYNGR3	chr14:6170642-6190153	17.6032	2.85204	2.62577	5e-05	0.00126722
ENSGALT00000031517	ENSGALG00000019837	-	chr16:225232-229543	16.6862	7.64501	1.12606	0.0002	0.00421144
ENSGALT00000012837	ENSGALG00000007909	IQCH	chr10:18368139-18426597	4.37431	11.7677	-1.4277	0.0001	0.00232875
ENSGALT00000009569	ENSGALG00000005951	-	chr15:7955322-7957642	4.88351	1.8322	1.41434	0.00375	0.0440274
ENSGALT00000019081	ENSGALG00000011673	STX11	chr3:45190577-45191444	3.14447	0.725108	2.11655	0.00055	0.00954047
ENSGALT00000036163	ENSGALG00000022586	HPX	chr1:193596424-193599483	10.8414	1.40405	2.94888	5e-05	0.00126722
ENSGALT00000021820	ENSGALG00000013376	CAPSL	chrZ:10767468-10772029	49.6674	108.221	-1.12361	5e-05	0.00126722
ENSGALT00000018136	ENSGALG00000011002	LRRIQ1	chr1:41634099-41739813	4.50921	15.2359	-1.75653	5e-05	0.00126722
ENSGALT00000001683	ENSGALG00000001115	MMEL1	chr21:1387459-1411822	1.83012	4.51241	-1.30196	0.00035	0.00665039
ENSGALT00000007350	ENSGALG00000004617	-	JH375197.1:5804-7031	5.32701	1.22824	2.11673	0.0001	0.00232875
ENSGALT00000007358	ENSGALG00000004621	PREX1	chr20:6529945-6608286	25.0136	11.9788	1.06224	5e-05	0.00126722
ENSGALT00000002482	ENSGALG00000001626	UTS2R	chr18:3633807-3634956	0.961788	3.1297	-1.70224	0.00125	0.0183702
ENSGALT00000000882	ENSGALG00000000628	KIF21B	chr26:276158-308776	3.2867	1.02332	1.68338	5e-05	0.00126722
ENSGALT00000014738	ENSGALG00000009052	LBH	chr3:7979474-7990141	65.9079	145.658	-1.14406	5e-05	0.00126722
ENSGALT00000006336	ENSGALG00000003977	TWF2	chr12:2945887-2958336	59.8194	37.1764	0.686225	0.0017	0.0236297
ENSGALT00000012671	ENSGALG00000007811	ELF5	chr5:18005973-18017451	15.0687	26.0492	-0.78969	0.00085	0.0136145
ENSGALT00000040735	ENSGALG00000024118	SLAMF1	chr25:1228266-1232973	6.78633	0.278484	4.60697	0.00015	0.00328101
ENSGALT00000025491	ENSGALG00000015810	-	chr3:75875278-75887568	2.77136	7.74809	-1.48325	0.00115	0.0171992
ENSGALT00000024545	ENSGALG00000015211	DTNA	chr2:107131492-107228834	13.7307	22.9593	-0.741678	0.0017	0.0236297
ENSGALT00000022919	ENSGALG00000014170	-	chr1:193979552-194000178	2.86971	6.46742	-1.17229	0.0008	0.0129732
ENSGALT00000009358	ENSGALG00000005826	DLEC1	chr2:4660082-4696290	5.52086	13.6911	-1.31028	5e-05	0.00126722
ENSGALT00000020209	ENSGALG00000012377	HNMT	chr7:30750465-30763505	8.19376	23.5199	-1.52128	5e-05	0.00126722
ENSGALT00000009357	ENSGALG00000026514	-	AADN03010735.1:278-1229	7.57865	1.38075	2.45649	0.00025	0.00502076
ENSGALT00000044292	ENSGALG00000027497	CFD	chr28:2751171-2753071	294.538	100.564	1.55034	5e-05	0.00126722
ENSGALT00000016537	ENSGALG00000010171	NFKBIE	chr3:29611731-29620288	16.3846	3.55684	2.20367	5e-05	0.00126722
ENSGALT00000032424	ENSGALG00000020331	-	chr4:1413959-1419848	6.25035	0.589804	3.40563	5e-05	0.00126722
ENSGALT00000016804	ENSGALG00000010323	BATF	chr5:37562116-37567648	9.13412	0.669043	3.77109	5e-05	0.00126722
ENSGALT00000003239	ENSGALG00000002080	DOCK2	chr13:3332165-3492561	31.6755	4.88775	2.69612	5e-05	0.00126722
ENSGALT00000011662	ENSGALG00000007206	-	chr14:9072672-9083951	17.5613	2.72032	2.69055	5e-05	0.00126722
ENSGALT00000012381	ENSGALG00000007650	SLC9A3R1	chr18:10711116-10718410	30.7668	18.0897	0.766208	0.0019	0.0255294
ENSGALT00000000419	ENSGALG00000000313	TNNI1	chr26:774173-777490	93.8243	161.048	-0.779457	0.00045	0.00821845
ENSGALT00000002226	ENSGALG00000001470	STOML1	chr10:2115124-2118216	19.7276	9.65507	1.03086	0.0003	0.00585813
ENSGALT00000015862	ENSGALG00000009748	ASNS	chr2:24791549-24805274	54.7843	21.9509	1.31948	5e-05	0.00126722
ENSGALT00000013382	ENSGALG00000008222	SLC26A5	chr1:12815214-12848571	28.2534	15.957	0.824238	0.0006	0.0101682
ENSGALT00000017724	ENSGALG00000010900	SPC25	chr7:18426549-18430278	23.6372	12.7691	0.888406	0.00125	0.0183702
ENSGALT00000003703	ENSGALG00000002349	KRT6A	LGE22C19W28_E50C23:679788-684914	2.98695	0.24463	3.61	5e-05	0.00126722
ENSGALT00000038740	ENSGALG00000023435	GATM	chr10:10400567-10413630	17.6265	36.8845	-1.06527	5e-05	0.00126722
ENSGALT00000005090	ENSGALG00000003213	LGALS2	chr1:51050592-51062352	33.2912	6.69632	2.3137	5e-05	0.00126722
ENSGALT00000005095	ENSGALG00000003217	LITAF	chr14:924498-931316	77.661	44.1854	0.813619	0.00255	0.0324842
ENSGALT00000014155	ENSGALG00000008696	WDR63	chr8:15286051-15311828	2.89594	8.01423	-1.46853	0.0013	0.0189406
ENSGALT00000000781	ENSGALG00000000562	LAPTM5	chr23:267868-281554	146.446	47.9066	1.61208	5e-05	0.00126722
ENSGALT00000043682	ENSGALG00000026717	-	chr14:15101012-15111601	1.24133	0.412469	1.58953	0.00015	0.00328101
ENSGALT00000008764	ENSGALG00000005460	SLCO4A1	chr20:8527859-8554223	1.66295	0.422817	1.97564	0.00105	0.0160149
ENSGALT00000008945	ENSGALG00000005576	ATP2C2	chr11:16206989-16228859	29.2421	64.8207	-1.14841	5e-05	0.00126722
ENSGALT00000018736	ENSGALG00000011498	TCAIM	chr2:41194188-41210712	23.3412	42.0086	-0.84781	0.00095	0.0148235
ENSGALT00000021833	ENSGALG00000013384	LIG1	LGE64:715792-722552	2.66273	0.997671	1.41627	0.0006	0.0101682
ENSGALT00000044069	ENSGALG00000026957	SEMA4G	chr6:22627558-22632201	7.44509	3.46472	1.10355	0.00065	0.0108312
ENSGALT00000022341	ENSGALG00000013750	RSPH3	chr3:51509717-51518265	5.11859	12.0601	-1.23643	0.00325	0.039613
ENSGALT00000019601	ENSGALG00000012012	CMIP	chr11:14995343-15116123	27.0139	14.3725	0.910391	0.00015	0.00328101
ENSGALT00000027045	ENSGALG00000016750	VWA3B	chr1:131334587-131405083	2.07037	5.9499	-1.52298	0.0002	0.00421144
ENSGALT00000034548	ENSGALG00000021404	GCNT3	chr10:4903919-4905209	0.66776	2.39067	-1.84002	0.0009	0.0142269
ENSGALT00000003145	ENSGALG00000002021	ZC3H12A	chr23:3723613-3732322	35.4057	12.1091	1.54789	5e-05	0.00126722
ENSGALT00000045907	ENSGALG00000026269	TAP1	chr16:67622-76124	11.3414	3.85826	1.55558	0.00415	0.0474086
ENSGALT00000021113	ENSGALG00000012944	DENND5B	chr1:59564531-59674959	6.25207	2.60806	1.26136	5e-05	0.00126722
ENSGALT00000003497	ENSGALG00000002234	UNC13D	chr18:4625298-4635526	3.06036	0.963046	1.66803	5e-05	0.00126722
ENSGALT00000020448	ENSGALG00000012518	-	chr1:51403705-51417083	18.1153	7.80644	1.21447	5e-05	0.00126722
ENSGALT00000020446	ENSGALG00000012517	SLC9A3	chr2:55844914-55876030	3.28115	11.8565	-1.8534	5e-05	0.00126722
ENSGALT00000018401	ENSGALG00000011277	PLEKHG7	chr1:44471026-44489240	6.78185	21.8519	-1.68801	5e-05	0.00126722
ENSGALT00000005662	ENSGALG00000003577	RNF19B	chr23:5250325-5259999	4.83383	2.23224	1.11467	0.0019	0.0255294
ENSGALT00000022970	ENSGALG00000014203	PARVG	chr1:69327838-69350968	12.4439	6.10676	1.02695	0.0001	0.00232875
ENSGALT00000024565	ENSGALG00000015221	CCDC181	chr1:83070839-83080854	2.44209	7.29625	-1.57904	0.0003	0.00585813
ENSGALT00000024568	ENSGALG00000015224	AK9	chr3:66269577-66325155	2.9313	8.26184	-1.49492	5e-05	0.00126722
ENSGALT00000020990	ENSGALG00000019553	SERPINB10	chr2:67745614-67751998	9.5152	1.7691	2.42722	5e-05	0.00126722
ENSGALT00000002368	ENSGALG00000001558	MOV10	chr26:3486368-3492328	18.3359	8.90454	1.04206	5e-05	0.00126722
ENSGALT00000001314	ENSGALG00000000893	TAT	chr11:19280393-19289813	0.831094	2.19337	-1.40006	0.00345	0.0413658
ENSGALT00000026124	ENSGALG00000016205	PDXK	chr1:109396354-109434509	122.632	63.4947	0.949626	5e-05	0.00126722
ENSGALT00000044830	ENSGALG00000026646	C4	chr16:44244-58599	6.30933	2.48846	1.34223	5e-05	0.00126722
ENSGALT00000011609	ENSGALG00000007168	C3orf67	chr12:11869222-11932886	0.703276	2.47321	-1.81422	0.00095	0.0148235
ENSGALT00000018072	ENSGALG00000011093	AK7	chr5:45722659-45741320	11.9236	37.609	-1.65726	5e-05	0.00126722
ENSGALT00000045357	ENSGALG00000028433	BIN2	JH375734.1:2112-6133	10.845	1.19403	3.18312	5e-05	0.00126722
ENSGALT00000037104	ENSGALG00000014477	CD4	chr1:76687603-76699067	15.3424	1.90197	3.01196	5e-05	0.00126722
ENSGALT00000037100	ENSGALG00000013001	-	chr2:77784557-78033401	1.67593	3.27081	-0.964684	0.00235	0.030487
ENSGALT00000027611	ENSGALG00000017093	FLT3	chr1:175281893-175309466	3.70848	0.266782	3.7971	5e-05	0.00126722
ENSGALT00000044370	ENSGALG00000027207	-	chr3:53787118-53797292	18.8231	38.1944	-1.02086	5e-05	0.00126722
ENSGALT00000033333	ENSGALG00000006252	LMO4	chr8:14657095-14677322	153.116	290.673	-0.92477	5e-05	0.00126722
ENSGALT00000015034	ENSGALG00000009237	-	chr4:19505913-19508259	20.7869	12.6173	0.720263	0.0041	0.0469959
ENSGALT00000032685	ENSGALG00000020488	C11orf24	chr5:15656186-15661708	15.2199	26.9444	-0.82403	0.00025	0.00502076
ENSGALT00000014990	ENSGALG00000009207	TRIM2	chr4:19316593-19349626	19.0979	36.5307	-0.935695	0.00015	0.00328101
ENSGALT00000002174	ENSGALG00000001426	MECR	chr23:2703200-2708797	8.2166	2.59355	1.66361	5e-05	0.00126722
ENSGALT00000001149	ENSGALG00000000791	-	chr26:2325313-2330088	19.2486	9.45208	1.02605	0.00015	0.00328101
ENSGALT00000023960	ENSGALG00000014843	TPD52L1	chr3:59527858-59580356	1.83396	5.62541	-1.617	0.00015	0.00328101
ENSGALT00000023965	ENSGALG00000014848	TRDN	chr3:60315840-60432093	49.4197	94.3879	-0.933514	5e-05	0.00126722
ENSGALT00000043021	ENSGALG00000028016	-	chr1:49022099-49029093	3.50579	0.496425	2.82009	5e-05	0.00126722
ENSGALT00000025579	ENSGALG00000015816	CD8A	chr4:85223252-85356479	9.03725	1.0092	3.16268	5e-05	0.00126722
ENSGALT00000020052	ENSGALG00000019602	-	chr2:49671234-49713323	25.739	3.64629	2.81946	5e-05	0.00126722
ENSGALT00000014508	ENSGALG00000008926	CADPS2	chr1:22359459-22601087	4.63645	8.68512	-0.905525	0.0004	0.00741731
ENSGALT00000016598	ENSGALG00000010208	CAPS2	chr1:37663435-37692817	1.81949	4.96904	-1.44943	0.0027	0.0340365
ENSGALT00000004736	ENSGALG00000002992	DAW1	chr9:9030863-9048830	16.9265	37.597	-1.15134	0.0001	0.00232875
ENSGALT00000000237	ENSGALG00000000181	TAP2	chr16:64030-67067	40.7966	7.49006	2.4454	5e-05	0.00126722
ENSGALT00000011595	ENSGALG00000007158	SOCS1	chr14:8935373-8936082	26.766	8.36983	1.67713	5e-05	0.00126722
ENSGALT00000011592	ENSGALG00000007155	RMI2	chr14:8908817-8910441	13.3852	6.98335	0.938649	0.0031	0.0381695
ENSGALT00000012824	ENSGALG00000007899	CHRND	chr9:15076204-15079396	7.64061	14.4612	-0.920429	0.00425	0.0482903
ENSGALT00000036722	ENSGALG00000016666	CTSB	chr3:106998422-107007359	197.489	102.706	0.943255	0.0001	0.00232875
ENSGALT00000045335	ENSGALG00000006382	PTPRJ	chr5:12238925-12267404	20.1494	7.31509	1.46179	5e-05	0.00126722
ENSGALT00000010070	ENSGALG00000006229	-	chr25:1223441-1225768	19.2749	3.44559	2.4839	5e-05	0.00126722
ENSGALT00000022367	ENSGALG00000013772	DENND6B	chr1:436356-454771	7.05826	13.5136	-0.937023	0.00255	0.0324842
ENSGALT00000030139	ENSGALG00000019094	PHF11	chr1:168526925-168541731	17.3149	9.50022	0.86598	0.00115	0.0171992
ENSGALT00000021862	ENSGALG00000013404	AK8	chr17:6676736-6714877	5.23845	15.3876	-1.55455	0.00045	0.00821845
ENSGALT00000036421	ENSGALG00000017190	CEP126	chr1:182006299-182042998	2.72463	7.86131	-1.52871	5e-05	0.00126722
ENSGALT00000037643	ENSGALG00000010616	PTPN21	chr5:42358814-42375595	33.7176	56.8615	-0.753951	0.00065	0.0108312
ENSGALT00000016025	ENSGALG00000009856	GNS	chr1:33732560-33753110	129.659	76.988	0.752015	0.00445	0.049893
ENSGALT00000012220	ENSGALG00000007557	RUBCN	chr9:14483175-14504166	7.92076	4.69318	0.755072	0.00235	0.030487
ENSGALT00000022927	ENSGALG00000018977	PLA2G5	chr21:4842079-4842983	12.8103	0	inf	5e-05	0.00126722
ENSGALT00000021284	ENSGALG00000013039	BID	chr1:61984895-62003326	40.2281	14.0651	1.51608	5e-05	0.00126722
ENSGALT00000043231	ENSGALG00000027407	GPR132	chr5:51879667-51895943	7.19399	0.347482	4.37178	5e-05	0.00126722
ENSGALT00000006196	ENSGALG00000003899	RAB17	chr7:4713815-4719332	3.26599	1.33969	1.28562	0.00335	0.040569
ENSGALT00000034669	ENSGALG00000005693	INOS	chr19:9192392-9211569	68.0098	109.045	-0.681108	0.0043	0.0487276
ENSGALT00000024555	ENSGALG00000015216	SYK	chrZ:43922918-43975109	6.22438	1.12825	2.46385	5e-05	0.00126722
ENSGALT00000007861	ENSGALG00000004916	DRC3	chr14:4965078-4980252	2.99772	7.26856	-1.2778	0.0036	0.042621
ENSGALT00000017883	ENSGALG00000010977	FAM221A	chr2:31461953-31468495	1.36918	4.63134	-1.75811	0.0003	0.00585813
ENSGALT00000010853	ENSGALG00000006710	RAB36	chr15:8680703-8690154	11.4973	27.6806	-1.26758	0.00025	0.00502076
ENSGALT00000015824	ENSGALG00000009722	DYNC1I1	chr2:24085821-24251013	4.01382	9.0681	-1.17582	0.0004	0.00741731
ENSGALT00000025904	ENSGALG00000016075	DCSTAMP	chr2:129731466-129734439	2.49409	0.145342	4.10099	0.0002	0.00421144
ENSGALT00000005641	ENSGALG00000003562	NPTX2	chr14:1223939-1234418	7.82184	14.5905	-0.899452	0.0007	0.0114947
ENSGALT00000030960	ENSGALG00000013748	CD226	chr2:93698469-93716328	3.47971	0.450005	2.95095	0.0011	0.016598
ENSGALT00000016846	ENSGALG00000010347	CCNG2	chr4:34460741-34467515	40.2426	25.8399	0.639123	0.00315	0.0386446
ENSGALT00000045371	ENSGALG00000026077	ALDOC	chr19:5734739-5737598	193.443	99.2247	0.96314	0.0001	0.00232875
ENSGALT00000012038	ENSGALG00000007438	IFT46	chr24:5506876-5514896	6.52868	12.9849	-0.991969	0.00025	0.00502076
ENSGALT00000018505	ENSGALG00000011341	UNC93A	chr3:41687478-41708127	1.61831	6.78162	-2.06715	0.0005	0.00896716
ENSGALT00000042873	ENSGALG00000026475	SLURP1	chr2:147883993-147890790	1.13296	0.283456	1.9989	0.00035	0.00665039
ENSGALT00000005478	ENSGALG00000003457	CNP	chr27:4733937-4738865	26.5903	15.6615	0.763681	0.00125	0.0183702
ENSGALT00000004470	ENSGALG00000002832	IFI35	chr27:5102843-5105307	26.8807	14.7812	0.862811	0.0034	0.0409403
ENSGALT00000027679	ENSGALG00000017134	IFT88	chr1:178065608-178098615	17.1039	27.8166	-0.701621	0.00355	0.0421765
ENSGALT00000013800	ENSGALG00000008469	SPINT1	chr5:23536720-23555298	35.9683	22.3561	0.686057	0.0021	0.0277108
ENSGALT00000010538	ENSGALG00000006522	HCK	chr20:10451054-10456874	1.65355	0.139259	3.56972	0.00095	0.0148235
ENSGALT00000010530	ENSGALG00000006518	C11orf63	chr24:3099782-3116043	2.93	10.786	-1.88018	5e-05	0.00126722
ENSGALT00000010536	ENSGALG00000006521	TRPM5	chr5:12954870-12990576	10.8593	1.20297	3.17427	5e-05	0.00126722
ENSGALT00000019764	ENSGALG00000012100	CFAP221	chr7:27832271-27851899	2.37104	8.81464	-1.89438	5e-05	0.00126722
ENSGALT00000046009	ENSGALG00000026345	GMIP	JH376279.1:70610-89346	7.37799	2.22064	1.73225	5e-05	0.00126722
ENSGALT00000010121	ENSGALG00000006263	CFAP100	chr12:10643107-10655423	2.98857	10.6056	-1.8273	5e-05	0.00126722
ENSGALT00000010127	ENSGALG00000027716	-	chr5:11860237-11871121	2961.88	8027.83	-1.4385	0.002	0.0266404
ENSGALT00000033176	ENSGALG00000020719	-	chr14:13850268-13862243	14.7184	6.56954	1.16376	5e-05	0.00126722
ENSGALT00000014698	ENSGALG00000009032	PIF1	chr8:18504654-18513032	1.54143	0.599022	1.36359	0.00225	0.0294606
ENSGALT00000014522	ENSGALG00000008936	-	chr17:927030-933004	30.7904	18.0564	0.76997	0.0007	0.0114947
ENSGALT00000000210	ENSGALG00000000154	DENND2D	chr26:1012133-1019461	12.4408	5.27783	1.23706	0.00025	0.00502076
ENSGALT00000000214	ENSGALG00000000158	DMA	chr16:79574-96270	71.1323	13.4703	2.40072	0.0006	0.0101682
ENSGALT00000046142	ENSGALG00000028951	TMEM182	chr1:133408226-133435369	30.846	49.5949	-0.68511	0.00245	0.0315186
ENSGALT00000042662	ENSGALG00000026858	BTG2	chr26:5157230-5161261	58.9602	37.5326	0.651599	0.0025	0.0319917
ENSGALT00000042664	ENSGALG00000028946	CSRP2	chr1:38160284-38171384	11.1748	5.94604	0.910244	0.0001	0.00232875
ENSGALT00000024242	ENSGALG00000015032	CD274	chrZ:27532846-27557507	12.4976	1.64961	2.92145	5e-05	0.00126722
ENSGALT00000013972	ENSGALG00000008581	DUSP5	chr6:25517713-25527369	5.80067	0.680984	3.09053	5e-05	0.00126722
ENSGALT00000009051	ENSGALG00000005644	MYO1G	chr2:4038248-4047178	7.98356	1.11901	2.83481	5e-05	0.00126722
ENSGALT00000022165	ENSGALG00000013624	FAM65B	chr2:90153585-90209672	13.8269	4.80508	1.52484	5e-05	0.00126722
ENSGALT00000027443	ENSGALG00000016986	LCP1	chr1:167327554-167356169	121.823	12.1942	3.32052	5e-05	0.00126722
ENSGALT00000043260	ENSGALG00000026422	-	chr7:27720359-27737634	34.0838	9.48366	1.84557	5e-05	0.00126722
ENSGALT00000008903	ENSGALG00000005550	ST6GAL1	chr9:4744220-4774365	75.5005	26.3866	1.51668	5e-05	0.00126722
ENSGALT00000018267	ENSGALG00000011203	HPSE	chr4:45858597-45863017	9.54975	1.62421	2.55573	5e-05	0.00126722
ENSGALT00000022385	ENSGALG00000013785	GNAL	chr2:97223418-97337791	22.345	36.7006	-0.715853	0.0041	0.0469959
ENSGALT00000018199	ENSGALG00000011164	CHN2	chr2:34129767-34292862	26.1909	13.3988	0.966964	5e-05	0.00126722
ENSGALT00000026715	ENSGALG00000016556	-	chr3:104625523-104632845	42.353	2.35104	4.17109	5e-05	0.00126722
ENSGALT00000039142	ENSGALG00000008346	CASP18	chr7:10936136-10944290	8.33267	2.34692	1.82801	5e-05	0.00126722
ENSGALT00000021845	ENSGALG00000013268	-	chr2:88761815-88910236	8.09573	28.4944	-1.81544	5e-05	0.00126722
ENSGALT00000008674	ENSGALG00000005400	CACNA2D3	chr12:7310502-7722064	0.760372	2.18525	-1.52302	0.0003	0.00585813
ENSGALT00000044653	ENSGALG00000027103	TSPAN19	chr1:41622027-41633861	3.30693	9.44756	-1.51445	0.0012	0.0177898
ENSGALT00000011012	ENSGALG00000006809	chOBF-1	chr24:4308871-4320951	9.72866	1.68309	2.53113	5e-05	0.00126722
ENSGALT00000003106	ENSGALG00000001996	DNALI1	chr23:3699919-3703222	11.0427	27.7852	-1.33123	0.00065	0.0108312
ENSGALT00000043258	ENSGALG00000026370	-	chr1:112406170-112458249	4.22241	0.833707	2.34045	0.0001	0.00232875
ENSGALT00000014759	ENSGALG00000020084	CAPN13	chr3:7749553-7787813	19.5446	5.87034	1.73526	5e-05	0.00126722
ENSGALT00000045466	ENSGALG00000027305	SKAP1	chr27:3711054-3815879	4.65606	1.0871	2.09863	0.00055	0.00954047
ENSGALT00000021150	ENSGALG00000012965	FAM105A	chr2:76273169-76295468	20.1926	8.7503	1.20642	0.00015	0.00328101
ENSGALT00000026890	ENSGALG00000016661	BLK	chr3:106862803-106898321	8.33548	1.07907	2.94947	5e-05	0.00126722
ENSGALT00000009762	ENSGALG00000006054	CALCA	chr5:9980459-9984994	4.54217	1.09987	2.04605	0.00015	0.00328101
ENSGALT00000043880	ENSGALG00000027714	ATG10	chrZ:63193920-63278297	12.8618	21.4806	-0.739947	0.0009	0.0142269
ENSGALT00000007843	ENSGALG00000004904	-	chr2:374466-377155	5.68602	0.740345	2.94115	5e-05	0.00126722
ENSGALT00000024432	ENSGALG00000015141	GDA	chrZ:35536009-35564814	10.3763	6.19241	0.744722	0.00155	0.0218862
ENSGALT00000009331	ENSGALG00000005811	COL7A1	chr12:9064404-9086938	1.04894	0.348553	1.58949	5e-05	0.00126722
ENSGALT00000043062	ENSGALG00000025739	RUFY4	chr7:22092636-22098817	0.965909	0.0658872	3.87382	0.0041	0.0469959
ENSGALT00000031370	ENSGALG00000019751	MICAL1	chr26:16130-27205	14.1695	3.95345	1.8416	5e-05	0.00126722
ENSGALT00000013926	ENSGALG00000008548	MDH1B	chr7:11891290-11900217	7.97929	16.2924	-1.02987	0.0023	0.0299761
ENSGALT00000004573	ENSGALG00000002898	ALPK2	chrZ:767644-796574	9.1223	15.7678	-0.789507	0.0006	0.0101682
ENSGALT00000040683	ENSGALG00000007271	PC7	chr24:5232343-5248233	11.4967	6.31136	0.8652	0.00085	0.0136145
ENSGALT00000004719	ENSGALG00000002982	SLC2A6	chr17:6936943-6940561	5.11171	0.741733	2.78483	5e-05	0.00126722
ENSGALT00000003927	ENSGALG00000002493	-	chr6:3934336-3938352	1.79472	5.61507	-1.64555	0.0002	0.00421144
ENSGALT00000042858	ENSGALG00000028519	CCR10	chr27:5000131-5001181	2.72888	0	inf	5e-05	0.00126722
ENSGALT00000022440	ENSGALG00000013826	ABRACL	chr3:53366259-53369098	91.9717	54.2453	0.761693	0.0021	0.0277108
ENSGALT00000000479	ENSGALG00000000356	SLC37A2	chr24:209824-217136	7.96414	3.68336	1.1125	0.00155	0.0218862
ENSGALT00000046228	ENSGALG00000016971	TSC22D1	chr1:166717962-166796518	75.0386	130.752	-0.801125	0.00245	0.0315186
ENSGALT00000046220	ENSGALG00000027419	-	chr1:88069469-88077594	2.59985	0.235389	3.46531	0.0027	0.0340365
ENSGALT00000015077	ENSGALG00000009266	FGA	chr4:19793619-19800505	0.190758	1.24215	-2.70302	0.00035	0.00665039
ENSGALT00000010551	ENSGALG00000006527	CRTAM	chr24:3116782-3130391	2.96383	0.133706	4.47033	5e-05	0.00126722
ENSGALT00000026525	ENSGALG00000016442	RRM2	chr3:96087198-96092245	38.634	16.9215	1.19101	5e-05	0.00126722
ENSGALT00000007127	ENSGALG00000004476	SEMA3G	chr12:3118856-3124115	13.8239	6.02184	1.19889	0.0001	0.00232875
ENSGALT00000030315	ENSGALG00000016269	-	chr1:112755758-112776808	4.02772	17.3494	-2.10685	5e-05	0.00126722
ENSGALT00000030312	ENSGALG00000019164	-	chr1:112906640-112985873	1.54728	7.72618	-2.32002	5e-05	0.00126722
ENSGALT00000015877	ENSGALG00000009758	SLC7A11	chr4:28376867-28434696	5.40544	2.11228	1.35561	0.0001	0.00232875
ENSGALT00000026359	ENSGALG00000016341	CSMD1	chr3:88949755-89752149	0.318559	28.2024	-6.46811	5e-05	0.00126722
ENSGALT00000039093	ENSGALG00000009654	MLF1	chr9:21936182-21948704	97.7031	165.131	-0.757135	0.00085	0.0136145
ENSGALT00000017127	ENSGALG00000027255	NRXN3	chr5:39495832-39699894	2.71873	10.4706	-1.94534	0.00125	0.0183702
ENSGALT00000011803	ENSGALG00000007288	SNTN	chr12:13478280-13480695	47.7244	163.39	-1.77552	5e-05	0.00126722
ENSGALT00000003737	ENSGALG00000002371	RUSC2	chrZ:8842283-8859327	5.97516	9.87558	-0.724887	0.0025	0.0319917
ENSGALT00000006527	ENSGALG00000004103	FAM81A	chr10:6216547-6227549	4.48983	12.0987	-1.43012	0.001	0.015433
ENSGALT00000000273	ENSGALG00000000206	RASSF2	chr22:413641-425903	20.2651	7.54099	1.42617	5e-05	0.00126722
ENSGALT00000045089	ENSGALG00000028256	CCL19	chrZ:8222634-8225085	42.8024	1.67611	4.67451	5e-05	0.00126722
ENSGALT00000002068	ENSGALG00000001352	MORN5	chr17:8706676-8720159	6.93868	18.831	-1.44038	0.00025	0.00502076
ENSGALT00000042760	ENSGALG00000028115	SFN	chr23:1791212-1792001	34.0422	7.35373	2.21078	5e-05	0.00126722
ENSGALT00000014632	ENSGALG00000008996	ANKEF1	chr3:13109613-13123521	2.29148	9.58893	-2.06509	5e-05	0.00126722
ENSGALT00000004382	ENSGALG00000002775	FA2H	chr11:1883698-1891541	11.6455	22.3824	-0.942588	0.00055	0.00954047
ENSGALT00000027463	ENSGALG00000017001	CYSLTR2	chr1:168208054-168209020	5.46777	1.67942	1.70299	0.00055	0.00954047
ENSGALT00000022637	ENSGALG00000013964	SPATA18	chr4:65750623-65771219	15.9517	40.2708	-1.33603	5e-05	0.00126722
ENSGALT00000037609	ENSGALG00000015691	SMC2	chrZ:66288452-66312320	76.7195	38.0108	1.01318	5e-05	0.00126722
ENSGALT00000026733	ENSGALG00000016564	PTK2B	chr3:104676809-104704881	4.91694	2.05772	1.25671	5e-05	0.00126722
ENSGALT00000019001	ENSGALG00000011633	SLC5A8	chr1:47470898-47493729	2.06536	0.188935	3.45043	0.0001	0.00232875
ENSGALT00000003121	ENSGALG00000002005	-	chr21:2679189-2699394	20.1259	9.68382	1.05541	5e-05	0.00126722
ENSGALT00000018877	ENSGALG00000011572	ASPG	chr5:50534849-50582291	11.4851	4.92499	1.22158	5e-05	0.00126722
ENSGALT00000021795	ENSGALG00000013356	IKBKE	chr26:2417504-2427240	6.70149	2.02313	1.72789	5e-05	0.00126722
ENSGALT00000036374	ENSGALG00000017343	FOLR1	chr1:193685558-193688956	35.9957	110.686	-1.62058	5e-05	0.00126722
ENSGALT00000043029	ENSGALG00000027638	CA3	chr2:122552714-122568598	2.89242	5.92794	-1.03525	0.00035	0.00665039
ENSGALT00000018474	ENSGALG00000011322	NEK10	chr2:38961150-39013276	3.51935	9.12834	-1.37505	0.00025	0.00502076
ENSGALT00000010814	ENSGALG00000006691	ARPC4	chr12:11470617-11472096	156.291	76.3308	1.03389	5e-05	0.00126722
ENSGALT00000010816	ENSGALG00000006693	-	chr20:10672578-10675472	8.98692	74.4644	-3.05065	5e-05	0.00126722
ENSGALT00000020174	ENSGALG00000012348	MCM6	chr7:30167977-30181239	24.671	13.3922	0.881421	0.0013	0.0189406
ENSGALT00000005607	ENSGALG00000003545	CFAP77	chr17:6528731-6581290	4.67185	17.2994	-1.88865	0.00015	0.00328101
ENSGALT00000002387	ENSGALG00000001571	MYO1F	chr28:1729377-1742502	18.0427	3.99878	2.17378	5e-05	0.00126722
ENSGALT00000044783	ENSGALG00000028158	FGF7	chr10:10038182-10069033	19.8346	30.6803	-0.629292	0.0032	0.0391445
ENSGALT00000032201	ENSGALG00000010769	HPGD	chr4:43211797-43236772	32.6064	62.2363	-0.932599	0.0004	0.00741731
ENSGALT00000015345	ENSGALG00000009424	foxp2	chr1:25847641-26191414	14.5136	24.0108	-0.726283	0.0028	0.0351662
ENSGALT00000023485	ENSGALG00000014561	PTPN6	chr1:76818704-76828141	54.7282	17.6411	1.63334	5e-05	0.00126722
ENSGALT00000016884	ENSGALG00000010364	-	chr9:22910473-22916639	21.9568	10.2699	1.09625	5e-05	0.00126722
ENSGALT00000023732	ENSGALG00000014718	MAP3K1	chrZ:17217588-17357726	51.293	30.8926	0.731503	0.00445	0.049893
ENSGALT00000043878	ENSGALG00000028510	SIGLEC1	AADN03017184.1:1011-5624	7.80146	3.48868	1.16106	0.00395	0.0458666
ENSGALT00000013934	ENSGALG00000008554	IL17REL	chr1:19824029-19859442	6.14215	0.907553	2.75869	5e-05	0.00126722
ENSGALT00000004734	ENSGALG00000002991	ARID5B	chr6:7726201-7822139	12.9507	21.0386	-0.700011	0.00235	0.030487
ENSGALT00000045333	ENSGALG00000026081	RBM38	chr20:11959015-11971950	22.1385	41.8243	-0.917781	0.00015	0.00328101
ENSGALT00000012103	ENSGALG00000007487	C21orf58	chr7:7150312-7158873	4.07425	12.3042	-1.59454	0.00125	0.0183702
ENSGALT00000020823	ENSGALG00000012761	DRAM1	chr1:55643575-55658917	15.8277	7.50501	1.07652	0.00015	0.00328101
ENSGALT00000014836	ENSGALG00000009110	LSM8	chr1:24119049-24124758	27.9624	13.1397	1.08956	0.00245	0.0315186
ENSGALT00000027104	ENSGALG00000016786	IL18R1	chr1:133259700-133278851	9.49207	1.7471	2.44176	5e-05	0.00126722
ENSGALT00000027109	ENSGALG00000016790	SLC9A4	chr1:133300714-133329117	1.28729	0.273625	2.23407	0.00045	0.00821845
ENSGALT00000014903	ENSGALG00000009152	ATRNL1	chr6:27680833-28014799	19.1146	31.6579	-0.72789	0.0011	0.016598
ENSGALT00000033424	ENSGALG00000006855	MFI2	chr9:11940275-11956868	14.8102	31.7942	-1.10217	5e-05	0.00126722
ENSGALT00000030336	ENSGALG00000016211	-	chr1:109675440-109703703	6.69664	1.09622	2.6109	5e-05	0.00126722
ENSGALT00000011221	ENSGALG00000006925	CCP110	chr14:8524395-8539588	18.395	31.9191	-0.795108	0.00055	0.00954047
ENSGALT00000016509	ENSGALG00000010156	DOCK8	chrZ:25582285-25666831	17.2186	2.31804	2.89299	5e-05	0.00126722
ENSGALT00000043593	ENSGALG00000027655	TRABD2B	chr8:21100765-21356721	17.0461	28.251	-0.728858	0.0008	0.0129732
ENSGALT00000012431	ENSGALG00000007669	EGR1	chr13:17704809-17707611	39.5372	67.2709	-0.766773	0.0017	0.0236297
ENSGALT00000003718	ENSGALG00000002358	CDO1	chrZ:72766805-72775887	43.9284	119.663	-1.44576	5e-05	0.00126722
ENSGALT00000041343	ENSGALG00000024430	C11orf88	chr24:5562885-5564970	38.8622	131.195	-1.75527	5e-05	0.00126722
ENSGALT00000020342	ENSGALG00000012442	MFNG	chr1:51099651-51110327	4.39	1.52098	1.52921	0.0009	0.0142269
ENSGALT00000010371	ENSGALG00000006425	SLC6A6	chr12:10950981-10995867	76.8711	43.9547	0.806424	5e-05	0.00126722
ENSGALT00000018451	ENSGALG00000011309	PLXNC1	chr1:44935662-45003163	19.6614	7.7003	1.35238	5e-05	0.00126722
ENSGALT00000024824	ENSGALG00000015388	Blimp-1	chr3:67757130-67863760	6.20076	1.11097	2.48063	5e-05	0.00126722
ENSGALT00000027763	ENSGALG00000017183	MMP13	chr1:181647082-181654718	9.89041	4.27232	1.21101	0.0001	0.00232875
ENSGALT00000026970	ENSGALG00000016713	PLA2G7	chr3:109447789-109469298	11.3845	5.98805	0.926918	0.0001	0.00232875
ENSGALT00000032744	ENSGALG00000004516	RAD51	chr5:950878-957935	13.0164	6.26616	1.05468	0.00185	0.0250765
ENSGALT00000045297	ENSGALG00000028580	C15orf48	chr10:10168343-10171832	88.4788	27.1609	1.7038	5e-05	0.00126722
ENSGALT00000021994	ENSGALG00000013503	FAM149A	chr4:60946454-60963595	5.82466	12.4748	-1.09878	0.00015	0.00328101
ENSGALT00000043789	ENSGALG00000027345	SLC46A2	chrZ:65673925-65679018	5.17521	1.15182	2.1677	5e-05	0.00126722
ENSGALT00000020178	ENSGALG00000012352	BLVRA	chr2:52203859-52216106	14.1816	5.93472	1.25677	5e-05	0.00126722
ENSGALT00000025548	ENSGALG00000015846	SNAP91	chr3:77046812-77117276	4.39169	1.12874	1.96006	5e-05	0.00126722
ENSGALT00000037765	ENSGALG00000012550	HMOX1	chr1:51949100-51955226	27.2841	9.86035	1.46835	5e-05	0.00126722
ENSGALT00000007080	ENSGALG00000004449	cyp3A37	chr14:3919205-3928547	73.068	24.5718	1.57224	5e-05	0.00126722
ENSGALT00000029344	ENSGALG00000013528	-	chr22:2867288-2901924	13.299	7.22831	0.879589	0.0041	0.0469959
ENSGALT00000002671	ENSGALG00000001740	MGAT5B	chr18:4139173-4184210	3.54124	1.50114	1.23819	0.0008	0.0129732
ENSGALT00000043026	ENSGALG00000005653	NFKB2	chr6:16488267-16493350	27.4548	11.8475	1.21248	5e-05	0.00126722
ENSGALT00000005488	ENSGALG00000003464	TTC25	chr27:4726361-4733719	5.65882	16.4366	-1.53834	0.0001	0.00232875
ENSGALT00000020390	ENSGALG00000012480	NMI	chr7:34603349-34613177	47.9504	27.6062	0.796553	0.00065	0.0108312
ENSGALT00000028340	ENSGALG00000014023	H2AFZ	chr4:59764349-59766622	94.1019	56.8905	0.726035	0.0026	0.0330465
ENSGALT00000028346	ENSGALG00000017644	COTL1	chr11:16284724-16301412	222.434	126.918	0.809484	0.0018	0.0245758
ENSGALT00000019451	ENSGALG00000011922	PCNXL4	chr5:54497707-54507256	15.4028	26.4095	-0.777859	0.0006	0.0101682
ENSGALT00000037054	ENSGALG00000014754	-	chr1:77558923-77574200	44.7342	1.9308	4.53411	5e-05	0.00126722
ENSGALT00000006755	ENSGALG00000004247	MORN3	chr15:5585815-5594140	8.33582	30.4481	-1.86895	5e-05	0.00126722
ENSGALT00000024129	ENSGALG00000014962	FAM26F	chr3:63276142-63280172	4.66561	0.244081	4.25663	5e-05	0.00126722
ENSGALT00000045292	ENSGALG00000028347	SDCBP2	chr20:10178535-10180514	13.4663	5.63745	1.25624	0.0009	0.0142269
ENSGALT00000004288	ENSGALG00000002720	AQP5	LGE22C19W28_E50C23:831419-835163	25.0975	61.1494	-1.2848	5e-05	0.00126722
ENSGALT00000031654	ENSGALG00000015906	COX7A2	chr3:80197964-80201301	151.643	64.7726	1.22723	5e-05	0.00126722
ENSGALT00000016289	ENSGALG00000010030	BAZ1A	chr5:35253579-35299381	35.3542	21.0209	0.750058	0.0006	0.0101682
ENSGALT00000008286	ENSGALG00000005160	VMP1	chr19:7310471-7366450	71.6667	32.4017	1.14523	5e-05	0.00126722
ENSGALT00000006667	ENSGALG00000004195	KIF4A	chr4:1248685-1265752	11.9453	5.10418	1.22669	5e-05	0.00126722
ENSGALT00000009480	ENSGALG00000005892	SCUBE2	chr5:8927056-8961764	11.8153	20.1398	-0.76939	0.0019	0.0255294
ENSGALT00000009738	ENSGALG00000006045	SH3GL3	chr10:10908821-10953483	3.40739	7.63791	-1.16451	0.00145	0.0207511
ENSGALT00000032358	ENSGALG00000007210	-	chr4:9508921-9512126	42.0316	23.4585	0.841368	0.00075	0.0122445
ENSGALT00000044004	ENSGALG00000028536	MPEG1	chr5:16208865-16211779	29.6004	6.81863	2.11806	5e-05	0.00126722
ENSGALT00000010598	ENSGALG00000006565	-	chr15:8378112-8403920	23.6719	11.1531	1.08574	5e-05	0.00126722
ENSGALT00000010594	ENSGALG00000006562	MCF2	chr4:5006481-5044938	8.94261	17.1399	-0.938593	0.00025	0.00502076
ENSGALT00000010597	ENSGALG00000006564	DNAJB11	chr9:3861049-3873808	28.3778	16.9575	0.742835	0.0017	0.0236297
ENSGALT00000007161	ENSGALG00000004495	DNAI2	chr18:9391714-9397231	3.53111	9.87958	-1.48433	0.00035	0.00665039
ENSGALT00000021697	ENSGALG00000013287	C4orf47	chr4:60646142-60656732	0.732744	2.2472	-1.61675	0.002	0.0266404
ENSGALT00000021691	ENSGALG00000013281	RSPH4A	chr4:60636157-60645504	4.22585	9.63361	-1.18884	0.00105	0.0160149
ENSGALT00000043313	ENSGALG00000027871	MAD2L1BP	chr3:30214602-30217371	12.7347	7.11206	0.840423	0.00145	0.0207511
ENSGALT00000012189	ENSGALG00000007537	INCENP	chr5:16370273-16411563	91.1754	1121.42	-3.62054	5e-05	0.00126722
ENSGALT00000026562	ENSGALG00000016463	FAM49A	chr3:99136708-99173961	46.1172	17.5818	1.39122	5e-05	0.00126722
ENSGALT00000027509	ENSGALG00000017025	CKAP2	chr1:169701517-169710954	20.973	11.6758	0.845011	0.0005	0.00896716
ENSGALT00000012450	ENSGALG00000007680	ENKUR	chr2:16613395-16622552	24.7963	62.7942	-1.3405	5e-05	0.00126722
ENSGALT00000014587	ENSGALG00000008969	EPCAM	chr3:8534386-8539545	282.188	170.551	0.726454	0.00195	0.0261183
ENSGALT00000039023	ENSGALG00000014297	IRF-3	chr5:15206201-15209669	17.0269	7.03942	1.27429	5e-05	0.00126722
ENSGALT00000034016	ENSGALG00000021136	VPREB3	chr15:7958243-7959048	1.74893	0	inf	5e-05	0.00126722
ENSGALT00000035496	ENSGALG00000023780	TREML2	chr26:4693284-4699278	6.97515	1.90573	1.87188	5e-05	0.00126722
ENSGALT00000000824	ENSGALG00000000589	BTN1A1	chr28:803319-808851	12.7848	4.92433	1.37643	5e-05	0.00126722
ENSGALT00000008397	ENSGALG00000005226	MYOZ1	chr6:15579531-15591960	210.96	351.656	-0.737196	0.00095	0.0148235
ENSGALT00000010354	ENSGALG00000006415	CD40LG	chr4:4345179-4349228	7.1701	1.13064	2.66486	5e-05	0.00126722
ENSGALT00000033544	ENSGALG00000020906	GAS2L2	chr19:4378939-4382936	3.89707	10.1424	-1.37993	0.00165	0.0230673
ENSGALT00000030264	ENSGALG00000019147	-	chr1:128555843-128567011	14.0219	1.7152	3.03124	5e-05	0.00126722
ENSGALT00000039377	ENSGALG00000020927	ARPC5	chr8:7604690-7609670	280.098	173.114	0.694211	0.00205	0.0271995
ENSGALT00000005037	ENSGALG00000003176	-	chr6:8624986-8642940	9.3417	29.056	-1.63708	0.0002	0.00421144
ENSGALT00000044824	ENSGALG00000027074	CD244	AADN03026464.1:708-9502	5.17633	0.698181	2.89026	5e-05	0.00126722
ENSGALT00000007760	ENSGALG00000004858	FICD	chr15:6496564-6498936	19.4145	10.8987	0.832972	0.00265	0.0336316
ENSGALT00000022674	ENSGALG00000013994	TAAR1	chr3:56106327-56107326	6.40009	2.49853	1.35701	0.00335	0.040569
ENSGALT00000011408	ENSGALG00000007042	CCDC40	chr18:9833447-9844239	6.2872	14.5499	-1.21052	0.00015	0.00328101
ENSGALT00000003860	ENSGALG00000002449	-	chr10:536875-541826	17.4992	0.371581	5.55747	5e-05	0.00126722
ENSGALT00000008343	ENSGALG00000005194	chB1	chrZ:8915575-8919172	4.58561	0.197454	4.53753	5e-05	0.00126722
ENSGALT00000023091	ENSGALG00000014277	RHOH	chr4:68611530-68612106	12.5509	3.31493	1.92074	0.00025	0.00502076
ENSGALT00000026779	ENSGALG00000016591	DRC1	chr3:104967444-104979487	3.94436	10.1494	-1.36353	0.00025	0.00502076
ENSGALT00000026777	ENSGALG00000016590	TLR7	chr1:122856249-122862991	9.86024	4.64553	1.08578	0.0021	0.0277108
ENSGALT00000004070	ENSGALG00000002583	PIK3CD	chr21:3470172-3492933	17.0579	6.36671	1.42181	5e-05	0.00126722
ENSGALT00000040292	ENSGALG00000023933	G0S2	chr26:3082073-3082959	36.0324	65.4691	-0.861517	0.0014	0.0201376
ENSGALT00000038914	ENSGALG00000002747	FASN	chr18:4886001-4935063	29.9568	65.4401	-1.12729	0.0002	0.00421144
ENSGALT00000044635	ENSGALG00000026499	TNFRSF25	chr21:601686-603538	4.29512	0.720611	2.57541	5e-05	0.00126722
ENSGALT00000034905	ENSGALG00000021568	-	chr18:2236909-2250001	3.73437	13.2859	-1.83096	0.001	0.015433
ENSGALT00000005933	ENSGALG00000003739	SALL1	chr11:5418070-5433815	1.16987	0.403091	1.53717	0.00035	0.00665039
ENSGALT00000040106	ENSGALG00000021656	PTPN22	chr26:3688440-3701510	4.06041	0.685126	2.56718	5e-05	0.00126722
ENSGALT00000037596	ENSGALG00000010806	RIN3	chr5:44022268-44067232	8.34979	4.33792	0.944736	0.001	0.015433
ENSGALT00000003946	ENSGALG00000002503	SP-A	chr6:3961090-3967496	180.337	3097.81	-4.10249	5e-05	0.00126722
ENSGALT00000008227	ENSGALG00000005122	MYO1H	chr15:6712190-6726855	0.601127	0.156087	1.94532	0.0012	0.0177898
ENSGALT00000025324	ENSGALG00000015702	PTGR1	chrZ:66312616-66332104	66.1253	35.5304	0.896148	5e-05	0.00126722
ENSGALT00000038663	ENSGALG00000009321	WIPF1	chr7:16313905-16361739	16.5177	9.33304	0.823598	0.00055	0.00954047
ENSGALT00000039549	ENSGALG00000007546	-	chr4:11303684-11326754	6.89677	0.237097	4.86237	5e-05	0.00126722
ENSGALT00000020544	ENSGALG00000012577	FRMD3	chrZ:39667817-39812156	27.9869	48.5107	-0.793553	0.0013	0.0189406
ENSGALT00000011482	ENSGALG00000007090	CPN1	chr6:21583528-21590251	16.0457	30.3289	-0.918508	0.00035	0.00665039
ENSGALT00000008125	ENSGALG00000005069	heme	chr8:9810425-9819105	12.7125	5.66484	1.16614	5e-05	0.00126722
ENSGALT00000022909	ENSGALG00000014164	BIK	chr1:68652275-68664289	3.60533	1.1862	1.60378	0.0012	0.0177898
ENSGALT00000019727	ENSGALG00000012075	DTX3L	chr7:27758502-27763903	36.6044	17.633	1.05374	5e-05	0.00126722
ENSGALT00000014942	ENSGALG00000009172	OSBPL6	chr7:14935827-14977668	11.4575	18.8106	-0.715248	0.0038	0.0445218
ENSGALT00000005566	ENSGALG00000003519	-	chr26:5115473-5119442	22.637	162.134	-2.84043	5e-05	0.00126722
ENSGALT00000002244	ENSGALG00000006785	IRF1	chr13:16213205-16217341	127.465	26.3074	2.27656	5e-05	0.00126722
ENSGALT00000026231	ENSGALG00000016268	CFAP47	chr1:112721236-112752459	3.4248	13.458	-1.97437	5e-05	0.00126722
ENSGALT00000043409	ENSGALG00000006267	TPX2	chr20:10382092-10392964	10.5191	4.02645	1.38544	0.0015	0.0214123
ENSGALT00000013400	ENSGALG00000008233	BUB1	chr3:3037096-3057283	10.0148	4.81916	1.05527	5e-05	0.00126722
ENSGALT00000045739	ENSGALG00000028207	ZBBX	chr9:20136891-20151401	3.69783	7.99592	-1.11258	0.00175	0.0240093
ENSGALT00000043264	ENSGALG00000027786	SOCS3	chr18:10116717-10117433	32.3494	7.52673	2.10364	5e-05	0.00126722
ENSGALT00000015668	ENSGALG00000009616	SPATA17	chr3:18989501-19078953	2.84729	8.87619	-1.64035	0.0004	0.00741731
ENSGALT00000034031	ENSGALG00000005919	-	chr15:7941376-7942976	154.277	3.063	5.65444	5e-05	0.00126722
ENSGALT00000034032	ENSGALG00000021142	-	chr15:7936991-7938711	176.085	0.775319	7.82726	0.0026	0.0330465
ENSGALT00000034033	ENSGALG00000002549	RGS1	chr8:3600073-3604434	22.6924	1.12491	4.33433	5e-05	0.00126722
ENSGALT00000021277	ENSGALG00000013033	-	chr2:78346912-78357068	12.865	2.34638	2.45494	5e-05	0.00126722
ENSGALT00000045553	ENSGALG00000026821	RUNX3	chr23:2409725-2440882	2.59635	0.569344	2.18911	5e-05	0.00126722
ENSGALT00000020305	ENSGALG00000012422	SH3BP1	chr1:51030350-51038344	3.12107	0.605355	2.36618	5e-05	0.00126722
ENSGALT00000004163	ENSGALG00000002643	SELP	chr8:3692053-3700865	6.05379	2.10563	1.52359	5e-05	0.00126722
ENSGALT00000024797	ENSGALG00000015367	PVRL3	chr1:87611976-87655399	19.1696	32.3383	-0.754422	0.0019	0.0255294
ENSGALT00000036554	ENSGALG00000022770	-	chr2:144138110-144138809	6.96063	29.2577	-2.07153	5e-05	0.00126722
ENSGALT00000023074	ENSGALG00000014264	NSUN7	chr4:68424645-68437194	8.02607	21.7586	-1.43882	5e-05	0.00126722
ENSGALT00000009589	ENSGALG00000005964	-	chr4:3045898-3051722	11.779	4.38357	1.42604	5e-05	0.00126722
ENSGALT00000009580	ENSGALG00000005957	SLC6A14	chr4:3020969-3034217	25.0729	1.49416	4.06872	5e-05	0.00126722
ENSGALT00000008986	ENSGALG00000005601	-	chr12:8637491-8705214	4.43873	11.9984	-1.43462	0.0003	0.00585813
ENSGALT00000046085	ENSGALG00000007892	SPAG6	chr2:17577500-17600696	19.5961	47.6704	-1.28253	0.0001	0.00232875
ENSGALT00000008181	ENSGALG00000005103	GDPD1	chr19:7206772-7218520	26.7712	15.3688	0.800677	0.0024	0.0309695
ENSGALT00000023302	ENSGALG00000014425	NCAPG	chr4:75480299-75503309	15.2632	8.04264	0.924315	0.0003	0.00585813
ENSGALT00000023658	ENSGALG00000014681	PCSK1	chrZ:56954952-56986064	3.86195	6.56264	-0.764948	0.00425	0.0482903
ENSGALT00000023307	ENSGALG00000014428	TAPBPL	chr1:76360080-76368699	10.2359	4.15273	1.30151	5e-05	0.00126722
ENSGALT00000003842	ENSGALG00000002435	-	chr10:548658-583858	6.86522	1.13141	2.60119	0.00305	0.0376634
ENSGALT00000023012	ENSGALG00000014232	RIBC2	chr1:70529561-70584392	5.0184	15.6756	-1.64322	0.00055	0.00954047
ENSGALT00000023517	ENSGALG00000014585	CCLI10	chr19:4792409-4793550	108.74	7.2092	3.9149	5e-05	0.00126722
ENSGALT00000027062	ENSGALG00000019141	-	chr1:131872944-131876224	73.4638	9.89419	2.89238	5e-05	0.00126722
ENSGALT00000027556	ENSGALG00000017062	NBEA	chr1:172293588-172764556	6.06984	13.1415	-1.1144	5e-05	0.00126722
ENSGALT00000019398	ENSGALG00000011888	TGM4	chr2:43743130-43753642	88.6157	38.6921	1.19552	0.0001	0.00232875
ENSGALT00000021223	ENSGALG00000012997	DNAH5	chr2:76596235-76706986	8.26115	27.6465	-1.74268	5e-05	0.00126722
ENSGALT00000033073	ENSGALG00000009312	RPL22L1	chr9:19191687-19193717	326.765	164.901	0.98665	5e-05	0.00126722
ENSGALT00000010418	ENSGALG00000026302	SRPRB	chr9:4088879-4096004	17.9347	9.64494	0.894908	0.0004	0.00741731
ENSGALT00000044611	ENSGALG00000025881	-	chr1:51386519-51393690	2.65402	1.05481	1.33119	0.00155	0.0218862
ENSGALT00000038231	ENSGALG00000011531	APAF1	chr1:46537765-46565051	20.5458	10.1301	1.02019	5e-05	0.00126722
ENSGALT00000014420	ENSGALG00000008875	PLCB1	chr3:13593274-13906402	12.8281	20.443	-0.672298	0.00305	0.0376634
ENSGALT00000003547	ENSGALG00000002263	KLHL6	chr9:2069218-2087633	10.1942	3.29642	1.62877	5e-05	0.00126722
ENSGALT00000043900	ENSGALG00000028058	-	AADN03016632.1:55-1788	9.64784	24.093	-1.32033	5e-05	0.00126722
ENSGALT00000003541	ENSGALG00000002258	-	JH375252.1:3922-4559	697.08	4.84401	7.16898	5e-05	0.00126722
ENSGALT00000027302	ENSGALG00000016895	DZIP1	chr1:145229678-145262325	9.90994	17.9533	-0.857299	0.00105	0.0160149
ENSGALT00000027309	ENSGALG00000016896	ABCC4	chr1:145358359-145506681	19.331	12.2112	0.662713	0.0027	0.0340365
ENSGALT00000024169	ENSGALG00000014982	RBBP8	chr2:102488152-102521644	21.7625	13.7221	0.66534	0.00435	0.0491626
ENSGALT00000007535	ENSGALG00000004730	CLIC2	chr4:1801656-1806508	51.2707	31.7741	0.690281	0.00265	0.0336316
ENSGALT00000019739	ENSGALG00000012083	GPR141	chr2:46837809-46839146	1.85636	0.348559	2.413	0.00355	0.0421765
ENSGALT00000040398	ENSGALG00000001288	CFAP74	chr21:1862887-1896737	2.45847	8.42818	-1.77746	5e-05	0.00126722
ENSGALT00000022946	ENSGALG00000014190	-	chr1:69195835-69242099	98.5884	185.319	-0.910518	0.00015	0.00328101
ENSGALT00000005301	ENSGALG00000003349	TAPP2	chr22:2404253-2413653	12.7984	5.70502	1.16566	0.0002	0.00421144
ENSGALT00000022945	ENSGALG00000014189	SULT4A1	chr1:69162383-69195805	12.6951	23.4726	-0.886711	0.00055	0.00954047
ENSGALT00000021880	ENSGALG00000013414	PDLIM3	chr4:60671424-60692637	80.0581	138.872	-0.794639	0.0005	0.00896716
ENSGALT00000026210	ENSGALG00000016254	OTC	chr1:112238932-112264837	0	1.26741	#NAME?	5e-05	0.00126722
ENSGALT00000037767	ENSGALG00000011281	SGOL1	chr2:36472066-36477374	6.77284	2.83857	1.2546	0.00025	0.00502076
ENSGALT00000002155	ENSGALG00000001414	MUC16	chr28:1851799-1862161	15.4467	37.9248	-1.29584	5e-05	0.00126722
ENSGALT00000003307	ENSGALG00000002118	CO6	chr13:3153570-3162255	19.1958	5.52533	1.79666	0.00165	0.0230673
ENSGALT00000003301	ENSGALG00000002113	SLP76	chr13:3218331-3252473	13.7471	2.71695	2.33907	5e-05	0.00126722
ENSGALT00000003302	ENSGALG00000002114	ZMYND10	chr12:1422397-1431483	3.17269	7.8247	-1.30233	0.0004	0.00741731
ENSGALT00000024124	ENSGALG00000014957	WDR1	chr4:77886216-77906196	121.514	70.7228	0.780879	0.0007	0.0114947
ENSGALT00000008429	ENSGALG00000005247	-	chr14:5540770-5552985	7.06368	21.1354	-1.58117	5e-05	0.00126722
ENSGALT00000003043	ENSGALG00000001963	STYXL1	chr19:4294087-4303177	4.69767	16.1421	-1.78081	0.0001	0.00232875
ENSGALT00000014637	ENSGALG00000008998	FAM179A	chr3:8438923-8480335	4.22235	11.7898	-1.48142	5e-05	0.00126722
ENSGALT00000045912	ENSGALG00000026166	VDR	JH375554.1:96207-126586	3.5886	1.18596	1.59737	0.0005	0.00896716
ENSGALT00000011282	ENSGALG00000006964	SDR42E2	chr14:8625051-8635053	1.97588	5.04986	-1.35375	0.00135	0.0196185
ENSGALT00000033911	ENSGALG00000021079	RGS19	chr20:9692143-9695672	17.5236	5.7888	1.59796	0.00025	0.00502076
ENSGALT00000017051	ENSGALG00000010470	TCERG1L	chr6:34109825-34175471	0.581255	1.65761	-1.51186	0.00375	0.0440274
ENSGALT00000013724	ENSGALG00000008425	MAP1A	chr10:19691952-19739136	6.73436	11.3761	-0.756397	0.0017	0.0236297
ENSGALT00000032019	ENSGALG00000015902	CD8B	chr4:85440287-85446044	1.97238	0.0658715	4.90414	0.00445	0.049893
ENSGALT00000023329	ENSGALG00000014447	AK3	chrZ:27315729-27328174	63.225	102.063	-0.690886	0.00315	0.0386446
ENSGALT00000036752	ENSGALG00000015404	-	chr2:110878687-110899609	11.3422	3.07305	1.88396	5e-05	0.00126722
ENSGALT00000014392	ENSGALG00000008860	LONRF3	chr4:16653840-16667844	61.9665	102.854	-0.731038	0.00155	0.0218862
ENSGALT00000008309	ENSGALG00000020514	STX3	chr5:492024-495903	1.45709	0.221653	2.71671	0.0004	0.00741731
ENSGALT00000045029	ENSGALG00000026163	TNFSF11	chr1:165817348-165839120	3.28934	0.705152	2.22179	5e-05	0.00126722
ENSGALT00000018170	ENSGALG00000011141	ITGB6	chr7:21293507-21321944	21.6844	7.6706	1.49925	5e-05	0.00126722
ENSGALT00000000553	ENSGALG00000000406	-	chr28:539985-549556	2.02373	0.170568	3.5686	0.00335	0.040569
ENSGALT00000022669	ENSGALG00000013993	VNN1	chr3:56091509-56098068	15.1925	7.35723	1.04613	0.0002	0.00421144
ENSGALT00000029264	ENSGALG00000012494	CD1A1	chr16:2101-4938	3.39071	0.654259	2.37365	5e-05	0.00126722
ENSGALT00000020197	ENSGALG00000012370	C3H6ORF72	chr3:47425647-47442269	158.866	101.009	0.653327	0.00375	0.0440274
ENSGALT00000010476	ENSGALG00000006480	TCF1	chr13:15239291-15297080	1.87011	0.133217	3.81127	0.00435	0.0491626
ENSGALT00000025690	ENSGALG00000015941	IL10R2	chr1:104632520-104642675	36.7544	19.8351	0.88986	0.0005	0.00896716
ENSGALT00000016138	ENSGALG00000009926	HAAO	chr3:23461999-23494020	1.51424	0.284796	2.41059	0.00015	0.00328101
ENSGALT00000030236	ENSGALG00000016782	IL1R2	chr1:133109395-133119021	13.7231	0.495375	4.79194	5e-05	0.00126722
ENSGALT00000023634	ENSGALG00000014664	KIAA0825	chrZ:57704975-57809334	10.1216	16.3177	-0.689001	0.00355	0.0421765
ENSGALT00000006269	ENSGALG00000003936	PPT1	chr23:5513920-5518574	41.7424	24.6896	0.757612	0.0013	0.0189406
ENSGALT00000043497	ENSGALG00000026995	RHOG	chr1:193846442-193847042	6.69872	1.42848	2.22941	0.00065	0.0108312
ENSGALT00000000317	ENSGALG00000000238	MVP	chr28:12809-22585	32.761	19.776	0.728231	0.00115	0.0171992
ENSGALT00000014761	ENSGALG00000009069	CAPN14	chr3:7632671-7653434	8.64867	0.572844	3.91626	5e-05	0.00126722
ENSGALT00000009976	ENSGALG00000006180	SLC9A6	chr4:4161929-4176418	15.3922	9.4334	0.706348	0.0023	0.0299761
ENSGALT00000012727	ENSGALG00000007841	DNAH7	chr7:9174694-9279054	8.22885	27.3375	-1.73212	5e-05	0.00126722
ENSGALT00000012722	ENSGALG00000007838	NLRC3	chr14:12754965-12764508	5.67559	0.492992	3.52513	5e-05	0.00126722
ENSGALT00000042745	ENSGALG00000026098	IL8	chr4:50355000-50359957	10.3759	0.232296	5.48113	5e-05	0.00126722
ENSGALT00000027986	ENSGALG00000017317	DNAJB13	chr1:194817065-194821117	4.60917	14.2996	-1.6334	0.00035	0.00665039
ENSGALT00000044994	ENSGALG00000028318	CDKN1A	chr26:1543126-1545030	16.0823	7.55252	1.09044	0.00055	0.00954047
ENSGALT00000004117	ENSGALG00000002615	DEF6	chr26:4050272-4061671	23.8212	12.2546	0.958923	5e-05	0.00126722
ENSGALT00000023928	ENSGALG00000014821	THEMIS	chr3:58437709-58506141	4.11272	0.17109	4.58726	5e-05	0.00126722
ENSGALT00000011644	ENSGALG00000007191	TK1	chr18:10142946-10144362	25.6498	8.52844	1.58859	5e-05	0.00126722
ENSGALT00000026276	ENSGALG00000016293	BMP5	chr3:86766921-86825286	15.2601	24.0106	-0.65391	0.0036	0.042621
ENSGALT00000026273	ENSGALG00000016292	COL21A1	chr3:86631542-86708701	23.1792	38.022	-0.714002	0.001	0.015433
ENSGALT00000032511	ENSGALG00000011225	SLC25A47	chr5:48456827-48465791	4.58625	1.77704	1.36784	0.004	0.0462884
ENSGALT00000026589	ENSGALG00000016480	SDC1	chr3:101228448-101234491	65.7476	33.4268	0.975933	5e-05	0.00126722
ENSGALT00000014982	ENSGALG00000009201	CCNF	chr14:14266618-14277925	10.1244	4.91259	1.04329	0.00095	0.0148235
ENSGALT00000008443	ENSGALG00000005259	VIPR1	chr2:1722122-1826646	9.05361	18.6422	-1.04201	0.00105	0.0160149
ENSGALT00000008441	ENSGALG00000005257	VCAM1	chr8:10818882-10826594	58.5124	26.9963	1.11598	5e-05	0.00126722
ENSGALT00000006920	ENSGALG00000004338	COL18A1	chr7:6650611-6686568	16.3636	8.67558	0.91546	0.0012	0.0177898
ENSGALT00000019693	ENSGALG00000012056	GRAP2	chr1:50154189-50196801	3.35007	0.444357	2.9144	5e-05	0.00126722
ENSGALT00000012765	ENSGALG00000007866	BCL11A	chr3:1831201-1886847	4.78634	2.37388	1.01168	0.0005	0.00896716
ENSGALT00000009998	ENSGALG00000024340	-	JH375207.1:7100-9133	20.4408	7.38272	1.46923	0.0006	0.0101682
ENSGALT00000022088	ENSGALG00000013569	SEC61B	chr2:89701048-89705414	162.052	94.7711	0.773942	0.0006	0.0101682
ENSGALT00000017677	ENSGALG00000010875	ITGB8	chr2:30127825-30156294	28.8941	47.0892	-0.70462	0.00165	0.0230673
ENSGALT00000019934	ENSGALG00000012208	GMFB	chr5:56340591-56350104	47.0749	25.1194	0.906158	0.00015	0.00328101
ENSGALT00000013606	ENSGALG00000008355	CASP8	chr7:10949122-10955503	18.5188	10.5359	0.813675	0.0032	0.0391445
ENSGALT00000030630	ENSGALG00000011738	ARHGDIB	chr1:47844408-47852755	37.3849	22.1021	0.758271	0.00305	0.0376634
ENSGALT00000024430	ENSGALG00000015140	-	chr2:105634158-105655438	20.6706	10.9687	0.914189	0.0002	0.00421144
ENSGALT00000011936	ENSGALG00000007381	SERPING1	chr5:16303970-16310704	20.4141	9.97329	1.03343	0.00195	0.0261183
ENSGALT00000008142	ENSGALG00000005078	-	chr12:5607157-5660512	13.1566	6.48244	1.02118	5e-05	0.00126722
ENSGALT00000023341	ENSGALG00000014455	LPAR5	chr1:76507820-76515304	15.3769	1.74323	3.14093	5e-05	0.00126722
ENSGALT00000019499	ENSGALG00000011954	CCR8	chr2:44956593-44959909	2.59246	0.14048	4.20589	5e-05	0.00126722
ENSGALT00000045171	ENSGALG00000027737	CIDEA	chr2:97144111-97156128	18.1664	51.1049	-1.49219	5e-05	0.00126722
ENSGALT00000045213	ENSGALG00000029134	SNPH	AADN03010840.1:6-4547	2.1477	0.732747	1.5514	0.0018	0.0245758
ENSGALT00000045216	ENSGALG00000029112	-	AADN03017226.1:20-1565	20.1226	2.75143	2.87056	5e-05	0.00126722
ENSGALT00000008851	ENSGALG00000005517	KIF9	chr2:3930887-3953861	5.21117	12.3167	-1.24093	5e-05	0.00126722
ENSGALT00000008858	ENSGALG00000005521	PER2	chr9:4978757-5005060	30.0118	56.2855	-0.907233	0.00015	0.00328101
ENSGALT00000006879	ENSGALG00000004320	FAT2	chr13:12268216-12329185	4.21013	2.05954	1.03154	0.0001	0.00232875
ENSGALT00000010189	ENSGALG00000006302	-	chr6:18741848-18752382	2.08347	0.300249	2.79476	0.00085	0.0136145
ENSGALT00000007478	ENSGALG00000022490	ARPC1B	chr14:4361219-4366882	115.46	51.8071	1.15617	5e-05	0.00126722
ENSGALT00000018666	ENSGALG00000011446	TNFAIP2	chr5:50044676-50054344	23.8732	13.8315	0.787433	0.002	0.0266404
ENSGALT00000029351	ENSGALG00000013548	GZMA	chrZ:16520885-16525301	47.4958	1.62196	4.87199	5e-05	0.00126722
ENSGALT00000013191	ENSGALG00000008127	SPI1	chr5:22247549-22268506	73.1876	19.0476	1.94199	5e-05	0.00126722
ENSGALT00000044374	ENSGALG00000028249	MCL1	chr25:1511201-1516430	55.0555	27.9681	0.977105	5e-05	0.00126722
ENSGALT00000033030	ENSGALG00000020647	LDLRAD1	chr8:24023107-24025375	6.99756	14.4674	-1.04788	0.00335	0.040569
ENSGALT00000037265	ENSGALG00000017271	ANO2	chr1:74131985-74316155	1.45694	3.7789	-1.37503	0.00075	0.0122445
ENSGALT00000011323	ENSGALG00000006992	MMP9	chr20:10917367-10921453	8.48241	0.29819	4.83017	5e-05	0.00126722
ENSGALT00000003226	ENSGALG00000002075	C16orf89	chr14:13372000-13378317	2.19078	8.64424	-1.98029	0.0002	0.00421144
ENSGALT00000017244	ENSGALG00000010595	GPR65	chr5:42170519-42176705	22.0432	4.76478	2.20985	5e-05	0.00126722
ENSGALT00000043309	ENSGALG00000026605	BAG2	chr3:86166587-86175642	10.7411	17.8076	-0.729358	0.0041	0.0469959
ENSGALT00000012746	ENSGALG00000007849	CD44	chr5:18248883-18303314	128.917	70.0375	0.880242	0.00035	0.00665039
ENSGALT00000009953	ENSGALG00000006165	WDFY4	chr6:17984756-18098872	16.148	2.4508	2.72003	5e-05	0.00126722
ENSGALT00000020085	ENSGALG00000012292	BANK1	chr4:60176032-60310251	4.69414	0.401145	3.54867	5e-05	0.00126722
ENSGALT00000020086	ENSGALG00000012293	C22orf23	chr1:50927712-50931077	10.2063	27.0814	-1.40785	0.0013	0.0189406
ENSGALT00000020088	ENSGALG00000012295	CDKL1	chr5:57676549-57689519	3.83344	8.27776	-1.1106	0.0014	0.0201376
ENSGALT00000045773	ENSGALG00000028568	DNAL1	chr5:25442070-25455684	11.6096	21.2624	-0.87298	0.00025	0.00502076
ENSGALT00000023425	ENSGALG00000014513	CDCA3	chr1:76736133-76738277	8.79932	2.92554	1.58869	0.0001	0.00232875
ENSGALT00000010214	ENSGALG00000006318	IL21R	chr14:7297778-7310538	13.4339	0.116135	6.85393	5e-05	0.00126722
ENSGALT00000020555	ENSGALG00000012588	KIF27	chrZ:39900489-39924774	15.0195	27.4238	-0.868589	0.0002	0.00421144
ENSGALT00000007647	ENSGALG00000004792	PLCB2	chr5:665317-702105	8.50612	3.25029	1.38793	5e-05	0.00126722
ENSGALT00000022777	ENSGALG00000014070	CCDC89	chr1:189473150-189475416	2.48909	6.30848	-1.34167	0.00445	0.049893
ENSGALT00000005519	ENSGALG00000003490	-	chr5:181926-188067	2.50217	0.785124	1.67219	0.00055	0.00954047
ENSGALT00000005170	ENSGALG00000003267	STAT3	chr27:4896266-4907552	96.7313	53.0418	0.866853	0.0004	0.00741731
ENSGALT00000005513	ENSGALG00000003485	CCND3	chr26:5065131-5077551	20.4759	8.81389	1.21608	5e-05	0.00126722
ENSGALT00000002237	ENSGALG00000001475	STMN1	chr23:3198616-3201919	218.117	114.626	0.928173	0.0001	0.00232875
ENSGALT00000024678	ENSGALG00000015290	LIX1	chrZ:51375632-51406317	3.89362	1.46962	1.40566	0.0004	0.00741731
ENSGALT00000023286	ENSGALG00000014412	CSTA	chr1:76253582-76258549	50.9912	18.4232	1.46873	0.0002	0.00421144
ENSGALT00000045343	ENSGALG00000028708	FAM107B	chr1:7160121-7169485	26.4835	14.656	0.853601	0.0002	0.00421144
ENSGALT00000022483	ENSGALG00000013861	TNFAIP3	chr3:53854459-53873283	18.4301	7.63419	1.27152	5e-05	0.00126722
ENSGALT00000026259	ENSGALG00000016286	CXorf21	chr1:115230775-115238899	2.72042	0.723814	1.91014	0.0006	0.0101682
ENSGALT00000045833	ENSGALG00000027885	C4orf19	chr4:69466899-69521679	5.82035	10.3036	-0.823977	0.00295	0.0366962
ENSGALT00000011138	ENSGALG00000006876	CTSA	chr20:10874293-10878191	102.29	57.4198	0.833038	0.0002	0.00421144
ENSGALT00000004375	ENSGALG00000002771	-	chr8:3972198-3975333	654.941	1076.69	-0.717167	0.0021	0.0277108
ENSGALT00000026817	ENSGALG00000016616	KAL1	chr1:125082661-125207722	20.3426	32.9008	-0.693619	0.0019	0.0255294
ENSGALT00000017475	ENSGALG00000010738	TC2N	chr5:43694394-43711430	17.2036	8.33515	1.04543	5e-05	0.00126722
ENSGALT00000017474	ENSGALG00000010737	PLD5	chr3:34813539-34977620	2.21039	5.27372	-1.25452	0.0028	0.0351662
ENSGALT00000013763	ENSGALG00000008447	SH2D1A	chr4:15491787-15504671	10.4785	0.752497	3.79961	0.00225	0.0294606
ENSGALT00000033873	ENSGALG00000005094	GRAP	chr14:5158278-5162171	19.5511	1.88697	3.3731	5e-05	0.00126722
ENSGALT00000015903	ENSGALG00000009778	HCLS1	chr1:77009-89016	13.3127	1.70284	2.96679	5e-05	0.00126722
ENSGALT00000017651	ENSGALG00000010858	LRP2	chr7:18254208-18342504	1.41668	3.62194	-1.35425	5e-05	0.00126722
ENSGALT00000045694	ENSGALG00000027093	TLR1LB	chr4:69117412-69122553	21.6485	8.49033	1.35037	5e-05	0.00126722
ENSGALT00000044682	ENSGALG00000029006	SYPL1	chr1:14001060-14009388	1.00233	0.252498	1.98901	0.0001	0.00232875
ENSGALT00000011485	ENSGALG00000007093	CYTH1	chr18:10062345-10070304	33.6939	17.0948	0.978925	5e-05	0.00126722
ENSGALT00000000109	ENSGALG00000000081	IL4I1	chr16:191142-194187	8.20462	0.207062	5.3083	5e-05	0.00126722
ENSGALT00000023364	ENSGALG00000014471	CAT	chr5:17973920-17995154	40.0715	81.1959	-1.01883	5e-05	0.00126722
ENSGALT00000012977	ENSGALG00000007993	DCX	chr4:13192063-13262633	16.7167	34.1103	-1.02892	0.00025	0.00502076
ENSGALT00000039946	ENSGALG00000003472	VWC2L	chr7:4098342-4133463	1.40304	4.79171	-1.77199	0.0024	0.0309695
ENSGALT00000027063	ENSGALG00000016761	LYG2	chr1:131881178-131884663	242.134	798.345	-1.72121	5e-05	0.00126722
ENSGALT00000044208	ENSGALG00000026250	DOK2	chr22:1376679-1381157	5.67611	0.96911	2.55017	5e-05	0.00126722
ENSGALT00000010504	ENSGALG00000006501	GGT5	chr15:8357676-8374452	15.823	9.32352	0.763075	0.0041	0.0469959
ENSGALT00000018685	ENSGALG00000011459	CFAP54	chr1:45772310-45805255	2.77443	6.66258	-1.26389	0.00035	0.00665039
ENSGALT00000044368	ENSGALG00000026613	S100A4	chr25:727118-727862	268.409	561.252	-1.06422	5e-05	0.00126722
ENSGALT00000016462	ENSGALG00000010120	KIF2C	chr8:19636537-19661258	2.99009	1.43329	1.06086	0.0007	0.0114947
ENSGALT00000006228	ENSGALG00000003912	CAP1	chr23:5502014-5513740	127.466	71.2122	0.839914	0.0008	0.0129732
ENSGALT00000012763	ENSGALG00000007864	ARMC3	chr2:17331977-17388781	2.61562	7.16274	-1.45336	0.0003	0.00585813
ENSGALT00000029090	ENSGALG00000018370	Cu	chrMT:8330-9014	621.897	1033.57	-0.732884	0.00255	0.0324842
ENSGALT00000029098	ENSGALG00000018378	ND2	chrMT:5240-6281	82.1229	154.377	-0.9106	5e-05	0.00126722
ENSGALT00000029893	ENSGALG00000018946	LMOD3	chr12:15318581-15323735	46.3094	76.7017	-0.727951	0.0011	0.016598
ENSGALT00000024418	ENSGALG00000015133	GPR15	chr1:82594872-82595979	0.962665	0	inf	5e-05	0.00126722
ENSGALT00000009423	ENSGALG00000005861	-	chr14:6469557-6472470	8.66781	17.9983	-1.05412	0.001	0.015433
ENSGALT00000007665	ENSGALG00000004802	TRAFD1	chr15:6287965-6297369	33.0721	19.8795	0.734333	0.00125	0.0183702
ENSGALT00000002254	ENSGALG00000001486	ZAP70	chr28:1808516-1817532	7.41105	0.367274	4.33475	5e-05	0.00126722
ENSGALT00000001447	ENSGALG00000000979	-	chr19:387730-399026	199.625	693.472	-1.79654	5e-05	0.00126722
ENSGALT00000022711	ENSGALG00000024272	-	chr25:734440-740904	40.7856	3.45684	3.56054	5e-05	0.00126722
ENSGALT00000023008	ENSGALG00000014229	CFAP45	AADN03026493.1:2140-5450	5.50439	15.2831	-1.47328	0.0006	0.0101682
ENSGALT00000018853	ENSGALG00000011560	PACRG	chr3:43561605-43765176	4.11521	12.0277	-1.54732	5e-05	0.00126722
ENSGALT00000026906	ENSGALG00000016674	EFHC1	chr3:107130487-107147698	3.63003	9.10274	-1.32632	0.0003	0.00585813
ENSGALT00000000717	ENSGALG00000000521	SPIRE2	chr11:18260412-18267088	4.52263	2.2173	1.02836	0.00395	0.0458666
ENSGALT00000045406	ENSGALG00000010638	CASP3	chr4:38947849-38962863	9.59622	3.77946	1.34428	5e-05	0.00126722
ENSGALT00000022168	ENSGALG00000013625	IPCEF1	chr3:49358075-49417141	7.25917	2.84112	1.35335	0.0005	0.00896716
ENSGALT00000019819	ENSGALG00000012131	ELOVL6	chr4:57576631-57597173	51.4278	121.598	-1.2415	5e-05	0.00126722
ENSGALT00000039337	ENSGALG00000002383	CD72	chrZ:8924961-8928092	5.95775	0.512115	3.54023	5e-05	0.00126722
ENSGALT00000015676	ENSGALG00000009624	FSIP1	chr5:28825775-28897131	1.49563	3.71108	-1.31108	0.0011	0.016598
ENSGALT00000002412	ENSGALG00000001589	INPP5D	chr9:635538-681983	16.2481	5.83164	1.4783	5e-05	0.00126722
ENSGALT00000043370	ENSGALG00000026663	CX3CL1	chr11:766211-773374	26.8308	9.3046	1.52787	5e-05	0.00126722
ENSGALT00000043114	ENSGALG00000026090	-	chr18:1035596-1042814	12.7412	34.6289	-1.44247	0.0006	0.0101682
ENSGALT00000003428	ENSGALG00000002192	PTPRC	chr8:2019147-2076592	76.8437	12.0113	2.67753	5e-05	0.00126722
ENSGALT00000004369	ENSGALG00000002766	MLKL	chr11:1878938-1882711	3.15771	0.119447	4.72444	0.00175	0.0240093
ENSGALT00000031460	ENSGALG00000000299	PKP1	chr26:807345-844130	2.83777	1.17715	1.26946	0.0002	0.00421144
ENSGALT00000008818	ENSGALG00000005492	NBEAL2	chr2:3841474-3864815	9.33928	4.31558	1.11376	5e-05	0.00126722
ENSGALT00000044268	ENSGALG00000027572	CCR7	chr27:4467062-4476841	6.67706	0.489351	3.77027	5e-05	0.00126722
ENSGALT00000009676	ENSGALG00000006014	PRKCB	chr14:6644245-6715729	18.4387	4.61998	1.99678	5e-05	0.00126722
ENSGALT00000043706	ENSGALG00000026173	-	JH376336.1:7696-9124	385.798	39.9523	3.27149	5e-05	0.00126722
ENSGALT00000010491	ENSGALG00000006491	ANKRD1	chr6:19193100-19202303	4.87085	8.52726	-0.807911	0.00325	0.039613
ENSGALT00000032966	ENSGALG00000020615	STK32C	chr6:34412707-34434522	3.56054	11.0309	-1.63138	0.00015	0.00328101
ENSGALT00000007041	ENSGALG00000004419	TNFRSF1B	chr21:5451977-5465671	16.6077	9.62648	0.786775	0.0014	0.0201376
ENSGALT00000016667	ENSGALG00000026616	-	AADN03011265.1:20-5724	327.549	164.996	0.989282	0.0012	0.0177898
ENSGALT00000003868	ENSGALG00000002452	AQP3	chrZ:7053681-7068826	436.626	218.848	0.99647	0.0011	0.016598
ENSGALT00000037225	ENSGALG00000014324	SLC2A3	chr1:75323722-75331877	35.5476	18.6017	0.934318	0.00015	0.00328101
ENSGALT00000033691	ENSGALG00000005845	-	chr11:17424759-17461135	6.72618	3.04282	1.14438	0.00235	0.030487
ENSGALT00000012318	ENSGALG00000007617	ANO1	chr5:17049567-17108690	26.0572	50.1774	-0.945355	5e-05	0.00126722
ENSGALT00000007950	ENSGALG00000004958	BTK	chr4:2006951-2017876	13.9034	3.46358	2.0051	5e-05	0.00126722
ENSGALT00000017759	ENSGALG00000010915	IL6	chr2:30995531-30998226	1.68937	0.413665	2.02995	0.0034	0.0409403
ENSGALT00000013045	ENSGALG00000008039	TMEM180	chr6:22692109-22704935	21.659	10.5091	1.04333	5e-05	0.00126722
ENSGALT00000025617	ENSGALG00000015895	HTR1B	chr3:79492219-79493385	1.61907	4.30514	-1.4109	0.00355	0.0421765
ENSGALT00000022860	ENSGALG00000014126	-	chr1:68465288-68474995	1.16492	2.97859	-1.35439	0.0032	0.0391445
ENSGALT00000024478	ENSGALG00000015166	GCNT1	chrZ:37221305-37222586	68.8191	109.652	-0.67205	0.00225	0.0294606
ENSGALT00000020592	ENSGALG00000012613	FBP1	chrZ:41305319-41316628	5.19474	1.93452	1.42507	5e-05	0.00126722
ENSGALT00000020591	ENSGALG00000012612	FBP2	chrZ:41279376-41302319	6.89086	11.6128	-0.752961	0.0037	0.0436827
ENSGALT00000007609	ENSGALG00000004771	C1QB	chr21:6058691-6063086	48.395	16.7327	1.53219	5e-05	0.00126722
ENSGALT00000007608	ENSGALG00000021569	C1QA	chr21:6064484-6066427	89.9098	35.9387	1.32294	5e-05	0.00126722
ENSGALT00000016484	ENSGALG00000010137	TTC6	chr5:36464046-36517135	2.68867	11.2487	-2.0648	5e-05	0.00126722
ENSGALT00000005551	ENSGALG00000003509	C9ORF9	chr17:6715056-6719192	4.57866	13.7094	-1.58217	0.0006	0.0101682
ENSGALT00000019102	ENSGALG00000011684	STAP1	chr4:51022486-51030446	2.28465	0.269111	3.0857	0.0033	0.0401646
ENSGALT00000000735	ENSGALG00000000533	SRSF3	chr26:1527548-1533439	31.1143	10.6163	1.5513	5e-05	0.00126722
ENSGALT00000000738	ENSGALG00000000534	il-1beta	JH375214.1:1204-3576	4.00768	0.528788	2.92201	5e-05	0.00126722
ENSGALT00000019229	ENSGALG00000011783	HIST1H111R	chr1:48033616-48034276	112.521	58.9725	0.932087	0.00035	0.00665039
ENSGALT00000012144	ENSGALG00000007511	ITGB2	chr7:7175042-7186628	54.727	8.43496	2.6978	5e-05	0.00126722
ENSGALT00000019735	ENSGALG00000012080	-	chr2:46817365-46818157	3.08023	0.666782	2.20775	0.00095	0.0148235
ENSGALT00000032078	ENSGALG00000020139	DTHD1	chr4:69781391-69796531	14.9092	52.4481	-1.81468	5e-05	0.00126722
ENSGALT00000026298	ENSGALG00000016301	MLIP	chr3:87347540-87383746	9.2066	17.3233	-0.911975	0.00375	0.0440274
ENSGALT00000021749	ENSGALG00000013318	-	chr10:113471-115609	3.20062	0.121896	4.71463	0.0026	0.0330465
ENSGALT00000033221	ENSGALG00000009033	FAM183A	chr8:18513213-18515085	10.1694	43.5974	-2.10001	5e-05	0.00126722
ENSGALT00000017430	ENSGALG00000010713	SDCCAG8	chr3:34464086-34563969	10.8713	18.8823	-0.796506	0.00145	0.0207511
ENSGALT00000002712	ENSGALG00000001768	TENM2	chr13:4187412-4738485	0.428098	0.991363	-1.21147	0.0014	0.0201376
ENSGALT00000038192	ENSGALG00000011433	VIL1	chr7:22032621-22037892	0.928621	0.142834	2.70075	0.00375	0.0440274
ENSGALT00000021203	ENSGALG00000012989	NINJ2	chr1:60503833-60505016	88.2388	198.116	-1.16686	5e-05	0.00126722
ENSGALT00000014276	ENSGALG00000008779	ACTR2	chr3:9891301-9907798	65.5374	35.3853	0.88917	5e-05	0.00126722
ENSGALT00000040746	ENSGALG00000024122	TNFRSF13B	chr14:4647338-4650471	2.87386	0.185939	3.95009	0.0005	0.00896716
ENSGALT00000006165	ENSGALG00000003876	TIMD4	chr13:10789087-10803683	6.1684	2.44839	1.33306	0.00055	0.00954047
ENSGALT00000004832	ENSGALG00000003059	HLF	chr18:5880923-5910644	27.6795	53.7747	-0.958109	0.0004	0.00741731
ENSGALT00000014313	ENSGALG00000008805	LMOD2	chr1:22047780-22055493	22.1565	37.2909	-0.751096	0.00105	0.0160149
ENSGALT00000011998	ENSGALG00000007418	CD3D	chr24:5480465-5482943	92.2646	7.22553	3.6746	5e-05	0.00126722
ENSGALT00000011996	ENSGALG00000007416	CD3E	chr24:5471598-5478513	51.3454	7.56364	2.76308	5e-05	0.00126722
ENSGALT00000011997	ENSGALG00000007417	ARMC4	chr2:15517574-15589648	12.7219	32.8904	-1.37035	5e-05	0.00126722
ENSGALT00000045451	ENSGALG00000025851	GPRIN3	chr4:34693910-34696151	17.3972	6.01667	1.53182	5e-05	0.00126722
ENSGALT00000039716	ENSGALG00000002805	LMAN1	chrZ:942434-962360	88.8611	48.793	0.864878	0.0001	0.00232875
ENSGALT00000045496	ENSGALG00000028341	MADCAM1	chr28:2603715-2606506	14.4628	1.88127	2.94257	5e-05	0.00126722
ENSGALT00000013599	ENSGALG00000008351	CAV3	chr12:19261584-19265022	21.132	36.8195	-0.801043	0.00355	0.0421765
ENSGALT00000020903	ENSGALG00000012812	SVOPL	chr1:56510667-56527880	6.56995	27.2849	-2.05415	5e-05	0.00126722
ENSGALT00000008838	ENSGALG00000005507	NONO	chr4:2247041-2260811	73.3205	47.1868	0.635835	0.00345	0.0413658
ENSGALT00000018315	ENSGALG00000011227	CDS1	chr4:46222166-46249662	8.95961	16.7343	-0.9013	0.0002	0.00421144
ENSGALT00000019035	ENSGALG00000011646	PLD4	chr5:51693868-51705952	5.43091	0.288826	4.23292	5e-05	0.00126722
ENSGALT00000001717	ENSGALG00000001143	ETS1	chr24:875644-941433	39.5498	20.703	0.933832	0.00025	0.00502076
ENSGALT00000026372	ENSGALG00000016349	FER1L6	chr2:137800983-137872216	2.70245	7.28792	-1.43124	5e-05	0.00126722
ENSGALT00000032905	ENSGALG00000011356	ERICH3	chr8:28465963-28528000	14.5045	34.6437	-1.25609	0.0007	0.0114947
ENSGALT00000039443	ENSGALG00000025974	STAT4	chr7:7434582-7473634	6.34255	0.581236	3.44787	5e-05	0.00126722
ENSGALT00000008522	ENSGALG00000005318	OVCH2	chr5:6858171-6880050	0.859609	2.5925	-1.59259	0.00025	0.00502076
ENSGALT00000009858	ENSGALG00000006106	TNFRSF6B	chr20:9998638-10003173	25.1979	2.0803	3.59844	5e-05	0.00126722
ENSGALT00000041152	ENSGALG00000027693	-	JH375199.1:23549-27360	3.50531	1.46707	1.25661	0.00185	0.0250765
ENSGALT00000045672	ENSGALG00000028457	MAP3K19	chr7:29990465-29999593	3.17585	9.40553	-1.56637	5e-05	0.00126722
ENSGALT00000011341	ENSGALG00000007007	KNDC1	chr6:21074070-21135637	3.89206	9.27365	-1.2526	0.0001	0.00232875
ENSGALT00000045727	ENSGALG00000026810	RGS13	chr8:3585154-3592587	0.9723	0.255586	1.92759	0.00175	0.0240093
ENSGALT00000025054	ENSGALG00000015542	PLPPR1	chrZ:64961496-65028223	3.37329	10.3247	-1.61387	5e-05	0.00126722
ENSGALT00000006627	ENSGALG00000004167	SRGN	chr6:10403301-10408400	174.521	33.3439	2.38791	5e-05	0.00126722
ENSGALT00000020565	ENSGALG00000012593	SLC28A3	chrZ:40020751-40067183	29.0315	11.8251	1.29577	5e-05	0.00126722
ENSGALT00000002291	ENSGALG00000001506	PTTG1	chr13:7160403-7162582	49.6168	26.4639	0.906801	0.0023	0.0299761
ENSGALT00000040555	ENSGALG00000003951	SASH3	chr4:1612543-1616788	9.33605	1.1399	3.0339	5e-05	0.00126722
ENSGALT00000040558	ENSGALG00000021512	-	chr11:51583-52510	11.9837	2.8816	2.05614	5e-05	0.00126722
ENSGALT00000006974	ENSGALG00000004373	KCNJ16	chr18:8451085-8452375	17.4052	38.8196	-1.15726	5e-05	0.00126722
ENSGALT00000014100	ENSGALG00000008656	ICOS	chr7:12876548-12889458	16.8794	1.9518	3.11239	5e-05	0.00126722
ENSGALT00000014105	ENSGALG00000008660	CST7	chr3:15162123-15167409	8.34952	0.882237	3.24246	5e-05	0.00126722
ENSGALT00000000635	ENSGALG00000000466	LCK	chr23:5090136-5095478	4.60531	0.404637	3.5086	5e-05	0.00126722
ENSGALT00000018105	ENSGALG00000011115	WDR78	chr8:27471547-27487186	2.51231	6.22212	-1.30839	0.00025	0.00502076
ENSGALT00000002261	ENSGALG00000001491	NCAPD3	chr24:2516847-2542717	4.81155	2.41643	0.993622	0.0014	0.0201376
ENSGALT00000027769	ENSGALG00000019061	-	chr1:181709980-181716472	1.83917	0	inf	5e-05	0.00126722
ENSGALT00000031463	ENSGALG00000006900	-	chr18:9556691-9559704	4.06128	1.31137	1.63086	5e-05	0.00126722
ENSGALT00000001908	ENSGALG00000001256	NLRC5	chr11:630962-662588	15.2396	4.28383	1.83085	5e-05	0.00126722
ENSGALT00000033713	ENSGALG00000020982	BPIFB3	chr20:10656807-10661438	255.505	1820.22	-2.83269	5e-05	0.00126722
ENSGALT00000026417	ENSGALG00000016378	ZHX1	chr2:137565617-137568239	31.6764	50.6105	-0.676029	0.00215	0.0283485
ENSGALT00000016368	ENSGALG00000010068	KCNK17	chr3:28453896-28478662	1.77536	0.696339	1.35025	0.0043	0.0487276
ENSGALT00000025262	ENSGALG00000015665	SH3BP2	chr4:81924387-81959922	20.9016	12.4524	0.747193	0.0011	0.016598
ENSGALT00000020489	ENSGALG00000012545	CYTIP	chr7:35716691-35725457	24.9863	8.4415	1.56556	5e-05	0.00126722
ENSGALT00000040496	ENSGALG00000000529	LIMD2	chr27:2764309-2769010	64.0119	34.4476	0.893938	0.00015	0.00328101
ENSGALT00000036845	ENSGALG00000015461	-	chr1:91287001-91298320	14.2537	0.302512	5.5582	5e-05	0.00126722
ENSGALT00000020256	ENSGALG00000012404	ERO1L	chr5:58090553-58108522	12.0809	6.01646	1.00575	0.00075	0.0122445
ENSGALT00000027228	ENSGALG00000016852	BAFF	chr1:139440676-139454301	13.4188	0.630853	4.41081	5e-05	0.00126722
ENSGALT00000001342	ENSGALG00000000913	-	chr11:19363499-19369931	50.1037	85.6045	-0.772767	0.00035	0.00665039
ENSGALT00000041019	ENSGALG00000003196	ANG	chr6:8796400-8797835	68.2487	24.0331	1.50578	5e-05	0.00126722
ENSGALT00000041171	ENSGALG00000002314	CDHR1	chr6:2533764-2575373	1.0827	0.0360317	4.90922	0.0003	0.00585813
ENSGALT00000026176	ENSGALG00000016234	SLA	chr2:141333053-141469306	10.4637	1.49067	2.81135	5e-05	0.00126722
ENSGALT00000038924	ENSGALG00000009239	TLR2-2	chr4:19209333-19210887	5.69262	1.80693	1.65555	0.00025	0.00502076
ENSGALT00000033524	ENSGALG00000007768	AURKA	chr20:12364934-12370702	23.7913	9.02465	1.39849	5e-05	0.00126722
ENSGALT00000008504	ENSGALG00000005303	CCDC13	chr2:2032321-2059811	5.13696	10.142	-0.981354	0.00365	0.0431526
ENSGALT00000023847	ENSGALG00000014779	SPAG17	chr1:78440965-78529387	4.25709	12.6497	-1.57116	5e-05	0.00126722
ENSGALT00000018331	ENSGALG00000011241	RFTN1	chr2:34829806-34925176	19.4448	6.30838	1.62404	5e-05	0.00126722
ENSGALT00000016196	ENSGALG00000009963	Worthington	chr1:35383274-35387002	643.193	2416.03	-1.90932	5e-05	0.00126722
ENSGALT00000003670	ENSGALG00000002329	CCL1	chr19:4790686-4791888	29.0686	1.5863	4.19572	5e-05	0.00126722
ENSGALT00000043441	ENSGALG00000026914	DOK3	chr13:9506209-9508719	3.76399	0.422443	3.15544	5e-05	0.00126722
ENSGALT00000000705	ENSGALG00000000516	FANCA	chr11:18225501-18257747	2.05724	0.802628	1.35791	0.00055	0.00954047
ENSGALT00000046094	ENSGALG00000027805	C15orf39	chr10:1846249-1847629	4.51195	1.55579	1.53611	0.00155	0.0218862
ENSGALT00000010143	ENSGALG00000006278	-	chr20:9964303-9966357	3.15084	0.422377	2.89913	5e-05	0.00126722
ENSGALT00000001131	ENSGALG00000000780	SMPD3	chr11:143379-253087	6.53721	17.6759	-1.43504	5e-05	0.00126722
ENSGALT00000001134	ENSGALG00000000783	PTAFR	chr23:1516531-1517590	16.6637	5.73434	1.53901	5e-05	0.00126722
ENSGALT00000020006	ENSGALG00000012250	-	chr4:59594469-59604806	10.4375	22.2566	-1.09246	5e-05	0.00126722
ENSGALT00000043868	ENSGALG00000027258	CDC42SE2	chrZ:44617582-44658144	32.5903	20.0558	0.700424	0.00335	0.040569
ENSGALT00000005734	ENSGALG00000024076	FEN1	chr5:245201-247884	12.1551	6.42693	0.919357	0.00045	0.00821845
ENSGALT00000031830	ENSGALG00000011418	CCR6	chr3:41759131-41766064	5.38445	0.824268	2.70761	5e-05	0.00126722
ENSGALT00000000776	ENSGALG00000000558	SLC1A6	chr28:701483-724473	1.37902	0.359985	1.93764	0.0006	0.0101682
ENSGALT00000006917	ENSGALG00000004336	INPPL1	chr4:1207064-1216117	5.86612	0.169267	5.11503	5e-05	0.00126722
ENSGALT00000008752	ENSGALG00000005453	PLCG2	chr11:15140810-15193158	20.0557	9.38586	1.09545	5e-05	0.00126722
ENSGALT00000022331	ENSGALG00000013741	SYTL3	chr3:51364643-51389519	4.15229	1.6136	1.36362	0.00055	0.00954047
ENSGALT00000022333	ENSGALG00000013742	EZR	chr3:51391092-51427199	113.892	196.513	-0.786959	0.0007	0.0114947
ENSGALT00000022338	ENSGALG00000013747	TAGAP	chr3:51494687-51502392	18.1364	3.54889	2.35345	5e-05	0.00126722
ENSGALT00000002925	ENSGALG00000001889	CARD9	chr17:7909807-7916303	6.29526	2.87989	1.12825	0.00175	0.0240093
ENSGALT00000001966	ENSGALG00000001287	ABI3	chr27:3418376-3422195	4.48464	1.03826	2.11083	5e-05	0.00126722
ENSGALT00000007345	ENSGALG00000004613	P2RX5	chr19:6626226-6640365	13.5409	4.76274	1.50745	5e-05	0.00126722
ENSGALT00000014725	ENSGALG00000009046	CFTII	chr17:456444-457488	2.23077	0.32461	2.78076	0.0009	0.0142269
ENSGALT00000021966	ENSGALG00000013481	Aiolos	chr27:4261769-4279833	4.97588	0.450877	3.46414	5e-05	0.00126722
ENSGALT00000006341	ENSGALG00000003980	IQCA1	chr7:5014358-5099806	4.20335	12.2613	-1.5445	5e-05	0.00126722
ENSGALT00000007835	ENSGALG00000004901	CORO1C	chr15:6530371-6560293	67.7336	22.7835	1.57188	5e-05	0.00126722
ENSGALT00000003446	ENSGALG00000002201	PPL	chr14:13254972-13275561	41.3793	79.3107	-0.938605	0.0001	0.00232875
ENSGALT00000009834	ENSGALG00000006095	-	chr6:17739306-17760651	4.08464	14.0979	-1.78719	5e-05	0.00126722
ENSGALT00000019897	ENSGALG00000012186	CASP6	chr4:57754985-57763766	39.8911	22.1632	0.847903	0.0003	0.00585813
ENSGALT00000020490	ENSGALG00000012546	MCM5	chr1:51939573-51947830	19.5364	10.0586	0.957732	0.00035	0.00665039
ENSGALT00000004876	ENSGALG00000003085	CDK1	chr6:8142504-8170935	90.7878	43.6696	1.05587	5e-05	0.00126722
ENSGALT00000000184	ENSGALG00000000132	ARHGAP25	chr22:291967-308523	8.09076	4.15429	0.961674	0.001	0.015433
ENSGALT00000024000	ENSGALG00000014876	TBC1D32	chr3:61275914-61364310	7.36241	11.6919	-0.667258	0.00445	0.049893
ENSGALT00000039633	ENSGALG00000023708	UBXN10	chr21:4846208-4848286	14.5771	40.8806	-1.48771	0.00015	0.00328101
ENSGALT00000022861	ENSGALG00000014127	TXK	chr4:66159820-66172212	5.67671	1.24109	2.19345	5e-05	0.00126722
ENSGALT00000002317	ENSGALG00000001525	CALCOCO2	chr27:3495908-3506537	82.8614	49.0736	0.755755	0.0012	0.0177898
ENSGALT00000038804	ENSGALG00000023454	C9orf152	chr2:6174628-6180337	50.7561	112.207	-1.14451	5e-05	0.00126722
ENSGALT00000044281	ENSGALG00000026452	MURC	chr2:88746283-88761395	45.3003	72.6806	-0.682048	0.00345	0.0413658
ENSGALT00000045123	ENSGALG00000027865	CD1.2	chr16:5768-8509	2.89476	1.04756	1.46641	0.0018	0.0245758
ENSGALT00000026150	ENSGALG00000016221	EFHC2	chr1:110382984-110442596	4.26581	10.5574	-1.30736	0.0001	0.00232875
ENSGALT00000022968	ENSGALG00000014202	GABRA4	chr4:66540863-66576459	0.86345	3.20238	-1.89096	0.00245	0.0315186
ENSGALT00000026333	ENSGALG00000016322	-	chr3:87769650-87775821	21.2948	39.6879	-0.898197	0.00055	0.00954047
ENSGALT00000026336	ENSGALG00000016325	GSTA3	chr3:87798976-87804665	105.15	32.3544	1.70041	5e-05	0.00126722
ENSGALT00000040501	ENSGALG00000024014	FAM83C	chr20:1565846-1590302	16.3175	6.48323	1.33163	5e-05	0.00126722
ENSGALT00000021642	ENSGALG00000013253	INSRR	chr25:424855-433292	1.14632	0.160654	2.83498	5e-05	0.00126722
ENSGALT00000021310	ENSGALG00000013057	-	chr1:62215177-62227083	64.0292	38.839	0.721224	0.0011	0.016598
ENSGALT00000034159	ENSGALG00000021211	PRF1	chr17:236896-239605	1.14074	0.0958113	3.57363	0.00415	0.0474086
ENSGALT00000032676	ENSGALG00000020482	LPXN	chr5:16241393-16243401	4.5944	0.919397	2.32112	5e-05	0.00126722
ENSGALT00000017553	ENSGALG00000010793	SLC24A4	chr5:43921696-44004214	4.32371	2.09543	1.04502	0.0005	0.00896716
ENSGALT00000030812	ENSGALG00000019436	MAL2	chr2:136003863-136015564	11.7934	6.77374	0.799951	0.0039	0.0454731
ENSGALT00000020357	ENSGALG00000012454	CYTH4	chr1:51229150-51248424	16.5999	4.84792	1.77574	5e-05	0.00126722
ENSGALT00000017732	ENSGALG00000010901	-	chr2:30202574-30240482	4.33769	1.56335	1.47229	5e-05	0.00126722
ENSGALT00000002125	ENSGALG00000001398	-	chr10:2107248-2114518	4.88946	2.61626	0.902169	0.0013	0.0189406
ENSGALT00000019506	ENSGALG00000011961	TNIP3	chr4:53544221-53582180	28.8577	3.47171	3.05524	5e-05	0.00126722
ENSGALT00000037826	ENSGALG00000012421	ARHGAP15	chr7:32211978-32530918	39.5307	6.23949	2.66347	5e-05	0.00126722
ENSGALT00000011897	ENSGALG00000007356	MAP3K8	chr2:14932502-14950908	6.5557	3.51354	0.899823	0.00425	0.0482903
ENSGALT00000010602	ENSGALG00000006567	UBASH3B	chr24:3136146-3154474	25.5095	11.8004	1.1122	5e-05	0.00126722
ENSGALT00000025017	ENSGALG00000015517	KLHL32	chr3:71939186-72029882	0.383738	1.05035	-1.45268	0.0014	0.0201376
ENSGALT00000014558	ENSGALG00000008952	noxa1	chr17:902673-915909	7.77837	2.20224	1.8205	5e-05	0.00126722
ENSGALT00000040519	ENSGALG00000024020	-	LGE64:723164-724990	82.7772	29.8271	1.47261	5e-05	0.00126722
ENSGALT00000024766	ENSGALG00000015346	NFKBIZ	chr1:84799654-84816004	30.1567	17.7746	0.762663	0.0008	0.0129732
ENSGALT00000024768	ENSGALG00000015347	ZPLD1	chr1:84961483-84992403	2.44157	0.952614	1.35785	0.00055	0.00954047
ENSGALT00000040808	ENSGALG00000024159	-	chr6:10383542-10389962	25.7804	14.3951	0.840693	0.00095	0.0148235
ENSGALT00000027416	ENSGALG00000016964	EPSTI1	chr1:165967143-166019257	62.1937	28.2304	1.13952	5e-05	0.00126722
ENSGALT00000027414	ENSGALG00000016962	-	chr1:165895114-165902876	39.7277	89.8738	-1.17776	0.0001	0.00232875
ENSGALT00000018725	ENSGALG00000011488	CMTM7	chr2:40982491-41010218	22.7438	10.5136	1.11321	5e-05	0.00126722
ENSGALT00000019721	ENSGALG00000012072	-	chr7:27739667-27755563	64.3812	37.9393	0.762946	0.00185	0.0250765
ENSGALT00000009577	ENSGALG00000005956	-	chr6:17424713-17438731	60.1886	96.6081	-0.682654	0.0021	0.0277108
ENSGALT00000021815	ENSGALG00000013371	S1PR4	chr28:1215839-1216976	2.27308	0.274929	3.04752	0.00045	0.00821845
ENSGALT00000021816	ENSGALG00000013372	IL7R	chrZ:10745918-10759012	20.5193	3.72173	2.46294	5e-05	0.00126722
ENSGALT00000002946	ENSGALG00000001915	VAV3	chr8:987128-1134223	32.6383	15.747	1.05148	5e-05	0.00126722
ENSGALT00000007329	ENSGALG00000004607	HEBP2	chr8:7398817-7402043	21.5085	46.0823	-1.0993	0.00095	0.0148235
ENSGALT00000002493	ENSGALG00000001631	-	chr18:3681785-3686083	12.2684	0.731053	4.06882	0.0001	0.00232875
ENSGALT00000008925	ENSGALG00000000141	BLB1	chr16:102121-103266	429.662	91.7101	2.22805	5e-05	0.00126722
ENSGALT00000002490	ENSGALG00000001629	-	chr18:3670068-3678466	75.6653	10.4432	2.85707	5e-05	0.00126722
ENSGALT00000018814	ENSGALG00000011549	ANKS1B	chr1:46574631-46987937	2.06583	3.74526	-0.858348	0.00385	0.0450142
ENSGALT00000001942	ENSGALG00000001273	C2CD4C	chr28:2575132-2576389	0.517477	1.81944	-1.81393	0.0027	0.0340365
ENSGALT00000016017	ENSGALG00000009854	NEK2	chr3:21504435-21511540	13.2388	6.49672	1.02699	0.0007	0.0114947
ENSGALT00000029348	ENSGALG00000013546	-	chrZ:16507932-16514140	9.89566	0.836369	3.56458	5e-05	0.00126722
ENSGALT00000045808	ENSGALG00000029073	-	chrZ:42184041-42195906	10.8644	22.4079	-1.04441	0.00355	0.0421765
ENSGALT00000019859	ENSGALG00000012159	ACTR3	chr7:29114419-29139972	176.36	95.3693	0.886925	0.00025	0.00502076
ENSGALT00000025223	ENSGALG00000015644	STAU2	chr2:117503017-117648491	46.2103	75.3905	-0.706169	0.0013	0.0189406
ENSGALT00000007817	ENSGALG00000004897	GTSE1	chr1:15509091-15520120	8.80063	4.0898	1.10558	0.00045	0.00821845
ENSGALT00000017056	ENSGALG00000010473	PDZK1IP1	chr8:20794710-20799010	11.3272	5.0798	1.15694	0.00225	0.0294606
ENSGALT00000005678	ENSGALG00000003589	VTN	chr19:5641392-5645577	17.5952	7.41619	1.24643	5e-05	0.00126722
ENSGALT00000005672	ENSGALG00000003584	KPNA2	chr18:6953317-6958961	63.356	25.5918	1.3078	5e-05	0.00126722
ENSGALT00000015414	ENSGALG00000009468	-	chr9:20016227-20026060	8.86608	20.3031	-1.19533	0.00155	0.0218862
ENSGALT00000027881	ENSGALG00000017247	PRCP	chr1:188219968-188248544	26.6815	13.0582	1.03088	5e-05	0.00126722
ENSGALT00000002375	ENSGALG00000001564	ATP2A3	chr19:3274475-3308472	26.4801	16.202	0.708737	0.00235	0.030487
ENSGALT00000008895	ENSGALG00000005546	-	chr9:4810584-4811532	4.31924	0.231379	4.22245	0.00105	0.0160149
ENSGALT00000008896	ENSGALG00000005547	PIK3AP1	chr6:16273209-16314303	25.3436	12.7703	0.988832	0.0001	0.00232875
ENSGALT00000008893	ENSGALG00000005544	GPR55	chr9:4821110-4835636	7.91912	0.159777	5.63121	0.0001	0.00232875
ENSGALT00000026133	ENSGALG00000016212	LICOS	chr1:109714789-109720919	43.0755	23.6954	0.862258	0.00175	0.0240093
ENSGALT00000015288	ENSGALG00000009382	CAPN8	chr3:17046057-17074149	2.59047	5.39292	-1.05785	0.0035	0.0418763
ENSGALT00000042807	ENSGALG00000027629	GNG2	chr5:57972416-57974448	6.06996	1.72855	1.81213	0.0013	0.0189406
ENSGALT00000019460	ENSGALG00000011930	-	chr1:75817330-75854119	438.528	1315.73	-1.58512	0.0025	0.0319917
ENSGALT00000012390	ENSGALG00000007651	STAT1	chr7:7412733-7431231	166.446	55.3701	1.58787	5e-05	0.00126722
ENSGALT00000027624	ENSGALG00000017101	USP12	chr1:175592004-175623101	12.3021	22.2386	-0.854162	0.00445	0.049893
ENSGALT00000024476	ENSGALG00000015164	PCSK5	chrZ:36922221-37183206	5.35041	10.1294	-0.920834	0.0002	0.00421144
ENSGALT00000017530	ENSGALG00000010778	CHRM3	chr3:35727537-35877494	3.70735	7.50501	-1.01747	0.0021	0.0277108
ENSGALT00000044567	ENSGALG00000026109	-	chr2:110274737-110448865	14.483	51.9102	-1.84165	5e-05	0.00126722
ENSGALT00000017286	ENSGALG00000010623	ORC1	chr8:23276660-23291886	11.2863	3.19589	1.82028	5e-05	0.00126722
ENSGALT00000016548	ENSGALG00000010179	RFX3	chrZ:26531632-26586078	14.6833	25.7606	-0.81099	0.00225	0.0294606
ENSGALT00000026918	ENSGALG00000016682	CRISP1	chr3:108320647-108333075	0.620106	36.2731	-5.87024	5e-05	0.00126722
ENSGALT00000029102	ENSGALG00000018382	ND1	chrMT:4049-5024	76.9241	154.318	-1.0044	5e-05	0.00126722
ENSGALT00000041040	ENSGALG00000024292	-	chr28:3363586-3367621	0.708943	0.128106	2.46833	0.00445	0.049893
ENSGALT00000007601	ENSGALG00000004766	SCG3	chr10:8596069-8621388	8.80719	4.3549	1.01604	0.00095	0.0148235
ENSGALT00000042630	ENSGALG00000000178	BF1	chr16:67622-76124	189.335	45.3546	2.06163	0.0042	0.0478828
ENSGALT00000014160	ENSGALG00000008701	XDH	chr3:4394626-4438268	45.2474	14.706	1.62144	5e-05	0.00126722
ENSGALT00000008938	ENSGALG00000005572	NOXO1	chr14:6147028-6151014	3.63774	0.273369	3.73412	5e-05	0.00126722
ENSGALT00000022112	ENSGALG00000013588	TMEM106C	JH375554.1:87530-91259	9.97773	18.0961	-0.858892	0.0019	0.0255294
ENSGALT00000009558	ENSGALG00000005940	GFI1	chr8:13080645-13091104	2.20783	0.225174	3.29352	5e-05	0.00126722
ENSGALT00000009555	ENSGALG00000005937	-	chr15:7943713-7944303	31.9676	0	inf	5e-05	0.00126722
ENSGALT00000045867	ENSGALG00000009411	TFEC	chr1:25227677-25293992	3.16366	0.642819	2.29911	5e-05	0.00126722
ENSGALT00000007247	ENSGALG00000004553	SGPL1	chr6:11114346-11184726	25.111	13.6222	0.882356	0.00015	0.00328101
ENSGALT00000037633	ENSGALG00000020160	ADH6	chr4:59572340-59590088	0.52528	2.63403	-2.32611	0.00255	0.0324842
ENSGALT00000037637	ENSGALG00000013105	-	chr2:79536611-79541020	5.93386	1.39868	2.08491	0.00065	0.0108312
ENSGALT00000045570	ENSGALG00000028333	-	chr4:32018299-32165872	2.86884	9.61364	-1.74462	5e-05	0.00126722
ENSGALT00000016038	ENSGALG00000009864	TRAF-5	chr3:21605814-21621949	12.9008	7.04416	0.87296	0.00035	0.00665039
ENSGALT00000045656	ENSGALG00000027109	SPON2	chr4:84441719-84468575	42.8536	72.274	-0.754061	0.0009	0.0142269
ENSGALT00000035672	ENSGALG00000026193	-	AADN03018528.1:689-1139	1.84802	0	inf	0.00045	0.00821845
ENSGALT00000010867	ENSGALG00000006740	-	chr5:14079794-14176709	9.509	16.1013	-0.759807	0.00095	0.0148235
ENSGALT00000010866	ENSGALG00000006717	-	chr5:14243983-14284324	1.4492	4.68818	-1.69377	5e-05	0.00126722
ENSGALT00000020184	ENSGALG00000012357	CXCR4	chr7:30263670-30266354	26.7385	7.5509	1.8242	5e-05	0.00126722
ENSGALT00000025978	ENSGALG00000016125	LCA5L	chr1:107377044-107390605	5.51018	11.009	-0.998512	0.00175	0.0240093
ENSGALT00000031776	ENSGALG00000013865	IFNGR1	chr3:54085010-54103750	73.4461	44.899	0.710002	0.00115	0.0171992
ENSGALT00000039919	ENSGALG00000006351	FAS	chr6:18800247-18812561	27.4342	15.2417	0.847955	0.00125	0.0183702
ENSGALT00000024511	ENSGALG00000015192	GZMM	chr28:3113568-3115852	5.64626	0.188215	4.90684	0.0006	0.0101682
ENSGALT00000020984	ENSGALG00000019555	SERPINB1	chr2:67710613-67719508	5.69321	0.834736	2.76985	5e-05	0.00126722
ENSGALT00000043372	ENSGALG00000027443	RGS22	chr2:128087777-128149490	6.90146	22.7592	-1.72148	5e-05	0.00126722
ENSGALT00000007496	ENSGALG00000004706	C15ORF23	chr5:792318-797351	25.6658	11.9752	1.09979	0.0003	0.00585813
ENSGALT00000034447	ENSGALG00000021355	-	chrZ:8875531-8883718	3.12409	1.0921	1.51632	0.00055	0.00954047
ENSGALT00000041214	ENSGALG00000000166	DMB2	chr16:76299-79327	85.5778	16.1875	2.40236	5e-05	0.00126722
ENSGALT00000041145	ENSGALG00000002507	MBL2	chr6:3981177-3989358	1.49534	4.98096	-1.73595	5e-05	0.00126722
ENSGALT00000011613	ENSGALG00000007171	CIITA	chr14:9061601-9069704	22.7112	3.03379	2.90421	5e-05	0.00126722
ENSGALT00000042865	ENSGALG00000028794	-	AADN03025606.1:46-1673	3.86906	1.1897	1.70138	0.00375	0.0440274
ENSGALT00000040245	ENSGALG00000008424	CALML3	chr1:1084251-1085185	70.3502	20.1818	1.8015	5e-05	0.00126722
ENSGALT00000019910	ENSGALG00000012194	CCDC34	chr5:3627317-3645623	9.27848	20.0553	-1.11202	0.0029	0.0362072
ENSGALT00000017923	ENSGALG00000011007	OSBPL3	chr2:31779227-31825127	13.3997	21.9831	-0.714191	0.00225	0.0294606
ENSGALT00000034443	ENSGALG00000021353	-	chrZ:8920540-8923636	0.736982	0	inf	5e-05	0.00126722
ENSGALT00000034111	ENSGALG00000021183	CFAP161	chr10:11650933-11656990	5.22167	13.5743	-1.37829	0.00045	0.00821845
ENSGALT00000010523	ENSGALG00000006511	BCL2A1	chr10:12129781-12131797	18.7022	7.47431	1.3232	0.0018	0.0245758
ENSGALT00000040932	ENSGALG00000024248	-	chr27:195259-395207	16.2109	4.19769	1.9493	5e-05	0.00126722
ENSGALT00000016208	ENSGALG00000009971	CDC20	chr8:18577131-18582553	27.8762	10.4101	1.42105	5e-05	0.00126722
ENSGALT00000037796	ENSGALG00000012456	RAC2	chr1:51257449-51266551	49.732	8.74032	2.50842	5e-05	0.00126722
ENSGALT00000037791	ENSGALG00000012520	NCF4	chr1:51419977-51430209	10.9372	3.10185	1.81804	5e-05	0.00126722
ENSGALT00000006016	ENSGALG00000003792	FYB	chrZ:12129417-12192609	9.58503	2.53903	1.91651	5e-05	0.00126722
ENSGALT00000030487	ENSGALG00000023768	EphA2	chr21:4318354-4326236	8.5157	3.8243	1.15493	0.0001	0.00232875
ENSGALT00000006519	ENSGALG00000004096	CHRNA7	chr10:6156716-6199170	2.7509	6.4427	-1.22776	0.0001	0.00232875
ENSGALT00000010981	ENSGALG00000006790	KIF11	chr6:20272560-20290598	19.2455	7.99575	1.26721	5e-05	0.00126722
ENSGALT00000014519	ENSGALG00000008933	CASP7	chr6:27041000-27062965	44.2174	23.2178	0.92938	5e-05	0.00126722
ENSGALT00000014516	ENSGALG00000008932	ENTPD8	chr17:917233-923564	10.7627	20.2242	-0.910037	0.0019	0.0255294
ENSGALT00000000203	ENSGALG00000008022	TPN	chr16:97655-101192	61.8363	28.2339	1.13102	0.00155	0.0218862
ENSGALT00000036882	ENSGALG00000015362	TRAT1	chr1:87037476-87049373	15.5202	1.13706	3.77077	5e-05	0.00126722
ENSGALT00000004911	ENSGALG00000003111	BFAR	chr14:826347-835675	23.3716	13.8358	0.75635	0.0011	0.016598
ENSGALT00000042655	ENSGALG00000027064	-	chr1:48029447-48029858	36.6449	12.6022	1.53993	0.0002	0.00421144
ENSGALT00000042658	ENSGALG00000027247	EOMES	chr2:39178221-39184075	0.708593	0.0437901	4.01628	0.0012	0.0177898
ENSGALT00000005355	ENSGALG00000003389	GILT	chr28:3759500-3762347	59.0121	18.3093	1.68844	5e-05	0.00126722
ENSGALT00000013983	ENSGALG00000008589	GPR1	chr7:12068536-12069589	36.7499	62.8474	-0.774112	0.00145	0.0207511
ENSGALT00000028046	ENSGALG00000017362	HAVCR1	chr13:10778914-10785137	25.9359	6.32142	2.03663	5e-05	0.00126722
ENSGALT00000027452	ENSGALG00000016992	HTR2A	chr1:167643340-167672972	1.10979	2.48146	-1.16091	0.0043	0.0487276
ENSGALT00000009581	ENSGALG00000005958	TRIM66	chr5:9179363-9220087	0.720214	0.25508	1.49748	0.00425	0.0482903
ENSGALT00000033813	ENSGALG00000021031	CXCR7	chr7:4973409-4974504	59.8093	95.0362	-0.668107	0.0033	0.0401646
ENSGALT00000008918	ENSGALG00000005558	TBL3	chr14:6136626-6146861	22.809	12.4583	0.872492	0.00025	0.00502076
ENSGALT00000004005	ENSGALG00000021143	RGS18	chr8:3638244-3646820	27.0496	7.92374	1.77135	5e-05	0.00126722
ENSGALT00000018187	ENSGALG00000011153	LY75	chr7:21382005-21420596	81.4438	38.3934	1.08495	0.0001	0.00232875
ENSGALT00000001982	ENSGALG00000001300	-	chr21:1899179-1904490	2.91609	7.42762	-1.34887	0.00395	0.0458666
ENSGALT00000026498	ENSGALG00000016426	MAP3K15	chr1:119632059-119703945	2.05909	4.11285	-0.998133	0.00115	0.0171992
ENSGALT00000037654	ENSGALG00000023089	SSBP2	chrZ:63345422-63510922	32.3211	51.0208	-0.658607	0.00405	0.0467393
ENSGALT00000033793	ENSGALG00000021024	-	chr10:17269579-17276590	4.12917	1.278	1.69196	0.0007	0.0114947
ENSGALT00000032978	ENSGALG00000011657	EAF2	chr7:25819785-25833135	26.9776	15.1969	0.827987	0.00185	0.0250765
ENSGALT00000039224	ENSGALG00000006775	TGM2	chr20:10714656-10723053	85.9402	36.639	1.22995	5e-05	0.00126722
ENSGALT00000027371	ENSGALG00000016931	BORA	chr1:155442014-155461540	6.06421	2.53967	1.25568	0.0001	0.00232875
ENSGALT00000013164	ENSGALG00000008109	CDHR3	chr1:13960600-13995845	10.1355	38.9707	-1.94298	5e-05	0.00126722
ENSGALT00000010849	ENSGALG00000006707	NOX1	chr4:5126064-5129989	9.72709	0.502001	4.27625	5e-05	0.00126722
ENSGALT00000016650	ENSGALG00000018947	KRT5	LGE22C19W28_E50C23:667140-673450	23.7797	4.02949	2.56106	5e-05	0.00126722
ENSGALT00000025915	ENSGALG00000016083	ANG-1	chr2:130946458-131114196	3.35283	1.44054	1.21877	0.00015	0.00328101
ENSGALT00000031932	ENSGALG00000009816	BATF3	chr3:21157447-21160434	53.6753	5.35853	3.32435	5e-05	0.00126722
ENSGALT00000029499	ENSGALG00000018666	KRT4	LGE22C19W28_E50C23:558726-563179	7.90225	0.796383	3.31073	5e-05	0.00126722
ENSGALT00000009328	ENSGALG00000005809	2017-09-02	chr9:4480808-4499952	62.0027	14.548	2.09151	5e-05	0.00126722
ENSGALT00000009323	ENSGALG00000005806	KIF24	chrZ:7442278-7470979	4.91396	8.87346	-0.852612	0.00325	0.039613
ENSGALT00000004894	ENSGALG00000003097	FAM83D	chr20:4159057-4165656	7.32826	3.42321	1.09812	0.0011	0.016598
ENSGALT00000023164	ENSGALG00000014337	NWD2	chr4:69522429-69572232	2.10718	3.81475	-0.856277	0.002	0.0266404
ENSGALT00000004580	ENSGALG00000002908	TRAIP	chr12:2549853-2567887	4.46751	1.25456	1.83229	5e-05	0.00126722
ENSGALT00000016875	ENSGALG00000010362	SUCNR1	chr9:22904486-22905440	4.75768	1.11959	2.08729	0.00015	0.00328101
ENSGALT00000043937	ENSGALG00000028046	INSIG2	chr7:28336052-28343536	86.2203	54.9762	0.64922	0.003	0.0372361
ENSGALT00000043825	ENSGALG00000028225	SLC17A9	chr20:8789096-8807724	2.43903	1.06703	1.1927	0.00045	0.00821845
ENSGALT00000000071	ENSGALG00000000056	DAPP1	chr4:59708726-59730688	15.625	7.90315	0.983357	0.0001	0.00232875
ENSGALT00000040222	ENSGALG00000023909	-	chr17:1883862-1894238	5.29093	2.0614	1.3599	0.00085	0.0136145
ENSGALT00000018514	ENSGALG00000011345	-	chr3:41716184-41746473	8.53893	33.7649	-1.9834	5e-05	0.00126722
ENSGALT00000019166	ENSGALG00000011733	CCR2	chr2:43274888-43275953	30.6983	6.57921	2.22217	5e-05	0.00126722
ENSGALT00000000460	ENSGALG00000029093	-	JH375196.1:5802-8935	8.94412	1.19066	2.90917	5e-05	0.00126722
ENSGALT00000032302	ENSGALG00000020261	AKAP14	chr4:16449799-16452244	2.76021	6.81926	-1.30484	0.0042	0.0478828
ENSGALT00000045604	ENSGALG00000026318	SH3TC2	chr13:7925923-7934419	3.22945	1.59682	1.01609	0.0043	0.0487276
ENSGALT00000043469	ENSGALG00000027159	CNKSR3	chr3:49442416-49501611	14.4425	23.3584	-0.693621	0.0041	0.0469959
ENSGALT00000010544	ENSGALG00000006525	NCAPG2	chr2:9417856-9456238	3.93669	1.87646	1.06897	0.00035	0.00665039
ENSGALT00000046200	ENSGALG00000011509	C3d	AADN03022998.1:20-17720	5.39756	2.19154	1.30036	0.0001	0.00232875
ENSGALT00000011587	ENSGALG00000007152	FAM3D	chr12:11855791-11860341	49.2575	78.5314	-0.672927	0.00435	0.0491626
ENSGALT00000041379	ENSGALG00000024466	-	chr11:777103-778328	14.8271	1.51546	3.29041	5e-05	0.00126722
ENSGALT00000014685	ENSGALG00000009026	CFAP69	chr2:21565189-21589409	3.61314	8.52777	-1.23891	0.00015	0.00328101
ENSGALT00000006538	ENSGALG00000004111	GPR174	chr4:1432813-1438671	6.32467	0.661777	3.25657	5e-05	0.00126722
ENSGALT00000045095	ENSGALG00000026152	-	chr12:2286270-2288801	13.2871	0.685003	4.27778	5e-05	0.00126722
ENSGALT00000014496	ENSGALG00000008915	-	chr2:444830-447382	7.54699	1.11116	2.76383	5e-05	0.00126722
ENSGALT00000039059	ENSGALG00000023526	-	chr20:11162225-11195795	2.03134	0.160915	3.65806	5e-05	0.00126722
ENSGALT00000042673	ENSGALG00000027961	-	chr28:972502-983104	4.10284	0.530939	2.95	5e-05	0.00126722
ENSGALT00000010304	ENSGALG00000006378	LIPA	chr6:18880136-18892422	57.5374	26.9348	1.09503	5e-05	0.00126722
ENSGALT00000010306	ENSGALG00000006379	SHH	chr2:8080090-8183222	6.45844	0.857538	2.91291	5e-05	0.00126722
ENSGALT00000010309	ENSGALG00000006382	PTPRJ	chr5:12238925-12267404	22.4572	8.60507	1.38392	0.00015	0.00328101
ENSGALT00000009513	ENSGALG00000005915	C11orf16	chr5:9012795-9016069	2.87395	8.48187	-1.56134	0.00325	0.039613
ENSGALT00000009519	ENSGALG00000021139	-	chr15:7928726-7933299	2749.46	23.2929	6.88311	5e-05	0.00126722
ENSGALT00000004392	ENSGALG00000002781	BRCA1	chr27:5150700-5171059	13.0326	7.00831	0.894987	0.00025	0.00502076
ENSGALT00000004399	ENSGALG00000002786	PSTPIP1	chr10:2645391-2690216	16.1682	4.21348	1.94007	5e-05	0.00126722
ENSGALT00000005376	ENSGALG00000003399	SELE	chr8:5097325-5102707	33.5771	8.90061	1.9155	5e-05	0.00126722
ENSGALT00000037308	ENSGALG00000022985	PPAR	chr1:71411619-71442947	11.0939	19.5077	-0.81428	0.00175	0.0240093
ENSGALT00000042657	ENSGALG00000026192	ST8SIA4	chrZ:50468933-50526465	18.9187	7.06989	1.42005	5e-05	0.00126722
ENSGALT00000022489	ENSGALG00000013867	PTPN2	chr2:96897192-96925921	68.8989	41.5859	0.728386	0.0009	0.0142269
ENSGALT00000038151	ENSGALG00000011722	STRA8	chr1:47744133-47762172	0.627663	0.159397	1.97737	0.00055	0.00954047
ENSGALT00000021165	ENSGALG00000012971	CCDC170	chr3:48200571-48242905	9.79248	24.2276	-1.30691	5e-05	0.00126722
ENSGALT00000034639	ENSGALG00000003193	CRABP-I	chr10:3197349-3210246	4.88487	11.4953	-1.23465	0.00355	0.0421765
ENSGALT00000017308	ENSGALG00000010638	CASP3	chr4:38947849-38962863	37.5101	13.7949	1.44315	5e-05	0.00126722
ENSGALT00000013141	ENSGALG00000008095	KIF23	chr10:18828577-18846365	21.8158	12.7612	0.773613	0.00055	0.00954047
ENSGALT00000013144	ENSGALG00000008098	PBEF1	chr1:14037838-14064141	81.1822	41.6704	0.962139	5e-05	0.00126722
ENSGALT00000001059	ENSGALG00000000742	PIM1	chr26:224385-227839	25.3526	8.97248	1.49855	5e-05	0.00126722
ENSGALT00000001052	ENSGALG00000000736	MATK	chr28:961654-965629	4.52256	0.98668	2.19649	5e-05	0.00126722
ENSGALT00000001050	ENSGALG00000000734	RPA2	chr23:1455973-1459771	26.8174	11.8179	1.1822	0.0001	0.00232875
ENSGALT00000015818	ENSGALG00000009719	PCDH10	chr4:26355292-26387417	0.260021	0.694453	-1.41725	0.003	0.0372361
ENSGALT00000042996	ENSGALG00000026352	-	JH375196.1:584-5735	2.94814	0.850648	1.79317	0.00055	0.00954047
ENSGALT00000006704	ENSGALG00000023709	-	chr17:5691092-5693724	8.95112	0.79298	3.49671	5e-05	0.00126722
ENSGALT00000000973	ENSGALG00000000690	GDPD4	chr1:192319668-192353227	1.20909	0.182556	2.72751	5e-05	0.00126722
ENSGALT00000023142	ENSGALG00000002559	HMHA1	chr28:2841254-2853585	10.8616	2.82681	1.942	5e-05	0.00126722
ENSGALT00000004568	ENSGALG00000002869	ENPP3	chr3:56723838-56757736	53.5823	7.16421	2.90288	5e-05	0.00126722
ENSGALT00000027869	ENSGALG00000017239	CTSC	chr1:187466812-187482868	221.114	49.3496	2.16368	5e-05	0.00126722
ENSGALT00000029619	ENSGALG00000028179	-	JH376326.1:20-1781	2.03511	0.51194	1.99106	0.00155	0.0218862
ENSGALT00000016502	ENSGALG00000010152	TSPAN8	chr1:36088860-36107303	1.89346	0.242827	2.96302	5e-05	0.00126722
ENSGALT00000008077	ENSGALG00000005038	CENPI	chr4:2058473-2072715	9.58315	4.86007	0.979524	0.0005	0.00896716
ENSGALT00000003281	ENSGALG00000002102	-	chr10:885733-887395	23.2145	2.13185	3.44485	5e-05	0.00126722
ENSGALT00000034383	ENSGALG00000001428	EFHD1	chr9:470932-487202	38.626	17.0751	1.17768	5e-05	0.00126722
ENSGALT00000024590	ENSGALG00000015238	CD164	chr3:66357143-66365037	235.165	139.794	0.75037	0.00165	0.0230673
ENSGALT00000029403	ENSGALG00000010725	YWHAZ	chr2:128415363-128439286	260.008	156.84	0.729266	0.0017	0.0236297
ENSGALT00000027137	ENSGALG00000016809	Edar	chr1:135819208-135882851	4.01392	2.02401	0.987796	0.0027	0.0340365
ENSGALT00000043974	ENSGALG00000006681	BRSK2	chr5:13709147-14005932	1.66889	0.356965	2.22503	0.00065	0.0108312
ENSGALT00000001868	ENSGALG00000001231	SAMHD1	chr20:597386-623826	67.2859	18.7169	1.84596	5e-05	0.00126722
ENSGALT00000001862	ENSGALG00000021573	PIK3R5	AADN03010810.1:0-9215	8.72672	1.63905	2.41258	5e-05	0.00126722
ENSGALT00000001861	ENSGALG00000001227	PIK3R6	AADN03010810.1:14339-38362	8.82495	5.08748	0.794637	0.00145	0.0207511
ENSGALT00000026517	ENSGALG00000016438	MELK	chrZ:81804398-81827757	3.33878	1.338	1.31924	0.00085	0.0136145
ENSGALT00000020386	ENSGALG00000006897	-	chr5:15411216-15475247	13.0959	7.11385	0.880409	0.0012	0.0177898
ENSGALT00000016530	ENSGALG00000010165	TCTE1	chr3:29583610-29591825	1.49529	4.34579	-1.53919	0.00105	0.0160149
ENSGALT00000018504	ENSGALG00000023142	EP3	chr8:27999301-28010900	5.25383	9.14461	-0.799553	0.00135	0.0196185
ENSGALT00000006552	ENSGALG00000004118	STOX1	chr6:10363678-10367450	0.917182	3.86833	-2.07643	5e-05	0.00126722
ENSGALT00000043056	ENSGALG00000025810	CCNB3	chr4:1813108-1815939	25.4927	10.8422	1.23343	5e-05	0.00126722
ENSGALT00000003708	ENSGALG00000002350	DNAH3	chr14:14983211-15045881	5.08897	14.399	-1.50052	5e-05	0.00126722
ENSGALT00000017823	ENSGALG00000010950	PPP4R4	chr5:44707005-44769350	11.0382	35.6946	-1.69321	5e-05	0.00126722
ENSGALT00000020381	ENSGALG00000012472	IL2RB	chr1:51302271-51314508	9.30185	1.42959	2.70191	5e-05	0.00126722
ENSGALT00000000240	ENSGALG00000000184	SLC27A6	chrZ:45459380-45499133	11.7234	34.9842	-1.57731	5e-05	0.00126722
ENSGALT00000020586	ENSGALG00000012608	DAPK1	chrZ:41139676-41233127	19.7292	10.9008	0.855895	0.00055	0.00954047
ENSGALT00000009063	ENSGALG00000005650	-	chr2:451034-451852	23.9724	3.68555	2.70142	5e-05	0.00126722
ENSGALT00000039713	ENSGALG00000003602	RPGRIP1L	chr11:4357662-4419746	6.47594	12.6585	-0.966944	0.00025	0.00502076
ENSGALT00000001676	ENSGALG00000001111	DNAH9	chr18:1043606-1208388	9.60282	30.0871	-1.64762	5e-05	0.00126722
ENSGALT00000041340	ENSGALG00000026466	-	chr16:406687-409405	6.34637	1.65174	1.94195	5e-05	0.00126722
ENSGALT00000004043	ENSGALG00000002576	CRYD2	chr19:4932421-4939398	83.3941	42.0607	0.987471	5e-05	0.00126722
ENSGALT00000018492	ENSGALG00000011331	CTH	chr8:27956040-27970725	22.7582	38.3171	-0.7516	0.0034	0.0409403
ENSGALT00000032807	ENSGALG00000015216	SYK	chrZ:43922918-43975109	5.54278	1.00331	2.46585	5e-05	0.00126722
ENSGALT00000043618	ENSGALG00000026907	GMNC	chr9:13280345-13288168	5.13317	13.2997	-1.37347	0.0003	0.00585813
ENSGALT00000043858	ENSGALG00000027335	ARID5A	AADN03025597.1:129-935	8.72958	3.3479	1.38265	0.00405	0.0467393
ENSGALT00000021000	ENSGALG00000012873	SERPINB5	chr2:67838329-67852581	63.6043	35.0633	0.859161	0.0002	0.00421144
ENSGALT00000037129	ENSGALG00000022939	-	chr4:85381681-85384310	1.94289	0	inf	5e-05	0.00126722
ENSGALT00000043356	ENSGALG00000025996	MKI67	chr6:32890713-32910556	43.1294	21.8579	0.980514	5e-05	0.00126722
ENSGALT00000034617	ENSGALG00000021442	RLTPR	chr11:1130091-1147360	1.83678	0.13675	3.74757	5e-05	0.00126722
ENSGALT00000001986	ENSGALG00000001304	TMEM52	chr21:1907153-1910578	12.4777	25.5847	-1.03593	0.00055	0.00954047
ENSGALT00000039670	ENSGALG00000023724	SNX20	chr11:5663395-5670064	12.8079	5.69337	1.16968	0.00065	0.0108312
ENSGALT00000006765	ENSGALG00000004252	-	chr28:4692986-4696452	9.98106	1.27144	2.97273	5e-05	0.00126722
ENSGALT00000020168	ENSGALG00000012345	UST	chr3:47153561-47250156	43.1255	70.5981	-0.711086	0.0025	0.0319917
ENSGALT00000020297	ENSGALG00000012416	-	chr1:51000074-51005700	19.5964	35.8981	-0.87332	0.00115	0.0171992
ENSGALT00000028137	ENSGALG00000017447	OSTF1	chrZ:36702412-36722019	50.3275	26.0167	0.95191	0.0005	0.00896716
ENSGALT00000004728	ENSGALG00000002987	SERPINF2	chr19:5394484-5400909	14.5905	33.503	-1.19926	5e-05	0.00126722
ENSGALT00000000855	ENSGALG00000026291	CDH3	chr11:18310976-18316940	14.3503	8.03183	0.837277	0.00175	0.0240093
ENSGALT00000018829	ENSGALG00000011544	BCL2L14	chr1:71808626-71817151	3.56441	0.495969	2.84534	5e-05	0.00126722
ENSGALT00000009496	ENSGALG00000005903	NRIP3	chr5:8974290-8985981	16.7165	56.5422	-1.75805	5e-05	0.00126722
ENSGALT00000042884	ENSGALG00000027784	RCC1	chr23:2108516-2113875	3.65542	1.7771	1.04051	0.00415	0.0474086
ENSGALT00000027110	ENSGALG00000016791	SLC9A2	chr1:133354848-133381741	4.35048	1.97046	1.14264	0.0042	0.0478828
ENSGALT00000009723	ENSGALG00000006037	MCM2	chr12:9725751-9737075	21.8876	12.2116	0.841864	0.0004	0.00741731
ENSGALT00000007568	ENSGALG00000004747	-	chr6:11503541-11504700	1.40559	4.2157	-1.5846	0.0036	0.042621
ENSGALT00000040062	ENSGALG00000003922	TOP2A	chr27:4417747-4434189	28.4225	11.9706	1.24754	5e-05	0.00126722
ENSGALT00000014915	ENSGALG00000009156	CDAN1	chr5:25131813-25159859	16.4294	10.286	0.675605	0.00285	0.0356882
ENSGALT00000014916	ENSGALG00000009157	ECT2	chr9:18698708-18719419	9.8609	5.55268	0.828536	0.0024	0.0309695
ENSGALT00000013331	ENSGALG00000020876	AOX2P	chr7:10736835-10779412	25.4613	60.0221	-1.23719	5e-05	0.00126722
ENSGALT00000010589	ENSGALG00000006558	WDR60	chr2:9540586-9570127	3.11456	5.76244	-0.887653	0.0006	0.0101682
ENSGALT00000038058	ENSGALG00000011759	HIST1H111L	chr1:48025515-48026285	145.274	91.1307	0.672764	0.00335	0.040569
ENSGALT00000038052	ENSGALG00000027382	HIST1H2B5	chr1:48027617-48027998	159.238	39.5382	2.00987	5e-05	0.00126722
ENSGALT00000011181	ENSGALG00000006904	RNH1	chr5:15481412-15488239	40.3989	25.1158	0.685721	0.0034	0.0409403
ENSGALT00000033345	ENSGALG00000020805	LRRC8D	chr8:13940034-13942605	21.9046	13.3231	0.717307	0.00345	0.0413658
ENSGALT00000034423	ENSGALG00000021344	-	chr14:12873500-12931293	2.62349	5.27581	-1.0079	0.0038	0.0445218
ENSGALT00000036253	ENSGALG00000005688	DNASE1L3	chr12:8921004-8924545	23.6923	5.28133	2.16545	5e-05	0.00126722
ENSGALT00000035776	ENSGALG00000022214	LRRC46	chr27:3896637-3899664	1.32241	4.61777	-1.80403	0.0013	0.0189406
ENSGALT00000026196	ENSGALG00000016244	LRRC6	chr2:141218747-141250537	8.5217	24.7087	-1.53581	0.00015	0.00328101
ENSGALT00000043693	ENSGALG00000029030	RASAL3	JH375234.1:33878-47252	4.08459	0.293274	3.79987	5e-05	0.00126722
ENSGALT00000045852	ENSGALG00000028250	ANKRD22	chr6:18712067-18734090	17.0099	6.37263	1.41641	5e-05	0.00126722
ENSGALT00000010884	ENSGALG00000006728	-	chr15:8768959-8794948	34.0999	9.99634	1.7703	5e-05	0.00126722
ENSGALT00000006575	ENSGALG00000004132	UHRF1	chr28:4594417-4604249	26.7932	13.881	0.948753	0.0001	0.00232875
ENSGALT00000043691	ENSGALG00000026070	-	chr25:433335-437382	3.57842	1.28318	1.4796	0.0002	0.00421144
ENSGALT00000013697	ENSGALG00000008409	GSTO1	chr6:23780497-23789333	126.328	230.473	-0.867432	0.0004	0.00741731
ENSGALT00000036706	ENSGALG00000016173	UBASH3A	chr1:108752862-108771059	12.5534	0.930845	3.75339	5e-05	0.00126722
ENSGALT00000029703	ENSGALG00000018819	TBCEL	chr24:3558095-3571802	9.55075	18.4658	-0.951172	0.0016	0.0224983
ENSGALT00000038862	ENSGALG00000023480	FBXO39	chr19:9893569-9897409	24.4804	44.2498	-0.854043	0.00075	0.0122445
ENSGALT00000019566	ENSGALG00000011994	SYNPO2	chr4:54233640-54321943	14.5961	29.9795	-1.03839	5e-05	0.00126722
ENSGALT00000039936	ENSGALG00000002558	ASL1	chr19:4945235-4952988	3.63655	0.856832	2.08549	0.00015	0.00328101
ENSGALT00000015431	ENSGALG00000009479	-	chr2:23038947-23043687	38.7456	12.4607	1.63664	5e-05	0.00126722
ENSGALT00000015430	ENSGALG00000009478	BCHE	chr9:20419760-20464371	14.3748	26.937	-0.906042	0.0003	0.00585813
ENSGALT00000019691	ENSGALG00000012054	DCLK3	chr2:46489571-46501336	5.31494	2.00679	1.40517	5e-05	0.00126722
ENSGALT00000000839	ENSGALG00000000600	PTPN7	chr26:353422-358969	11.9236	1.9376	2.62148	5e-05	0.00126722
ENSGALT00000040010	ENSGALG00000023844	-	chr20:5683378-5684413	4.11201	0.609356	2.75449	0.00015	0.00328101
ENSGALT00000020841	ENSGALG00000012773	GCNT2	chr2:63340765-63351273	4.0582	0.177754	4.51289	5e-05	0.00126722
ENSGALT00000023311	ENSGALG00000014432	RPS20	chr2:110901397-110902603	1342.88	821.74	0.708574	0.00175	0.0240093
ENSGALT00000023640	ENSGALG00000014669	FAM81B	chrZ:57296947-57314079	2.99442	10.142	-1.76	0.0004	0.00741731
ENSGALT00000044628	ENSGALG00000008907	PLCB4	chr3:13302979-13394073	18.1585	30.7859	-0.761625	0.00325	0.039613
ENSGALT00000044629	ENSGALG00000027412	-	chr3:89754968-89773257	0.146465	10.8548	-6.21163	5e-05	0.00126722
ENSGALT00000030281	ENSGALG00000016629	PRKX	chr1:127508429-127539291	30.8729	19.6312	0.653197	0.0034	0.0409403
ENSGALT00000001016	ENSGALG00000000720	-	chr23:1402268-1407058	29.4889	17.5049	0.752411	0.00095	0.0148235
ENSGALT00000039368	ENSGALG00000004038	ADAL	chr10:5735056-5743901	10.3806	17.895	-0.785665	0.0032	0.0391445
ENSGALT00000037948	ENSGALG00000011419	DUSP4	chr4:48787272-48788448	4.54879	1.57551	1.52966	0.0027	0.0340365
ENSGALT00000016648	ENSGALG00000010243	PRDX1	chr8:20048297-20054607	1675.99	754.801	1.15084	0.0006	0.0101682
ENSGALT00000012081	ENSGALG00000007472	-	AADN03009778.1:1917-3464	9.6014	3.41007	1.49344	0.0004	0.00741731
ENSGALT00000002917	ENSGALG00000001882	TNFRSF18	chr21:2560350-2566659	11.8336	1.21417	3.28486	5e-05	0.00126722
ENSGALT00000006748	ENSGALG00000004243	IFITM3	chr5:1596306-1597850	93.91	23.4739	2.00022	5e-05	0.00126722
ENSGALT00000033688	ENSGALG00000020972	-	chr20:10822143-10823498	2.96171	11.1139	-1.90787	0.00115	0.0171992
ENSGALT00000004292	ENSGALG00000002722	MST1	chr12:2479298-2483435	10.6721	5.76122	0.889393	0.00365	0.0431526
ENSGALT00000015737	ENSGALG00000009667	MFAP3L	chr4:24743866-24747796	6.21904	12.3947	-0.994955	0.0031	0.0381695
ENSGALT00000027351	ENSGALG00000016919	IRG1	chr1:153686166-153693674	10.0444	0.944719	3.41037	5e-05	0.00126722
ENSGALT00000010624	ENSGALG00000006576	GRM3	chr1:7521677-7592555	5.26854	10.0698	-0.934563	0.00055	0.00954047
ENSGALT00000018576	ENSGALG00000011389	TRAF3	chr5:49741660-49779706	20.395	11.9467	0.771605	0.00285	0.0356882
ENSGALT00000009741	ENSGALG00000006048	FAM64A	chr19:9882254-9890764	19.3949	44.0309	-1.18284	5e-05	0.00126722
ENSGALT00000044014	ENSGALG00000026795	KIAA0040	chr8:7045675-7050533	15.0941	6.28545	1.26389	0.0001	0.00232875
ENSGALT00000044016	ENSGALG00000026870	TMEM200C	chr2:99870109-99872608	5.2322	17.218	-1.71843	5e-05	0.00126722
ENSGALT00000026222	ENSGALG00000016261	Nox2	chr1:112491624-112511703	28.6464	2.07865	3.78464	5e-05	0.00126722
ENSGALT00000007172	ENSGALG00000004501	-	chr5:961362-962999	1.08126	0.131761	3.03671	0.00295	0.0366962
ENSGALT00000016754	ENSGALG00000010299	RSPH9	chr3:30160309-30179919	23.0807	49.6402	-1.10482	0.00105	0.0160149
ENSGALT00000039998	ENSGALG00000023842	-	chr6:17703943-17731676	2.32531	7.34759	-1.65984	5e-05	0.00126722
ENSGALT00000025628	ENSGALG00000015903	FILIP1	chr3:80071279-80164378	20.6106	38.0644	-0.885054	0.0001	0.00232875
ENSGALT00000017486	ENSGALG00000010748	EXO1	chr3:35065029-35080589	4.30374	1.97339	1.12492	0.00205	0.0271995
ENSGALT00000003079	ENSGALG00000001977	LDB3	chr6:1874619-1984490	64.9656	123.561	-0.927472	5e-05	0.00126722
ENSGALT00000012503	ENSGALG00000007713	CD300A	chr18:10683849-10688333	5.75692	1.45091	1.98834	0.00015	0.00328101
ENSGALT00000029647	ENSGALG00000018770	-	AADN03019561.1:2031-6191	14.5541	28.5744	-0.973297	0.00175	0.0240093
ENSGALT00000043326	ENSGALG00000028931	IGFBP4	chr27:4442295-4446537	67.1147	117.701	-0.81043	0.00065	0.0108312
ENSGALT00000017155	ENSGALG00000010540	TTC39A	chr8:22914257-22948105	32.9751	50.77	-0.622599	0.00385	0.0450142
ENSGALT00000013711	ENSGALG00000008417	CFAP58	chr6:23826508-23881678	1.16255	3.11577	-1.42229	0.00025	0.00502076
ENSGALT00000009243	ENSGALG00000005757	IRF8	chr11:17057904-17063436	111.23	50.7527	1.13199	5e-05	0.00126722
ENSGALT00000002032	ENSGALG00000001332	RBL1	chr20:626684-647924	13.8443	8.36409	0.727007	0.0014	0.0201376
ENSGALT00000005023	ENSGALG00000003170	DNAH10	chr15:4855483-4908313	3.89165	11.2383	-1.52996	5e-05	0.00126722
ENSGALT00000013671	ENSGALG00000008392	CFAP43	chr6:23736119-23778750	11.5245	30.5961	-1.40864	5e-05	0.00126722
ENSGALT00000036543	ENSGALG00000028502	-	chr1:139352102-139353239	7.1107	0.372429	4.25495	0.00065	0.0108312
ENSGALT00000007775	ENSGALG00000004870	PIH1D3	chr4:1883585-1891510	35.1088	78.578	-1.16229	0.0002	0.00421144
ENSGALT00000045162	ENSGALG00000027425	H2A-VIII	chr1:48026877-48027267	82.3409	30.3504	1.43989	5e-05	0.00126722
ENSGALT00000003855	ENSGALG00000023622	Worthington	chrZ:9023590-9024768	941.303	93.9227	3.32511	5e-05	0.00126722
ENSGALT00000026942	ENSGALG00000016693	-	chr1:128513718-128552404	6.73955	2.93969	1.19699	0.0003	0.00585813
ENSGALT00000019500	ENSGALG00000011955	CX3CR1	chr2:44960185-44980905	10.0748	1.50617	2.74179	5e-05	0.00126722
ENSGALT00000029932	ENSGALG00000018967	LYN	chr2:110831286-110878413	129.788	33.3537	1.96025	5e-05	0.00126722
ENSGALT00000018639	ENSGALG00000011429	LTA4H	chr1:45566260-45580903	190.515	116.63	0.707964	0.00305	0.0376634
ENSGALT00000032735	ENSGALG00000005175	BAAT	chr5:471494-473922	3.49336	1.02737	1.76566	0.0029	0.0362072
ENSGALT00000032734	ENSGALG00000005192	CD5	chr5:445427-448856	4.35342	0.293043	3.89297	5e-05	0.00126722
ENSGALT00000044252	ENSGALG00000027598	LY96	chr2:117745309-117753197	7.58207	0.79684	3.25023	5e-05	0.00126722
ENSGALT00000021239	ENSGALG00000013006	ROPN1L	chr2:78253827-78261180	16.7141	59.0544	-1.82097	5e-05	0.00126722
ENSGALT00000028179	ENSGALG00000017485	TLR1LA	chr4:69131052-69133509	5.11565	0.416221	3.6195	5e-05	0.00126722
ENSGALT00000015144	ENSGALG00000009305	LBR	chr3:16751706-16762232	77.7109	46.2517	0.748612	0.0009	0.0142269
ENSGALT00000023897	ENSGALG00000014801	NDC80	chr2:100833604-100852126	11.9243	5.1747	1.20436	5e-05	0.00126722
ENSGALT00000043820	ENSGALG00000025926	MZB1	chr13:1806724-1808111	40.9206	0.336368	6.92664	0.0002	0.00421144
ENSGALT00000030003	ENSGALG00000014069	TP53I11	chr5:21480447-21496826	28.564	14.6505	0.963246	0.00115	0.0171992
ENSGALT00000035031	ENSGALG00000021616	MARCKSL1	chr23:5071999-5074434	27.0452	15.4136	0.811168	0.00095	0.0148235
ENSGALT00000019518	ENSGALG00000011966	RANGAP1	chr1:49591686-49610827	39.0793	22.3533	0.805918	0.0003	0.00585813
ENSGALT00000025338	ENSGALG00000015712	SLBP	chr4:83495205-83502378	9.92032	3.22835	1.61959	5e-05	0.00126722
ENSGALT00000003688	ENSGALG00000002338	ASPM	chr8:2593759-2625649	19.6551	12.2762	0.679038	0.0015	0.0214123
ENSGALT00000020126	ENSGALG00000012317	ADGB	chr3:46182573-46256838	11.1976	36.6722	-1.7115	5e-05	0.00126722
ENSGALT00000045536	ENSGALG00000027864	NFKBIA	chr5:35468939-35506004	25.9224	12.6732	1.03242	5e-05	0.00126722
ENSGALT00000042716	ENSGALG00000025905	-	AADN03009778.1:16139-20569	70.7159	2.62123	4.75372	5e-05	0.00126722
ENSGALT00000020759	ENSGALG00000012714	TXNRD1	chr1:54742739-54768918	141.243	36.889	1.93692	5e-05	0.00126722
ENSGALT00000023784	ENSGALG00000014750	-	chr1:77553297-77554871	9.3557	0.704711	3.73074	5e-05	0.00126722
ENSGALT00000020872	ENSGALG00000012791	TBXAS1	chr1:55904114-56140985	9.75671	2.06347	2.24132	5e-05	0.00126722
ENSGALT00000043149	ENSGALG00000027133	CD83	chr2:60775849-60790940	11.2105	1.97729	2.50325	5e-05	0.00126722
ENSGALT00000001593	ENSGALG00000001065	DRC7	chr11:505951-519504	5.44296	16.4193	-1.59293	5e-05	0.00126722
ENSGALT00000010632	ENSGALG00000006583	LSP1	chr5:13430236-13472383	157.77	88.9898	0.826112	0.0011	0.016598
ENSGALT00000043145	ENSGALG00000026252	FOXE3	chrZ:70502662-70503535	6.08212	1.71669	1.82494	0.0005	0.00896716
ENSGALT00000043140	ENSGALG00000028368	IRF5	chr1:621302-630454	3.25671	1.11714	1.54361	0.0006	0.0101682
ENSGALT00000014953	ENSGALG00000009179	TNFSF10	chr9:18759708-18766555	130.187	57.2407	1.18547	5e-05	0.00126722
ENSGALT00000014634	ENSGALG00000008997	STEAP4	chr2:20886169-20925690	6.35379	40.0721	-2.65691	5e-05	0.00126722
ENSGALT00000004211	ENSGALG00000002672	SBNO2	chr28:2858810-2886701	20.3112	8.88235	1.19326	5e-05	0.00126722
ENSGALT00000002654	ENSGALG00000001730	DGKD	chr9:728830-786491	28.2267	14.8529	0.926315	0.00015	0.00328101
ENSGALT00000040195	ENSGALG00000005638	IL2RG	chr4:2367918-2370689	57.7386	9.38271	2.62146	5e-05	0.00126722
ENSGALT00000000970	ENSGALG00000000687	KIAA0556	chr14:11880017-11931986	12.7652	21.1688	-0.729724	0.0012	0.0177898
ENSGALT00000019248	ENSGALG00000011796	-	chr1:48080774-48086278	12.4737	25.6829	-1.04192	0.00025	0.00502076
ENSGALT00000014607	ENSGALG00000008978	ITGA4	chr7:13767733-13852740	28.4226	9.89544	1.5222	5e-05	0.00126722
ENSGALT00000011270	ENSGALG00000006957	VWA3A	chr14:8572310-8598514	9.45453	15.7656	-0.737703	0.0024	0.0309695
ENSGALT00000016558	ENSGALG00000010187	SLC1A1	chrZ:26924617-26985411	5.87194	10.5406	-0.844052	0.00125	0.0183702
ENSGALT00000033797	ENSGALG00000021025	-	chr20:10355368-10358718	9.20478	0.479737	4.26207	5e-05	0.00126722
ENSGALT00000030920	ENSGALG00000019489	CHST9	chr2:104126304-104127381	15.987	31.5358	-0.980089	0.00355	0.0421765
ENSGALT00000019869	ENSGALG00000012165	DLGAP5	chr5:56134599-56152967	21.7043	12.7517	0.767286	0.0019	0.0255294
ENSGALT00000009906	ENSGALG00000006138	HELZ2	chr20:14260722-14277263	8.0199	4.37199	0.875293	0.00035	0.00665039
ENSGALT00000025838	ENSGALG00000016037	SPAG1	chr2:128174913-128210128	9.14394	17.4131	-0.929285	0.00015	0.00328101
ENSGALT00000025839	ENSGALG00000016038	ADAM33	chr4:89090235-89114319	11.6261	5.61386	1.05031	0.00305	0.0376634
ENSGALT00000010382	ENSGALG00000006431	PANK1	chr6:18940668-18958874	17.8315	31.4515	-0.8187	0.00045	0.00821845
ENSGALT00000033520	ENSGALG00000020895	-	chr20:12415876-12444994	5.89085	1.53473	1.94049	5e-05	0.00126722
ENSGALT00000002010	ENSGALG00000001318	CSK	chr10:1921139-1934760	9.37697	4.44783	1.07602	5e-05	0.00126722
ENSGALT00000027325	ENSGALG00000016904	SLITRK6	chr1:149478163-149480686	9.29646	21.6227	-1.21779	5e-05	0.00126722
ENSGALT00000023319	ENSGALG00000014439	NCAPD2	chr1:76401716-76426364	11.4657	5.85961	0.968446	5e-05	0.00126722
ENSGALT00000023648	ENSGALG00000027483	GLRX	chrZ:57167985-57176365	40.7938	14.9307	1.45007	0.0004	0.00741731
ENSGALT00000008177	ENSGALG00000005099	ogchi	chr17:4788860-4790491	0.75593	12.9558	-4.0992	5e-05	0.00126722
ENSGALT00000045244	ENSGALG00000027789	RAB37	chr18:10703908-10709349	4.11948	1.74155	1.24209	0.00375	0.0440274
ENSGALT00000003834	ENSGALG00000002432	DYDC1	chr6:3896160-3899840	24.908	71.4204	-1.51972	0.0003	0.00585813
ENSGALT00000023629	ENSGALG00000014659	-	chr1:76872312-76879240	53.8028	28.3498	0.924345	5e-05	0.00126722
ENSGALT00000024905	ENSGALG00000015441	CD247	chr1:90968880-91015270	16.7355	2.88982	2.53386	5e-05	0.00126722
ENSGALT00000018659	ENSGALG00000011443	EXOC3L4	chr5:50006943-50027451	17.604	3.84479	2.19493	5e-05	0.00126722
ENSGALT00000027529	ENSGALG00000017039	STOML3	chr1:170563953-170573218	14.5707	35.8595	-1.29929	0.00115	0.0171992
ENSGALT00000036635	ENSGALG00000016348	SAT1	chr1:117759375-117761976	176.841	81.146	1.12386	5e-05	0.00126722
ENSGALT00000019387	ENSGALG00000011881	CCNA2	chr4:53350908-53356114	21.9968	9.64984	1.18872	5e-05	0.00126722
ENSGALT00000043830	ENSGALG00000026394	CORO1B	chr5:507410-517159	5.16343	2.69288	0.939178	0.00345	0.0413658
ENSGALT00000010406	ENSGALG00000006448	IRF10	chr20:10405911-10410873	4.94805	1.74579	1.50298	5e-05	0.00126722
ENSGALT00000005864	ENSGALG00000003700	PSMD12	chr18:7416316-7424341	8.85343	4.07227	1.1204	0.00085	0.0136145
ENSGALT00000043614	ENSGALG00000027688	NDUFB4	chr1:79257199-79258833	39.089	66.5911	-0.768565	0.00065	0.0108312
ENSGALT00000006252	ENSGALG00000003925	-	chr6:10082496-10124832	12.5639	20.6956	-0.720043	0.0025	0.0319917
ENSGALT00000006783	ENSGALG00000004266	TNFAIP8L1	chr28:4703153-4710012	20.2251	11.4118	0.825615	0.0034	0.0409403
ENSGALT00000023419	ENSGALG00000014508	CD38	chr4:76182200-76201414	19.879	2.57081	2.95095	5e-05	0.00126722
ENSGALT00000010240	ENSGALG00000006335	IL2RA	chr1:3377294-3393600	9.14338	2.8722	1.67057	5e-05	0.00126722
ENSGALT00000010244	ENSGALG00000006337	k123	chr1:3360995-3374236	12.8735	0.468338	4.78071	5e-05	0.00126722
ENSGALT00000015790	ENSGALG00000009700	PDK4	chr2:24033199-24043554	59.7592	32.5517	0.876427	0.00025	0.00502076
ENSGALT00000026217	ENSGALG00000016258	SYTL5	chr1:112385724-112404316	3.92546	0.815095	2.26782	5e-05	0.00126722
ENSGALT00000020859	ENSGALG00000012784	TXNDC5	chr2:64443728-64487392	115.758	63.8883	0.857489	0.0007	0.0114947
ENSGALT00000005259	ENSGALG00000003320	CCDC180	chr17:6838601-6854018	4.71689	10.8677	-1.20414	5e-05	0.00126722
ENSGALT00000009782	ENSGALG00000006064	TEKT1	chr19:9898119-9903853	36.1987	82.1201	-1.1818	0.0001	0.00232875
ENSGALT00000008780	ENSGALG00000005467	HSD17B2	chr11:15211743-15220427	10.0486	3.40354	1.56189	5e-05	0.00126722
ENSGALT00000008786	ENSGALG00000005469	-	chr6:16127454-16132383	81.3104	184.412	-1.18142	5e-05	0.00126722
ENSGALT00000032056	ENSGALG00000014971	SLC2A9	chr4:77947055-78040653	26.0419	6.52098	1.99767	5e-05	0.00126722
ENSGALT00000032501	ENSGALG00000020376	-	chr5:49950739-49951437	27.5958	52.702	-0.933406	0.0041	0.0469959
ENSGALT00000019269	ENSGALG00000011806	MUC13	chr7:27422610-27442038	102.82	43.6971	1.23451	5e-05	0.00126722
ENSGALT00000034292	ENSGALG00000003792	FYB	chrZ:12129417-12192609	6.25547	1.49727	2.06278	0.00025	0.00502076
ENSGALT00000012485	ENSGALG00000007704	NPM3	chr6:22243990-22247407	21.7623	6.73062	1.69302	5e-05	0.00126722
ENSGALT00000046012	ENSGALG00000025988	RORC	chr25:2153366-2157368	1.0922	0.272988	2.00034	0.003	0.0372361
ENSGALT00000045768	ENSGALG00000028924	S100A16	chr25:719868-722103	26.8496	9.0878	1.5629	0.0012	0.0177898
ENSGALT00000011292	ENSGALG00000006971	CDK5RAP2	chr17:4495101-4566562	14.0502	8.37755	0.745985	0.00055	0.00954047
ENSGALT00000011296	ENSGALG00000006973	BLNK	chr6:20638214-20730717	10.7198	3.75639	1.51286	5e-05	0.00126722
ENSGALT00000003789	ENSGALG00000002407	HYDIN	chr11:1537249-1641091	2.8923	8.56549	-1.56632	5e-05	0.00126722
ENSGALT00000017994	ENSGALG00000011046	SNX10	chr2:32350695-32384116	13.5946	7.25993	0.905008	0.00035	0.00665039
ENSGALT00000015978	ENSGALG00000009826	CLGN	chr4:29103945-29121630	5.41208	12.7858	-1.24028	0.00025	0.00502076
ENSGALT00000015973	ENSGALG00000009824	CCDC173	chr7:18093728-18100030	7.50221	22.9053	-1.61029	5e-05	0.00126722
ENSGALT00000008157	ENSGALG00000005086	PLAU	chr6:15060197-15068452	17.6049	4.86914	1.85424	5e-05	0.00126722
ENSGALT00000023336	ENSGALG00000014453	FAM46C	chr1:78602133-78606692	73.3338	34.4221	1.09115	5e-05	0.00126722
ENSGALT00000045163	ENSGALG00000027365	HIVEP3	chr23:861070-915914	3.42419	1.78559	0.939364	0.00075	0.0122445
ENSGALT00000003811	ENSGALG00000002422	-	chr14:13187747-13193170	9.0347	29.7637	-1.72001	0.00035	0.00665039
ENSGALT00000027057	ENSGALG00000016757	TSGA10	chr1:131821480-131853244	3.03773	8.11112	-1.41691	0.00015	0.00328101
ENSGALT00000026909	ENSGALG00000016676	MCM3	chr3:107167585-107179385	11.408	5.93631	0.942411	0.0007	0.0114947
ENSGALT00000029291	ENSGALG00000018521	CATIP	chr7:22054329-22056268	1.9379	7.18996	-1.89149	0.0024	0.0309695
ENSGALT00000039500	ENSGALG00000017714	FHAD1	chr21:4931026-4938907	1.97362	5.80502	-1.55646	0.001	0.015433
ENSGALT00000018675	ENSGALG00000011452	-	chr7:22066970-22091772	110.777	67.0921	0.723439	0.00205	0.0271995
ENSGALT00000015106	ENSGALG00000009286	ATP5G3	chr7:16150148-16153215	253.511	163.22	0.635227	0.00395	0.0458666
ENSGALT00000041382	ENSGALG00000024469	PPP1R14D	chr5:23527856-23533193	7.78208	2.22019	1.80948	0.0002	0.00421144
ENSGALT00000019424	ENSGALG00000011901	KIF15	chr2:43768480-43804535	11.7917	5.83428	1.01515	5e-05	0.00126722
ENSGALT00000039152	ENSGALG00000023552	SPEF2	chrZ:10653657-10723104	6.4129	18.1223	-1.49872	5e-05	0.00126722
ENSGALT00000032997	ENSGALG00000009553	SMC4	chr9:21626304-21657730	26.8198	15.1242	0.826441	0.0002	0.00421144
ENSGALT00000007013	ENSGALG00000004398	CARD11	chr14:3426897-3466182	15.2113	4.8828	1.63936	5e-05	0.00126722
ENSGALT00000011333	ENSGALG00000007001	TLR4	chr17:3566453-3571907	6.50595	3.01069	1.11167	0.00055	0.00954047
ENSGALT00000040518	ENSGALG00000004838	BUB1B	chr5:601358-621958	13.8961	7.93782	0.807863	0.0014	0.0201376
ENSGALT00000006056	ENSGALG00000003820	ARPC3	chr15:5275355-5280337	118.539	68.5148	0.790875	0.0004	0.00741731
ENSGALT00000006053	ENSGALG00000003818	CYFIP2	chr13:10683471-10727449	13.3782	3.58916	1.89816	5e-05	0.00126722
ENSGALT00000025594	ENSGALG00000015878	LCA5	chr3:78816726-78828429	18.6863	40.204	-1.10536	5e-05	0.00126722
ENSGALT00000031314	ENSGALG00000005148	-	chr2:936145-964349	17.7389	4.93486	1.84584	5e-05	0.00126722
ENSGALT00000043764	ENSGALG00000027777	CNN2	chr28:2836379-2837922	27.4148	10.599	1.37103	0.0001	0.00232875
ENSGALT00000039564	ENSGALG00000023689	ASS1	chr17:5881859-5902534	235.91	101.88	1.21136	5e-05	0.00126722
ENSGALT00000024165	ENSGALG00000014979	FRK	chr3:63472386-63519299	9.08017	4.22025	1.10539	0.00045	0.00821845
ENSGALT00000001439	ENSGALG00000000974	IGSF1	chr20:40714-45256	3.33668	0.598781	2.47831	5e-05	0.00126722
ENSGALT00000041204	ENSGALG00000006624	KY	chr9:3188055-3200730	9.44148	16.4541	-0.801358	0.00205	0.0271995
ENSGALT00000026069	ENSGALG00000016176	ADGRB3	chr3:82664537-83111962	0.277388	0.696481	-1.32818	0.004	0.0462884
ENSGALT00000026066	ENSGALG00000016175	RSPH1	chr1:108783090-108789412	8.87094	27.9763	-1.65704	5e-05	0.00126722
ENSGALT00000014191	ENSGALG00000008722	MCOLN2	chr8:15330257-15352578	2.30151	0.247542	3.21683	5e-05	0.00126722
ENSGALT00000004979	ENSGALG00000003148	SPAG16	chr7:3747108-4095204	8.09754	22.6058	-1.48113	5e-05	0.00126722
ENSGALT00000003373	ENSGALG00000002152	GABRP	chr13:2855997-2879559	5.43052	18.0822	-1.73541	5e-05	0.00126722
ENSGALT00000043979	ENSGALG00000028628	LAPTM4B	chr2:127102613-127165676	9.56136	36.76	-1.94285	5e-05	0.00126722
ENSGALT00000021594	ENSGALG00000013218	C3AR1	chr1:66940436-66943731	25.6441	7.46522	1.78037	5e-05	0.00126722
ENSGALT00000040133	ENSGALG00000023881	PLXDC1	chr27:4090740-4101304	8.5801	17.2669	-1.00894	0.00055	0.00954047
ENSGALT00000039360	ENSGALG00000009309	EIF5A2	chr9:19184545-19188852	55.6028	33.9314	0.712538	0.00155	0.0218862
ENSGALT00000039366	ENSGALG00000005097	-	chr2:457603-460078	76.2461	6.19834	3.62071	5e-05	0.00126722
ENSGALT00000024587	ENSGALG00000015237	PPIL6	chr3:66340529-66350895	6.50484	21.1328	-1.6999	5e-05	0.00126722
ENSGALT00000025298	ENSGALG00000015685	-	chr4:82161952-82209841	4.07832	15.3953	-1.91644	5e-05	0.00126722
ENSGALT00000025291	ENSGALG00000015679	SAMSN1	chr1:97445927-97480511	26.5757	2.49083	3.41541	5e-05	0.00126722
ENSGALT00000006429	ENSGALG00000004037	DNA2	chr6:10199220-10214213	6.66523	3.27802	1.02383	0.001	0.015433
ENSGALT00000030784	ENSGALG00000016306	FAM49B	chr2:140043000-140061878	26.294	13.2581	0.987864	5e-05	0.00126722
ENSGALT00000036526	ENSGALG00000022751	-	chr1:143792261-143793749	2.52441	0.444171	2.50676	5e-05	0.00126722
ENSGALT00000003290	ENSGALG00000002108	EVPL	chr18:4530722-4546873	3.69387	8.28697	-1.16571	5e-05	0.00126722
ENSGALT00000014209	ENSGALG00000008731	DZANK1	chr3:14744077-14764205	4.06439	8.73481	-1.10374	0.0009	0.0142269
ENSGALT00000011928	ENSGALG00000007376	CCDC60	chr15:9672622-9717861	2.98261	10.0846	-1.75751	0.00015	0.00328101
ENSGALT00000024659	ENSGALG00000015276	-	chr3:66413333-66432788	4.29169	11.8378	-1.46379	0.00165	0.0230673
ENSGALT00000032278	ENSGALG00000009520	2017-03-01	chr4:22888997-22922172	8.40909	2.55173	1.72048	0.00035	0.00665039
ENSGALT00000036783	ENSGALG00000015226	-	chr2:107574912-107603969	17.3383	7.43578	1.2214	0.00025	0.00502076
ENSGALT00000014340	ENSGALG00000008823	IQUB	chr1:22086125-22106344	11.019	30.3551	-1.46195	5e-05	0.00126722
ENSGALT00000006843	ENSGALG00000004297	DNAH1	chr12:3034083-3104011	2.4619	6.17254	-1.32609	5e-05	0.00126722
ENSGALT00000008685	ENSGALG00000005408	BCO1	chr11:14922968-14936617	15.6397	8.88212	0.81624	0.0014	0.0201376
ENSGALT00000030617	ENSGALG00000019325	-	chr1:49029411-49037608	36.3556	4.33716	3.06735	5e-05	0.00126722
ENSGALT00000009626	ENSGALG00000005986	TUB	chr5:9634000-9761468	17.375	34.173	-0.975845	0.00035	0.00665039
ENSGALT00000035401	ENSGALG00000021855	CCDC39	chr9:16646099-16662762	8.61338	24.9892	-1.53665	5e-05	0.00126722
ENSGALT00000037497	ENSGALG00000012104	ANLN	chr2:47314674-47343598	25.9717	15.8521	0.712269	0.00165	0.0230673
ENSGALT00000043324	ENSGALG00000027944	-	AADN03013018.1:2911-4753	10.5507	1.38848	2.92576	5e-05	0.00126722
ENSGALT00000013189	ENSGALG00000008125	UbI	chr3:30835-32970	355.937	230.736	0.625375	0.0041	0.0469959
ENSGALT00000011319	ENSGALG00000006988	RNF213	chr18:9771939-9818172	25.1911	8.01879	1.65146	5e-05	0.00126722
ENSGALT00000019760	ENSGALG00000012097	AOAH	chr2:47255419-47310958	2.24447	0.816248	1.4593	0.0023	0.0299761
ENSGALT00000037496	ENSGALG00000013024	IL17RA	chr1:61750650-61769772	16.6623	9.90136	0.750885	0.0038	0.0445218
ENSGALT00000043311	ENSGALG00000026864	ZCCHC24	chr6:11687380-11789723	31.5809	51.7451	-0.71237	0.00175	0.0240093
ENSGALT00000000323	ENSGALG00000000244	CAMK4	chrZ:46356141-46521698	10.3012	18.6387	-0.85548	0.0023	0.0299761
ENSGALT00000035889	ENSGALG00000022316	-	JH375454.1:5894-10036	9.66752	1.69412	2.51261	5e-05	0.00126722
ENSGALT00000010917	ENSGALG00000006756	LBP	chr20:10686636-10694283	84.1023	29.4235	1.51518	5e-05	0.00126722
ENSGALT00000020097	ENSGALG00000012298	SLC39A8	chr4:60340369-60360614	117.949	188.884	-0.679343	0.00185	0.0250765
ENSGALT00000020095	ENSGALG00000012297	GRM1	chr3:45937156-46118743	1.79563	3.27761	-0.868157	0.004	0.0462884
ENSGALT00000009196	ENSGALG00000005727	SLC7A3	chr4:2408018-2413262	15.9353	8.99391	0.825206	0.00125	0.0183702
ENSGALT00000024404	ENSGALG00000015122	TAF4B	chr2:103821688-103883809	1.72499	0.318671	2.43645	0.00015	0.00328101
ENSGALT00000001184	ENSGALG00000000779	MYH13	chr18:297152-334809	12.0259	5.70854	1.07496	0.00105	0.0160149
ENSGALT00000005564	ENSGALG00000023760	CHIA	chr26:5122697-5126812	154.391	963.118	-2.64112	5e-05	0.00126722
ENSGALT00000026926	ENSGALG00000016687	7	chr1:128441121-128467057	20.7196	2.24471	3.20639	5e-05	0.00126722
ENSGALT00000015621	ENSGALG00000009588	-	chr6:30871726-30910708	0.489776	1.41869	-1.53436	0.0009	0.0142269
ENSGALT00000045315	ENSGALG00000025992	CDHR4	chr12:2420986-2427304	3.50748	8.35777	-1.25268	0.00185	0.0250765
ENSGALT00000026001	ENSGALG00000016143	RHPN1	chr2:148019430-148043870	6.86103	15.1586	-1.14364	0.0001	0.00232875
ENSGALT00000035833	ENSGALG00000013542	-	JH375554.1:8590-11558	3.04047	0.840703	1.85463	5e-05	0.00126722
ENSGALT00000025195	ENSGALG00000015626	RGS12	chr4:81552048-81626611	7.94797	12.6327	-0.668507	0.00315	0.0386446
ENSGALT00000022493	ENSGALG00000013869	IL20RA	chr3:54146103-54166542	43.803	1.47071	4.89645	5e-05	0.00126722
ENSGALT00000008246	ENSGALG00000005135	SERPINE2	chr9:7800340-7823704	504.329	222.561	1.18016	5e-05	0.00126722
ENSGALT00000034008	ENSGALG00000027165	RSFR	chr6:8804969-8806179	315.951	88.0133	1.84391	5e-05	0.00126722
ENSGALT00000018526	ENSGALG00000011355	Wnt10a	chr7:21883297-21892913	2.79415	1.0464	1.41697	0.00155	0.0218862
ENSGALT00000029550	ENSGALG00000005596	TLDC1	chr11:16229080-16241357	15.3122	28.274	-0.884798	0.0001	0.00232875
ENSGALT00000018523	ENSGALG00000011352	CCDC108	chr7:21821606-21838423	2.07624	4.47367	-1.10749	0.0027	0.0340365
ENSGALT00000002404	ENSGALG00000001583	TRAF1	chr17:8298124-8307502	4.14832	1.72312	1.2675	0.00175	0.0240093
ENSGALT00000002401	ENSGALG00000001580	ANP32B	chr28:1712017-1720854	65.2243	40.828	0.675851	0.0022	0.0289627
ENSGALT00000044454	ENSGALG00000025886	SUSD3	chr12:6644908-6670629	6.03446	0.624178	3.2732	5e-05	0.00126722
ENSGALT00000044456	ENSGALG00000027555	-	LGE22C19W28_E50C23:777680-808017	2.41731	5.01639	-1.05325	0.001	0.015433
ENSGALT00000030419	ENSGALG00000015398	-	chr1:88134547-88146089	28.5826	9.81534	1.54203	5e-05	0.00126722
ENSGALT00000033905	ENSGALG00000007048	SYNM	chr10:16360038-16376937	25.4021	38.7278	-0.608424	0.00445	0.049893
ENSGALT00000046166	ENSGALG00000028085	JAK3	JH375547.1:40252-46751	6.10667	1.21767	2.32626	5e-05	0.00126722
ENSGALT00000027385	ENSGALG00000016943	OLFM4	chr1:164871750-164897395	69.2407	5.22207	3.72893	5e-05	0.00126722
ENSGALT00000025144	ENSGALG00000015593	EPHA7	chr3:73318963-73462488	5.89363	11.357	-0.946357	0.0004	0.00741731
ENSGALT00000024677	ENSGALG00000015289	ARMC2	chr3:66560204-66617959	3.95067	8.38058	-1.08495	0.00125	0.0183702
ENSGALT00000008805	ENSGALG00000005481	ARHGEF3	chr12:8419789-8451084	33.3842	20.8292	0.680558	0.00295	0.0366962
ENSGALT00000042795	ENSGALG00000029002	-	chr1:127887753-127912171	1.33819	0.490259	1.44866	0.0024	0.0309695
ENSGALT00000022537	ENSGALG00000013900	MAP7	chr3:54395822-54447644	11.9957	23.8317	-0.990366	0.0001	0.00232875
ENSGALT00000015496	ENSGALG00000009516	-	chr6:30697747-30749866	23.1988	37.3784	-0.688152	0.0014	0.0201376
ENSGALT00000015492	ENSGALG00000009514	NRCAM	chr1:28525498-28668231	0.89849	2.41788	-1.42817	5e-05	0.00126722
ENSGALT00000019144	ENSGALG00000011715	hsp70	chr5:52784176-52786081	155.716	267.822	-0.782363	0.0007	0.0114947
ENSGALT00000019146	ENSGALG00000011717	-	chr1:47722679-47743419	13.6997	1.11921	3.61359	5e-05	0.00126722
ENSGALT00000016670	ENSGALG00000010250	-	LGE22C19W28_E50C23:713332-717769	795.01	402.839	0.980771	0.00025	0.00502076
ENSGALT00000033573	ENSGALG00000006402	NRROS	chr9:4185848-4189691	3.32165	1.28674	1.36817	0.0002	0.00421144
ENSGALT00000000499	ENSGALG00000000367	ASIC2	chr27:1768087-1844661	0.802188	3.26072	-2.02318	0.0039	0.0454731
ENSGALT00000000498	ENSGALG00000000366	RPS6KA1	chr23:114056-143603	40.5373	21.5945	0.908582	0.00015	0.00328101
ENSGALT00000011371	ENSGALG00000007028	-	chr4:8719088-8822178	4.70791	0.851954	2.46624	5e-05	0.00126722
ENSGALT00000043483	ENSGALG00000027417	NCKAP1L	AADN03015172.1:87-8785	7.02909	1.48209	2.24571	5e-05	0.00126722
ENSGALT00000012302	ENSGALG00000007607	IQCG	chr9:14579841-14596066	2.5021	8.07968	-1.69116	0.0006	0.0101682
ENSGALT00000043711	ENSGALG00000029169	HHEX	chr6:20253582-20257076	9.35772	4.33896	1.10881	0.00315	0.0386446
ENSGALT00000017230	ENSGALG00000010589	FLRT2	chr5:41460689-41463889	23.3671	37.4161	-0.679178	0.0029	0.0362072
ENSGALT00000019922	ENSGALG00000012200	GCH1	chr5:56229033-56245844	7.74291	2.01052	1.94531	0.00015	0.00328101
ENSGALT00000021364	ENSGALG00000013086	IKZF1	chr2:80612646-80685641	12.7843	1.52504	3.06745	5e-05	0.00126722
ENSGALT00000006090	ENSGALG00000003837	ADCY7	chr11:6010766-6037599	19.4035	6.87853	1.49614	5e-05	0.00126722
ENSGALT00000039119	ENSGALG00000008713	BIRC5	chr3:14764583-14765717	31.8002	11.2516	1.4989	5e-05	0.00126722
ENSGALT00000029081	ENSGALG00000018361	ND5	chrMT:13070-14888	80.3362	133.734	-0.735246	0.00135	0.0196185
ENSGALT00000029080	ENSGALG00000018360	cytb	chrMT:14892-16035	158.262	256.083	-0.694291	0.0022	0.0289627
ENSGALT00000029086	ENSGALG00000018366	ND3	chrMT:10775-11126	869.206	1548.89	-0.83347	0.0004	0.00741731
ENSGALT00000010225	ENSGALG00000006324	PFKFB3	chr1:3450217-3478178	10.3284	5.98284	0.787719	0.0013	0.0189406
ENSGALT00000010221	ENSGALG00000020791	CLCA2	chr8:14916578-14928355	1.33581	0.0650951	4.35902	0.00105	0.0160149
ENSGALT00000015079	ENSGALG00000009268	FGG	chr4:19803832-19811032	0.932514	5.48396	-2.55602	5e-05	0.00126722
ENSGALT00000018513	ENSGALG00000011344	TTLL2	chr3:41711696-41713292	1.97756	5.11317	-1.3705	0.0015	0.0214123
ENSGALT00000005541	ENSGALG00000003503	MYBL2	chr20:3952513-3969262	11.7762	6.23949	0.916376	0.0003	0.00585813
ENSGALT00000005545	ENSGALG00000003512	SPINK7	chr13:9876039-9900608	384.741	2031.91	-2.40087	5e-05	0.00126722
ENSGALT00000045204	ENSGALG00000028130	KIAA1644	chr1:69422919-69502176	0.647303	1.71611	-1.40663	0.001	0.015433
ENSGALT00000011493	ENSGALG00000007098	KIF21A	chr1:15150169-15234468	18.656	34.9819	-0.906968	5e-05	0.00126722
ENSGALT00000023033	ENSGALG00000014242	BEND4	chr4:67900126-67927419	2.56597	6.06676	-1.24142	0.0023	0.0299761
ENSGALT00000018840	ENSGALG00000011551	IGJ	chr4:49427341-49435676	609.556	6.90792	6.46336	5e-05	0.00126722
ENSGALT00000000640	ENSGALG00000000470	LMNB2	chr28:636057-661825	77.6601	41.6448	0.899036	0.00015	0.00328101
ENSGALT00000021778	ENSGALG00000027174	-	chr1:48017423-48018082	149.432	57.4203	1.37986	5e-05	0.00126722
ENSGALT00000038895	ENSGALG00000009262	FGB	chr4:19781103-19787443	3.52561	35.9206	-3.34887	5e-05	0.00126722
ENSGALT00000002464	ENSGALG00000001616	CDC45	chr15:664119-676502	15.6135	6.27053	1.31614	5e-05	0.00126722
ENSGALT00000041403	ENSGALG00000024490	TMEM156	chr4:69051411-69079212	5.97009	0.845162	2.82045	5e-05	0.00126722
ENSGALT00000016331	ENSGALG00000010050	LRFN2	chr3:27585424-27734936	0.756729	4.0158	-2.40784	5e-05	0.00126722
ENSGALT00000039333	ENSGALG00000026167	-	chr18:1970605-1985502	2.13739	0.215342	3.31115	0.0002	0.00421144
ENSGALT00000025589	ENSGALG00000015874	TTK	chr3:78612133-78643792	12.2102	6.68796	0.868449	0.00055	0.00954047
ENSGALT00000002093	ENSGALG00000001373	TRAF3IP3	chr26:3097401-3106046	9.43152	1.13067	3.06031	5e-05	0.00126722
ENSGALT00000025250	ENSGALG00000015662	LIPI	chr1:97342195-97364220	4.56957	1.14959	1.99094	5e-05	0.00126722
ENSGALT00000038452	ENSGALG00000023347	-	chr2:15793696-15802765	52.3055	21.5269	1.28083	5e-05	0.00126722
ENSGALT00000044684	ENSGALG00000027209	SPIC	chr1:55853191-55861278	16.5869	0.110771	7.22631	0.0001	0.00232875
ENSGALT00000045988	ENSGALG00000028246	-	chr1:167327554-167356169	157.791	16.9308	3.22029	0.00225	0.0294606
ENSGALT00000040755	ENSGALG00000024128	NCAPH	chr22:2937123-2946362	16.5479	9.13983	0.856412	0.0016	0.0224983
ENSGALT00000024075	ENSGALG00000014925	GPRC6A	chr3:63169252-63182225	0.916158	2.21247	-1.27199	0.0008	0.0129732
ENSGALT00000014248	ENSGALG00000008759	LAMP3	chr9:15845909-15857555	28.2311	15.3695	0.877219	0.0018	0.0245758
ENSGALT00000014245	ENSGALG00000008756	PLEK	chr3:11215024-11230471	14.3938	5.40393	1.41337	5e-05	0.00126722
ENSGALT00000037717	ENSGALG00000014690	SLC12A2	chrZ:56515929-56567793	62.6165	136.297	-1.12214	5e-05	0.00126722
ENSGALT00000005159	ENSGALG00000003258	DNAAF1	chr11:2470646-2483811	10.895	22.3567	-1.03704	0.0003	0.00585813
ENSGALT00000004826	ENSGALG00000003053	PRDX6	chr8:4296030-4302926	97.4293	169.815	-0.801539	0.00015	0.00328101
ENSGALT00000038898	ENSGALG00000012070	CYP24A1	chr20:12692258-12699688	1.62343	0.419592	1.95199	0.00035	0.00665039
ENSGALT00000016526	ENSGALG00000010163	LGR5	chr1:36192579-36280194	1.92089	4.2976	-1.16176	0.00025	0.00502076
ENSGALT00000018300	ENSGALG00000011222	IL12RB2	chr8:27549757-27564574	2.66314	0.466176	2.51418	5e-05	0.00126722
ENSGALT00000036292	ENSGALG00000002016	PRKCD	chr12:1321863-1352568	30.8693	18.8298	0.713154	0.00375	0.0440274
ENSGALT00000039576	ENSGALG00000001745	PSTPIP2	chrZ:2160138-2176167	9.4756	1.77777	2.41415	5e-05	0.00126722
ENSGALT00000020539	ENSGALG00000012576	RASEF	chrZ:39574348-39615592	12.4156	19.7051	-0.666411	0.0036	0.042621
ENSGALT00000019429	ENSGALG00000011906	-	chr2:44049633-44214246	5.34265	12.8976	-1.27148	0.00015	0.00328101
ENSGALT00000045388	ENSGALG00000028470	GSR	chr4:34063267-34073559	19.0817	11.6824	0.707854	0.00165	0.0230673
ENSGALT00000012325	ENSGALG00000007620	GFRA3	chr13:17580931-17584931	5.03622	11.4817	-1.18892	0.0016	0.0224983
ENSGALT00000032601	ENSGALG00000009740	RASGRP1	chr5:29940333-29974856	10.4367	5.75306	0.859263	0.002	0.0266404
ENSGALT00000019165	ENSGALG00000011732	CCR5	chr2:43257826-43263465	24.5039	5.41642	2.1776	5e-05	0.00126722
ENSGALT00000019168	ENSGALG00000011735	CCXCR1-L	chr2:43321684-43322692	7.12479	0.648801	3.457	5e-05	0.00126722
ENSGALT00000016992	ENSGALG00000010435	RASGRP3	chr3:30420674-30444025	9.83885	5.61852	0.8083	0.00355	0.0421765
ENSGALT00000004747	ENSGALG00000003003	CCL20	chr9:9020463-9022561	24.1555	1.99401	3.59861	5e-05	0.00126722
ENSGALT00000014492	ENSGALG00000008911	RNF208	chr17:974721-975519	5.51143	1.7735	1.63583	0.0009	0.0142269
ENSGALT00000007966	ENSGALG00000004967	MAPK15	chr2:148544748-148561158	4.67018	10.6826	-1.19372	0.0008	0.0129732
ENSGALT00000024442	ENSGALG00000015147	ALDH1A1	chrZ:35753340-35806349	42.4418	91.3707	-1.10624	5e-05	0.00126722
ENSGALT00000006611	ENSGALG00000004158	GPT2	chr11:7219525-7234742	12.0228	26.5154	-1.14105	5e-05	0.00126722
ENSGALT00000006617	ENSGALG00000004162	SLC16A6	chr18:8080241-8086435	7.84906	1.92289	2.02924	5e-05	0.00126722
ENSGALT00000006616	ENSGALG00000004161	CCNB2	chr10:6313606-6321500	46.0217	21.8216	1.07656	5e-05	0.00126722
ENSGALT00000024919	ENSGALG00000015454	CA8	chr2:112413503-112453419	6.37343	10.8817	-0.771767	0.00305	0.0376634
ENSGALT00000006863	ENSGALG00000004310	TTYH3	chr14:3242658-3274038	32.2524	19.3998	0.733361	0.0031	0.0381695
ENSGALT00000023059	ENSGALG00000014258	LIMCH1	chr4:68063616-68230063	13.9594	22.2583	-0.673106	0.0024	0.0309695
ENSGALT00000003397	ENSGALG00000002167	PATL2	chr10:821409-827514	4.40533	1.24865	1.81888	5e-05	0.00126722
ENSGALT00000022187	ENSGALG00000013640	MBP	chr2:90566390-90584146	121.27	215.664	-0.830563	0.00055	0.00954047
ENSGALT00000021577	ENSGALG00000013208	CENPE	chr4:60597387-60634806	15.3963	8.38751	0.876272	0.0001	0.00232875
ENSGALT00000027753	ENSGALG00000017180	DYNC2H1	chr1:181451102-181589260	11.665	20.1148	-0.786071	0.00085	0.0136145
ENSGALT00000002440	ENSGALG00000001605	PPM1J	chr26:3499166-3506175	5.45368	1.23081	2.14763	5e-05	0.00126722
ENSGALT00000002910	ENSGALG00000001875	TNFRSF4	chr21:2547201-2552218	8.18318	1.52544	2.42344	5e-05	0.00126722
ENSGALT00000033721	ENSGALG00000020986	GPR35	chr9:4797354-4799022	2.45204	0.306355	3.00071	0.00065	0.0108312
ENSGALT00000016352	ENSGALG00000010057	KIF6	chr3:28295092-28437362	3.12089	9.27263	-1.57102	5e-05	0.00126722
ENSGALT00000026404	ENSGALG00000016369	FBXO32	chr2:137644050-137668702	55.1301	33.0486	0.738249	0.0006	0.0101682
ENSGALT00000038472	ENSGALG00000023355	TMEM154	chr4:33309103-33320854	3.87468	1.68892	1.19797	0.0031	0.0381695
ENSGALT00000040775	ENSGALG00000003141	SMAP2	chr23:4835191-4847417	18.0099	9.34998	0.945752	0.0003	0.00585813
ENSGALT00000024585	ENSGALG00000015235	scyc1	chr1:83400069-83404445	14.8748	0.839381	4.1474	5e-05	0.00126722
ENSGALT00000009864	ENSGALG00000006110	PLK1	chr14:6884684-6889434	22.538	8.46998	1.41193	5e-05	0.00126722
ENSGALT00000040488	ENSGALG00000024011	Ex-FABP	chr17:501841-504845	753.881	279.311	1.43246	5e-05	0.00126722
ENSGALT00000012982	ENSGALG00000007996	ANKRD44	chr7:9559011-9626849	38.6909	17.1047	1.1776	5e-05	0.00126722
ENSGALT00000025981	ENSGALG00000016128	B3GALT5	chr1:107444586-107446093	12.8963	0.50715	4.6684	5e-05	0.00126722
ENSGALT00000020937	ENSGALG00000012836	PRC1	chr10:19561548-19563276	10.9439	3.78237	1.53276	0.00025	0.00502076
ENSGALT00000029084	ENSGALG00000018364	ND4	chrMT:11195-12863	44.1254	73.2084	-0.730401	0.0027	0.0340365
ENSGALT00000013580	ENSGALG00000008340	FES	chr10:19587024-19592804	6.49867	2.04599	1.66734	5e-05	0.00126722
ENSGALT00000043525	ENSGALG00000026069	CD55	chr26:2614390-2618174	32.3435	12.9652	1.31883	5e-05	0.00126722
ENSGALT00000026982	ENSGALG00000016719	TNFRSF21	chr3:109558089-109588428	13.8115	6.04147	1.1929	5e-05	0.00126722
ENSGALT00000026980	ENSGALG00000016718	ADGRF5	chr3:109500726-109534703	12.3467	6.43959	0.939081	5e-05	0.00126722
ENSGALT00000001727	ENSGALG00000001149	ADGRG5	chr11:540587-543653	1.01801	0.134406	2.92107	0.00175	0.0240093
ENSGALT00000003270	ENSGALG00000002097	-	chr10:890805-892892	11.9949	31.865	-1.40956	0.0001	0.00232875
ENSGALT00000008512	ENSGALG00000005309	TKT	chr12:6937216-6960127	96.7898	51.7355	0.903701	5e-05	0.00126722
ENSGALT00000043446	ENSGALG00000026794	KIAA1456	chr4:64216396-64317827	0.428655	1.2285	-1.51901	0.0014	0.0201376
ENSGALT00000044957	ENSGALG00000026998	HTR7	chr6:19135176-19169965	0.892833	0.383971	1.21739	0.004	0.0462884
ENSGALT00000016183	ENSGALG00000009956	ESPL1	JH375554.1:13497-26199	3.92333	2.09132	0.90766	0.00155	0.0218862
ENSGALT00000003641	ENSGALG00000002316	[4Fe-4S]	chr14:13202042-13206373	16.9208	9.27736	0.867012	0.00285	0.0356882
ENSGALT00000034053	ENSGALG00000005338	RPS21	chr20:8282586-8286470	146.819	75.2732	0.963827	0.0001	0.00232875
ENSGALT00000013070	ENSGALG00000008055	SYT13	chr5:21620327-21632900	5.85605	2.21276	1.40408	0.00155	0.0218862
ENSGALT00000001122	ENSGALG00000000775	CTSS	chr25:1700502-1705069	204.967	93.8906	1.12634	5e-05	0.00126722
ENSGALT00000043207	ENSGALG00000024372	BFIV21	chr16:59615-62099	298.367	134.081	1.15399	0.00065	0.0108312
ENSGALT00000011536	ENSGALG00000007121	TNFSF8	chr17:2602626-2616255	3.12934	0.191541	4.03014	0.001	0.015433
ENSGALT00000011538	ENSGALG00000007123	-	chr4:9317484-9318803	11.1905	4.40981	1.34348	0.00095	0.0148235
ENSGALT00000036620	ENSGALG00000022788	NIPAL2	chr2:127319286-127366379	7.42051	14.9904	-1.01445	0.00155	0.0218862
ENSGALT00000012841	ENSGALG00000007911	CHL1	chr12:17219614-17297334	13.0267	7.16423	0.862584	0.0005	0.00896716
ENSGALT00000027917	ENSGALG00000017267	THRSP	chr1:192074425-192075857	1.78229	6.34857	-1.8327	0.00055	0.00954047
ENSGALT00000006963	ENSGALG00000004365	WDR66	chr15:5691073-5704256	3.56302	7.96283	-1.16018	0.0021	0.0277108
ENSGALT00000043161	ENSGALG00000026383	TMSB4X	chr1:122807091-122808710	2965.04	1558.44	0.927954	0.002	0.0266404
ENSGALT00000014112	ENSGALG00000008666	CTLA4	chr7:12909912-12913364	17.6435	7.11507	1.31019	0.0005	0.00896716
ENSGALT00000014115	ENSGALG00000008669	CD28	chr7:12943025-12955241	10.1854	0.912878	3.47994	5e-05	0.00126722
ENSGALT00000003455	ENSGALG00000002206	SNX22	chr10:807605-809314	3.89794	1.12825	1.78863	0.00085	0.0136145
ENSGALT00000040203	ENSGALG00000007454	PDCD1	chr9:14364680-14369814	7.62264	1.65763	2.20117	0.0001	0.00232875
ENSGALT00000045474	ENSGALG00000026484	RUNX2	chr3:108988859-109073478	3.93779	1.46032	1.4311	5e-05	0.00126722
ENSGALT00000024702	ENSGALG00000015306	OSTM1	chr3:66950855-66961817	23.5686	12.6395	0.898923	0.0003	0.00585813
ENSGALT00000008254	ENSGALG00000005141	-	JH375182.1:187562-380436	4.85488	8.38611	-0.788567	0.0006	0.0101682
ENSGALT00000027775	ENSGALG00000017189	C1H11ORF70	chr1:181959694-181979710	4.28665	11.994	-1.48439	0.00015	0.00328101
ENSGALT00000027770	ENSGALG00000017184	MMP7	chr1:181775555-181779895	268.199	0.57902	8.85547	5e-05	0.00126722
ENSGALT00000010724	ENSGALG00000006639	CEP55	chr6:19961894-19974521	7.73226	3.70838	1.0601	0.00405	0.0467393
ENSGALT00000002930	ENSGALG00000001894	-	chr21:2572083-2576246	4.32225	0.284979	3.92285	0.00085	0.0136145
ENSGALT00000001914	ENSGALG00000001261	CFAP52	chr18:2155416-2176329	7.57526	18.8576	-1.31577	5e-05	0.00126722
ENSGALT00000007372	ENSGALG00000004627	LAMC2	chr8:7505061-7518159	4.56463	1.86364	1.29237	0.00025	0.00502076
ENSGALT00000040639	ENSGALG00000024075	IL10R1	chr24:5424231-5428001	2.8615	0.43135	2.72984	5e-05	0.00126722
ENSGALT00000021059	ENSGALG00000012913	PKP2	chr1:58971759-59016900	2.2231	4.92511	-1.14758	0.0004	0.00741731
ENSGALT00000017391	ENSGALG00000010692	LRP8	chr8:23561279-23710577	4.42992	0.982706	2.17245	5e-05	0.00126722
ENSGALT00000035150	ENSGALG00000001189	NCF1	chr19:2637326-2644145	10.2288	1.65857	2.62463	5e-05	0.00126722
ENSGALT00000006130	ENSGALG00000003857	ITK	chr13:10737033-10764716	5.24368	0.292443	4.16435	5e-05	0.00126722
ENSGALT00000003456	ENSGALG00000002207	ATP6V1G3	chr8:2100044-2111059	7.27304	42.2135	-2.53708	5e-05	0.00126722
ENSGALT00000020484	ENSGALG00000012541	MB	chr1:51849853-51853554	66.2077	117.149	-0.823277	0.0007	0.0114947
ENSGALT00000004865	ENSGALG00000003078	MMD	chr18:5919931-5933224	35.167	17.2402	1.02844	5e-05	0.00126722
ENSGALT00000031707	ENSGALG00000019932	-	chr3:66368700-66401539	4.3465	14.555	-1.74359	5e-05	0.00126722
ENSGALT00000016105	ENSGALG00000009903	IFN-gamma	chr1:35013707-35017857	5.30954	0	inf	5e-05	0.00126722

## Sheet: dysregulated lncRNAs
transcript_id	gene_id	gene_name	gene_location	S_FPKM	N_FPKM	log2(foldchange)	pvalue	qvalue
ALDBGALT0000004576	ALDBGALG0000003206	-	chr25:1219713-1222838	8.73695	1.77203	2.30173	5e-05	0.00126722
ALDBGALT0000003401	ALDBGALG0000002377	-	chr2:120087981-120126365	8.68371	0.46285	4.2297	5e-05	0.00126722
ALDBGALT0000000272	ALDBGALG0000000193	-	chr1:72361642-72366335	5.34161	1.90482	1.48762	5e-05	0.00126722
LNC_001191	XLOC_044796	-	chr7:33912001-33996746	2.28936	7.79555	-1.76771	0.00385	0.0450142
ALDBGALT0000000518	ALDBGALG0000000353	-	chr1:118206303-118209481	0.768741	2.10546	-1.45356	0.00185	0.0250765
ALDBGALT0000008817	ALDBGALG0000006075	-	chrZ:44315612-44320341	0.643498	2.15201	-1.74168	0.0001	0.00232875
LNC_001067	XLOC_040901	-	chr5:36761083-36810951	0.42347	1.75053	-2.04746	5e-05	0.00126722
LNC_001013	XLOC_039065	-	chr5:36521979-36535662	0.487037	2.57117	-2.40032	5e-05	0.00126722
LNC_000291	XLOC_011141	-	chr1:109707886-109712798	17.7877	9.1679	0.956213	0.00015	0.00328101
LNC_000146	XLOC_005084	-	chr1:23710479-23712737	0	0.616754	#NAME?	5e-05	0.00126722
ALDBGALT0000001956	ALDBGALG0000001358	-	chr12:360730-371268	2.21748	1.00361	1.14372	0.00255	0.0324842
LNC_000703	XLOC_027143	-	chr21:2612248-2616752	0.772114	0.161734	2.25519	0.0002	0.00421144
ALDBGALT0000006540	ALDBGALG0000004533	-	chr5:12587956-12589029	26.5072	50.3218	-0.924801	0.0005	0.00896716
ALDBGALT0000000945	ALDBGALG0000000651	-	chr1:45404129-45405677	4.42618	15.953	-1.84969	0.0016	0.0224983
ALDBGALT0000005238	ALDBGALG0000003668	-	chr3:2430871-2438796	5.60039	10.1407	-0.856563	0.0018	0.0245758
LNC_000607	XLOC_023270	-	chr2:12668628-12705659	0.73052	3.07183	-2.0721	0.0014	0.0201376
LNC_000608	XLOC_023270	-	chr2:12668628-12705659	0.290955	1.32309	-2.18504	0.00085	0.0136145
ALDBGALT0000006513	ALDBGALG0000004515	-	chr5:7664229-7665862	2.57902	0	inf	5e-05	0.00126722
ALDBGALT0000007828	ALDBGALG0000005397	-	chr8:10827138-10828116	5.51993	1.86422	1.56608	0.00085	0.0136145
ALDBGALT0000002429	ALDBGALG0000001696	-	chr14:3290988-3298322	1.80831	0.903041	1.00178	0.00295	0.0366962
ALDBGALT0000004133	ALDBGALG0000002886	-	chr20:8686410-8687354	12.7498	5.42747	1.23213	0.0027	0.0340365
LNC_001233	XLOC_046477	-	chr8:23780219-23791775	0.180237	1.08667	-2.59195	5e-05	0.00126722
ALDBGALT0000007629	ALDBGALG0000005269	-	chr7:5651260-5652739	5.30666	1.68362	1.65624	0.0035	0.0418763
ALDBGALT0000008391	ALDBGALG0000005777	-	chrZ:10759622-10760490	19.6331	4.26113	2.20398	5e-05	0.00126722
ALDBGALT0000008317	ALDBGALG0000005725	-	chr9:22888529-22896648	0.976059	0.28899	1.75595	0.0001	0.00232875
LNC_001312	XLOC_048787	-	chrZ:50246677-50262216	0.295665	1.13137	-1.93603	5e-05	0.00126722
LNC_000228	XLOC_008670	-	chr1:177867151-177880104	0.295704	1.05255	-1.83166	0.00145	0.0207511
LNC_000847	XLOC_032634	-	chr3:18665647-18673367	0.359741	2.08688	-2.53632	5e-05	0.00126722
ALDBGALT0000006129	ALDBGALG0000004254	-	chr4:3450226-3451753	45.1551	24.9348	0.856732	0.0006	0.0101682
ALDBGALT0000007297	ALDBGALG0000005053	-	chr6:18154931-18157842	10.3294	3.75295	1.46066	5e-05	0.00126722
ALDBGALT0000007298	ALDBGALG0000005054	-	chr6:18163328-18170347	2.43455	0.726372	1.74487	5e-05	0.00126722
LNC_000395	XLOC_014536	-	chr11:6063223-6066602	1.98234	0.765725	1.3723	0.0005	0.00896716
ALDBGALT0000002818	ALDBGALG0000001970	-	chr18:8078102-8078994	8.72151	1.95099	2.16037	5e-05	0.00126722
LNC_000975	XLOC_037268	-	chr4:53096729-53138153	2.75895	0.520482	2.4062	0.0011	0.016598
LNC_000639	XLOC_024566	-	chr2:66136367-66141946	0.16894	0.661338	-1.96887	0.0044	0.0496282
ALDBGALT0000005813	ALDBGALG0000004049	-	chr4:23185603-23200024	3.23441	8.46295	-1.38766	5e-05	0.00126722
ALDBGALT0000006421	ALDBGALG0000004455	-	chr4:75069783-75364495	0.272462	0.729071	-1.42001	0.00445	0.049893
ALDBGALT0000000474	ALDBGALG0000000329	-	chr1:109900598-109902289	4.24439	1.35478	1.6475	0.0006	0.0101682
LNC_000434	XLOC_016007	-	chr13:3264293-3284374	0.369573	0.756811	-1.03407	0.00335	0.040569
LNC_000940	XLOC_035925	-	chr4:76578170-76589900	1.01785	3.40635	-1.7427	5e-05	0.00126722
LNC_000867	XLOC_033313	-	chr3:53227042-53228311	0	0.917541	#NAME?	0.00015	0.00328101
LNC_000011	XLOC_000455	-	AADN03010994.1:14-14895	1.52033	0.0864165	4.13693	5e-05	0.00126722
ALDBGALT0000006783	ALDBGALG0000004703	-	chr5:662768-663814	8.45182	3.78526	1.15887	0.0044	0.0496282
ALDBGALT0000007256	ALDBGALG0000005024	-	chr6:7832392-7867965	1.20376	6.21404	-2.36799	5e-05	0.00126722
LNC_000440	XLOC_016232	-	chr13:16099292-16101005	1.0738	4.37314	-2.02594	0.0025	0.0319917
LNC_000389	XLOC_014352	-	chr11:19046500-19068390	0.187522	0.675479	-1.84885	0.0019	0.0255294
ALDBGALT0000001141	ALDBGALG0000000797	-	chr1:89873323-89887644	0.0908221	1.55814	-4.10064	5e-05	0.00126722
ALDBGALT0000003095	ALDBGALG0000002167	-	chr2:35776951-35780458	4.07022	0.9112	2.15927	5e-05	0.00126722
ALDBGALT0000007230	ALDBGALG0000005013	-	chr6:2579510-2586549	1.92658	0.181694	3.40645	5e-05	0.00126722
ALDBGALT0000007232	ALDBGALG0000005015	-	chr6:3939315-3950049	12.8293	85.911	-2.7434	0.0037	0.0436827
ALDBGALT0000003210	ALDBGALG0000002244	-	chr2:63105585-63114624	2.32888	0.473261	2.29893	5e-05	0.00126722
LNC_000059	XLOC_002253	-	AADN03021057.1:460-3846	7.85776	0.672883	3.54569	5e-05	0.00126722
LNC_000611	XLOC_023389	-	chr2:17568505-17574056	0.473711	1.28624	-1.44108	0.00115	0.0171992
ALDBGALT0000000366	ALDBGALG0000000253	-	chr1:91647000-91647713	8.19523	2.23906	1.87189	0.0002	0.00421144
LNC_000558	XLOC_021307	-	chr2:49714477-49727956	7.30139	0	inf	0.0009	0.0142269
ALDBGALT0000006357	ALDBGALG0000004410	-	chr4:53082519-53095801	2.3998	0.224392	3.41882	5e-05	0.00126722
ALDBGALT0000002182	ALDBGALG0000001525	-	chr13:14844090-14846496	0.387493	1.93352	-2.31899	0.001	0.015433
ALDBGALT0000004050	ALDBGALG0000002831	-	chr2:141256421-141259228	9.29503	4.70425	0.982494	0.00195	0.0261183
LNC_000403	XLOC_014859	-	chr12:376017-384793	1.27207	0.555083	1.1964	0.00065	0.0108312
LNC_000317	XLOC_011793	-	chr1:149581510-149592855	1.68928	4.34073	-1.36153	0.0019	0.0255294
LNC_001027	XLOC_039408	-	chr5:49140788-49189039	0.914063	1.53007	-0.743234	0.0016	0.0224983
LNC_001026	XLOC_039364	-	chr5:46570973-46594548	0.908453	0.0857036	3.40598	5e-05	0.00126722
ALDBGALT0000007538	ALDBGALG0000005213	-	chr7:30764068-30766379	2.4544	9.09249	-1.8893	5e-05	0.00126722
ALDBGALT0000007026	ALDBGALG0000004872	-	chr5:58321640-58326372	0.639586	0.196199	1.70482	0.00175	0.0240093
LNC_000148	XLOC_005186	-	chr1:30974528-30976570	0.176935	0.735628	-2.05575	0.0039	0.0454731
ALDBGALT0000006953	ALDBGALG0000004818	-	chr5:42869531-42883837	0.51989	1.45237	-1.48213	0.004	0.0462884
ALDBGALT0000008065	ALDBGALG0000005570	-	chr9:8435433-8458236	1.02082	2.47724	-1.279	0.00065	0.0108312
ALDBGALT0000006524	ALDBGALG0000004521	-	chr5:10146534-10180472	0.312454	0.917463	-1.55401	0.0036	0.042621
LNC_000042	XLOC_001687	-	AADN03017763.1:512-1163	41.3017	15.7163	1.39394	5e-05	0.00126722
ALDBGALT0000002260	ALDBGALG0000001572	-	chr13:7140385-7152938	1.05114	0.332342	1.66121	0.00425	0.0482903
LNC_001220	XLOC_045973	-	chr8:5629184-5630970	1.83624	0.29847	2.62109	0.0007	0.0114947
LNC_000564	XLOC_021517	-	chr2:60099184-60113166	0.376606	1.01861	-1.43548	0.00045	0.00821845
ALDBGALT0000006687	ALDBGALG0000004635	-	chr5:42185124-42232471	0.935343	0.211726	2.1433	0.00045	0.00821845
LNC_000547	XLOC_020590	-	chr2:14461785-14463686	0.793762	0	inf	5e-05	0.00126722
LNC_000281	XLOC_010899	-	chr1:99746835-99760574	0.247938	1.12926	-2.18733	0.00025	0.00502076
ALDBGALT0000004525	ALDBGALG0000003171	-	chr24:4301062-4301821	2.17735	0.433345	2.32898	0.00395	0.0458666
ALDBGALT0000004788	ALDBGALG0000003358	-	chr3:2610345-2619582	4.14315	8.49154	-1.0353	0.00255	0.0324842
ALDBGALT0000008772	ALDBGALG0000006042	-	chrZ:26528176-26529745	13.621	26.5705	-0.963993	0.0004	0.00741731
ALDBGALT0000005074	ALDBGALG0000003554	-	chr3:67427077-67428394	13.9223	27.9318	-1.00452	0.00055	0.00954047
LNC_001004	XLOC_038437	-	chr5:14216799-14221138	1.31195	0.258984	2.34078	0.0005	0.00896716
ALDBGALT0000003154	ALDBGALG0000002208	-	chr2:51158926-51165747	1.33713	0.128446	3.3799	5e-05	0.00126722
ALDBGALT0000008166	ALDBGALG0000005642	-	chr9:3201389-3209606	0.694287	2.56026	-1.88269	5e-05	0.00126722
ALDBGALT0000002946	ALDBGALG0000002064	-	chr2:1830572-1832225	6.81705	13.2316	-0.956764	0.0035	0.0418763
ALDBGALT0000005567	ALDBGALG0000003883	-	chr3:79495798-79607311	7.70432	27.3255	-1.82651	5e-05	0.00126722
ALDBGALT0000004814	ALDBGALG0000003375	-	chr3:6060716-6066123	0.0749592	0.911243	-3.60366	0.00315	0.0386446
ALDBGALT0000001572	ALDBGALG0000001119	-	chr10:11662521-11688705	0.899509	0.245023	1.87622	0.00055	0.00954047
LNC_000723	XLOC_027761	-	chr23:200261-202549	117.58	6.64516	4.14519	5e-05	0.00126722
ALDBGALT0000001746	ALDBGALG0000001228	-	chr11:663722-664753	7.44236	2.37446	1.64816	0.00085	0.0136145
LNC_000085	XLOC_003256	-	AADN03026673.1:4253-5342	1.60201	4.33739	-1.43694	0.00285	0.0356882
ALDBGALT0000003470	ALDBGALG0000002431	-	chr2:138445487-138446290	18.5628	7.59533	1.28923	0.00065	0.0108312
LNC_000272	XLOC_010372	-	chr1:78557152-78601027	36.0381	13.9502	1.36924	5e-05	0.00126722
ALDBGALT0000008384	ALDBGALG0000005772	-	chrZ:9304547-9307448	9.90971	2.27302	2.12423	5e-05	0.00126722
LNC_000661	XLOC_025407	-	chr2:119267925-119275681	0.0544863	0.789993	-3.85787	0.00435	0.0491626
LNC_001062	XLOC_040776	-	chr5:31978907-31998608	0.0426765	0.846252	-4.30957	0.002	0.0266404
LNC_000924	XLOC_035390	-	chr4:57542643-57575664	1.39792	2.77147	-0.98737	5e-05	0.00126722
ALDBGALT0000001252	ALDBGALG0000000874	-	chr1:112543694-112549790	4.46667	8.23007	-0.881706	0.00355	0.0421765
LNC_000678	XLOC_025902	-	chr2:147877982-147883077	3.96101	0	inf	0.0002	0.00421144
ALDBGALT0000001874	ALDBGALG0000001306	-	chr11:6008114-6009164	11.7369	3.69065	1.6691	5e-05	0.00126722
LNC_000351	XLOC_012640	-	chr10:6365609-6367428	1.53466	4.46184	-1.53972	0.00295	0.0366962
LNC_000907	XLOC_035004	-	chr4:41843193-41920110	0	4.0375	#NAME?	5e-05	0.00126722
ALDBGALT0000003515	ALDBGALG0000002454	-	chr2:148045054-148045999	8.29968	18.3157	-1.14195	0.00235	0.030487
LNC_001053	XLOC_040262	-	chr5:19788899-19801399	0.319698	0.795575	-1.31529	0.0025	0.0319917
ALDBGALT0000008204	ALDBGALG0000005664	-	chr9:7796896-7799209	4.4433	1.29494	1.77875	5e-05	0.00126722
ALDBGALT0000007675	ALDBGALG0000005297	-	chr7:12968809-12973053	5.33411	0.614413	3.11797	0.00055	0.00954047
LNC_000967	XLOC_037047	-	chr4:39837024-39908347	1.20125	2.30157	-0.938084	5e-05	0.00126722
ALDBGALT0000004203	ALDBGALG0000002935	-	chr20:5713779-5729577	7.01774	3.76593	0.897999	0.0034	0.0409403
LNC_000086	XLOC_003257	-	AADN03026673.1:5397-6794	2.197	5.6823	-1.37094	0.00185	0.0250765
LNC_000167	XLOC_006337	-	chr1:75192269-75198167	3.68094	6.07407	-0.72259	0.00415	0.0474086
LNC_000188	XLOC_007208	-	chr1:103236858-103243264	0.577431	1.69102	-1.55017	0.0039	0.0454731
ALDBGALT0000003599	ALDBGALG0000002509	-	chr2:15351396-15355078	1.57101	5.04337	-1.6827	0.00035	0.00665039
ALDBGALT0000006420	ALDBGALG0000004454	-	chr4:74812700-74858661	0.681029	3.86269	-2.50382	0.0003	0.00585813
LNC_000069	XLOC_002649	-	AADN03023334.1:3253-6315	31.0897	6.27038	2.30981	5e-05	0.00126722
ALDBGALT0000003678	ALDBGALG0000002560	-	chr2:41848682-41853482	20.1138	10.4718	0.941671	0.0001	0.00232875
ALDBGALT0000008285	ALDBGALG0000005709	-	chr9:20677426-20829809	1.23307	3.96356	-1.68454	0.00025	0.00502076
ALDBGALT0000003244	ALDBGALG0000002267	-	chr2:73774092-73789880	3.51844	10.2635	-1.54452	5e-05	0.00126722
LNC_001258	XLOC_047174	-	chr9:20163382-20172132	0.489779	1.62012	-1.7259	0.0002	0.00421144
ALDBGALT0000000294	ALDBGALG0000000207	-	chr1:77764222-77776834	4.17001	0.722874	2.52823	5e-05	0.00126722
LNC_000234	XLOC_009083	-	chr1:7170517-7209654	3.85754	1.8196	1.08406	0.0017	0.0236297
LNC_000359	XLOC_012908	-	chr10:14063900-14068127	0.295091	1.27422	-2.11039	0.0001	0.00232875
LNC_001242	XLOC_046822	-	chr9:9051425-9119137	1.86447	4.42302	-1.24627	0.0004	0.00741731
ALDBGALT0000002739	ALDBGALG0000001914	-	chr17:8178874-8184189	0.121582	0.951453	-2.9682	0.00025	0.00502076
LNC_001151	XLOC_043683	-	chr7:24659036-24669016	0.0989966	0.908463	-3.19798	0.0009	0.0142269
ALDBGALT0000002259	ALDBGALG0000001572	-	chr13:7140385-7152938	7.20159	1.96703	1.8723	5e-05	0.00126722
ALDBGALT0000002251	ALDBGALG0000001566	-	chr13:3305725-3314217	0.790465	0.2301	1.78044	0.00015	0.00328101

## Sheet: dysregulated circRNAs
ID	S_readcount	N_readcount	log2FoldChange	pval	padj
gga_circ_0001228	1019.67	11.2439	5.8651	3.854e-06	0.0068678
gga_circ_0001233	247.548	0.582166	6.7126	9.0388e-05	0.080535
gga_circ_0000083	6.66105	0	5.0398	0.0082473	0.80437
gga_circ_0000169	5.23602	0	4.5933	0.019882	0.80437
gga_circ_0000174	4.03304	0	4.2599	0.033854	0.80437
gga_circ_0000175	5.3918	0	4.6148	0.019291	0.80437
gga_circ_0000181	0	4.07671	-4.2821	0.030775	0.80437
gga_circ_0000184	4.73232	0	4.4182	0.026727	0.80437
gga_circ_0000186	3.81785	0	4.3605	0.027733	0.80437
gga_circ_0000202	8.76536	0	5.3501	0.0044147	0.80437
gga_circ_0000203	10.0876	0	4.8047	0.016445	0.80437
gga_circ_0000496	6.88976	0	5.0874	0.0075125	0.80437
gga_circ_0000847	6.01833	0	4.9576	0.0095016	0.80437
gga_circ_0000997	4.34135	0	4.5252	0.02106	0.80437
gga_circ_0001018	0	4.16358	-4.3321	0.028277	0.80437
gga_circ_0001221	20.2048	0	4.4727	0.031312	0.80437
gga_circ_0001222	10.9394	0	4.5744	0.025046	0.80437
gga_circ_0001223	14.5978	0	4.9951	0.012677	0.80437
gga_circ_0001224	14.7833	0	4.6879	0.021813	0.80437
gga_circ_0001227	265.433	1.51919	5.3948	0.0035407	0.80437
gga_circ_0001229	192.84	0	4.5964	0.028167	0.80437
gga_circ_0001238	4.66605	0	4.4243	0.026443	0.80437
gga_circ_0001244	9.02054	0	4.7831	0.016598	0.80437
gga_circ_0001483	0	25.1962	-4.9388	0.01513	0.80437
gga_circ_0001499	194.847	0	4.4699	0.033387	0.80437
gga_circ_0001530	0	5.40031	-4.4937	0.022921	0.80437
gga_circ_0001586	10.4191	0	5.6073	0.0024096	0.80437
gga_circ_0001644	4.61311	0	4.4159	0.026628	0.80437
gga_circ_0001761	0	3.99417	-4.2761	0.030911	0.80437
gga_circ_0001863	3.53276	0	4.2631	0.032313	0.80437
gga_circ_0001928	4.11588	0	4.2781	0.032967	0.80437
gga_circ_0002085	6.00824	0	4.9247	0.010281	0.80437
gga_circ_0002086	5.3059	0	4.6257	0.018763	0.80437
gga_circ_0002628	4.31812	0	4.5093	0.021711	0.80437
gga_circ_0002720	0	3.90145	-4.2395	0.032839	0.80437
gga_circ_0002777	13.6735	0	4.7371	0.019847	0.80437
gga_circ_0002888	0	14.4082	-4.7735	0.018213	0.80437
gga_circ_0003289	4.80526	0	4.6338	0.017564	0.80437
gga_circ_0003436	0	25.6185	-5.0268	0.013004	0.80437
gga_circ_0003675	1.03406	16.5373	-3.4518	0.016315	0.80437
gga_circ_0003676	76.2704	551.471	-2.6338	0.021656	0.80437
gga_circ_0003679	129.752	940.772	-2.6404	0.020642	0.80437
gga_circ_0003696	4.60301	0	4.4043	0.027186	0.80437
gga_circ_0003739	78.9248	5.53798	3.4805	0.0055215	0.80437
gga_circ_0003740	69.8212	8.97308	2.7355	0.016601	0.80437
gga_circ_0003741	55.6408	7.00634	2.7325	0.02183	0.80437
gga_circ_0003874	6.04461	0	4.7728	0.01456	0.80437
gga_circ_0004057	0	4.87604	-4.3572	0.028622	0.80437
gga_circ_0004196	3.92392	0	4.3832	0.026795	0.80437
gga_circ_0004355	0	4.51259	-4.2702	0.032687	0.80437
gga_circ_0004485	5.31886	0	4.6142	0.019171	0.80437
gga_circ_0004560	0	5.14402	-4.6023	0.017895	0.80437
gga_circ_0004740	5.55748	0	4.6662	0.017572	0.80437
gga_circ_0005247	0	3.94057	-4.2621	0.031588	0.80437
gga_circ_0005377	0	4.55601	-4.2831	0.032035	0.80437
gga_circ_0005505	0	6.96014	-4.9558	0.0093673	0.80437
gga_circ_0005633	0	6.70233	-4.9319	0.0097159	0.80437
gga_circ_0005841	14.0048	1.16433	3.0957	0.032594	0.80437
gga_circ_0005853	0	12.1492	-4.7313	0.018884	0.80437
gga_circ_0006183	0	3.84355	-4.2238	0.03364	0.80437
gga_circ_0006400	0	3.9261	-4.2583	0.031777	0.80437
gga_circ_0006442	4.77897	0	4.4728	0.024261	0.80437
gga_circ_0006635	7.50277	0	4.3725	0.032419	0.80437
gga_circ_0006890	5.08025	0	4.5547	0.02118	0.80437
gga_circ_0007303	3.49639	0	4.2428	0.03343	0.80437
gga_circ_0007462	4.30498	0	4.5167	0.021363	0.80437
gga_circ_0007652	3.63884	0	4.288	0.031147	0.80437
gga_circ_0007702	4.07951	0	4.4233	0.02512	0.80437
gga_circ_0007782	0	4.73557	-4.4428	0.024001	0.80437
gga_circ_0007811	0	59.7469	-4.8963	0.017632	0.80437
gga_circ_0008058	0	5.13972	-4.5742	0.018995	0.80437
gga_circ_0008226	8.30165	0	5.3612	0.0041061	0.80437
gga_circ_0008380	4.92466	0	4.6975	0.015531	0.80437
gga_circ_0008795	6.11431	0	4.961	0.009506	0.80437
gga_circ_0009074	4.4838	0	4.5386	0.02075	0.80437
gga_circ_0002964	0	3.84785	-4.2109	0.034451	0.80535
gga_circ_0003593	0	4.2794	-4.2036	0.036152	0.80535
gga_circ_0005216	0	3.64949	-4.1633	0.036821	0.80535
gga_circ_0005628	0	3.66396	-4.1642	0.036808	0.80535
gga_circ_0005651	0	3.68861	-4.1614	0.037059	0.80535
gga_circ_0006144	0	3.73203	-4.1738	0.036379	0.80535
gga_circ_0008849	3.86736	0	4.2105	0.036478	0.80535
gga_circ_0000072	2.94946	0	4.0053	0.047652	0.83502
gga_circ_0000210	26.0811	3.86817	2.5047	0.045713	0.83502
gga_circ_0000289	0	4.10566	-4.1362	0.039981	0.83502
gga_circ_0000502	3.38023	0	4.0255	0.047816	0.83502
gga_circ_0001133	3.33071	0	4.0328	0.047135	0.83502
gga_circ_0001290	3.51944	0	4.0548	0.045907	0.83502
gga_circ_0001380	2.94946	0	4.0053	0.047652	0.83502
gga_circ_0002277	0	3.71171	-4.0251	0.046873	0.83502
gga_circ_0002290	0	3.30481	-4.0368	0.044482	0.83502
gga_circ_0002563	0	3.89127	-4.0465	0.045771	0.83502
gga_circ_0002870	0	3.22226	-3.9959	0.047323	0.83502
gga_circ_0003121	3.40041	0	4.0328	0.047337	0.83502
gga_circ_0003510	3.45983	0	4.0486	0.046197	0.83502
gga_circ_0003817	0	3.86387	-4.0516	0.045223	0.83502
gga_circ_0004412	0	3.25121	-4.0106	0.046288	0.83502
gga_circ_0005087	3.65217	0	4.1521	0.039717	0.83502
gga_circ_0006081	2.88986	0	3.9899	0.048642	0.83502
gga_circ_0006891	3.30729	0	4.0038	0.049125	0.83502
gga_circ_0007244	3.1517	0	4.11	0.040858	0.83502
gga_circ_0007296	0	3.97384	-4.1143	0.041221	0.83502
gga_circ_0008242	0	3.93195	-4.0622	0.044638	0.83502
gga_circ_0008520	3.47297	0	4.0394	0.046905	0.83502
