# Supplementary material for: Genome-wide analysis of differentially expressed profiles of mRNAs, lncRNAs and circRNAs during Cryptosporidium baileyi infection
Source: BMC Genomics. 2018 May 10;19:356. doi: 10.1186/s12864-018-4754-2 (PMC5946474; doi:10.1186/s12864-018-4754-2)
Supplement: Supplementary file 3 — LncRNA-protein coding gene pairs with co-location and co-expression relationships. (XLSX 13272 kb) [file 12864_2018_4754_MOESM3_ESM.xlsx]

## Sheet: co-location
lncRNA_Gene_ID	mRNA_Gene_Id	mRNA_gene_name
ALDBGALG0000001958	ENSGALG00000001371	-
ALDBGALG0000001958	ENSGALG00000001404	--
ALDBGALG0000005213	ENSGALG00000020593	--
ALDBGALG0000005213	ENSGALG00000012377	HNMT
ALDBGALG0000005213	ENSGALG00000012362	THSD7B
ALDBGALG0000001957	ENSGALG00000001371	-
ALDBGALG0000001957	ENSGALG00000001404	--
ALDBGALG0000001961	ENSGALG00000001740	MGAT5B
ALDBGALG0000001961	ENSGALG00000001777	MFSD11
ALDBGALG0000001961	ENSGALG00000001886	--
ALDBGALG0000001961	ENSGALG00000001883	ST6GALNAC2
ALDBGALG0000001961	ENSGALG00000001862	ST6GALNAC1
ALDBGALG0000001961	ENSGALG00000001805	MXRA7
ALDBGALG0000001961	ENSGALG00000001805	MXRA7
ALDBGALG0000001961	ENSGALG00000017357	SRSF2
ALDBGALG0000001961	ENSGALG00000001802	JMJD6
ALDBGALG0000001961	ENSGALG00000001790	-
ALDBGALG0000001961	ENSGALG00000001734	--
XLOC_008480	ENSGALG00000022739	AKAP11
XLOC_008480	ENSGALG00000016962	-
XLOC_008480	ENSGALG00000026163	TNFSF11
XLOC_049737	ENSGALG00000015058	PTPRD
XLOC_008276	ENSGALG00000016890	MBNL2
XLOC_008276	ENSGALG00000016889	RAP2A
XLOC_008276	ENSGALG00000016890	MBNL2
XLOC_008276	ENSGALG00000016890	MBNL2
XLOC_008276	ENSGALG00000016890	MBNL2
XLOC_008276	ENSGALG00000016890	MBNL2
XLOC_008276	ENSGALG00000016890	MBNL2
XLOC_049664	ENSGALG00000014999	MAP1B
XLOC_049664	ENSGALG00000015008	ZNF366
XLOC_049664	ENSGALG00000015002	MRPS27
XLOC_049677	ENSGALG00000010166	VLDL
XLOC_049677	ENSGALG00000010173	KCNV2
XLOC_049677	ENSGALG00000026194	--
XLOC_049677	ENSGALG00000010178	PUM3
XLOC_049664	ENSGALG00000014999	MAP1B
XLOC_049664	ENSGALG00000015008	ZNF366
XLOC_049664	ENSGALG00000015002	MRPS27
XLOC_049664	ENSGALG00000014999	MAP1B
XLOC_049664	ENSGALG00000015008	ZNF366
XLOC_049664	ENSGALG00000015002	MRPS27
XLOC_049476	ENSGALG00000014721	-
XLOC_049476	ENSGALG00000014718	MAP3K1
XLOC_049476	ENSGALG00000014721	-
XLOC_049476	ENSGALG00000014718	MAP3K1
XLOC_008527	ENSGALG00000017013	--
XLOC_008527	ENSGALG00000017012	KCNRG
XLOC_008482	ENSGALG00000016967	ENOX1
XLOC_008482	ENSGALG00000016969	-
XLOC_008482	ENSGALG00000016968	CCDC122
XLOC_044660	ENSGALG00000011334	FAM134A
XLOC_044660	ENSGALG00000027991	TTLL4
XLOC_044660	ENSGALG00000011371	STK36
XLOC_044660	ENSGALG00000025729	CDK5R2
XLOC_044660	ENSGALG00000002470	CYP27A1
XLOC_044660	ENSGALG00000011335	NHEJ1
XLOC_044660	ENSGALG00000011349	-
XLOC_044660	ENSGALG00000011358	Wnt6
XLOC_044660	ENSGALG00000011354	CRYBA2
XLOC_044660	ENSGALG00000026698	-
XLOC_044660	ENSGALG00000011343	SLC23A3
XLOC_044660	ENSGALG00000011355	Wnt10a
XLOC_044660	ENSGALG00000011352	CCDC108
XLOC_044660	ENSGALG00000011360	PRKAG3
XLOC_044660	ENSGALG00000011347	IHH
XLOC_044674	ENSGALG00000011469	IGFBP2
XLOC_044674	ENSGALG00000011468	IGFBP5
ALDBGALG0000004426	ENSGALG00000012278	EMCN
ALDBGALG0000004426	ENSGALG00000014026	DNAJB14
ALDBGALG0000004426	ENSGALG00000000593	-
ALDBGALG0000004426	ENSGALG00000014023	H2AFZ
ALDBGALG0000004426	ENSGALG00000000056	DAPP1
ALDBGALG0000004426	ENSGALG00000000055	LAMTOR3
ALDBGALG0000000039	ENSGALG00000008167	KMT2E
XLOC_044529	ENSGALG00000009344	-
XLOC_044582	ENSGALG00000009608	UBR3
XLOC_044582	ENSGALG00000009677	SSB
XLOC_044582	ENSGALG00000009841	FASTKD1
XLOC_044582	ENSGALG00000020737	KLHL23
XLOC_044582	ENSGALG00000009676	METTL5
XLOC_044582	ENSGALG00000009824	CCDC173
XLOC_044582	ENSGALG00000010657	-
XLOC_044582	ENSGALG00000009846	BBS5
XLOC_044582	ENSGALG00000009839	-
XLOC_044582	ENSGALG00000020736	PHOSPHO2
XLOC_044586	ENSGALG00000010873	DHRS9
XLOC_044586	ENSGALG00000010891	ABCB11
XLOC_044586	ENSGALG00000010900	SPC25
XLOC_044586	ENSGALG00000010902	CERS6
XLOC_044586	ENSGALG00000010899	G6PC2
XLOC_044586	ENSGALG00000010858	LRP2
XLOC_044589	ENSGALG00000010873	DHRS9
XLOC_044589	ENSGALG00000010891	ABCB11
XLOC_044589	ENSGALG00000010900	SPC25
XLOC_044589	ENSGALG00000010902	CERS6
XLOC_044589	ENSGALG00000010899	G6PC2
XLOC_044589	ENSGALG00000010858	LRP2
XLOC_044624	ENSGALG00000011104	GCG
XLOC_044624	ENSGALG00000011104	GCG
XLOC_044624	ENSGALG00000011082	KCNH7
XLOC_044624	ENSGALG00000011099	FAP
XLOC_044624	ENSGALG00000011089	IFIH1
ALDBGALG0000000720	ENSGALG00000019262	-
ALDBGALG0000000720	ENSGALG00000014159	PACSIN2
ALDBGALG0000000720	ENSGALG00000014122	CYB5R3
ALDBGALG0000000720	ENSGALG00000014106	PPFIBP1
ALDBGALG0000000720	ENSGALG00000014106	PPFIBP1
ALDBGALG0000000720	ENSGALG00000014126	-
ALDBGALG0000000720	ENSGALG00000014128	A4GALT
ALDBGALG0000000720	ENSGALG00000014140	ARFGAP3
ALDBGALG0000000720	ENSGALG00000014159	PACSIN2
ALDBGALG0000000721	ENSGALG00000019262	-
ALDBGALG0000000721	ENSGALG00000014159	PACSIN2
ALDBGALG0000000721	ENSGALG00000014122	CYB5R3
ALDBGALG0000000721	ENSGALG00000014106	PPFIBP1
ALDBGALG0000000721	ENSGALG00000014106	PPFIBP1
ALDBGALG0000000721	ENSGALG00000014126	-
ALDBGALG0000000721	ENSGALG00000014128	A4GALT
ALDBGALG0000000721	ENSGALG00000014140	ARFGAP3
ALDBGALG0000000721	ENSGALG00000014159	PACSIN2
ALDBGALG0000003998	ENSGALG00000006929	ZNF6
ALDBGALG0000003998	ENSGALG00000006886	Dach2
ALDBGALG0000003998	ENSGALG00000006906	CHM
ALDBGALG0000003998	ENSGALG00000006978	APOOL
ALDBGALG0000003998	ENSGALG00000006919	POF1B
ALDBGALG0000005457	ENSGALG00000002477	B3GALT2
ALDBGALG0000005457	ENSGALG00000002469	CDC73
XLOC_031954	ENSGALG00000016473	OSR1
XLOC_031954	ENSGALG00000016473	OSR1
ALDBGALG0000000458	ENSGALG00000017013	--
XLOC_045818	ENSGALG00000002182	NR5A2
ALDBGALG0000005269	ENSGALG00000021021	ARL4C
ALDBGALG0000005269	ENSGALG00000004140	SH3BP4
ALDBGALG0000005269	ENSGALG00000004129	SPP2
ALDBGALG0000005269	ENSGALG00000004196	-
ALDBGALG0000004321	ENSGALG00000009239	TLR2-2
ALDBGALG0000004321	ENSGALG00000009192	SLITRK2
ALDBGALG0000003675	ENSGALG00000009056	LCLAT1
ALDBGALG0000003675	ENSGALG00000009078	GALNT14
ALDBGALG0000003675	ENSGALG00000020084	CAPN13
XLOC_003674	ENSGALG00000026979	GLTSCR1
XLOC_003508	ENSGALG00000014558	ZNF774
XLOC_003508	ENSGALG00000013355	-
ALDBGALG0000004313	ENSGALG00000009065	VMA21
ALDBGALG0000004313	ENSGALG00000026919	-
ALDBGALG0000004313	ENSGALG00000008990	CXorf57
ALDBGALG0000004313	ENSGALG00000009040	TBC1D8B
ALDBGALG0000004313	ENSGALG00000009063	-
XLOC_003777	ENSGALG00000026521	--
XLOC_003776	ENSGALG00000026521	--
ALDBGALG0000004316	ENSGALG00000009075	CD99L2
ALDBGALG0000004316	ENSGALG00000009067	GPR50
ALDBGALG0000004316	ENSGALG00000009065	VMA21
ALDBGALG0000004316	ENSGALG00000009071	HMGB3
ALDBGALG0000004240	ENSGALG00000016088	CCT7
ALDBGALG0000004240	ENSGALG00000010588	-
ALDBGALG0000004240	ENSGALG00000016086	EGR4
ALDBGALG0000004240	ENSGALG00000016087	FBXO41
ALDBGALG0000004240	ENSGALG00000016095	Emx1
ALDBGALG0000004240	ENSGALG00000016094	SFXN5
ALDBGALG0000004240	ENSGALG00000016089	PRADC1
ALDBGALG0000004240	ENSGALG00000022920	SMYD5
ALDBGALG0000004240	ENSGALG00000016090	Gnot1
ALDBGALG0000004240	ENSGALG00000016092	RAB11FIP5
ALDBGALG0000004473	ENSGALG00000015626	RGS12
ALDBGALG0000004473	ENSGALG00000015628	MSANTD1
ALDBGALG0000004473	ENSGALG00000015635	HTT
ALDBGALG0000004473	ENSGALG00000015645	GRK4
XLOC_041790	ENSGALG00000005299	ANXA7
XLOC_041790	ENSGALG00000005243	PPP3CB
XLOC_041790	ENSGALG00000005326	-
XLOC_041790	ENSGALG00000005359	SORBS1
XLOC_041790	ENSGALG00000005243	PPP3CB
ALDBGALG0000003997	ENSGALG00000006886	Dach2
XLOC_048464	ENSGALG00000014939	GFM2
XLOC_048464	ENSGALG00000014930	ENC1
XLOC_048464	ENSGALG00000014933	HEXB
XLOC_048464	ENSGALG00000014942	NSA2
XLOC_048464	ENSGALG00000014939	GFM2
XLOC_048464	ENSGALG00000014930	ENC1
XLOC_048464	ENSGALG00000014933	HEXB
XLOC_048362	ENSGALG00000014804	THBS4
XLOC_048362	ENSGALG00000026553	CMYA5
XLOC_048362	ENSGALG00000014807	MTX3
XLOC_048362	ENSGALG00000014807	MTX3
XLOC_048362	ENSGALG00000014810	PAPD4
XLOC_048415	ENSGALG00000004425	SCAMP1
XLOC_048415	ENSGALG00000004437	LHFPL2
XLOC_048415	ENSGALG00000004390	AP3B1
ALDBGALG0000004639	ENSGALG00000010827	ITPK1
ALDBGALG0000004639	ENSGALG00000017387	TMEM251
ALDBGALG0000004639	ENSGALG00000010848	BTBD7
ALDBGALG0000004639	ENSGALG00000010874	UNC79
ALDBGALG0000004639	ENSGALG00000010842	UBR7
ALDBGALG0000004640	ENSGALG00000028598	SERPINA12
ALDBGALG0000004640	ENSGALG00000010974	GSC
XLOC_048261	ENSGALG00000014914	SNX18
XLOC_048261	ENSGALG00000014911	ARL15
XLOC_048261	ENSGALG00000014912	HSPB3
ALDBGALG0000004424	ENSGALG00000020160	ADH6
ALDBGALG0000004424	ENSGALG00000020160	ADH6
ALDBGALG0000004424	ENSGALG00000012271	MTTP
ALDBGALG0000004424	ENSGALG00000014026	DNAJB14
ALDBGALG0000004424	ENSGALG00000020160	ADH6
ALDBGALG0000004424	ENSGALG00000000593	-
ALDBGALG0000004424	ENSGALG00000000055	LAMTOR3
ALDBGALG0000004424	ENSGALG00000014023	H2AFZ
ALDBGALG0000004424	ENSGALG00000012250	-
ALDBGALG0000004424	ENSGALG00000012264	TRMT10A
ALDBGALG0000004424	ENSGALG00000000056	DAPP1
XLOC_048281	ENSGALG00000014716	gp130
XLOC_048281	ENSGALG00000014717	ANKRD55
XLOC_048281	ENSGALG00000014716	gp130
XLOC_048281	ENSGALG00000014717	ANKRD55
ALDBGALG0000002794	ENSGALG00000028918	ZNF706
ALDBGALG0000002794	ENSGALG00000013363	NCALD
ALDBGALG0000002794	ENSGALG00000014208	GRHL2
ALDBGALG0000001274	ENSGALG00000012978	CDYL2
ALDBGALG0000001274	ENSGALG00000028275	C16ORF61
ALDBGALG0000001274	ENSGALG00000013486	ATMIN
ALDBGALG0000001274	ENSGALG00000005446	GCSH
ALDBGALG0000001274	ENSGALG00000013494	CENPN
ALDBGALG0000001274	ENSGALG00000005435	-
ALDBGALG0000001275	ENSGALG00000012978	CDYL2
ALDBGALG0000001275	ENSGALG00000028275	C16ORF61
ALDBGALG0000001275	ENSGALG00000013486	ATMIN
ALDBGALG0000001275	ENSGALG00000005446	GCSH
ALDBGALG0000001275	ENSGALG00000013494	CENPN
ALDBGALG0000001275	ENSGALG00000005435	-
ALDBGALG0000001275	ENSGALG00000013437	GAN
ALDBGALG0000001275	ENSGALG00000005408	BCO1
ALDBGALG0000004049	ENSGALG00000023444	--
ALDBGALG0000004049	ENSGALG00000009528	TMEM192
ALDBGALG0000004049	ENSGALG00000009554	KLHL2
XLOC_049783	ENSGALG00000015083	DENND4C
XLOC_049783	ENSGALG00000015082	RPS6
XLOC_049783	ENSGALG00000015080	SLC24A2
XLOC_049783	ENSGALG00000015081	ACER2
ALDBGALG0000001270	ENSGALG00000005214	CCDC79
ALDBGALG0000001270	ENSGALG00000026438	--
ALDBGALG0000001270	ENSGALG00000005211	NAE1
ALDBGALG0000001270	ENSGALG00000005178	CA7
ALDBGALG0000001270	ENSGALG00000005146	PDP2
ALDBGALG0000001270	ENSGALG00000000424	CMTM3
ALDBGALG0000001270	ENSGALG00000005254	-
ALDBGALG0000001270	ENSGALG00000005241	DYNC1LI2
ALDBGALG0000001270	ENSGALG00000005261	TK2
ALDBGALG0000001270	ENSGALG00000005251	CMTM4
ALDBGALG0000001270	ENSGALG00000005266	BEAN1
ALDBGALG0000004233	ENSGALG00000015966	-
ALDBGALG0000005038	ENSGALG00000004994	ZNF703
ALDBGALG0000004759	ENSGALG00000027667	-
ALDBGALG0000004759	ENSGALG00000007948	LRRC4C
ALDBGALG0000004759	ENSGALG00000007948	LRRC4C
ALDBGALG0000004759	ENSGALG00000027667	-
ALDBGALG0000005032	ENSGALG00000024056	CHST3
ALDBGALG0000005032	ENSGALG00000004777	AIFM2
ALDBGALG0000005032	ENSGALG00000004794	H2AFY2
ALDBGALG0000005032	ENSGALG00000026864	ZCCHC24
ALDBGALG0000005034	ENSGALG00000026864	ZCCHC24
ALDBGALG0000005033	ENSGALG00000026864	ZCCHC24
ALDBGALG0000005035	ENSGALG00000004850	ZMIZ1
ALDBGALG0000005035	ENSGALG00000004809	PPIF
ALDBGALG0000005035	ENSGALG00000026864	ZCCHC24
ALDBGALG0000005601	ENSGALG00000007752	COPS7B
ALDBGALG0000005601	ENSGALG00000007742	PDE6D
ALDBGALG0000005601	ENSGALG00000007714	NMUR1
ALDBGALG0000005601	ENSGALG00000007767	DIS3L2
ALDBGALG0000005601	ENSGALG00000023868	--
ALDBGALG0000000789	ENSGALG00000015362	TRAT1
ALDBGALG0000000789	ENSGALG00000015363	HJURP
ALDBGALG0000000789	ENSGALG00000015364	GUCA1C
ALDBGALG0000000791	ENSGALG00000022866	ZNF654
ALDBGALG0000000791	ENSGALG00000015398	--
ALDBGALG0000000791	ENSGALG00000027419	-
ALDBGALG0000000791	ENSGALG00000015395	-
ALDBGALG0000000791	ENSGALG00000015402	C3orf38
ALDBGALG0000000791	ENSGALG00000015396	CD200
ALDBGALG0000000791	ENSGALG00000015395	-
ALDBGALG0000001561	ENSGALG00000002184	RANBP17
ALDBGALG0000001561	ENSGALG00000002197	NPM1
ALDBGALG0000001561	ENSGALG00000002191	TLX3
ALDBGALG0000001561	ENSGALG00000021494	--
ALDBGALG0000001561	ENSGALG00000002208	--
ALDBGALG0000001561	ENSGALG00000002203	FGF18
ALDBGALG0000001564	ENSGALG00000002118	CO6
ALDBGALG0000001564	ENSGALG00000002118	CO6
ALDBGALG0000001564	ENSGALG00000002113	SLP76
ALDBGALG0000001563	ENSGALG00000002118	CO6
ALDBGALG0000001563	ENSGALG00000002118	CO6
ALDBGALG0000005297	ENSGALG00000008674	RAPH1
ALDBGALG0000005297	ENSGALG00000008656	ICOS
ALDBGALG0000005297	ENSGALG00000008666	CTLA4
ALDBGALG0000005297	ENSGALG00000008669	CD28
ALDBGALG0000005298	ENSGALG00000008714	ABI2
ALDBGALG0000005298	ENSGALG00000008786	NBEAL1
ALDBGALG0000005298	ENSGALG00000008738	-
ALDBGALG0000005298	ENSGALG00000008674	RAPH1
ALDBGALG0000005298	ENSGALG00000008730	CYP20A1
ALDBGALG0000005297	ENSGALG00000008674	RAPH1
ALDBGALG0000005297	ENSGALG00000008656	ICOS
ALDBGALG0000005297	ENSGALG00000008666	CTLA4
ALDBGALG0000005297	ENSGALG00000008669	CD28
XLOC_049476	ENSGALG00000014721	-
XLOC_049476	ENSGALG00000014718	MAP3K1
ALDBGALG0000005296	ENSGALG00000013448	PARD3B
ALDBGALG0000005296	ENSGALG00000008621	NRP2
XLOC_049476	ENSGALG00000014721	-
XLOC_049476	ENSGALG00000014718	MAP3K1
ALDBGALG0000005299	ENSGALG00000009135	PLEKHA3
ALDBGALG0000005299	ENSGALG00000009149	FKBP7
ALDBGALG0000005299	ENSGALG00000009202	RBM45
ALDBGALG0000005299	ENSGALG00000023439	DFNB59
ALDBGALG0000005299	ENSGALG00000009172	OSBPL6
ALDBGALG0000005299	ENSGALG00000026366	MYPN
XLOC_036932	ENSGALG00000028117	--
XLOC_036932	ENSGALG00000028608	BTC
XLOC_036932	ENSGALG00000028470	GSR
XLOC_036932	ENSGALG00000023335	RCHY1
XLOC_036932	ENSGALG00000010214	JADE1
XLOC_036932	ENSGALG00000010268	PARM1
XLOC_036932	ENSGALG00000010209	PGRMC2
XLOC_036932	ENSGALG00000010273	PPP2CB
ALDBGALG0000003531	ENSGALG00000014834	NCOA7
XLOC_037047	ENSGALG00000010706	TENM3
XLOC_036977	ENSGALG00000027908	CYP2U1
XLOC_036977	ENSGALG00000027945	--
XLOC_036977	ENSGALG00000010535	SGMS2
XLOC_036977	ENSGALG00000010529	Lef-1
XLOC_036977	ENSGALG00000016124	HADH
XLOC_036796	ENSGALG00000009913	SMARCA5
XLOC_036796	ENSGALG00000020233	--
XLOC_036796	ENSGALG00000009913	SMARCA5
XLOC_036729	ENSGALG00000009732	PCDH18
XLOC_036729	ENSGALG00000009758	SLC7A11
XLOC_036871	ENSGALG00000028333	-
XLOC_036814	ENSGALG00000009948	HHIP
XLOC_037092	ENSGALG00000010926	SPP1
XLOC_037092	ENSGALG00000010927	OC-116
XLOC_037092	ENSGALG00000010909	PRKG2
XLOC_037092	ENSGALG00000010979	-
XLOC_037092	ENSGALG00000011045	AFF1
XLOC_037092	ENSGALG00000010932	NUDT9
XLOC_037092	ENSGALG00000010928	IBSP
XLOC_037092	ENSGALG00000010921	PKD2
XLOC_037092	ENSGALG00000010929	SPARCL1
XLOC_037092	ENSGALG00000010963	-
XLOC_037092	ENSGALG00000020194	--
XLOC_037092	ENSGALG00000010903	RASGEF1B
XLOC_037092	ENSGALG00000011017	KLHL8
XLOC_037092	ENSGALG00000020195	DMP1
XLOC_037070	ENSGALG00000010781	GLRA3
ALDBGALG0000005135	ENSGALG00000023742	-
ALDBGALG0000005135	ENSGALG00000004394	PCBP3
ALDBGALG0000005135	ENSGALG00000006126	COL6A2
ALDBGALG0000005135	ENSGALG00000005974	COL6A1
ALDBGALG0000005135	ENSGALG00000006126	COL6A2
ALDBGALG0000005135	ENSGALG00000004338	COL18A1
ALDBGALG0000005135	ENSGALG00000004322	-
ALDBGALG0000005135	ENSGALG00000004384	SLC19A1
ALDBGALG0000001472	ENSGALG00000008267	IL5RA
ALDBGALG0000001472	ENSGALG00000008263	FAR-1
ALDBGALG0000001472	ENSGALG00000008267	IL5RA
ALDBGALG0000001472	ENSGALG00000020778	--
ALDBGALG0000001472	ENSGALG00000008274	CRBN
ALDBGALG0000001472	ENSGALG00000017368	TRNT1
ALDBGALG0000005131	ENSGALG00000004228	USP40
ALDBGALG0000005131	ENSGALG00000004236	TRAF3IP1
ALDBGALG0000005131	ENSGALG00000004272	ASB1
XLOC_046127	ENSGALG00000005683	ARHGAP29
XLOC_046127	ENSGALG00000005610	SLC44A3
XLOC_046127	ENSGALG00000005647	ABCD3
XLOC_046127	ENSGALG00000005683	ARHGAP29
XLOC_046127	ENSGALG00000005583	ALG14
XLOC_046127	ENSGALG00000005619	F3
XLOC_046127	ENSGALG00000005597	CNN3
ALDBGALG0000001407	ENSGALG00000007862	CNTN3
ALDBGALG0000001407	ENSGALG00000007819	PDZRN3
ALDBGALG0000001406	ENSGALG00000007769	FOXP1
ALDBGALG0000003789	ENSGALG00000011195	WDR27
ALDBGALG0000003789	ENSGALG00000011200	THBS2
ALDBGALG0000004905	ENSGALG00000002967	ZNF365
ALDBGALG0000004905	ENSGALG00000002980	RTKN2
ALDBGALG0000004905	ENSGALG00000002991	ARID5B
ALDBGALG0000004905	ENSGALG00000002967	ZNF365
ALDBGALG0000004904	ENSGALG00000002967	ZNF365
ALDBGALG0000004904	ENSGALG00000002980	RTKN2
ALDBGALG0000004904	ENSGALG00000002991	ARID5B
ALDBGALG0000004904	ENSGALG00000002967	ZNF365
XLOC_041494	ENSGALG00000001934	OPN4-2
XLOC_041494	ENSGALG00000001977	LDB3
XLOC_041494	ENSGALG00000001907	WAPAL
ALDBGALG0000001409	ENSGALG00000008267	IL5RA
ALDBGALG0000001409	ENSGALG00000008263	FAR-1
ALDBGALG0000001409	ENSGALG00000008267	IL5RA
ALDBGALG0000001409	ENSGALG00000020778	--
ALDBGALG0000001409	ENSGALG00000008274	CRBN
ALDBGALG0000001409	ENSGALG00000017368	TRNT1
XLOC_041536	ENSGALG00000002525	RASGEF1A
XLOC_041536	ENSGALG00000002525	RASGEF1A
XLOC_041536	ENSGALG00000002543	CSGALNACT2
XLOC_041536	ENSGALG00000027731	--
XLOC_031692	ENSGALG00000015789	CNR1
XLOC_031692	ENSGALG00000015787	RNGTT
XLOC_031692	ENSGALG00000015789	CNR1
XLOC_031692	ENSGALG00000015787	RNGTT
ALDBGALG0000001929	ENSGALG00000001684	SEC14L1
ALDBGALG0000001929	ENSGALG00000001725	TNRC6C
ALDBGALG0000001929	ENSGALG00000021552	RAP2B
XLOC_031539	ENSGALG00000015276	--
XLOC_031539	ENSGALG00000015286	SESN1
XLOC_031539	ENSGALG00000015283	CEP57L1
XLOC_031539	ENSGALG00000015289	ARMC2
XLOC_031539	ENSGALG00000019932	--
ALDBGALG0000001124	ENSGALG00000006777	MRPS11
ALDBGALG0000001124	ENSGALG00000006782	MRPL46
ALDBGALG0000001124	ENSGALG00000027590	-
ALDBGALG0000001124	ENSGALG00000021135	-
ALDBGALG0000001124	ENSGALG00000006702	MFGE8
ALDBGALG0000001124	ENSGALG00000006750	DET1
ALDBGALG0000001124	ENSGALG00000006736	AEN
ALDBGALG0000001124	ENSGALG00000006725	ACAN
ALDBGALG0000001124	ENSGALG00000006689	ABHD2
ALDBGALG0000001124	ENSGALG00000006725	ACAN
XLOC_031539	ENSGALG00000015276	--
XLOC_031539	ENSGALG00000015286	SESN1
XLOC_031539	ENSGALG00000015283	CEP57L1
XLOC_031539	ENSGALG00000015289	ARMC2
ALDBGALG0000001928	ENSGALG00000001631	-
ALDBGALG0000001928	ENSGALG00000001629	--
ALDBGALG0000001928	ENSGALG00000001626	UTS2R
ALDBGALG0000001928	ENSGALG00000001656	2017-09-09
XLOC_031584	ENSGALG00000015388	Blimp-1
ALDBGALG0000001923	ENSGALG00000001348	TEKT3
ALDBGALG0000001923	ENSGALG00000001335	FAM18B1
ALDBGALG0000001923	ENSGALG00000026262	PMP22
ALDBGALG0000001923	ENSGALG00000017417	USP43
ALDBGALG0000001923	ENSGALG00000001261	CFAP52
ALDBGALG0000001923	ENSGALG00000001323	-
ALDBGALG0000001923	ENSGALG00000021568	--
ALDBGALG0000001923	ENSGALG00000001311	ARHGAP44
XLOC_031584	ENSGALG00000015388	Blimp-1
XLOC_031584	ENSGALG00000015405	PREP
ALDBGALG0000001125	ENSGALG00000006777	MRPS11
ALDBGALG0000001125	ENSGALG00000006793	NTRK3
ALDBGALG0000001125	ENSGALG00000027590	-
ALDBGALG0000001125	ENSGALG00000006750	DET1
ALDBGALG0000001125	ENSGALG00000006782	MRPL46
ALDBGALG0000001125	ENSGALG00000006736	AEN
ALDBGALG0000001125	ENSGALG00000006725	ACAN
ALDBGALG0000005059	ENSGALG00000006378	LIPA
ALDBGALG0000005059	ENSGALG00000006384	-
ALDBGALG0000005059	ENSGALG00000006421	SLC16A12
ALDBGALG0000005059	ENSGALG00000006431	PANK1
ALDBGALG0000005059	ENSGALG00000006470	KIF20B
ALDBGALG0000005058	ENSGALG00000006431	PANK1
ALDBGALG0000005058	ENSGALG00000006378	LIPA
ALDBGALG0000005058	ENSGALG00000006352	CH25H
ALDBGALG0000005058	ENSGALG00000006384	-
ALDBGALG0000005058	ENSGALG00000006421	SLC16A12
ALDBGALG0000005058	ENSGALG00000006470	KIF20B
XLOC_044642	ENSGALG00000011153	LY75
XLOC_044642	ENSGALG00000011172	-
XLOC_044642	ENSGALG00000011141	ITGB6
XLOC_044642	ENSGALG00000011149	PLA2R1
ALDBGALG0000006084	ENSGALG00000014642	CHD-Z
ALDBGALG0000006084	ENSGALG00000014642	CHD-Z
ALDBGALG0000006084	ENSGALG00000015284	RGMB
XLOC_032153	ENSGALG00000007853	PAPOLG
XLOC_032153	ENSGALG00000004455	USP34
XLOC_032153	ENSGALG00000004483	AHSA2
XLOC_032153	ENSGALG00000007832	PEX13
XLOC_032153	ENSGALG00000007845	REL
XLOC_032153	ENSGALG00000023934	-
XLOC_032153	ENSGALG00000007825	KIAA1841
XLOC_032153	ENSGALG00000007835	PUS10
ALDBGALG0000002621	ENSGALG00000012685	KDM1B
ALDBGALG0000002621	ENSGALG00000012683	RNF144B
ALDBGALG0000002621	ENSGALG00000012684	DEK
ALDBGALG0000002621	ENSGALG00000012687	TPMT
ALDBGALG0000002621	ENSGALG00000012688	NHLRC1
XLOC_032145	ENSGALG00000007908	EFEMP1
XLOC_032145	ENSGALG00000007889	CCDC85A
ALDBGALG0000003087	ENSGALG00000002499	-
ALDBGALG0000003087	ENSGALG00000028424	GJB3
ALDBGALG0000003087	ENSGALG00000002526	SMIM12
ALDBGALG0000003087	ENSGALG00000002517	ZMYM6NB
ALDBGALG0000003087	ENSGALG00000002393	TFAP2E
ALDBGALG0000003087	ENSGALG00000002514	SFPQ
ALDBGALG0000003087	ENSGALG00000002518	-
ALDBGALG0000003087	ENSGALG00000002408	NCDN
ALDBGALG0000003087	ENSGALG00000021627	IFI27L2
ALDBGALG0000003087	ENSGALG00000002445	KIAA0319L
ALDBGALG0000003087	ENSGALG00000002532	GJA4
ALDBGALG0000002778	ENSGALG00000015918	NECAB1
ALDBGALG0000002778	ENSGALG00000015915	TMEM64
ALDBGALG0000003083	ENSGALG00000001606	INPP5B
ALDBGALG0000003083	ENSGALG00000001912	EPHA10
ALDBGALG0000003083	ENSGALG00000001946	RSPO1
ALDBGALG0000003083	ENSGALG00000001653	MANEAL
ALDBGALG0000003083	ENSGALG00000021645	C1orf109
ALDBGALG0000003083	ENSGALG00000021644	--
ALDBGALG0000003083	ENSGALG00000029001	YRDC
ALDBGALG0000003083	ENSGALG00000001639	MTF1
ALDBGALG0000005447	ENSGALG00000021244	--
ALDBGALG0000005447	ENSGALG00000001880	AMY2A
ALDBGALG0000005448	ENSGALG00000021244	--
ALDBGALG0000003498	ENSGALG00000011673	STX11
ALDBGALG0000003498	ENSGALG00000012256	UTRN
ALDBGALG0000003498	ENSGALG00000011663	FNDC1
ALDBGALG0000003500	ENSGALG00000012336	STXBP5
ALDBGALG0000003500	ENSGALG00000028420	SAMD5
ALDBGALG0000005678	ENSGALG00000007226	OSTN
ALDBGALG0000005678	ENSGALG00000007226	OSTN
ALDBGALG0000005678	ENSGALG00000023927	--
ALDBGALG0000005678	ENSGALG00000020813	CCDC50
ALDBGALG0000005678	ENSGALG00000007222	UTS2D
ALDBGALG0000005679	ENSGALG00000007324	TP63
ALDBGALG0000005679	ENSGALG00000007324	TP63
ALDBGALG0000005679	ENSGALG00000007303	LEPREL1
ALDBGALG0000005679	ENSGALG00000026862	CLDN1
XLOC_035764	ENSGALG00000014349	PCDH7
ALDBGALG0000003504	ENSGALG00000023073	AKAP12
ALDBGALG0000003504	ENSGALG00000012968	RMND1
ALDBGALG0000003504	ENSGALG00000012412	MTHFD1L
ALDBGALG0000003504	ENSGALG00000012966	ZBTB2
ALDBGALG0000005681	ENSGALG00000007337	LPP
ALDBGALG0000003506	ENSGALG00000013604	VIP
ALDBGALG0000003506	ENSGALG00000013603	MYCT1
ALDBGALG0000003506	ENSGALG00000013604	VIP
ALDBGALG0000003506	ENSGALG00000013604	VIP
ALDBGALG0000003506	ENSGALG00000013505	SYNE1
XLOC_035779	ENSGALG00000014378	ANAPC4
XLOC_035779	ENSGALG00000022991	C4H4ORF52
XLOC_035779	ENSGALG00000014370	SEL1L3
XLOC_035779	ENSGALG00000014372	SLC34A2
XLOC_035779	ENSGALG00000014378	ANAPC4
XLOC_035779	ENSGALG00000014365	RBPJ
XLOC_035779	ENSGALG00000014386	SEPSECS
XLOC_035779	ENSGALG00000014379	ZCCHC4
XLOC_035779	ENSGALG00000014386	SEPSECS
XLOC_035779	ENSGALG00000014383	PI4K2B
ALDBGALG0000003206	ENSGALG00000024094	UBAP2L
ALDBGALG0000003206	ENSGALG00000025924	AQP10
ALDBGALG0000003206	ENSGALG00000027700	FLAD1
ALDBGALG0000003206	ENSGALG00000026423	PYGO2
ALDBGALG0000003206	ENSGALG00000027194	PMVK
ALDBGALG0000003206	ENSGALG00000025817	NHLH1
ALDBGALG0000003206	ENSGALG00000027316	CRNN
ALDBGALG0000003206	ENSGALG00000009147	NCSTN
ALDBGALG0000003206	ENSGALG00000002702	ATP8B2
ALDBGALG0000003206	ENSGALG00000006863	SHC1
ALDBGALG0000003206	ENSGALG00000002707	CHRNB2
ALDBGALG0000003206	ENSGALG00000009153	COPA
ALDBGALG0000003206	ENSGALG00000028664	CKS1B
ALDBGALG0000003206	ENSGALG00000026256	--
ALDBGALG0000003206	ENSGALG00000029080	--
ALDBGALG0000003206	ENSGALG00000006229	-
ALDBGALG0000003206	ENSGALG00000018878	--
ALDBGALG0000003206	ENSGALG00000009163	S100A11
ALDBGALG0000003206	ENSGALG00000024118	SLAMF1
ALDBGALG0000003206	ENSGALG00000021475	ADAR
ALDBGALG0000003206	ENSGALG00000024120	VANGL2
XLOC_046528	ENSGALG00000021867	--
XLOC_022626	ENSGALG00000019470	MSC
XLOC_022546	ENSGALG00000015472	CHD7
XLOC_022546	ENSGALG00000015450	RAB2A
XLOC_022525	ENSGALG00000015448	TOX
ALDBGALG0000005546	ENSGALG00000006645	LIPH
ALDBGALG0000005546	ENSGALG00000006632	CEP63
ALDBGALG0000005546	ENSGALG00000006609	EPHB1
ALDBGALG0000005546	ENSGALG00000006645	LIPH
ALDBGALG0000005546	ENSGALG00000006624	KY
ALDBGALG0000003051	ENSGALG00000000235	PPP2R2A
ALDBGALG0000003051	ENSGALG00000000227	CRMP2A
ALDBGALG0000003051	ENSGALG00000000242	EBF2
ALDBGALG0000003051	ENSGALG00000000231	BNIP3L
XLOC_028690	ENSGALG00000001431	GUCA1A
XLOC_028690	ENSGALG00000001431	GUCA1A
XLOC_028690	ENSGALG00000001462	ADORA3
XLOC_028690	ENSGALG00000001452	ATP5F1
XLOC_028690	ENSGALG00000028570	C6orf132
XLOC_028690	ENSGALG00000001438	WDR77
XLOC_028690	ENSGALG00000001373	TRAF3IP3
XLOC_028690	ENSGALG00000001480	FAM212B
XLOC_028690	ENSGALG00000001504	DDX20
XLOC_028690	ENSGALG00000001405	IRF6
XLOC_028690	ENSGALG00000001476	RAP1A
XLOC_028690	ENSGALG00000001462	ADORA3
XLOC_028690	ENSGALG00000023924	--
XLOC_028690	ENSGALG00000001378	C1orf74
XLOC_028690	ENSGALG00000001418	GUCA1B
XLOC_028690	ENSGALG00000001418	GUCA1B
XLOC_028690	ENSGALG00000001512	KCND3
XLOC_028675	ENSGALG00000001264	PLXNA2
XLOC_028675	ENSGALG00000029165	--
XLOC_028675	ENSGALG00000001175	C4BPA
XLOC_028675	ENSGALG00000001177	CD34
XLOC_028675	ENSGALG00000023953	CR2
XLOC_028675	ENSGALG00000001117	PFKFB2
XLOC_028675	ENSGALG00000026069	CD55
XLOC_028675	ENSGALG00000001175	C4BPA
XLOC_028675	ENSGALG00000023946	--
XLOC_028675	ENSGALG00000023950	CR1L
XLOC_028945	ENSGALG00000003554	OPTC
XLOC_028945	ENSGALG00000003601	ATP2B4
XLOC_028945	ENSGALG00000003551	PRELP
XLOC_028731	ENSGALG00000023780	TREML2
XLOC_028731	ENSGALG00000003228	C26H6ORF130
XLOC_028731	ENSGALG00000003226	APOBEC2
XLOC_028731	ENSGALG00000023780	TREML2
XLOC_028731	ENSGALG00000003361	TREM-B1
XLOC_028731	ENSGALG00000003247	NFYA
XLOC_028731	ENSGALG00000003212	TSPO2
XLOC_028731	ENSGALG00000023781	TREM-A1
XLOC_028731	ENSGALG00000023780	TREML2
XLOC_028998	ENSGALG00000000685	MAP3K14
XLOC_028998	ENSGALG00000025745	ARHGAP27
XLOC_028998	ENSGALG00000008433	FZD2
XLOC_028998	ENSGALG00000000674	MYO1D
XLOC_028998	ENSGALG00000000685	MAP3K14
XLOC_028998	ENSGALG00000000201	PLEKHM1
XLOC_028998	ENSGALG00000028332	--
XLOC_028998	ENSGALG00000000249	GH1
XLOC_028998	ENSGALG00000024112	PSMD11
XLOC_028998	ENSGALG00000014388	GPATCH8
XLOC_028998	ENSGALG00000000870	DCAKD
XLOC_028998	ENSGALG00000000243	RDM1
XLOC_028998	ENSGALG00000000239	-
XLOC_028980	ENSGALG00000027214	-
XLOC_028980	ENSGALG00000001109	GTSF1
XLOC_028980	ENSGALG00000028842	-
XLOC_028980	ENSGALG00000001055	NSF
XLOC_028980	ENSGALG00000001107	-
XLOC_028980	ENSGALG00000027009	-
XLOC_028980	ENSGALG00000001079	Wnt3
XLOC_028980	ENSGALG00000001097	WNT9b
XLOC_029002	ENSGALG00000008433	FZD2
XLOC_029002	ENSGALG00000025745	ARHGAP27
XLOC_029002	ENSGALG00000000349	PSMC5
XLOC_029002	ENSGALG00000000287	-
XLOC_029002	ENSGALG00000000332	FTSJ3
XLOC_029002	ENSGALG00000000201	PLEKHM1
XLOC_029002	ENSGALG00000000274	-
XLOC_029002	ENSGALG00000000252	SCN4A
XLOC_029002	ENSGALG00000000249	GH1
XLOC_029002	ENSGALG00000000251	CD79B
XLOC_029002	ENSGALG00000000293	-
XLOC_029002	ENSGALG00000014388	GPATCH8
XLOC_029002	ENSGALG00000000363	SMARCD2
XLOC_029002	ENSGALG00000000243	RDM1
XLOC_029002	ENSGALG00000000239	-
XLOC_028998	ENSGALG00000000685	MAP3K14
XLOC_028998	ENSGALG00000025745	ARHGAP27
XLOC_028998	ENSGALG00000008433	FZD2
XLOC_028998	ENSGALG00000000674	MYO1D
XLOC_028998	ENSGALG00000000685	MAP3K14
XLOC_028998	ENSGALG00000000201	PLEKHM1
XLOC_028998	ENSGALG00000028332	--
XLOC_028998	ENSGALG00000000249	GH1
XLOC_028998	ENSGALG00000024112	PSMD11
XLOC_028998	ENSGALG00000014388	GPATCH8
XLOC_028998	ENSGALG00000000870	DCAKD
XLOC_028998	ENSGALG00000000243	RDM1
XLOC_028998	ENSGALG00000000239	-
XLOC_029002	ENSGALG00000008433	FZD2
XLOC_029002	ENSGALG00000025745	ARHGAP27
XLOC_029002	ENSGALG00000000349	PSMC5
XLOC_029002	ENSGALG00000000287	-
XLOC_029002	ENSGALG00000000332	FTSJ3
XLOC_029002	ENSGALG00000000201	PLEKHM1
XLOC_029002	ENSGALG00000000274	-
XLOC_029002	ENSGALG00000000252	SCN4A
XLOC_029002	ENSGALG00000000249	GH1
XLOC_029002	ENSGALG00000000251	CD79B
XLOC_029002	ENSGALG00000000293	-
XLOC_029002	ENSGALG00000014388	GPATCH8
XLOC_029002	ENSGALG00000000363	SMARCD2
XLOC_029002	ENSGALG00000000243	RDM1
XLOC_029002	ENSGALG00000000239	-
XLOC_029002	ENSGALG00000008433	FZD2
XLOC_029002	ENSGALG00000025745	ARHGAP27
XLOC_029002	ENSGALG00000000349	PSMC5
XLOC_029002	ENSGALG00000000287	-
XLOC_029002	ENSGALG00000000332	FTSJ3
XLOC_029002	ENSGALG00000000201	PLEKHM1
XLOC_029002	ENSGALG00000000274	-
XLOC_029002	ENSGALG00000000252	SCN4A
XLOC_029002	ENSGALG00000000249	GH1
XLOC_029002	ENSGALG00000000251	CD79B
XLOC_029002	ENSGALG00000000293	-
XLOC_029002	ENSGALG00000014388	GPATCH8
XLOC_029002	ENSGALG00000000363	SMARCD2
XLOC_029002	ENSGALG00000000243	RDM1
XLOC_029002	ENSGALG00000000239	-
ALDBGALG0000003336	ENSGALG00000002672	SBNO2
ALDBGALG0000003336	ENSGALG00000002453	ABCA7
ALDBGALG0000003336	ENSGALG00000002591	POLR2E
ALDBGALG0000003336	ENSGALG00000012225	CIRBP
ALDBGALG0000003336	ENSGALG00000002559	HMHA1
ALDBGALG0000003336	ENSGALG00000002595	--
ALDBGALG0000003336	ENSGALG00000012225	CIRBP
ALDBGALG0000003336	ENSGALG00000027777	CNN2
ALDBGALG0000003336	ENSGALG00000002029	TMEM259
ALDBGALG0000003335	ENSGALG00000026780	TPGS1
ALDBGALG0000003335	ENSGALG00000024332	CDC34
ALDBGALG0000003335	ENSGALG00000001898	MISP
ALDBGALG0000003335	ENSGALG00000028341	MADCAM1
ALDBGALG0000003335	ENSGALG00000001399	RNF126
ALDBGALG0000003335	ENSGALG00000001377	POLRMT
ALDBGALG0000003335	ENSGALG00000026055	-
ALDBGALG0000003335	ENSGALG00000001342	HCN2
ALDBGALG0000003335	ENSGALG00000001898	MISP
ALDBGALG0000003335	ENSGALG00000001328	BSG
ALDBGALG0000003335	ENSGALG00000001962	PTBP1
ALDBGALG0000003335	ENSGALG00000027497	CFD
ALDBGALG0000003335	ENSGALG00000026241	GRIN3B
ALDBGALG0000003335	ENSGALG00000026231	ARID3A
ALDBGALG0000003335	ENSGALG00000021637	WDR18
ALDBGALG0000003335	ENSGALG00000001969	PLPPR3
ALDBGALG0000003335	ENSGALG00000001385	FGF22
ALDBGALG0000003331	ENSGALG00000001030	SCAMP4
ALDBGALG0000003331	ENSGALG00000000996	AP3D1
ALDBGALG0000003331	ENSGALG00000018810	ABHD17A
ALDBGALG0000003331	ENSGALG00000001043	REXO1
ALDBGALG0000003331	ENSGALG00000001035	-
ALDBGALG0000003331	ENSGALG00000001019	BTBD2
ALDBGALG0000003331	ENSGALG00000003845	MKNK2
ALDBGALG0000003331	ENSGALG00000010442	MOB3A
ALDBGALG0000003331	ENSGALG00000027540	CSNK1G2
ALDBGALG0000003331	ENSGALG00000027457	--
ALDBGALG0000003331	ENSGALG00000000843	DOT1L
ALDBGALG0000003331	ENSGALG00000014589	-
ALDBGALG0000003331	ENSGALG00000026204	--
ALDBGALG0000004795	ENSGALG00000009853	FOXG1
ALDBGALG0000004156	ENSGALG00000011963	PRDM5
ALDBGALG0000000189	ENSGALG00000012921	TEL
ALDBGALG0000000189	ENSGALG00000014551	--
ALDBGALG0000000189	ENSGALG00000014240	PKDREJ
ALDBGALG0000000189	ENSGALG00000013911	ZC3HAV1
ALDBGALG0000000189	ENSGALG00000009702	--
ALDBGALG0000000194	ENSGALG00000017290	RAD51AP1
ALDBGALG0000000194	ENSGALG00000017287	FGF6
ALDBGALG0000000194	ENSGALG00000017289	C1H12ORF4
ALDBGALG0000000194	ENSGALG00000017289	C1H12ORF4
ALDBGALG0000000194	ENSGALG00000027791	FGF23
ALDBGALG0000000194	ENSGALG00000017291	FAR2
ALDBGALG0000000192	ENSGALG00000022980	CDKN1B
ALDBGALG0000000193	ENSGALG00000028453	MRPS35
ALDBGALG0000000193	ENSGALG00000022980	CDKN1B
ALDBGALG0000004299	ENSGALG00000007788	ABCB7
ALDBGALG0000004299	ENSGALG00000007793	UPRT
ALDBGALG0000004299	ENSGALG00000007800	ZDHHC15
ALDBGALG0000001021	ENSGALG00000017120	SACS
ALDBGALG0000001021	ENSGALG00000017122	SGCG
ALDBGALG0000000132	ENSGALG00000028016	--
ALDBGALG0000000132	ENSGALG00000011866	RRP7A
ALDBGALG0000000132	ENSGALG00000011867	SERHL2
ALDBGALG0000000132	ENSGALG00000011859	GBE
ALDBGALG0000000132	ENSGALG00000011857	LUC7L2
ALDBGALG0000000132	ENSGALG00000011856	C7orf55
ALDBGALG0000000132	ENSGALG00000011863	POLDIP3
ALDBGALG0000000132	ENSGALG00000011854	UBN2
ALDBGALG0000000132	ENSGALG00000019325	--
ALDBGALG0000000132	ENSGALG00000011847	TTC26
ALDBGALG0000000133	ENSGALG00000028016	--
ALDBGALG0000000133	ENSGALG00000011866	RRP7A
ALDBGALG0000000133	ENSGALG00000011872	NFAM1
ALDBGALG0000000133	ENSGALG00000011867	SERHL2
ALDBGALG0000000133	ENSGALG00000011859	GBE
ALDBGALG0000000133	ENSGALG00000011857	LUC7L2
ALDBGALG0000000133	ENSGALG00000011863	POLDIP3
ALDBGALG0000000133	ENSGALG00000019324	--
ALDBGALG0000000133	ENSGALG00000019325	--
ALDBGALG0000000133	ENSGALG00000023193	SOCS1B
ALDBGALG0000003677	ENSGALG00000008957	MSH6
ALDBGALG0000003677	ENSGALG00000023717	--
ALDBGALG0000003677	ENSGALG00000008989	WDR43
ALDBGALG0000003677	ENSGALG00000008944	FBXO11
ALDBGALG0000003677	ENSGALG00000008969	EPCAM
ALDBGALG0000003677	ENSGALG00000008962	MSH2
ALDBGALG0000003677	ENSGALG00000008960	KCNK12
ALDBGALG0000003677	ENSGALG00000017392	SPDYA
ALDBGALG0000003677	ENSGALG00000008979	TRMT61B
ALDBGALG0000003677	ENSGALG00000008998	FAM179A
ALDBGALG0000000606	ENSGALG00000019361	FAM19A2
XLOC_013180	ENSGALG00000002752	--
XLOC_013180	ENSGALG00000002746	HMG20A
XLOC_013067	ENSGALG00000008077	PAQR5
XLOC_013067	ENSGALG00000008095	KIF23
XLOC_013067	ENSGALG00000028191	GLCE
XLOC_013067	ENSGALG00000008054	-
XLOC_013067	ENSGALG00000008063	NOX5
XLOC_013059	ENSGALG00000008077	PAQR5
XLOC_013059	ENSGALG00000028191	GLCE
XLOC_013059	ENSGALG00000008043	CORO2B
XLOC_013059	ENSGALG00000008063	NOX5
XLOC_013059	ENSGALG00000008095	KIF23
XLOC_013059	ENSGALG00000008054	-
XLOC_012991	ENSGALG00000014624	CERS3
XLOC_012991	ENSGALG00000007115	ASB7
XLOC_012991	ENSGALG00000021874	--
XLOC_012991	ENSGALG00000007129	ALDH6
XLOC_012991	ENSGALG00000007112	LINS1
XLOC_012991	ENSGALG00000007141	LRRK1
XLOC_012985	ENSGALG00000007092	LYSMD4
XLOC_012985	ENSGALG00000007057	LRRC28
XLOC_012985	ENSGALG00000007069	ADAMTS17
XLOC_012985	ENSGALG00000007057	LRRC28
XLOC_012985	ENSGALG00000007107	--
XLOC_012985	ENSGALG00000007100	MEF2A
XLOC_012953	ENSGALG00000006981	MCTP2
XLOC_012948	ENSGALG00000006981	MCTP2
XLOC_012948	ENSGALG00000006981	MCTP2
XLOC_012948	ENSGALG00000006981	MCTP2
XLOC_012942	ENSGALG00000006981	MCTP2
XLOC_021638	ENSGALG00000012814	PXDC1
XLOC_021638	ENSGALG00000012813	PRPF4B
XLOC_021638	ENSGALG00000012809	ECI2
XLOC_021556	ENSGALG00000012712	RBM24
XLOC_021556	ENSGALG00000012712	RBM24
XLOC_021556	ENSGALG00000012715	CAP2
ALDBGALG0000004319	ENSGALG00000009154	IDS
ALDBGALG0000004319	ENSGALG00000009139	-
ALDBGALG0000004319	ENSGALG00000009128	-
XLOC_021455	ENSGALG00000012681	MBOAT1
XLOC_021455	ENSGALG00000012680	E2F3
XLOC_021419	ENSGALG00000012515	TPPP
XLOC_021419	ENSGALG00000012497	SLC12A7
XLOC_021419	ENSGALG00000012497	SLC12A7
XLOC_021419	ENSGALG00000012514	BRD9
XLOC_021419	ENSGALG00000012508	TRIP13
XLOC_021551	ENSGALG00000012712	RBM24
XLOC_021551	ENSGALG00000012712	RBM24
XLOC_021554	ENSGALG00000012712	RBM24
XLOC_021554	ENSGALG00000012712	RBM24
XLOC_021551	ENSGALG00000012712	RBM24
XLOC_021551	ENSGALG00000012712	RBM24
ALDBGALG0000000329	ENSGALG00000016213	--
ALDBGALG0000000327	ENSGALG00000022802	-
ALDBGALG0000000327	ENSGALG00000022804	-
ALDBGALG0000000327	ENSGALG00000016213	--
ALDBGALG0000000327	ENSGALG00000016212	LICOS
ALDBGALG0000000327	ENSGALG00000019171	C1H21ORF33
ALDBGALG0000000327	ENSGALG00000016211	-
ALDBGALG0000000325	ENSGALG00000016206	AGPAT3
ALDBGALG0000000325	ENSGALG00000016202	HSF2BP
ALDBGALG0000000325	ENSGALG00000022808	RRP1B
ALDBGALG0000000325	ENSGALG00000016205	PDXK
ALDBGALG0000001983	ENSGALG00000014542	WBSCR22
ALDBGALG0000001983	ENSGALG00000027614	--
ALDBGALG0000001983	ENSGALG00000000463	DDX25
ALDBGALG0000001983	ENSGALG00000026044	VPS37D
ALDBGALG0000001983	ENSGALG00000000823	BAZ1B
ALDBGALG0000001983	ENSGALG00000025869	-
ALDBGALG0000001983	ENSGALG00000028649	-
ALDBGALG0000001983	ENSGALG00000028577	--
ALDBGALG0000001983	ENSGALG00000024101	DNAJC30
ALDBGALG0000001983	ENSGALG00000014539	-
ALDBGALG0000000678	ENSGALG00000012783	MYBPC1
ALDBGALG0000000678	ENSGALG00000012788	PARP12
ALDBGALG0000000678	ENSGALG00000027209	SPIC
ALDBGALG0000000678	ENSGALG00000012791	TBXAS1
ALDBGALG0000001979	ENSGALG00000007296	MAFG
ALDBGALG0000001979	ENSGALG00000007251	PCYT2
ALDBGALG0000001979	ENSGALG00000023308	NPB
ALDBGALG0000001979	ENSGALG00000023298	--
ALDBGALG0000001979	ENSGALG00000007352	SPAG9
ALDBGALG0000001979	ENSGALG00000007233	P4HB
ALDBGALG0000001979	ENSGALG00000023314	-
ALDBGALG0000001979	ENSGALG00000007224	HGS
ALDBGALG0000001979	ENSGALG00000007237	ALYREF
ALDBGALG0000001979	ENSGALG00000027902	SYNGR2
ALDBGALG0000001979	ENSGALG00000007286	PCYT2
ALDBGALG0000001979	ENSGALG00000007305	NME1
ALDBGALG0000001979	ENSGALG00000019793	-
ALDBGALG0000001979	ENSGALG00000007300	-
ALDBGALG0000001979	ENSGALG00000007198	ARL16
ALDBGALG0000001979	ENSGALG00000011219	GIPR
ALDBGALG0000001979	ENSGALG00000007194	TMC6
ALDBGALG0000001979	ENSGALG00000000109	AFMID
ALDBGALG0000001979	ENSGALG00000008443	ARHGDIA
ALDBGALG0000001979	ENSGALG00000007191	TK1
ALDBGALG0000001979	ENSGALG00000019795	--
ALDBGALG0000001980	ENSGALG00000019736	MCHR1
ALDBGALG0000001980	ENSGALG00000008034	CASKIN2
ALDBGALG0000001980	ENSGALG00000007992	GGA3
ALDBGALG0000001980	ENSGALG00000007999	MRPS7
ALDBGALG0000001980	ENSGALG00000008023	TMEM94
ALDBGALG0000001980	ENSGALG00000008016	GRB2
ALDBGALG0000001980	ENSGALG00000007974	NUP85
ALDBGALG0000001980	ENSGALG00000026715	MIF4GD
ALDBGALG0000001980	ENSGALG00000008011	SLC25A19
ALDBGALG0000001980	ENSGALG00000008041	TSEN54
ALDBGALG0000001231	ENSGALG00000002103	TPPP3
ALDBGALG0000001231	ENSGALG00000001809	FAM65A
ALDBGALG0000001231	ENSGALG00000027276	-
ALDBGALG0000001231	ENSGALG00000023898	PLEKHG4
ALDBGALG0000001231	ENSGALG00000001965	AARS
ALDBGALG0000001231	ENSGALG00000002091	ZDHHC1
ALDBGALG0000001231	ENSGALG00000021442	RLTPR
ALDBGALG0000001231	ENSGALG00000027183	-
ALDBGALG0000001231	ENSGALG00000021440	ACD
ALDBGALG0000001231	ENSGALG00000002109	KCTD19
ALDBGALG0000001231	ENSGALG00000001824	-
ALDBGALG0000001231	ENSGALG00000001979	-
ALDBGALG0000001231	ENSGALG00000001817	CTCF
ALDBGALG0000003831	ENSGALG00000013990	RPS12
ALDBGALG0000003831	ENSGALG00000013994	TAAR1
ALDBGALG0000003831	ENSGALG00000013992	-
ALDBGALG0000003831	ENSGALG00000013993	VNN1
ALDBGALG0000003831	ENSGALG00000012040	TAAR2
ALDBGALG0000003831	ENSGALG00000019961	C6ORF192
XLOC_049982	ENSGALG00000000234	EPB41L4A
XLOC_049982	ENSGALG00000000220	-
XLOC_049982	ENSGALG00000026975	--
XLOC_049982	ENSGALG00000023157	REEP5
XLOC_049982	ENSGALG00000000218	-
ALDBGALG0000003833	ENSGALG00000014014	LAMA2
ALDBGALG0000003833	ENSGALG00000023015	TMEM244
ALDBGALG0000003833	ENSGALG00000014009	L3MBTL3
ALDBGALG0000003833	ENSGALG00000014013	ARHGAP18
XLOC_049903	ENSGALG00000012621	ERCC6L2
XLOC_049902	ENSGALG00000012621	ERCC6L2
XLOC_049905	ENSGALG00000012627	Cdc14B
XLOC_049905	ENSGALG00000012629	ZNF367
XLOC_049905	ENSGALG00000012628	HABP4
XLOC_049905	ENSGALG00000012627	Cdc14B
XLOC_049905	ENSGALG00000012627	Cdc14B
XLOC_049905	ENSGALG00000012629	ZNF367
XLOC_049905	ENSGALG00000012628	HABP4
XLOC_049850	ENSGALG00000015177	GNA11
XLOC_049850	ENSGALG00000015176	GNA14
XLOC_049850	ENSGALG00000015170	VPS13A
XLOC_049845	ENSGALG00000028819	FOXB2
XLOC_049845	ENSGALG00000015167	-
XLOC_049845	ENSGALG00000015170	VPS13A
XLOC_049889	ENSGALG00000012607	ZCCHC6
XLOC_049889	ENSGALG00000012606	ISCA1
XLOC_049889	ENSGALG00000012601	GOLM1
XLOC_049889	ENSGALG00000012607	ZCCHC6
XLOC_049889	ENSGALG00000012606	ISCA1
XLOC_049889	ENSGALG00000012601	GOLM1
XLOC_036082	ENSGALG00000015749	ST3GAL5
XLOC_036082	ENSGALG00000015749	ST3GAL5
XLOC_036082	ENSGALG00000015765	POLR1A
XLOC_036082	ENSGALG00000015725	FGFRL1
ALDBGALG0000001122	ENSGALG00000006505	ZFAND6
ALDBGALG0000001122	ENSGALG00000006511	BCL2A1
ALDBGALG0000001122	ENSGALG00000021157	--
ALDBGALG0000001122	ENSGALG00000006519	DD1
ALDBGALG0000001122	ENSGALG00000006482	FAH
ALDBGALG0000001122	ENSGALG00000006516	MTHFS
ALDBGALG0000003514	ENSGALG00000013780	AIG1
ALDBGALG0000003514	ENSGALG00000013795	HIVEP2
ALDBGALG0000003514	ENSGALG00000028642	--
XLOC_045445	ENSGALG00000028680	--
XLOC_045445	ENSGALG00000009015	PIGK
XLOC_045445	ENSGALG00000009021	SIAT7E
XLOC_045445	ENSGALG00000009005	AK5
XLOC_045445	ENSGALG00000028680	--
XLOC_045445	ENSGALG00000009015	PIGK
XLOC_045445	ENSGALG00000009021	SIAT7E
XLOC_045445	ENSGALG00000009005	AK5
XLOC_045445	ENSGALG00000009015	PIGK
XLOC_045445	ENSGALG00000009021	SIAT7E
XLOC_045445	ENSGALG00000009005	AK5
ALDBGALG0000001120	ENSGALG00000006413	CEMIP
ALDBGALG0000001120	ENSGALG00000006403	MESDC2
ALDBGALG0000001120	ENSGALG00000021171	-
ALDBGALG0000001120	ENSGALG00000006399	MESDC1
ALDBGALG0000001120	ENSGALG00000006403	MESDC2
ALDBGALG0000001120	ENSGALG00000006388	IL16
ALDBGALG0000001120	ENSGALG00000021183	CFAP161
ALDBGALG0000001120	ENSGALG00000006413	CEMIP
ALDBGALG0000001120	ENSGALG00000006403	MESDC2
ALDBGALG0000001120	ENSGALG00000021171	-
ALDBGALG0000001120	ENSGALG00000006399	MESDC1
ALDBGALG0000001120	ENSGALG00000006403	MESDC2
ALDBGALG0000001120	ENSGALG00000006388	IL16
ALDBGALG0000001120	ENSGALG00000021183	CFAP161
ALDBGALG0000001365	ENSGALG00000002283	MAPKAPK3
ALDBGALG0000001365	ENSGALG00000002240	C3orf18
ALDBGALG0000001365	ENSGALG00000002253	HEMK1
ALDBGALG0000001365	ENSGALG00000002260	CISH
ALDBGALG0000000034	ENSGALG00000008335	PHTF2
ALDBGALG0000000034	ENSGALG00000008322	PTPN12
ALDBGALG0000000034	ENSGALG00000008335	PHTF2
ALDBGALG0000000034	ENSGALG00000008328	RSBN1L
ALDBGALG0000000034	ENSGALG00000008330	TMEM60
XLOC_045020	ENSGALG00000001951	-
XLOC_045020	ENSGALG00000002001	STXBP3
XLOC_045020	ENSGALG00000001959	HENMT1
XLOC_045020	ENSGALG00000025901	--
XLOC_045020	ENSGALG00000001938	SLC25A24
XLOC_045020	ENSGALG00000002106	CLCC1
XLOC_045020	ENSGALG00000002129	WDR47
XLOC_045020	ENSGALG00000002145	CAMSAP2
XLOC_045020	ENSGALG00000002090	GPSM2
XLOC_045020	ENSGALG00000027951	--
XLOC_045020	ENSGALG00000001972	PRPF38B
XLOC_045020	ENSGALG00000001983	FNDC7
XLOC_044796	ENSGALG00000012444	ACVR2A
XLOC_044796	ENSGALG00000012448	ORC4
XLOC_044778	ENSGALG00000012190	TMEM163
XLOC_044778	ENSGALG00000028457	MAP3K19
XLOC_044778	ENSGALG00000012207	CCNT2
XLOC_044778	ENSGALG00000012197	ACMSD
XLOC_044778	ENSGALG00000012246	R3HDM1
XLOC_044778	ENSGALG00000012214	RAB3GAP1
XLOC_044778	ENSGALG00000012223	ZRANB3
ALDBGALG0000000731	ENSGALG00000028155	DUSP16
ALDBGALG0000000731	ENSGALG00000028812	CREBL2
ALDBGALG0000000731	ENSGALG00000022980	CDKN1B
ALDBGALG0000000731	ENSGALG00000026896	-
ALDBGALG0000000731	ENSGALG00000028286	GPR19
ALDBGALG0000000731	ENSGALG00000014141	--
ALDBGALG0000000730	ENSGALG00000012921	TEL
ALDBGALG0000000730	ENSGALG00000011544	BCL2L14
ALDBGALG0000000730	ENSGALG00000011558	LRP6
ALDBGALG0000000729	ENSGALG00000014240	PKDREJ
ALDBGALG0000000729	ENSGALG00000013911	ZC3HAV1
ALDBGALG0000000729	ENSGALG00000028840	C1H22ORF40
ALDBGALG0000000729	ENSGALG00000014551	--
ALDBGALG0000000729	ENSGALG00000022985	PPAR
ALDBGALG0000000729	ENSGALG00000009702	--
ALDBGALG0000001223	ENSGALG00000008146	MORF4L1
ALDBGALG0000001223	ENSGALG00000008143	UACA
ALDBGALG0000001223	ENSGALG00000008164	ADAMTS7
ALDBGALG0000001223	ENSGALG00000008146	MORF4L1
ALDBGALG0000001223	ENSGALG00000008146	MORF4L1
ALDBGALG0000001223	ENSGALG00000008120	TLE3
ALDBGALG0000000481	ENSGALG00000017079	USPL1
ALDBGALG0000000481	ENSGALG00000017082	HMGB1
ALDBGALG0000000481	ENSGALG00000026781	ALOX5AP
ALDBGALG0000000481	ENSGALG00000017077	HSPH1
ALDBGALG0000000481	ENSGALG00000017079	USPL1
ALDBGALG0000000482	ENSGALG00000017079	USPL1
ALDBGALG0000000482	ENSGALG00000017082	HMGB1
ALDBGALG0000000482	ENSGALG00000026781	ALOX5AP
ALDBGALG0000000482	ENSGALG00000017077	HSPH1
ALDBGALG0000000482	ENSGALG00000017079	USPL1
ALDBGALG0000004039	ENSGALG00000009239	TLR2-2
ALDBGALG0000004039	ENSGALG00000009192	SLITRK2
ALDBGALG0000001362	ENSGALG00000001945	RFT1
ALDBGALG0000001362	ENSGALG00000021346	--
ALDBGALG0000001362	ENSGALG00000002016	PRKCD
ALDBGALG0000001362	ENSGALG00000022661	--
ALDBGALG0000001362	ENSGALG00000002099	PFKFB4
ALDBGALG0000001362	ENSGALG00000002016	PRKCD
ALDBGALG0000004036	ENSGALG00000009154	IDS
ALDBGALG0000004036	ENSGALG00000009139	-
ALDBGALG0000004036	ENSGALG00000009128	-
ALDBGALG0000004036	ENSGALG00000009168	AFF2
ALDBGALG0000001361	ENSGALG00000001945	RFT1
ALDBGALG0000001361	ENSGALG00000022661	--
ALDBGALG0000001361	ENSGALG00000021346	--
ALDBGALG0000001326	ENSGALG00000005272	CDH5
XLOC_007089	ENSGALG00000015511	ROBO1
XLOC_007090	ENSGALG00000015511	ROBO1
XLOC_006942	ENSGALG00000015494	HTR1F
XLOC_006942	ENSGALG00000015492	PDZK1
XLOC_006942	ENSGALG00000015491	GPR89B
XLOC_006942	ENSGALG00000015488	GJA8
XLOC_006954	ENSGALG00000015494	HTR1F
XLOC_006831	ENSGALG00000022866	ZNF654
XLOC_006831	ENSGALG00000015398	--
XLOC_006831	ENSGALG00000027419	-
XLOC_006831	ENSGALG00000015395	-
XLOC_006831	ENSGALG00000015402	C3orf38
XLOC_006831	ENSGALG00000019221	-
XLOC_006831	ENSGALG00000015396	CD200
XLOC_006831	ENSGALG00000015395	-
XLOC_006831	ENSGALG00000026299	C3orf52
XLOC_006853	ENSGALG00000015413	STX19
XLOC_006853	ENSGALG00000015412	ARL13B
XLOC_006853	ENSGALG00000015414	NSUN3
XLOC_006853	ENSGALG00000015409	PROS1
XLOC_006663	ENSGALG00000015094	ZBTB20
XLOC_006764	ENSGALG00000015344	NXPE3
XLOC_006764	ENSGALG00000015342	CEP97
XLOC_006764	ENSGALG00000015339	RPL24
XLOC_006764	ENSGALG00000015334	ZBTB11
XLOC_006764	ENSGALG00000015346	NFKBIZ
XLOC_006764	ENSGALG00000015330	PCNP
ALDBGALG0000003709	ENSGALG00000009434	MIA3
ALDBGALG0000003709	ENSGALG00000009441	TAF1A
ALDBGALG0000003709	ENSGALG00000009444	HHIPL2
ALDBGALG0000003709	ENSGALG00000009404	DISP1
ALDBGALG0000003709	ENSGALG00000009413	BROX
ALDBGALG0000003709	ENSGALG00000009426	AIDA
ALDBGALG0000003714	ENSGALG00000009612	TGFB2
ALDBGALG0000003714	ENSGALG00000009615	RRP15
ALDBGALG0000003715	ENSGALG00000009612	TGFB2
ALDBGALG0000003715	ENSGALG00000009615	RRP15
ALDBGALG0000004248	ENSGALG00000004111	GPR174
ALDBGALG0000004248	ENSGALG00000004025	RBMX2
ALDBGALG0000004248	ENSGALG00000020332	--
ALDBGALG0000004248	ENSGALG00000004107	ITM2A
ALDBGALG0000004248	ENSGALG00000004079	ENOX2
ALDBGALG0000004248	ENSGALG00000004093	Tbx22
ALDBGALG0000004248	ENSGALG00000004069	GPR119
ALDBGALG0000004248	ENSGALG00000004113	-
ALDBGALG0000004248	ENSGALG00000004086	CHMP1B
ALDBGALG0000004248	ENSGALG00000004127	-
ALDBGALG0000004248	ENSGALG00000004121	LPAR4
ALDBGALG0000004248	ENSGALG00000020331	-
ALDBGALG0000004248	ENSGALG00000004063	SLC25A14
ALDBGALG0000004247	ENSGALG00000026278	-
ALDBGALG0000004247	ENSGALG00000004111	GPR174
ALDBGALG0000004247	ENSGALG00000004195	KIF4A
ALDBGALG0000004247	ENSGALG00000020331	-
ALDBGALG0000004247	ENSGALG00000028681	-
ALDBGALG0000004247	ENSGALG00000004113	-
ALDBGALG0000004247	ENSGALG00000004128	CYSLTR1
ALDBGALG0000004247	ENSGALG00000004127	-
ALDBGALG0000004247	ENSGALG00000004187	TAF9
ALDBGALG0000004247	ENSGALG00000004121	LPAR4
ALDBGALG0000004247	ENSGALG00000004169	-
ALDBGALG0000004247	ENSGALG00000004198	PDZD11
ALDBGALG0000004244	ENSGALG00000004602	-
ALDBGALG0000004244	ENSGALG00000004599	EDA2R
ALDBGALG0000004244	ENSGALG00000004619	-
ALDBGALG0000004244	ENSGALG00000004596	AR
ALDBGALG0000004244	ENSGALG00000004638	HEPH
ALDBGALG0000004244	ENSGALG00000004644	-
ALDBGALG0000001149	ENSGALG00000025898	SMAD6
XLOC_047790	ENSGALG00000027617	-
ALDBGALG0000001147	ENSGALG00000007695	SNAPC5
ALDBGALG0000001147	ENSGALG00000007687	MAP2K1
ALDBGALG0000001147	ENSGALG00000007711	RPL4
ALDBGALG0000001147	ENSGALG00000007643	DIS3L
ALDBGALG0000001147	ENSGALG00000007649	TIPIN
ALDBGALG0000001147	ENSGALG00000007736	ZWILCH
XLOC_047790	ENSGALG00000027617	-
ALDBGALG0000002037	ENSGALG00000026718	HIC1
ALDBGALG0000002037	ENSGALG00000003031	SMYD4
ALDBGALG0000002037	ENSGALG00000003015	SERPINF1
ALDBGALG0000002037	ENSGALG00000003108	SMG6
ALDBGALG0000002037	ENSGALG00000003082	DPH1
ALDBGALG0000002037	ENSGALG00000003072	RPA1
ALDBGALG0000002037	ENSGALG00000021589	RTN4RL1
ALDBGALG0000002037	ENSGALG00000028369	OVCA2
ALDBGALG0000002037	ENSGALG00000026718	HIC1
ALDBGALG0000002037	ENSGALG00000003031	SMYD4
ALDBGALG0000002037	ENSGALG00000003015	SERPINF1
ALDBGALG0000002037	ENSGALG00000003108	SMG6
ALDBGALG0000002037	ENSGALG00000003082	DPH1
ALDBGALG0000002037	ENSGALG00000003072	RPA1
ALDBGALG0000002037	ENSGALG00000021589	RTN4RL1
ALDBGALG0000002037	ENSGALG00000028369	OVCA2
XLOC_047853	ENSGALG00000009470	SERPINI1
XLOC_047853	ENSGALG00000009468	--
XLOC_047853	ENSGALG00000009458	-
XLOC_047853	ENSGALG00000009464	GOLIM4
XLOC_047853	ENSGALG00000009477	PDCD10
XLOC_047853	ENSGALG00000009477	PDCD10
XLOC_047853	ENSGALG00000020649	--
XLOC_047838	ENSGALG00000009252	PLD1
XLOC_047838	ENSGALG00000009298	TNIK
XLOC_047838	ENSGALG00000023646	--
ALDBGALG0000002035	ENSGALG00000002631	LRRC75A
ALDBGALG0000002035	ENSGALG00000002629	TMEM248
ALDBGALG0000002035	ENSGALG00000002661	YWHAE
ALDBGALG0000002035	ENSGALG00000002656	CRK
ALDBGALG0000002035	ENSGALG00000002653	C19H17ORF85
ALDBGALG0000002035	ENSGALG00000021611	RABGEF1
ALDBGALG0000002035	ENSGALG00000002709	MYO1C
XLOC_048237	ENSGALG00000014867	PAIP1
XLOC_048237	ENSGALG00000014855	GHR
XLOC_048237	ENSGALG00000014857	SEPP1
XLOC_048237	ENSGALG00000014859	ZNF131
XLOC_048237	ENSGALG00000014861	NIM1
XLOC_048237	ENSGALG00000014862	HMGCS1
XLOC_048237	ENSGALG00000014863	C5orf28
XLOC_048237	ENSGALG00000023503	CCDC152
XLOC_048237	ENSGALG00000014865	C5orf34
XLOC_048237	ENSGALG00000023503	CCDC152
ALDBGALG0000004633	ENSGALG00000010589	FLRT2
ALDBGALG0000001151	ENSGALG00000008077	PAQR5
ALDBGALG0000001151	ENSGALG00000008007	ITGA11
ALDBGALG0000001151	ENSGALG00000028191	GLCE
ALDBGALG0000001151	ENSGALG00000026032	-
ALDBGALG0000001151	ENSGALG00000008043	CORO2B
ALDBGALG0000001151	ENSGALG00000008063	NOX5
ALDBGALG0000001151	ENSGALG00000008095	KIF23
ALDBGALG0000001151	ENSGALG00000008054	-
ALDBGALG0000001281	ENSGALG00000005724	MTHFSD
ALDBGALG0000001281	ENSGALG00000005728	-
ALDBGALG0000001280	ENSGALG00000005724	MTHFSD
ALDBGALG0000001280	ENSGALG00000005728	-
ALDBGALG0000001276	ENSGALG00000005435	-
ALDBGALG0000001276	ENSGALG00000013437	GAN
ALDBGALG0000001276	ENSGALG00000005446	GCSH
ALDBGALG0000001276	ENSGALG00000005408	BCO1
ALDBGALG0000001276	ENSGALG00000012012	CMIP
ALDBGALG0000001278	ENSGALG00000013437	GAN
ALDBGALG0000001278	ENSGALG00000005435	-
ALDBGALG0000001278	ENSGALG00000005408	BCO1
ALDBGALG0000001278	ENSGALG00000012012	CMIP
ALDBGALG0000004753	ENSGALG00000028376	Fgf19
ALDBGALG0000004753	ENSGALG00000007555	CCND1
ALDBGALG0000004753	ENSGALG00000007556	ORAOV1
ALDBGALG0000004753	ENSGALG00000007562	FGF4
ALDBGALG0000004753	ENSGALG00000007566	--
ALDBGALG0000004753	ENSGALG00000026853	FGF3
ALDBGALG0000001636	ENSGALG00000005365	NARFL
ALDBGALG0000001636	ENSGALG00000005281	LMF1
ALDBGALG0000001636	ENSGALG00000005293	GNG13
ALDBGALG0000001636	ENSGALG00000005398	HAGH
ALDBGALG0000001636	ENSGALG00000005291	--
ALDBGALG0000001636	ENSGALG00000005308	CHTF18
ALDBGALG0000001636	ENSGALG00000021043	--
ALDBGALG0000001636	ENSGALG00000005349	MSLN
ALDBGALG0000001636	ENSGALG00000021040	HAGHL
ALDBGALG0000001636	ENSGALG00000005315	RPUSD1
ALDBGALG0000001636	ENSGALG00000021043	--
ALDBGALG0000004621	ENSGALG00000020411	--
ALDBGALG0000004621	ENSGALG00000010372	ANGEL1
ALDBGALG0000004621	ENSGALG00000010387	IRF2BPL
ALDBGALG0000004621	ENSGALG00000010368	VASH1
ALDBGALG0000004621	ENSGALG00000010378	LRRC74A
ALDBGALG0000004621	ENSGALG00000023100	--
ALDBGALG0000004621	ENSGALG00000026413	--
XLOC_039748	ENSGALG00000012136	MPPED2
XLOC_039748	ENSGALG00000012136	MPPED2
ALDBGALG0000001630	ENSGALG00000004773	-
ALDBGALG0000001630	ENSGALG00000028955	--
ALDBGALG0000001630	ENSGALG00000004745	C14H17ORF103
ALDBGALG0000001630	ENSGALG00000024122	TNFRSF13B
ALDBGALG0000001630	ENSGALG00000004735	MAP2K3
ALDBGALG0000001630	ENSGALG00000004746	--
ALDBGALG0000001630	ENSGALG00000004759	DHRS7B
ALDBGALG0000001630	ENSGALG00000004749	TMEM11
XLOC_048444	ENSGALG00000014983	F2R
XLOC_048444	ENSGALG00000014984	F2RL1
XLOC_048444	ENSGALG00000014978	IQGAP2
XLOC_048444	ENSGALG00000014989	S100Z
XLOC_048444	ENSGALG00000014994	-
XLOC_048444	ENSGALG00000023379	F2RL2
XLOC_039816	ENSGALG00000012123	Pax-6
XLOC_039816	ENSGALG00000012127	ELP4
XLOC_039816	ENSGALG00000012123	Pax-6
XLOC_039816	ENSGALG00000012121	RCN1
XLOC_048464	ENSGALG00000014939	GFM2
XLOC_048464	ENSGALG00000014930	ENC1
XLOC_048464	ENSGALG00000014933	HEXB
XLOC_048464	ENSGALG00000014942	NSA2
XLOC_048464	ENSGALG00000014943	FAM169A
XLOC_000346	ENSGALG00000002614	-
XLOC_000346	ENSGALG00000014600	-
ALDBGALG0000004308	ENSGALG00000008431	SMARCA1
ALDBGALG0000004308	ENSGALG00000008290	VSIG1
ALDBGALG0000004308	ENSGALG00000008287	PSMD10
ALDBGALG0000004308	ENSGALG00000008282	ATG4A
ALDBGALG0000004308	ENSGALG00000008326	-
ALDBGALG0000004308	ENSGALG00000008408	GAB3
ALDBGALG0000004308	ENSGALG00000008389	VBP1
ALDBGALG0000004308	ENSGALG00000008404	-
ALDBGALG0000004308	ENSGALG00000020271	--
XLOC_000384	ENSGALG00000007229	PPP1R27
XLOC_048261	ENSGALG00000014914	SNX18
XLOC_048261	ENSGALG00000014911	ARL15
XLOC_048261	ENSGALG00000014912	HSPB3
ALDBGALG0000002056	ENSGALG00000023632	--
ALDBGALG0000002056	ENSGALG00000028282	-
ALDBGALG0000002056	ENSGALG00000004934	CDC25A
ALDBGALG0000002056	ENSGALG00000004934	CDC25A
ALDBGALG0000002056	ENSGALG00000004938	MAP4
ALDBGALG0000002056	ENSGALG00000021838	--
ALDBGALG0000002056	ENSGALG00000004931	-
ALDBGALG0000002056	ENSGALG00000026155	--
ALDBGALG0000002056	ENSGALG00000005027	DHX30
ALDBGALG0000002055	ENSGALG00000023632	--
ALDBGALG0000002055	ENSGALG00000026922	-
ALDBGALG0000002055	ENSGALG00000028282	-
ALDBGALG0000002055	ENSGALG00000005650	-
ALDBGALG0000002055	ENSGALG00000004934	CDC25A
ALDBGALG0000002055	ENSGALG00000004934	CDC25A
ALDBGALG0000002055	ENSGALG00000019710	-
ALDBGALG0000002055	ENSGALG00000028985	--
ALDBGALG0000002055	ENSGALG00000004819	ZNF767
ALDBGALG0000002055	ENSGALG00000026155	--
ALDBGALG0000002055	ENSGALG00000005097	-
ALDBGALG0000002055	ENSGALG00000019713	KRBOX4
ALDBGALG0000002055	ENSGALG00000004931	-
ALDBGALG0000002055	ENSGALG00000026277	TIGD3
ALDBGALG0000002055	ENSGALG00000019711	-
ALDBGALG0000002055	ENSGALG00000027143	ZNF746
ALDBGALG0000002055	ENSGALG00000008915	-
ALDBGALG0000002055	ENSGALG00000004919	SSPO
ALDBGALG0000005277	ENSGALG00000006217	S100B
ALDBGALG0000005277	ENSGALG00000006241	TUBA1C
ALDBGALG0000005277	ENSGALG00000006198	LSS
ALDBGALG0000005277	ENSGALG00000007021	PCNT
ALDBGALG0000003778	ENSGALG00000027999	DISC1
ALDBGALG0000003778	ENSGALG00000011056	EGLN1
ALDBGALG0000003778	ENSGALG00000011070	EXOC8
ALDBGALG0000003778	ENSGALG00000011034	TSNAX
ALDBGALG0000003778	ENSGALG00000011065	SPRTN
ALDBGALG0000001514	ENSGALG00000005906	SQSTM1
ALDBGALG0000001514	ENSGALG00000005820	RNF130
ALDBGALG0000001514	ENSGALG00000005856	TBC1D9B
ALDBGALG0000001514	ENSGALG00000021275	LTC4S
ALDBGALG0000001514	ENSGALG00000005945	CANX
ALDBGALG0000001514	ENSGALG00000005802	FLT4
ALDBGALG0000001514	ENSGALG00000021301	-
ALDBGALG0000001514	ENSGALG00000005924	MGAT4B
ALDBGALG0000001514	ENSGALG00000005929	MAML1
ALDBGALG0000001802	ENSGALG00000006320	-
ALDBGALG0000001802	ENSGALG00000021126	-
ALDBGALG0000001802	ENSGALG00000021136	VPREB3
ALDBGALG0000001802	ENSGALG00000005919	-
ALDBGALG0000001802	ENSGALG00000021142	-
ALDBGALG0000001802	ENSGALG00000005960	--
ALDBGALG0000001802	ENSGALG00000005941	-
ALDBGALG0000001802	ENSGALG00000028810	CHCHD10
ALDBGALG0000001802	ENSGALG00000021139	-
ALDBGALG0000001802	ENSGALG00000005994	DERL3
ALDBGALG0000001802	ENSGALG00000005968	MMP11
ALDBGALG0000001802	ENSGALG00000005983	MMP11
ALDBGALG0000001802	ENSGALG00000005937	-
ALDBGALG0000001802	ENSGALG00000005946	-
ALDBGALG0000001802	ENSGALG00000005896	-
ALDBGALG0000001802	ENSGALG00000006053	-
ALDBGALG0000001802	ENSGALG00000005951	-
ALDBGALG0000001802	ENSGALG00000005891	DGCR2
ALDBGALG0000001802	ENSGALG00000005885	DGCR14
ALDBGALG0000004211	ENSGALG00000014516	CPEB2
ALDBGALG0000004211	ENSGALG00000014516	CPEB2
ALDBGALG0000004211	ENSGALG00000014516	CPEB2
ALDBGALG0000004211	ENSGALG00000014516	CPEB2
XLOC_049247	ENSGALG00000014168	NOL6
XLOC_049247	ENSGALG00000018534	-
XLOC_049247	ENSGALG00000002419	KIAA1328
XLOC_049247	ENSGALG00000026884	PINLYP
XLOC_049247	ENSGALG00000002452	AQP3
XLOC_049247	ENSGALG00000026547	TPGS2
ALDBGALG0000001800	ENSGALG00000026119	MN1
ALDBGALG0000001800	ENSGALG00000005654	PITPNB
ALDBGALG0000001800	ENSGALG00000005676	TTC28
ALDBGALG0000001801	ENSGALG00000005865	GSC2
ALDBGALG0000001801	ENSGALG00000005778	-
ALDBGALG0000001801	ENSGALG00000005784	CCDC117
ALDBGALG0000001801	ENSGALG00000005824	SUSD2
ALDBGALG0000001801	ENSGALG00000005873	--
ALDBGALG0000001801	ENSGALG00000005796	XBP1
ALDBGALG0000001801	ENSGALG00000005862	-
ALDBGALG0000001801	ENSGALG00000005891	DGCR2
ALDBGALG0000001801	ENSGALG00000005803	ZNRF3
ALDBGALG0000001801	ENSGALG00000005885	DGCR14
ALDBGALG0000001801	ENSGALG00000005808	KREMEN1
ALDBGALG0000001787	ENSGALG00000001925	GNB1L
ALDBGALG0000001787	ENSGALG00000002024	COMT
ALDBGALG0000001787	ENSGALG00000002040	ARVCF
ALDBGALG0000001787	ENSGALG00000001988	TXNRD2
ALDBGALG0000001788	ENSGALG00000002076	DGCR8
ALDBGALG0000001788	ENSGALG00000002040	ARVCF
ALDBGALG0000001788	ENSGALG00000002056	C15H22ORF25
ALDBGALG0000001788	ENSGALG00000002124	ZDHHC8
ALDBGALG0000001788	ENSGALG00000002107	RANBP1
ALDBGALG0000001788	ENSGALG00000002094	TRMT2A
XLOC_031874	ENSGALG00000016362	SH3YL1
XLOC_031874	ENSGALG00000016363	ACP1
XLOC_031874	ENSGALG00000016361	FAM110C
XLOC_031874	ENSGALG00000016362	SH3YL1
XLOC_031874	ENSGALG00000016363	ACP1
XLOC_031874	ENSGALG00000016361	FAM110C
ALDBGALG0000001789	ENSGALG00000002180	CHFR
ALDBGALG0000001789	ENSGALG00000023793	--
ALDBGALG0000001789	ENSGALG00000002143	ANKLE2
ALDBGALG0000001789	ENSGALG00000002124	ZDHHC8
ALDBGALG0000001789	ENSGALG00000002158	GOLGA3
ALDBGALG0000001789	ENSGALG00000002137	PGAM5
XLOC_031889	ENSGALG00000016364	FAM150B
XLOC_031889	ENSGALG00000016362	SH3YL1
XLOC_031889	ENSGALG00000016363	ACP1
XLOC_031692	ENSGALG00000019917	SPACA1
XLOC_031692	ENSGALG00000015789	CNR1
XLOC_031692	ENSGALG00000015787	RNGTT
XLOC_031692	ENSGALG00000019917	SPACA1
XLOC_031692	ENSGALG00000015789	CNR1
XLOC_031692	ENSGALG00000015787	RNGTT
XLOC_031692	ENSGALG00000019917	SPACA1
XLOC_031692	ENSGALG00000015789	CNR1
XLOC_031692	ENSGALG00000015787	RNGTT
XLOC_031795	ENSGALG00000015904	TMEM30A
XLOC_031795	ENSGALG00000015903	FILIP1
XLOC_031795	ENSGALG00000015908	COL12A1
XLOC_031795	ENSGALG00000015906	COX7A2
ALDBGALG0000002357	ENSGALG00000015424	FAM110B
ALDBGALG0000002357	ENSGALG00000015431	UBXN2B
ALDBGALG0000005074	ENSGALG00000008318	SLK
ALDBGALG0000005074	ENSGALG00000008323	COL17A1
ALDBGALG0000005074	ENSGALG00000008304	OBFC1
ALDBGALG0000005553	ENSGALG00000020986	GPR35
ALDBGALG0000005553	ENSGALG00000005554	ADIPOQ
ALDBGALG0000005553	ENSGALG00000005550	ST6GAL1
ALDBGALG0000005553	ENSGALG00000005675	PTTG1IP
ALDBGALG0000005553	ENSGALG00000005655	TSPEAR
ALDBGALG0000005553	ENSGALG00000005667	UBE2G2
ALDBGALG0000005553	ENSGALG00000028636	MYEOV2
ALDBGALG0000005553	ENSGALG00000005768	ETV5
ALDBGALG0000005553	ENSGALG00000005546	-
ALDBGALG0000005553	ENSGALG00000020973	SUMO3
ALDBGALG0000005553	ENSGALG00000005631	TRPM2
ALDBGALG0000005553	ENSGALG00000005721	DGKG
ALDBGALG0000005553	ENSGALG00000020985	--
ALDBGALG0000005075	ENSGALG00000008318	SLK
ALDBGALG0000005075	ENSGALG00000008323	COL17A1
ALDBGALG0000005075	ENSGALG00000008304	OBFC1
ALDBGALG0000005076	ENSGALG00000025780	ITPRIP
ALDBGALG0000005076	ENSGALG00000008383	SFR1
ALDBGALG0000005076	ENSGALG00000008409	GSTO1
ALDBGALG0000005076	ENSGALG00000008417	CFAP58
ALDBGALG0000005076	ENSGALG00000008392	CFAP43
ALDBGALG0000005076	ENSGALG00000008323	COL17A1
XLOC_031539	ENSGALG00000015276	--
XLOC_031539	ENSGALG00000015286	SESN1
XLOC_031539	ENSGALG00000015283	CEP57L1
XLOC_031539	ENSGALG00000015289	ARMC2
XLOC_031539	ENSGALG00000019932	--
ALDBGALG0000004158	ENSGALG00000011982	PDE5A
ALDBGALG0000004158	ENSGALG00000011991	MYOZ2
ALDBGALG0000004158	ENSGALG00000011990	USP53
ALDBGALG0000004158	ENSGALG00000011986	FABP2
ALDBGALG0000004158	ENSGALG00000011994	SYNPO2
ALDBGALG0000002353	ENSGALG00000014432	RPS20
ALDBGALG0000002353	ENSGALG00000015419	PENK
ALDBGALG0000002353	ENSGALG00000015404	-
ALDBGALG0000002353	ENSGALG00000022827	SDR16C5
ALDBGALG0000002353	ENSGALG00000015407	PLAG1
ALDBGALG0000002353	ENSGALG00000015406	c-mos
ALDBGALG0000002353	ENSGALG00000015416	SDR16C5
ALDBGALG0000002765	ENSGALG00000015673	ZFHX4
ALDBGALG0000002769	ENSGALG00000015744	TPD52
ALDBGALG0000002769	ENSGALG00000015736	STMN2
ALDBGALG0000002769	ENSGALG00000015744	TPD52
ALDBGALG0000002769	ENSGALG00000027364	HEY1
ALDBGALG0000002611	ENSGALG00000012671	PRL
ALDBGALG0000002611	ENSGALG00000019585	--
ALDBGALG0000005142	ENSGALG00000008370	TRAK2
ALDBGALG0000005142	ENSGALG00000008381	TMEM237
ALDBGALG0000005142	ENSGALG00000008355	CASP8
ALDBGALG0000005142	ENSGALG00000008398	MPP4
ALDBGALG0000005142	ENSGALG00000020869	FAM126B
ALDBGALG0000005142	ENSGALG00000008240	CFLAR
ALDBGALG0000005142	ENSGALG00000008305	CASP10
ALDBGALG0000005142	ENSGALG00000008346	CASP18
ALDBGALG0000005142	ENSGALG00000008234	ORC2
ALDBGALG0000005142	ENSGALG00000008239	NDUFB3
ALDBGALG0000005142	ENSGALG00000008373	STRADB
XLOC_039837	ENSGALG00000012115	WT1
XLOC_039837	ENSGALG00000012121	RCN1
XLOC_036714	ENSGALG00000023444	--
XLOC_036714	ENSGALG00000009560	MSMO1
XLOC_036714	ENSGALG00000009528	TMEM192
XLOC_036714	ENSGALG00000009554	KLHL2
XLOC_036714	ENSGALG00000027788	CPE
XLOC_036715	ENSGALG00000009567	TLL1
XLOC_036605	ENSGALG00000008491	IAP3
XLOC_036605	ENSGALG00000008482	STAG2
XLOC_036605	ENSGALG00000008447	SH2D1A
XLOC_036605	ENSGALG00000008507	THOC2
XLOC_036605	ENSGALG00000008491	IAP3
XLOC_036613	ENSGALG00000008513	C1GALT1C1
XLOC_036613	ENSGALG00000008572	LAMP2
XLOC_036613	ENSGALG00000008559	CUL4B
XLOC_036613	ENSGALG00000008517	MCTS1
XLOC_036613	ENSGALG00000008593	ATP1B4
XLOC_036613	ENSGALG00000008611	ZBTB33
XLOC_036613	ENSGALG00000008604	TMEM255A
XLOC_036616	ENSGALG00000020262	NKAP
XLOC_036616	ENSGALG00000008513	C1GALT1C1
XLOC_036616	ENSGALG00000008572	LAMP2
XLOC_036616	ENSGALG00000008633	2017-09-06
XLOC_036616	ENSGALG00000020261	AKAP14
XLOC_036616	ENSGALG00000008559	CUL4B
XLOC_036616	ENSGALG00000008517	MCTS1
XLOC_036616	ENSGALG00000008593	ATP1B4
XLOC_036616	ENSGALG00000008613	NDUFA1
XLOC_036616	ENSGALG00000008618	UPF3B
XLOC_036616	ENSGALG00000008620	RPL39
XLOC_036616	ENSGALG00000008611	ZBTB33
XLOC_036616	ENSGALG00000008604	TMEM255A
XLOC_036653	ENSGALG00000009154	IDS
XLOC_036653	ENSGALG00000009139	-
XLOC_036653	ENSGALG00000009128	-
XLOC_036653	ENSGALG00000009168	AFF2
XLOC_036685	ENSGALG00000009373	CTSO
XLOC_036685	ENSGALG00000009361	GUCY1B3
XLOC_036685	ENSGALG00000009366	ASIC5
XLOC_036685	ENSGALG00000009373	CTSO
XLOC_036685	ENSGALG00000009361	GUCY1B3
XLOC_036685	ENSGALG00000009366	ASIC5
XLOC_036685	ENSGALG00000009373	CTSO
XLOC_036685	ENSGALG00000009361	GUCY1B3
XLOC_036685	ENSGALG00000009366	ASIC5
XLOC_036714	ENSGALG00000023444	--
XLOC_036714	ENSGALG00000009560	MSMO1
XLOC_036714	ENSGALG00000009528	TMEM192
XLOC_036714	ENSGALG00000009554	KLHL2
XLOC_036714	ENSGALG00000027788	CPE
ALDBGALG0000002489	ENSGALG00000006575	VPAC2
ALDBGALG0000002489	ENSGALG00000006558	WDR60
ALDBGALG0000002489	ENSGALG00000019685	--
ALDBGALG0000002489	ENSGALG00000006542	ESYT2
ALDBGALG0000005609	ENSGALG00000008934	PIK3CA
ALDBGALG0000005609	ENSGALG00000009061	ACTL6A
ALDBGALG0000005609	ENSGALG00000013759	MRPL47
ALDBGALG0000005609	ENSGALG00000005944	ZNF639
ALDBGALG0000005609	ENSGALG00000008972	MFN1
ALDBGALG0000005609	ENSGALG00000000113	ZMAT3
ALDBGALG0000005609	ENSGALG00000008983	GNB4
ALDBGALG0000005609	ENSGALG00000008909	USP13
ALDBGALG0000005609	ENSGALG00000009076	NDUFB5
XLOC_031543	ENSGALG00000015276	--
XLOC_031543	ENSGALG00000015286	SESN1
XLOC_031543	ENSGALG00000015283	CEP57L1
XLOC_031543	ENSGALG00000015289	ARMC2
ALDBGALG0000005670	ENSGALG00000004946	COL4A4
ALDBGALG0000005670	ENSGALG00000004959	IRS1
ALDBGALG0000005670	ENSGALG00000004957	RHBDD1
ALDBGALG0000002943	ENSGALG00000005781	ARFGAP1
ALDBGALG0000002943	ENSGALG00000005797	COL20A1
ALDBGALG0000002943	ENSGALG00000005762	BIRC7
ALDBGALG0000002943	ENSGALG00000005745	YTHDF1
ALDBGALG0000002943	ENSGALG00000005790	-
ALDBGALG0000002943	ENSGALG00000005774	NKAIN4
ALDBGALG0000002947	ENSGALG00000006460	TTLL9
ALDBGALG0000002947	ENSGALG00000006267	TPX2
ALDBGALG0000002947	ENSGALG00000006522	HCK
ALDBGALG0000002947	ENSGALG00000006604	KIF3B
ALDBGALG0000002947	ENSGALG00000006267	TPX2
ALDBGALG0000002947	ENSGALG00000006273	MYLK2
ALDBGALG0000002947	ENSGALG00000006612	ASXL1
ALDBGALG0000002947	ENSGALG00000006464	PDRG1
ALDBGALG0000002947	ENSGALG00000021017	DUSP15
ALDBGALG0000002947	ENSGALG00000006448	IRF10
ALDBGALG0000002947	ENSGALG00000006604	KIF3B
ALDBGALG0000002947	ENSGALG00000006479	CCM2L
ALDBGALG0000002947	ENSGALG00000006594	POFUT1
ALDBGALG0000002947	ENSGALG00000006467	XKR7
ALDBGALG0000002947	ENSGALG00000006586	PLAGL2
ALDBGALG0000002947	ENSGALG00000006211	BCL2L1
ALDBGALG0000002947	ENSGALG00000006594	POFUT1
ALDBGALG0000002947	ENSGALG00000006568	TM9SF4
ALDBGALG0000002947	ENSGALG00000028251	NOL4L
ALDBGALG0000003156	ENSGALG00000001197	BARX2B
ALDBGALG0000003156	ENSGALG00000001192	-
ALDBGALG0000003151	ENSGALG00000000421	HEPACAM
ALDBGALG0000003151	ENSGALG00000000412	CCDC15
ALDBGALG0000003151	ENSGALG00000000356	SLC37A2
ALDBGALG0000003151	ENSGALG00000021444	C11ORF61
ALDBGALG0000003151	ENSGALG00000021448	ROBO3
ALDBGALG0000003151	ENSGALG00000000850	ROBO4
ALDBGALG0000003151	ENSGALG00000000312	SIK2
ALDBGALG0000003151	ENSGALG00000000957	ESAM
ALDBGALG0000003151	ENSGALG00000018942	NRGN
ALDBGALG0000003151	ENSGALG00000010422	FEZ1
ALDBGALG0000003151	ENSGALG00000000316	PREP2
ALDBGALG0000003292	ENSGALG00000013454	HOXB1
ALDBGALG0000003292	ENSGALG00000029090	Hoxb-7
ALDBGALG0000003292	ENSGALG00000013455	HOXB3
ALDBGALG0000003292	ENSGALG00000027305	SKAP1
ALDBGALG0000003292	ENSGALG00000027903	HOXB5
ALDBGALG0000003292	ENSGALG00000000284	HOXB4
ALDBGALG0000003292	ENSGALG00000025774	HOXB2
ALDBGALG0000003292	ENSGALG00000001543	HOXB13
ALDBGALG0000003292	ENSGALG00000013455	HOXB3
ALDBGALG0000003292	ENSGALG00000001276	HOXB9
ALDBGALG0000003292	ENSGALG00000028726	HOXB6
ALDBGALG0000003295	ENSGALG00000003536	KLHL11
ALDBGALG0000003295	ENSGALG00000028971	NKIRAS2
ALDBGALG0000003295	ENSGALG00000003359	RAB5C
ALDBGALG0000003295	ENSGALG00000003267	STAT3
ALDBGALG0000003295	ENSGALG00000003449	DNAJC7
ALDBGALG0000003295	ENSGALG00000003457	CNP
ALDBGALG0000003295	ENSGALG00000003403	ZNF385C
ALDBGALG0000003295	ENSGALG00000003475	acl
ALDBGALG0000003295	ENSGALG00000003464	TTC25
ALDBGALG0000003295	ENSGALG00000023821	DHX58
ALDBGALG0000003295	ENSGALG00000003369	KAT2A
ALDBGALG0000003295	ENSGALG00000003354	KCNH4
ALDBGALG0000003295	ENSGALG00000003345	-
ALDBGALG0000003295	ENSGALG00000011485	HCRT
ALDBGALG0000003295	ENSGALG00000003333	GHDC
ALDBGALG0000003295	ENSGALG00000003282	Stat5
ALDBGALG0000005726	ENSGALG00000010361	MBNL1
ALDBGALG0000005726	ENSGALG00000010361	MBNL1
ALDBGALG0000005726	ENSGALG00000010357	7
ALDBGALG0000005726	ENSGALG00000010361	MBNL1
ALDBGALG0000005726	ENSGALG00000010362	SUCNR1
ALDBGALG0000005726	ENSGALG00000010373	P2RY12
ALDBGALG0000005726	ENSGALG00000010374	P2RY13
ALDBGALG0000005726	ENSGALG00000010361	MBNL1
ALDBGALG0000005726	ENSGALG00000010364	-
ALDBGALG0000005726	ENSGALG00000010369	IGSF10
ALDBGALG0000005726	ENSGALG00000010377	GPR87
ALDBGALG0000005726	ENSGALG00000010370	MED12L
ALDBGALG0000003024	ENSGALG00000004568	CELA2A
ALDBGALG0000003024	ENSGALG00000023653	MIIP
ALDBGALG0000003024	ENSGALG00000004590	CLCN6
ALDBGALG0000003024	ENSGALG00000004646	-
ALDBGALG0000003024	ENSGALG00000004523	MFN2
ALDBGALG0000003024	ENSGALG00000028991	RNP
ALDBGALG0000003024	ENSGALG00000004574	NPPB
ALDBGALG0000003024	ENSGALG00000004631	DRAXIN
ALDBGALG0000003024	ENSGALG00000004572	CNP3
ALDBGALG0000003024	ENSGALG00000029097	--
ALDBGALG0000003024	ENSGALG00000004531	PLOD1
ALDBGALG0000003024	ENSGALG00000004640	MAD2L2
ALDBGALG0000003024	ENSGALG00000004623	AGTRAP
ALDBGALG0000003024	ENSGALG00000004533	KIAA2013
ALDBGALG0000003024	ENSGALG00000004657	FBXO2
ALDBGALG0000003024	ENSGALG00000004612	MTHFR
ALDBGALG0000003025	ENSGALG00000004568	CELA2A
ALDBGALG0000003025	ENSGALG00000004590	CLCN6
ALDBGALG0000003025	ENSGALG00000004646	-
ALDBGALG0000003025	ENSGALG00000004572	CNP3
ALDBGALG0000003025	ENSGALG00000028991	RNP
ALDBGALG0000003025	ENSGALG00000004574	NPPB
ALDBGALG0000003025	ENSGALG00000004631	DRAXIN
ALDBGALG0000003025	ENSGALG00000029097	--
ALDBGALG0000003025	ENSGALG00000004531	PLOD1
ALDBGALG0000003025	ENSGALG00000004640	MAD2L2
ALDBGALG0000003025	ENSGALG00000004623	AGTRAP
ALDBGALG0000003025	ENSGALG00000004533	KIAA2013
ALDBGALG0000003025	ENSGALG00000004657	FBXO2
ALDBGALG0000003025	ENSGALG00000004662	DISP3
ALDBGALG0000003025	ENSGALG00000004612	MTHFR
ALDBGALG0000003023	ENSGALG00000004568	CELA2A
ALDBGALG0000003023	ENSGALG00000023653	MIIP
ALDBGALG0000003023	ENSGALG00000004590	CLCN6
ALDBGALG0000003023	ENSGALG00000004426	TNFRSF8
ALDBGALG0000003023	ENSGALG00000004523	MFN2
ALDBGALG0000003023	ENSGALG00000028991	RNP
ALDBGALG0000003023	ENSGALG00000004574	NPPB
ALDBGALG0000003023	ENSGALG00000004291	VPS13D
ALDBGALG0000003023	ENSGALG00000004419	TNFRSF1B
ALDBGALG0000003023	ENSGALG00000004572	CNP3
ALDBGALG0000003023	ENSGALG00000029097	--
ALDBGALG0000003023	ENSGALG00000004531	PLOD1
ALDBGALG0000003023	ENSGALG00000004533	KIAA2013
ALDBGALG0000005721	ENSGALG00000028284	PTX3
ALDBGALG0000005721	ENSGALG00000010256	TIPARP
ALDBGALG0000005721	ENSGALG00000009682	VEPH1
ALDBGALG0000005721	ENSGALG00000023531	LEKR1
ALDBGALG0000005721	ENSGALG00000010218	--
ALDBGALG0000005721	ENSGALG00000009699	CCNL1
ALDBGALG0000005721	ENSGALG00000023531	LEKR1
ALDBGALG0000005721	ENSGALG00000020626	PQLC2L
ALDBGALG0000003018	ENSGALG00000026367	FAM43B
ALDBGALG0000003018	ENSGALG00000004043	NBL1
ALDBGALG0000003018	ENSGALG00000014175	OTUD3
ALDBGALG0000003018	ENSGALG00000018977	PLA2G5
ALDBGALG0000003018	ENSGALG00000014176	PLA2G2E
ALDBGALG0000003018	ENSGALG00000001366	CASP9
ALDBGALG0000003018	ENSGALG00000018981	PLA2
ALDBGALG0000003018	ENSGALG00000003109	PINK1
ALDBGALG0000003018	ENSGALG00000026524	RNF186
ALDBGALG0000003018	ENSGALG00000023708	UBXN10
ALDBGALG0000003018	ENSGALG00000027021	MUL1
ALDBGALG0000003018	ENSGALG00000013678	AGMAT
ALDBGALG0000003018	ENSGALG00000010235	DDX19B
ALDBGALG0000003018	ENSGALG00000013677	DNAJC16
ALDBGALG0000003018	ENSGALG00000007382	CDA
ALDBGALG0000003018	ENSGALG00000010242	--
ALDBGALG0000003018	ENSGALG00000004034	CAPZB
ALDBGALG0000003018	ENSGALG00000004034	CAPZB
ALDBGALG0000003018	ENSGALG00000004039	MINOS1
ALDBGALG0000003018	ENSGALG00000004066	HTR6
ALDBGALG0000003018	ENSGALG00000004081	TMCO4
ALDBGALG0000003019	ENSGALG00000013701	CTRC
ALDBGALG0000003019	ENSGALG00000026367	FAM43B
ALDBGALG0000003019	ENSGALG00000007382	CDA
ALDBGALG0000003019	ENSGALG00000014175	OTUD3
ALDBGALG0000003019	ENSGALG00000018977	PLA2G5
ALDBGALG0000003019	ENSGALG00000014176	PLA2G2E
ALDBGALG0000003019	ENSGALG00000018981	PLA2
ALDBGALG0000003019	ENSGALG00000003109	PINK1
ALDBGALG0000003019	ENSGALG00000026524	RNF186
ALDBGALG0000003019	ENSGALG00000023708	UBXN10
ALDBGALG0000003019	ENSGALG00000027021	MUL1
ALDBGALG0000003019	ENSGALG00000001366	CASP9
ALDBGALG0000003019	ENSGALG00000010235	DDX19B
ALDBGALG0000003019	ENSGALG00000013642	KAZN
ALDBGALG0000003019	ENSGALG00000013677	DNAJC16
ALDBGALG0000003019	ENSGALG00000017714	FHAD1
ALDBGALG0000003019	ENSGALG00000013643	TMEM51
ALDBGALG0000003019	ENSGALG00000010242	--
ALDBGALG0000003019	ENSGALG00000013678	AGMAT
ALDBGALG0000003019	ENSGALG00000013698	EFHD2
ALDBGALG0000003019	ENSGALG00000004081	TMCO4
ALDBGALG0000003016	ENSGALG00000002888	CASZ1
ALDBGALG0000003016	ENSGALG00000002820	DFFA
ALDBGALG0000003016	ENSGALG00000024481	APITD1
ALDBGALG0000003016	ENSGALG00000002797	PGD
ALDBGALG0000003016	ENSGALG00000002836	PEX14
ALDBGALG0000005722	ENSGALG00000028284	PTX3
ALDBGALG0000005722	ENSGALG00000010256	TIPARP
ALDBGALG0000005722	ENSGALG00000009682	VEPH1
ALDBGALG0000005722	ENSGALG00000023531	LEKR1
ALDBGALG0000005722	ENSGALG00000010269	KCNAB1
ALDBGALG0000005722	ENSGALG00000010218	--
ALDBGALG0000005722	ENSGALG00000009699	CCNL1
ALDBGALG0000005722	ENSGALG00000023531	LEKR1
ALDBGALG0000005722	ENSGALG00000028683	SSR3
ALDBGALG0000005722	ENSGALG00000020626	PQLC2L
XLOC_029809	ENSGALG00000007888	VRK2
XLOC_029809	ENSGALG00000007879	FANCL
XLOC_029909	ENSGALG00000008701	XDH
XLOC_029909	ENSGALG00000023773	--
XLOC_029909	ENSGALG00000023773	--
XLOC_029909	ENSGALG00000008708	ESF1
XLOC_029909	ENSGALG00000008701	XDH
XLOC_029909	ENSGALG00000023773	--
XLOC_029909	ENSGALG00000023773	--
XLOC_029909	ENSGALG00000008708	ESF1
XLOC_029971	ENSGALG00000009055	--
XLOC_029971	ENSGALG00000009041	-
XLOC_029971	ENSGALG00000009047	YPEL5
XLOC_029971	ENSGALG00000009034	ALK
XLOC_029971	ENSGALG00000009052	LBH
XLOC_029681	ENSGALG00000001030	SCAMP4
XLOC_029681	ENSGALG00000018810	ABHD17A
XLOC_029681	ENSGALG00000001043	REXO1
XLOC_029681	ENSGALG00000001035	-
XLOC_029681	ENSGALG00000001019	BTBD2
XLOC_029681	ENSGALG00000027457	--
XLOC_029681	ENSGALG00000027540	CSNK1G2
XLOC_029681	ENSGALG00000028081	ONECUT3
XLOC_029681	ENSGALG00000001084	ATP8B3
XLOC_029681	ENSGALG00000014589	-
XLOC_029695	ENSGALG00000001235	ANKRD24
XLOC_029695	ENSGALG00000001126	CHAF1A
XLOC_029695	ENSGALG00000001289	SHC2
XLOC_029695	ENSGALG00000001252	CREB3L3
XLOC_029695	ENSGALG00000001267	MAP2K2
XLOC_029695	ENSGALG00000027587	LRG1
XLOC_029695	ENSGALG00000001377	POLRMT
XLOC_029695	ENSGALG00000001245	SIRT6
XLOC_029695	ENSGALG00000001342	HCN2
XLOC_029695	ENSGALG00000001171	SEMA6B
XLOC_029695	ENSGALG00000001328	BSG
XLOC_029695	ENSGALG00000021972	-
XLOC_029695	ENSGALG00000001273	C2CD4C
XLOC_029695	ENSGALG00000001385	FGF22
XLOC_029695	ENSGALG00000026780	TPGS1
XLOC_029695	ENSGALG00000028341	MADCAM1
XLOC_029695	ENSGALG00000001399	RNF126
XLOC_029695	ENSGALG00000001317	HIATL2
XLOC_029695	ENSGALG00000027068	-
XLOC_029695	ENSGALG00000024332	CDC34
XLOC_029695	ENSGALG00000001146	UBXN6
XLOC_029714	ENSGALG00000026241	GRIN3B
XLOC_029714	ENSGALG00000002672	SBNO2
XLOC_029714	ENSGALG00000002453	ABCA7
XLOC_029714	ENSGALG00000002591	POLR2E
XLOC_029714	ENSGALG00000012225	CIRBP
XLOC_029714	ENSGALG00000002559	HMHA1
XLOC_029714	ENSGALG00000021637	WDR18
XLOC_029714	ENSGALG00000002595	--
XLOC_029714	ENSGALG00000012225	CIRBP
XLOC_029714	ENSGALG00000027777	CNN2
XLOC_029714	ENSGALG00000002029	TMEM259
XLOC_029714	ENSGALG00000026231	ARID3A
XLOC_029780	ENSGALG00000003794	SLC35E1
XLOC_029780	ENSGALG00000003978	CIB3
XLOC_029780	ENSGALG00000003824	CHERP
XLOC_029780	ENSGALG00000002563	TPM4
XLOC_029780	ENSGALG00000003939	KLF2
XLOC_029780	ENSGALG00000021883	C19orf44
XLOC_029780	ENSGALG00000003959	AP1M1
XLOC_029780	ENSGALG00000027132	-
XLOC_029780	ENSGALG00000003914	CALR3
XLOC_029780	ENSGALG00000028851	RAB8A
XLOC_029780	ENSGALG00000021601	EPS15L1
XLOC_030044	ENSGALG00000009158	CDC42BPA
XLOC_030044	ENSGALG00000009158	CDC42BPA
XLOC_030044	ENSGALG00000009178	--
XLOC_030065	ENSGALG00000009042	ISM1
XLOC_030065	ENSGALG00000009057	TASP1
XLOC_030065	ENSGALG00000009037	SPTLC3
ALDBGALG0000001561	ENSGALG00000002184	RANBP17
ALDBGALG0000001561	ENSGALG00000002197	NPM1
ALDBGALG0000001561	ENSGALG00000002191	TLX3
ALDBGALG0000001561	ENSGALG00000021494	--
ALDBGALG0000001561	ENSGALG00000002208	--
ALDBGALG0000001561	ENSGALG00000002203	FGF18
ALDBGALG0000005476	ENSGALG00000005069	heme
ALDBGALG0000005476	ENSGALG00000005069	heme
ALDBGALG0000005476	ENSGALG00000005065	PLA2G4A
ALDBGALG0000005476	ENSGALG00000005073	PDC
ALDBGALG0000005684	ENSGALG00000027722	-
ALDBGALG0000005684	ENSGALG00000007505	MUC4
ALDBGALG0000005684	ENSGALG00000007536	-
ALDBGALG0000005684	ENSGALG00000007454	PDCD1
ALDBGALG0000005684	ENSGALG00000007485	TFRC
ALDBGALG0000005684	ENSGALG00000020796	--
ALDBGALG0000005684	ENSGALG00000027983	TNK2
ALDBGALG0000005684	ENSGALG00000007419	MASP1
ALDBGALG0000005684	ENSGALG00000007478	SLC51A
ALDBGALG0000005684	ENSGALG00000020794	--
ALDBGALG0000005684	ENSGALG00000007557	RUBCN
ALDBGALG0000005684	ENSGALG00000007474	PCYT1A
ALDBGALG0000000187	ENSGALG00000028840	C1H22ORF40
ALDBGALG0000000187	ENSGALG00000022985	PPAR
XLOC_017992	ENSGALG00000007072	ACADS
XLOC_017992	ENSGALG00000006934	PATZ1
XLOC_017992	ENSGALG00000006979	SPPL3
XLOC_017992	ENSGALG00000006942	PIK3IP1
XLOC_017992	ENSGALG00000007116	CABP1
XLOC_017992	ENSGALG00000006960	RNF185
XLOC_017992	ENSGALG00000006950	LIMK2
XLOC_017992	ENSGALG00000006968	HNF1A
XLOC_017992	ENSGALG00000006965	C12orf43
XLOC_017992	ENSGALG00000007102	MLEC
XLOC_017992	ENSGALG00000026722	UNC119B
XLOC_018012	ENSGALG00000007244	SIRT4
XLOC_018012	ENSGALG00000007236	-
XLOC_018012	ENSGALG00000020989	PLA2G1B
XLOC_018012	ENSGALG00000007124	POP5
XLOC_018012	ENSGALG00000007185	COQ5
XLOC_018012	ENSGALG00000007195	-
XLOC_018012	ENSGALG00000007116	CABP1
XLOC_018012	ENSGALG00000007205	COX6A1
XLOC_018012	ENSGALG00000007147	-
XLOC_018012	ENSGALG00000007143	RNF10
XLOC_018012	ENSGALG00000007227	MSI1
XLOC_018012	ENSGALG00000007199	TRIAP1
XLOC_018012	ENSGALG00000020999	DYNLL1
XLOC_018012	ENSGALG00000007153	-
XLOC_018012	ENSGALG00000007102	MLEC
XLOC_017832	ENSGALG00000002913	BRI3BP
XLOC_017832	ENSGALG00000003018	SCARB1
XLOC_017832	ENSGALG00000002964	DHX37
XLOC_017832	ENSGALG00000002899	AACS
XLOC_017832	ENSGALG00000003120	NCOR2
XLOC_017992	ENSGALG00000007072	ACADS
XLOC_017992	ENSGALG00000006934	PATZ1
XLOC_017992	ENSGALG00000006979	SPPL3
XLOC_017992	ENSGALG00000006942	PIK3IP1
XLOC_017992	ENSGALG00000007116	CABP1
XLOC_017992	ENSGALG00000006960	RNF185
XLOC_017992	ENSGALG00000006921	drg1
XLOC_017992	ENSGALG00000006950	LIMK2
XLOC_017992	ENSGALG00000006965	C12orf43
XLOC_017992	ENSGALG00000006968	HNF1A
XLOC_017992	ENSGALG00000007102	MLEC
XLOC_017992	ENSGALG00000026722	UNC119B
ALDBGALG0000000190	ENSGALG00000028155	DUSP16
ALDBGALG0000000190	ENSGALG00000011558	LRP6
ALDBGALG0000000190	ENSGALG00000013461	LOH12CR1
ALDBGALG0000000190	ENSGALG00000013461	LOH12CR1
ALDBGALG0000000190	ENSGALG00000014147	MANSC1
XLOC_017645	ENSGALG00000007619	UBALD1
XLOC_017645	ENSGALG00000028469	C16orf96
XLOC_017645	ENSGALG00000028358	NUDT16L1
XLOC_017645	ENSGALG00000023695	--
XLOC_017645	ENSGALG00000023702	-
XLOC_017645	ENSGALG00000007644	SLX4
XLOC_017645	ENSGALG00000007644	SLX4
XLOC_017645	ENSGALG00000007630	C16ORF5
XLOC_017645	ENSGALG00000007686	TRAP1
XLOC_017645	ENSGALG00000007616	MGRN1
XLOC_017645	ENSGALG00000007638	HMOX2
XLOC_017645	ENSGALG00000007762	CREBBP
XLOC_017619	ENSGALG00000007387	GTF3C1
XLOC_017619	ENSGALG00000000687	KIAA0556
XLOC_017619	ENSGALG00000013169	IL20RB
XLOC_017619	ENSGALG00000013170	GSG1L
XLOC_017619	ENSGALG00000013169	IL20RB
XLOC_017627	ENSGALG00000017681	POLR3K
XLOC_017627	ENSGALG00000007387	GTF3C1
XLOC_017627	ENSGALG00000000687	KIAA0556
XLOC_017627	ENSGALG00000026559	SNRNP25
XLOC_017627	ENSGALG00000007456	CGTHBA
XLOC_017627	ENSGALG00000023740	HBZ
XLOC_017627	ENSGALG00000007434	-
XLOC_017627	ENSGALG00000023740	HBZ
XLOC_017627	ENSGALG00000028691	MPG
XLOC_017500	ENSGALG00000007171	CIITA
XLOC_017500	ENSGALG00000007216	TVP23A
XLOC_017500	ENSGALG00000007257	TEKT5
XLOC_017500	ENSGALG00000007241	NUBP1
XLOC_017500	ENSGALG00000007167	CLEC16A
XLOC_017500	ENSGALG00000027058	EMP2
XLOC_017500	ENSGALG00000007206	--
XLOC_017500	ENSGALG00000007171	CIITA
XLOC_017500	ENSGALG00000007216	TVP23A
XLOC_017500	ENSGALG00000007257	TEKT5
XLOC_017500	ENSGALG00000007241	NUBP1
XLOC_017500	ENSGALG00000007167	CLEC16A
XLOC_017500	ENSGALG00000027058	EMP2
XLOC_017500	ENSGALG00000007206	--
XLOC_043775	ENSGALG00000012156	DPP10
ALDBGALG0000005685	ENSGALG00000007691	ARMC9
ALDBGALG0000005685	ENSGALG00000007714	NMUR1
ALDBGALG0000005685	ENSGALG00000007742	PDE6D
ALDBGALG0000005685	ENSGALG00000007701	B3GNT7
ALDBGALG0000005685	ENSGALG00000007705	NCL
ALDBGALG0000005685	ENSGALG00000007705	NCL
ALDBGALG0000005685	ENSGALG00000023868	--
ALDBGALG0000005685	ENSGALG00000007752	COPS7B
ALDBGALG0000005685	ENSGALG00000007664	PSMD1
ALDBGALG0000005689	ENSGALG00000008608	FETUB
ALDBGALG0000005689	ENSGALG00000008601	AHSG
ALDBGALG0000005689	ENSGALG00000008537	EPHB3
ALDBGALG0000005689	ENSGALG00000008646	HRG
ALDBGALG0000005689	ENSGALG00000025876	Tpo
ALDBGALG0000005689	ENSGALG00000008545	SENP5
ALDBGALG0000005689	ENSGALG00000027473	--
ALDBGALG0000005689	ENSGALG00000008534	POLR2H
XLOC_029448	ENSGALG00000001440	ACTL9
XLOC_029448	ENSGALG00000021679	SF3A2
XLOC_029448	ENSGALG00000000996	AP3D1
XLOC_029448	ENSGALG00000001414	MUC16
XLOC_029448	ENSGALG00000000843	DOT1L
XLOC_029448	ENSGALG00000000803	--
XLOC_029448	ENSGALG00000000810	C19orf35
XLOC_029448	ENSGALG00000000835	PLEKHJ1
XLOC_029448	ENSGALG00000000819	--
XLOC_029448	ENSGALG00000024368	AMH
XLOC_029448	ENSGALG00000000812	OAZ1
XLOC_029448	ENSGALG00000024367	--
XLOC_029448	ENSGALG00000000806	LINGO3
XLOC_029448	ENSGALG00000000807	--
ALDBGALG0000004792	ENSGALG00000009847	STXBP6
ALDBGALG0000003804	ENSGALG00000012275	Epm2a
ALDBGALG0000003804	ENSGALG00000012279	FBXO30
ALDBGALG0000003804	ENSGALG00000012289	SHPRH
XLOC_029418	ENSGALG00000027147	-
XLOC_029418	ENSGALG00000028029	GIPC3
XLOC_029418	ENSGALG00000029174	AES
XLOC_029418	ENSGALG00000027838	HMG20B
XLOC_029418	ENSGALG00000026716	CELF5
XLOC_029418	ENSGALG00000022149	--
XLOC_029418	ENSGALG00000012984	MYO5B
XLOC_029418	ENSGALG00000002085	CDH1-A
XLOC_029418	ENSGALG00000002085	CDH1-A
XLOC_029418	ENSGALG00000013369	NCLN
XLOC_029418	ENSGALG00000026462	UNC13A
XLOC_029418	ENSGALG00000026834	PLPP2
XLOC_029418	ENSGALG00000017524	DOHH
XLOC_029418	ENSGALG00000003238	GNA11
XLOC_029418	ENSGALG00000000795	MFSD12
XLOC_029418	ENSGALG00000013378	-
XLOC_029418	ENSGALG00000013371	S1PR4
ALDBGALG0000000137	ENSGALG00000028230	SUN2
ALDBGALG0000000137	ENSGALG00000012201	DNAL4
ALDBGALG0000000137	ENSGALG00000019317	JOSD1
ALDBGALG0000000137	ENSGALG00000012183	NPTXR
ALDBGALG0000000137	ENSGALG00000012150	TAB1
ALDBGALG0000000137	ENSGALG00000012215	GTPBP1
ALDBGALG0000000137	ENSGALG00000012218	CBY1
ALDBGALG0000000137	ENSGALG00000012204	-
ALDBGALG0000000137	ENSGALG00000012217	--
ALDBGALG0000000137	ENSGALG00000012236	DMC1
ALDBGALG0000000137	ENSGALG00000019316	TOMM22
ALDBGALG0000000137	ENSGALG00000012178	PDGFB
ALDBGALG0000000137	ENSGALG00000023146	CBX7
ALDBGALG0000000137	ENSGALG00000012178	PDGFB
ALDBGALG0000000137	ENSGALG00000012172	RPL3
ALDBGALG0000000137	ENSGALG00000027665	SYNGR1
ALDBGALG0000000134	ENSGALG00000011878	TCF20
ALDBGALG0000000134	ENSGALG00000019324	--
ALDBGALG0000000134	ENSGALG00000011872	NFAM1
ALDBGALG0000000134	ENSGALG00000023193	SOCS1B
ALDBGALG0000000134	ENSGALG00000011894	CYP2D6
ALDBGALG0000000298	ENSGALG00000015887	URB1
ALDBGALG0000000298	ENSGALG00000015884	MIS18A
XLOC_029668	ENSGALG00000001440	ACTL9
XLOC_029668	ENSGALG00000021679	SF3A2
XLOC_029668	ENSGALG00000001414	MUC16
XLOC_029668	ENSGALG00000001486	ZAP70
XLOC_029668	ENSGALG00000001544	ADAMTS10
XLOC_029668	ENSGALG00000000803	--
XLOC_029668	ENSGALG00000000810	C19orf35
XLOC_029668	ENSGALG00000000835	PLEKHJ1
XLOC_029668	ENSGALG00000000819	--
XLOC_029668	ENSGALG00000024368	AMH
XLOC_029668	ENSGALG00000000812	OAZ1
XLOC_029668	ENSGALG00000000806	LINGO3
XLOC_029668	ENSGALG00000000807	--
ALDBGALG0000000599	ENSGALG00000008497	SLC38A2
ALDBGALG0000000599	ENSGALG00000009698	SLC38A1
ALDBGALG0000000599	ENSGALG00000009730	SLC38A4
ALDBGALG0000000599	ENSGALG00000008497	SLC38A2
ALDBGALG0000000599	ENSGALG00000008497	SLC38A2
ALDBGALG0000000599	ENSGALG00000009698	SLC38A1
ALDBGALG0000000599	ENSGALG00000009730	SLC38A4
ALDBGALG0000000599	ENSGALG00000008497	SLC38A2
XLOC_014431	ENSGALG00000002103	TPPP3
XLOC_014431	ENSGALG00000023898	PLEKHG4
XLOC_014431	ENSGALG00000027276	-
XLOC_014431	ENSGALG00000001965	AARS
XLOC_014431	ENSGALG00000002091	ZDHHC1
[truncated: 12,209 more rows]

## Sheet: co-expression
lncRNA_Gene_ID	mRNA_Gene_ID	mRNA_gene_name
ALDBGALG0000001958	ENSGALG00000026713	H2AFV
ALDBGALG0000001958	ENSGALG00000005211	NAE1
ALDBGALG0000001958	ENSGALG00000011562	PARK2
ALDBGALG0000001958	ENSGALG00000010150	SEC23A
ALDBGALG0000001958	ENSGALG00000015056	LAMA3
ALDBGALG0000001958	ENSGALG00000000564	CCDC47
ALDBGALG0000001958	ENSGALG00000007992	GGA3
ALDBGALG0000001958	ENSGALG00000008354	HARBI1
ALDBGALG0000001958	ENSGALG00000025735	PDE6H
ALDBGALG0000001958	ENSGALG00000002550	TSHB
ALDBGALG0000001958	ENSGALG00000008728	PTER
ALDBGALG0000001958	ENSGALG00000016653	FAM167A
ALDBGALG0000001958	ENSGALG00000000619	ANGPTL4
ALDBGALG0000001958	ENSGALG00000008069	-
ALDBGALG0000002954	ENSGALG00000003897	FAN1
ALDBGALG0000002954	ENSGALG00000003031	SMYD4
ALDBGALG0000002954	ENSGALG00000002969	MAU2
ALDBGALG0000002954	ENSGALG00000007350	-
ALDBGALG0000002954	ENSGALG00000015437	MPC2
ALDBGALG0000002954	ENSGALG00000027288	-
ALDBGALG0000002954	ENSGALG00000006223	ACSF3
ALDBGALG0000002954	ENSGALG00000004420	SDK1
ALDBGALG0000002954	ENSGALG00000028112	EIF3K
ALDBGALG0000002954	ENSGALG00000022404	-
ALDBGALG0000002954	ENSGALG00000008614	TTL
ALDBGALG0000002954	ENSGALG00000011693	ARHGAP35
ALDBGALG0000002954	ENSGALG00000011953	PHF5A
ALDBGALG0000002954	ENSGALG00000005992	PDE8A
ALDBGALG0000002954	ENSGALG00000029155	SCAMP3
ALDBGALG0000002954	ENSGALG00000013410	UBA3
ALDBGALG0000002954	ENSGALG00000015960	RPIA
ALDBGALG0000002954	ENSGALG00000023463	--
ALDBGALG0000002954	ENSGALG00000012378	KATNA1
ALDBGALG0000002954	ENSGALG00000009502	ATE1
ALDBGALG0000002954	ENSGALG00000006108	FAM122B
ALDBGALG0000002954	ENSGALG00000006342	UEVLD
ALDBGALG0000002954	ENSGALG00000005704	NDUFB8
ALDBGALG0000002954	ENSGALG00000001493	PPM1F
ALDBGALG0000002954	ENSGALG00000017254	DLG2
ALDBGALG0000002954	ENSGALG00000000840	KDM1A
ALDBGALG0000002954	ENSGALG00000007022	-
ALDBGALG0000002954	ENSGALG00000001258	NUMA1
ALDBGALG0000002954	ENSGALG00000016887	-
ALDBGALG0000002954	ENSGALG00000013695	ZDHHC14
ALDBGALG0000002954	ENSGALG00000001919	-
ALDBGALG0000002954	ENSGALG00000004859	ZNFX1
ALDBGALG0000002954	ENSGALG00000016403	ID2
ALDBGALG0000002954	ENSGALG00000027105	FAM160B2
ALDBGALG0000002954	ENSGALG00000026009	SRP9
ALDBGALG0000002954	ENSGALG00000016270	EFR3A
ALDBGALG0000002954	ENSGALG00000015778	GABRR1
ALDBGALG0000002954	ENSGALG00000004460	FOXK1
ALDBGALG0000002954	ENSGALG00000008099	TRIM8
ALDBGALG0000002954	ENSGALG00000003979	NEK8
ALDBGALG0000002954	ENSGALG00000007057	LRRC28
ALDBGALG0000002954	ENSGALG00000027615	LACTB2
ALDBGALG0000002954	ENSGALG00000015696	NAT8L
ALDBGALG0000002954	ENSGALG00000010287	IPP
ALDBGALG0000002954	ENSGALG00000001146	UBXN6
ALDBGALG0000002954	ENSGALG00000000975	C1orf174
ALDBGALG0000002954	ENSGALG00000007736	ZWILCH
ALDBGALG0000005213	ENSGALG00000026785	--
ALDBGALG0000005213	ENSGALG00000004483	AHSA2
ALDBGALG0000005213	ENSGALG00000007867	-
ALDBGALG0000005213	ENSGALG00000014337	NWD2
ALDBGALG0000005213	ENSGALG00000012833	VPS33B
ALDBGALG0000005213	ENSGALG00000017295	PTHrP
ALDBGALG0000005213	ENSGALG00000005405	MRM1
ALDBGALG0000005213	ENSGALG00000011514	SLC25A3
ALDBGALG0000005213	ENSGALG00000009719	PCDH10
ALDBGALG0000005213	ENSGALG00000001527	VWA1
ALDBGALG0000005213	ENSGALG00000003333	GHDC
ALDBGALG0000005213	ENSGALG00000002581	HTATIP2
ALDBGALG0000005213	ENSGALG00000009234	-
ALDBGALG0000005213	ENSGALG00000001664	PTPN9
ALDBGALG0000005213	ENSGALG00000026401	FAM104A
ALDBGALG0000005213	ENSGALG00000026694	BAALC
ALDBGALG0000005213	ENSGALG00000010283	GTF2E2
ALDBGALG0000005213	ENSGALG00000003699	EBF1
ALDBGALG0000005213	ENSGALG00000017183	MMP13
ALDBGALG0000005213	ENSGALG00000011822	CANT1
ALDBGALG0000005213	ENSGALG00000027593	ZNF292
ALDBGALG0000005213	ENSGALG00000012300	RAB32
ALDBGALG0000005213	ENSGALG00000004066	HTR6
ALDBGALG0000005213	ENSGALG00000004850	ZMIZ1
ALDBGALG0000005213	ENSGALG00000011045	AFF1
ALDBGALG0000005213	ENSGALG00000001552	-
ALDBGALG0000005213	ENSGALG00000008428	CDK15
ALDBGALG0000005213	ENSGALG00000014808	KIAA2018
ALDBGALG0000005213	ENSGALG00000009569	TLK1
ALDBGALG0000005213	ENSGALG00000026155	--
ALDBGALG0000005213	ENSGALG00000005266	BEAN1
ALDBGALG0000005213	ENSGALG00000014875	HCN1
ALDBGALG0000005213	ENSGALG00000014874	MRPS30
ALDBGALG0000005213	ENSGALG00000001946	RSPO1
ALDBGALG0000005213	ENSGALG00000004396	DNAJB12
ALDBGALG0000005213	ENSGALG00000006780	ARL6IP1
ALDBGALG0000005213	ENSGALG00000024326	RPUSD4
ALDBGALG0000005213	ENSGALG00000016006	ITSN1
ALDBGALG0000005213	ENSGALG00000006441	GNPTG
ALDBGALG0000005213	ENSGALG00000004073	TET1
ALDBGALG0000005213	ENSGALG00000015247	GPR161
ALDBGALG0000005213	ENSGALG00000015050	KIAA2026
ALDBGALG0000005213	ENSGALG00000002528	DNAJC18
ALDBGALG0000005213	ENSGALG00000006622	FRA10AC1
ALDBGALG0000005213	ENSGALG00000027520	-
ALDBGALG0000005213	ENSGALG00000011803	EMP1
ALDBGALG0000005213	ENSGALG00000007125	PARD3
ALDBGALG0000005213	ENSGALG00000028501	dCK
ALDBGALG0000005213	ENSGALG00000016512	NRBP1
ALDBGALG0000005213	ENSGALG00000005090	SKA2
ALDBGALG0000005213	ENSGALG00000012453	EPC2
ALDBGALG0000005213	ENSGALG00000007555	CCND1
ALDBGALG0000005213	ENSGALG00000016118	SLC30A8
ALDBGALG0000005213	ENSGALG00000013899	VPS45
ALDBGALG0000005213	ENSGALG00000002774	TSPAN3
ALDBGALG0000005213	ENSGALG00000012617	ChALK5
ALDBGALG0000005213	ENSGALG00000010533	ELAVL4
ALDBGALG0000005213	ENSGALG00000021163	--
ALDBGALG0000005213	ENSGALG00000004345	OIT3
ALDBGALG0000005213	ENSGALG00000010553	AIMP1
ALDBGALG0000005213	ENSGALG00000016016	OSR2
ALDBGALG0000005213	ENSGALG00000026718	HIC1
ALDBGALG0000005213	ENSGALG00000012942	CDH18
ALDBGALG0000005213	ENSGALG00000012030	QSER1
ALDBGALG0000005213	ENSGALG00000004003	AIFM1
ALDBGALG0000005213	ENSGALG00000017204	SESN3
ALDBGALG0000005213	ENSGALG00000010217	HECTD3
ALDBGALG0000005213	ENSGALG00000016803	ST6GAL2
ALDBGALG0000005213	ENSGALG00000005776	-
ALDBGALG0000005213	ENSGALG00000013245	IFNA
ALDBGALG0000005213	ENSGALG00000016897	GPR180
ALDBGALG0000005213	ENSGALG00000023068	--
ALDBGALG0000005213	ENSGALG00000008654	STAM
ALDBGALG0000005213	ENSGALG00000016017	SLC4A11
ALDBGALG0000005213	ENSGALG00000014041	RASSF8
ALDBGALG0000005213	ENSGALG00000003570	PURH
ALDBGALG0000005213	ENSGALG00000004583	NPLOC4
ALDBGALG0000005213	ENSGALG00000005232	USP54
ALDBGALG0000005213	ENSGALG00000003816	NT5C1A
ALDBGALG0000005213	ENSGALG00000026002	-
ALDBGALG0000005213	ENSGALG00000016880	UBAC2
ALDBGALG0000005213	ENSGALG00000027694	-
ALDBGALG0000005213	ENSGALG00000021539	PRPSAP1
ALDBGALG0000005213	ENSGALG00000009723	FMN1
ALDBGALG0000005213	ENSGALG00000011020	Protein
ALDBGALG0000005213	ENSGALG00000027696	-
ALDBGALG0000005213	ENSGALG00000026688	--
ALDBGALG0000005213	ENSGALG00000008208	CASC4
ALDBGALG0000005213	ENSGALG00000008207	FBXW8
ALDBGALG0000005213	ENSGALG00000009095	LHCGR
ALDBGALG0000005213	ENSGALG00000003000	SUGP1
ALDBGALG0000005213	ENSGALG00000012066	STARD3NL
ALDBGALG0000005213	ENSGALG00000011990	USP53
ALDBGALG0000005213	ENSGALG00000013461	LOH12CR1
ALDBGALG0000005213	ENSGALG00000009795	MON2
ALDBGALG0000005213	ENSGALG00000015386	RNF170
ALDBGALG0000005213	ENSGALG00000008871	LPHN2
ALDBGALG0000005213	ENSGALG00000027969	RSF1
ALDBGALG0000005213	ENSGALG00000023638	--
ALDBGALG0000005213	ENSGALG00000027656	-
ALDBGALG0000005213	ENSGALG00000002137	PGAM5
ALDBGALG0000005213	ENSGALG00000028757	ZFAND2B
ALDBGALG0000005213	ENSGALG00000017219	C1H11ORF54
ALDBGALG0000005213	ENSGALG00000006497	ZIC3
ALDBGALG0000005213	ENSGALG00000011569	SCYL2
ALDBGALG0000005213	ENSGALG00000016174	LMBRD1
ALDBGALG0000005213	ENSGALG00000028198	--
ALDBGALG0000005213	ENSGALG00000028885	COX7A2L
ALDBGALG0000005213	ENSGALG00000012400	TXNDC16
ALDBGALG0000005213	ENSGALG00000013194	IRX1
ALDBGALG0000005213	ENSGALG00000019741	PSMC3IP
ALDBGALG0000005213	ENSGALG00000016257	-
ALDBGALG0000005213	ENSGALG00000015818	E2F5
ALDBGALG0000005213	ENSGALG00000010315	GTPBP2
ALDBGALG0000005213	ENSGALG00000027120	-
ALDBGALG0000005213	ENSGALG00000004304	TCF12
ALDBGALG0000005213	ENSGALG00000001465	RPL38
ALDBGALG0000005213	ENSGALG00000006655	MAP3K13
ALDBGALG0000005213	ENSGALG00000004885	SLC24A5
ALDBGALG0000005213	ENSGALG00000000972	PBX3
ALDBGALG0000005213	ENSGALG00000015316	C3H6ORF203
ALDBGALG0000005213	ENSGALG00000003625	NDUFS5
ALDBGALG0000005213	ENSGALG00000027583	PLN
ALDBGALG0000005213	ENSGALG00000000311	DOCK5
ALDBGALG0000005213	ENSGALG00000017101	USP12
ALDBGALG0000005213	ENSGALG00000004994	ZNF703
ALDBGALG0000005213	ENSGALG00000003700	PSMD12
ALDBGALG0000005213	ENSGALG00000023577	TBX2
ALDBGALG0000005213	ENSGALG00000028247	LOXL1
ALDBGALG0000005213	ENSGALG00000001706	GABRG2
ALDBGALG0000005213	ENSGALG00000008857	PRPF4
ALDBGALG0000005213	ENSGALG00000013635	SCAF8
ALDBGALG0000005213	ENSGALG00000001925	GNB1L
ALDBGALG0000005213	ENSGALG00000021247	CNEP1R1
ALDBGALG0000005213	ENSGALG00000015078	MLLT3
ALDBGALG0000005213	ENSGALG00000014901	METTL16
ALDBGALG0000005213	ENSGALG00000010089	DPH2
ALDBGALG0000005213	ENSGALG00000025814	MRPL9
ALDBGALG0000005213	ENSGALG00000020813	CCDC50
ALDBGALG0000005213	ENSGALG00000025898	SMAD6
ALDBGALG0000005213	ENSGALG00000000913	-
ALDBGALG0000005213	ENSGALG00000011940	CCK
ALDBGALG0000005213	ENSGALG00000003553	ABCA12
ALDBGALG0000005213	ENSGALG00000010787	TTC4
ALDBGALG0000005213	ENSGALG00000027295	NUDT2
ALDBGALG0000005213	ENSGALG00000009379	SEC62
ALDBGALG0000005213	ENSGALG00000002723	ANKS1A
ALDBGALG0000005213	ENSGALG00000000220	-
ALDBGALG0000001957	ENSGALG00000006716	--
ALDBGALG0000001957	ENSGALG00000007934	KCTD2
ALDBGALG0000001957	ENSGALG00000004599	EDA2R
ALDBGALG0000001957	ENSGALG00000004208	TRMU
ALDBGALG0000001957	ENSGALG00000027923	-
ALDBGALG0000001957	ENSGALG00000022373	-
ALDBGALG0000001957	ENSGALG00000021843	AUH
ALDBGALG0000001957	ENSGALG00000027921	--
ALDBGALG0000001957	ENSGALG00000029157	MBNL3
ALDBGALG0000001957	ENSGALG00000010133	PTCH2
ALDBGALG0000001957	ENSGALG00000004116	TRPM8
ALDBGALG0000001957	ENSGALG00000026880	CS
ALDBGALG0000001957	ENSGALG00000005658	FOXO4
ALDBGALG0000001957	ENSGALG00000028601	ZBED1
ALDBGALG0000001957	ENSGALG00000022539	ATP5B
ALDBGALG0000001957	ENSGALG00000023565	--
ALDBGALG0000001957	ENSGALG00000005323	DIRAS2
ALDBGALG0000001961	ENSGALG00000006016	PASK
ALDBGALG0000001961	ENSGALG00000011323	SNAPC3
ALDBGALG0000001961	ENSGALG00000006731	TAF3
ALDBGALG0000001961	ENSGALG00000010136	HGSNAT
ALDBGALG0000001961	ENSGALG00000001019	BTBD2
ALDBGALG0000001961	ENSGALG00000003183	C11H16ORF70
ALDBGALG0000001961	ENSGALG00000009815	TMEM5
ALDBGALG0000001961	ENSGALG00000011784	APOLD1
ALDBGALG0000001961	ENSGALG00000008040	-
ALDBGALG0000001961	ENSGALG00000021295	--
ALDBGALG0000001961	ENSGALG00000011423	FGFR1OP
ALDBGALG0000001961	ENSGALG00000026178	RBBP6
ALDBGALG0000001961	ENSGALG00000001576	HIRA
ALDBGALG0000001961	ENSGALG00000006013	-
ALDBGALG0000001961	ENSGALG00000003614	AZIN2
XLOC_008480	ENSGALG00000028177	-
XLOC_008480	ENSGALG00000007113	TNC
XLOC_008480	ENSGALG00000027456	OCLN
XLOC_008480	ENSGALG00000000329	AHCYL1
XLOC_008480	ENSGALG00000009610	PSTK
XLOC_008480	ENSGALG00000009641	COL1A2
XLOC_008480	ENSGALG00000010749	TCEANC2
XLOC_008480	ENSGALG00000004833	Fe
XLOC_008480	ENSGALG00000026441	--
XLOC_008480	ENSGALG00000006796	SRPX2
XLOC_008480	ENSGALG00000003014	CHRNA3
XLOC_008480	ENSGALG00000023608	--
XLOC_008480	ENSGALG00000029102	PXYLP1
XLOC_008480	ENSGALG00000028533	--
XLOC_008480	ENSGALG00000028585	G6PC3
XLOC_008480	ENSGALG00000002095	CHMP4B
XLOC_008480	ENSGALG00000027098	TAZ
XLOC_008480	ENSGALG00000000753	TBC1D22B
XLOC_008480	ENSGALG00000004561	TNRC18
XLOC_008480	ENSGALG00000028300	NELFE
XLOC_008480	ENSGALG00000004531	PLOD1
XLOC_008480	ENSGALG00000010627	PRPF38A
XLOC_008480	ENSGALG00000009880	INPP4B
XLOC_008480	ENSGALG00000013729	NETO1
XLOC_008480	ENSGALG00000026531	CHST14
XLOC_008480	ENSGALG00000028890	-
XLOC_008480	ENSGALG00000011294	cTR
XLOC_008480	ENSGALG00000027689	LRRC63
XLOC_008480	ENSGALG00000007652	SUCLG2
XLOC_008480	ENSGALG00000017135	CRYL1
XLOC_008480	ENSGALG00000011835	bFGF
XLOC_008480	ENSGALG00000015040	SLC16A10
XLOC_008480	ENSGALG00000005580	TMEM56
XLOC_008480	ENSGALG00000003578	fn1
XLOC_008480	ENSGALG00000027929	-
XLOC_008480	ENSGALG00000015544	ALDOB
XLOC_008480	ENSGALG00000017299	RPS11
XLOC_008480	ENSGALG00000001494	NISCH
XLOC_008480	ENSGALG00000009346	HN1L
XLOC_008480	ENSGALG00000002546	COL5A1
XLOC_008480	ENSGALG00000009576	BPNT1
XLOC_008480	ENSGALG00000015652	MFSD10
XLOC_008384	ENSGALG00000008036	TMEM209
XLOC_008384	ENSGALG00000001071	ELN
XLOC_008384	ENSGALG00000026483	TDRD6
XLOC_008384	ENSGALG00000028737	-
XLOC_008384	ENSGALG00000000337	CTXN1
XLOC_008384	ENSGALG00000027541	-
XLOC_008384	ENSGALG00000008625	ANAPC2
XLOC_008384	ENSGALG00000004584	YIPF6
XLOC_008384	ENSGALG00000002932	NME2
XLOC_008384	ENSGALG00000002543	CSGALNACT2
XLOC_008384	ENSGALG00000004261	AQP9
XLOC_008384	ENSGALG00000022950	MRPL35
XLOC_008384	ENSGALG00000010166	VLDL
XLOC_008384	ENSGALG00000017098	GTF3A
XLOC_008384	ENSGALG00000007927	CNTN6
XLOC_008384	ENSGALG00000001529	THYN1
XLOC_008384	ENSGALG00000011377	METAP2
XLOC_008384	ENSGALG00000001554	PPIL2
XLOC_008384	ENSGALG00000010081	SH3D19
XLOC_008384	ENSGALG00000010227	KRR1
XLOC_008384	ENSGALG00000015720	CHODL
XLOC_008384	ENSGALG00000020578	--
XLOC_008384	ENSGALG00000021710	GSG1L2
XLOC_008384	ENSGALG00000009272	-
XLOC_008384	ENSGALG00000025711	H3F3C
XLOC_008384	ENSGALG00000008176	ASB3
XLOC_008384	ENSGALG00000005336	GUK1
XLOC_008384	ENSGALG00000003619	-
XLOC_008384	ENSGALG00000002634	HDAC3
XLOC_008384	ENSGALG00000016427	ADAM17
XLOC_008384	ENSGALG00000029122	SHARPIN
XLOC_008384	ENSGALG00000028412	--
XLOC_008384	ENSGALG00000027112	--
XLOC_008384	ENSGALG00000007711	RPL4
XLOC_008384	ENSGALG00000016162	PTP4A3
XLOC_008384	ENSGALG00000008973	AMBP
XLOC_008384	ENSGALG00000012710	NCS1
XLOC_008384	ENSGALG00000008815	LRRN4
XLOC_008384	ENSGALG00000010117	SLC25A21
XLOC_008384	ENSGALG00000010706	TENM3
XLOC_008384	ENSGALG00000016535	RAB10
XLOC_008384	ENSGALG00000026662	SYDE1
XLOC_008384	ENSGALG00000001122	CALN1
XLOC_008384	ENSGALG00000008530	EIF4A3
XLOC_008384	ENSGALG00000008330	TMEM60
XLOC_008384	ENSGALG00000005553	NLGN3
XLOC_008384	ENSGALG00000010280	--
XLOC_008384	ENSGALG00000007130	cRac1A
XLOC_008384	ENSGALG00000003571	KIF12
XLOC_008384	ENSGALG00000006543	PFKL
XLOC_008384	ENSGALG00000003959	AP1M1
XLOC_008384	ENSGALG00000008015	UBE2V1
XLOC_008384	ENSGALG00000023146	CBX7
XLOC_008384	ENSGALG00000028977	CCNT1
XLOC_008365	ENSGALG00000019338	--
XLOC_008365	ENSGALG00000027867	TEX36
XLOC_008365	ENSGALG00000012583	IDNK
XLOC_008365	ENSGALG00000004870	PIH1D3
XLOC_008365	ENSGALG00000006604	KIF3B
XLOC_008365	ENSGALG00000015693	USP25
XLOC_008365	ENSGALG00000009681	BUB3
XLOC_008365	ENSGALG00000003921	DBNDD2
XLOC_008365	ENSGALG00000020210	MLF1IP
XLOC_008365	ENSGALG00000012740	ADAM12
XLOC_008365	ENSGALG00000026609	-
XLOC_008365	ENSGALG00000004750	NOL8
XLOC_008365	ENSGALG00000004406	LRRC43
XLOC_008365	ENSGALG00000010884	DDX24
XLOC_008365	ENSGALG00000012947	CAPRIN2
XLOC_008365	ENSGALG00000016102	CYP26B1
XLOC_008365	ENSGALG00000016925	TBC1D4
XLOC_008365	ENSGALG00000009269	PTGR2
XLOC_008365	ENSGALG00000021357	--
XLOC_008365	ENSGALG00000009519	ARG2
XLOC_008365	ENSGALG00000002426	EXOSC3
XLOC_008365	ENSGALG00000013069	BPGM
XLOC_008365	ENSGALG00000015157	TRAPPC8
XLOC_008365	ENSGALG00000008951	FAM73A
XLOC_008365	ENSGALG00000013304	SLC5A12
XLOC_008365	ENSGALG00000027955	-
XLOC_008365	ENSGALG00000007334	ABAT
XLOC_008365	ENSGALG00000015348	ALCAM
XLOC_008365	ENSGALG00000011211	HACL1
XLOC_008365	ENSGALG00000009217	TBC1D24
XLOC_008365	ENSGALG00000021479	--
XLOC_008365	ENSGALG00000006916	GDE1
XLOC_008365	ENSGALG00000003684	DNAAF5
XLOC_008365	ENSGALG00000011252	-
XLOC_008365	ENSGALG00000004269	EIF3B
XLOC_008365	ENSGALG00000001305	--
XLOC_008365	ENSGALG00000027752	ARHGAP39
XLOC_008365	ENSGALG00000027544	NHLRC4
XLOC_008365	ENSGALG00000028210	-
XLOC_008365	ENSGALG00000016551	AP1S2
XLOC_008365	ENSGALG00000008257	MERTK
XLOC_008365	ENSGALG00000023683	TCTN2
XLOC_008365	ENSGALG00000001689	SCAMP2
XLOC_008365	ENSGALG00000027628	HINT3
XLOC_008365	ENSGALG00000002830	NUDT3
XLOC_008365	ENSGALG00000013138	TMEM245
XLOC_008365	ENSGALG00000006460	TTLL9
XLOC_008365	ENSGALG00000010815	WDR17
XLOC_008365	ENSGALG00000002638	-
XLOC_008365	ENSGALG00000006644	-
XLOC_008365	ENSGALG00000010299	RSPH9
XLOC_008365	ENSGALG00000003510	UCK2
XLOC_008365	ENSGALG00000015732	PKIA
XLOC_008365	ENSGALG00000000886	CCDC113
XLOC_008365	ENSGALG00000016518	PHKA2
XLOC_008365	ENSGALG00000000166	DMB2
XLOC_008365	ENSGALG00000016806	GCC2
XLOC_008365	ENSGALG00000021867	--
XLOC_008365	ENSGALG00000027085	CROCC
XLOC_008365	ENSGALG00000007929	DIXDC1
XLOC_008365	ENSGALG00000023243	-
XLOC_008365	ENSGALG00000000719	RPL22
XLOC_008365	ENSGALG00000009948	HHIP
XLOC_008365	ENSGALG00000011130	COPS4
XLOC_008365	ENSGALG00000009056	LCLAT1
XLOC_008365	ENSGALG00000003239	DCDC2B
XLOC_008365	ENSGALG00000016355	ERICH1
XLOC_008365	ENSGALG00000009470	SERPINI1
XLOC_008365	ENSGALG00000011332	ANKZF1
XLOC_008365	ENSGALG00000020251	FNIP2
XLOC_008365	ENSGALG00000029010	-
XLOC_008365	ENSGALG00000006355	SPTY2D1
XLOC_008365	ENSGALG00000001604	-
XLOC_008365	ENSGALG00000008056	B4GALT5
XLOC_008365	ENSGALG00000008864	FXR1
XLOC_008365	ENSGALG00000006011	KIAA0753
XLOC_008365	ENSGALG00000007036	PITRM1
XLOC_008365	ENSGALG00000012756	PARPBP
XLOC_008365	ENSGALG00000014636	SARNP
XLOC_008365	ENSGALG00000013881	C22H2ORF42
XLOC_008365	ENSGALG00000004168	FEM1A
XLOC_008365	ENSGALG00000014915	THOC1
XLOC_008365	ENSGALG00000027588	-
XLOC_008365	ENSGALG00000002986	WNK4
XLOC_008365	ENSGALG00000006083	-
XLOC_008365	ENSGALG00000004873	PHACTR3
XLOC_008365	ENSGALG00000017039	STOML3
XLOC_008365	ENSGALG00000016509	IFT172
XLOC_008365	ENSGALG00000015629	TRAM1
XLOC_008365	ENSGALG00000000908	ADAT1
XLOC_008365	ENSGALG00000004180	TOR1B
XLOC_008365	ENSGALG00000008871	LPHN2
XLOC_008365	ENSGALG00000002510	IP6K1
XLOC_008365	ENSGALG00000008466	FAM117B
XLOC_008365	ENSGALG00000011289	NKIRAS1
XLOC_008365	ENSGALG00000016854	LIG4
XLOC_008365	ENSGALG00000020999	DYNLL1
XLOC_008365	ENSGALG00000006654	KK34
XLOC_008365	ENSGALG00000008506	MRPS25
XLOC_008365	ENSGALG00000000528	DBNDD1
XLOC_008365	ENSGALG00000016445	NOL10
XLOC_008365	ENSGALG00000009565	EIF2S1
XLOC_008365	ENSGALG00000017343	FOLR1
XLOC_008365	ENSGALG00000016497	UBXN2A
XLOC_008365	ENSGALG00000013639	SYF2
XLOC_008365	ENSGALG00000020716	C1orf228
XLOC_008365	ENSGALG00000003109	PINK1
XLOC_008365	ENSGALG00000019979	DYNLT1
XLOC_008365	ENSGALG00000005158	WDFY1
XLOC_008365	ENSGALG00000027530	--
XLOC_008365	ENSGALG00000003854	IFT81
XLOC_008365	ENSGALG00000001617	CAMKK1
XLOC_008365	ENSGALG00000011358	Wnt6
XLOC_008365	ENSGALG00000007581	FYTTD1
XLOC_008293	ENSGALG00000008036	TMEM209
XLOC_008293	ENSGALG00000000327	FBN3
XLOC_008293	ENSGALG00000027734	NAIF1
XLOC_008293	ENSGALG00000001106	MEX3D
XLOC_008293	ENSGALG00000011402	RQCD1
XLOC_008293	ENSGALG00000004898	-
XLOC_008293	ENSGALG00000004189	MAFK
XLOC_008293	ENSGALG00000000947	FKBP51
XLOC_008293	ENSGALG00000022950	MRPL35
XLOC_008293	ENSGALG00000011654	ACPP
XLOC_008293	ENSGALG00000014852	-
XLOC_008293	ENSGALG00000015311	RNF38
XLOC_008293	ENSGALG00000009048	ABLIM1
XLOC_008293	ENSGALG00000017262	NARS2
XLOC_008293	ENSGALG00000026516	C1orf123
XLOC_008293	ENSGALG00000017335	ILK
XLOC_008293	ENSGALG00000015035	KIAA1919
XLOC_008293	ENSGALG00000006400	LMBR1
XLOC_008293	ENSGALG00000020578	--
XLOC_008293	ENSGALG00000001364	CSNK1A1
XLOC_008293	ENSGALG00000005885	DGCR14
XLOC_008293	ENSGALG00000026298	SERTAD2
XLOC_008293	ENSGALG00000000489	-
XLOC_008293	ENSGALG00000006428	UBE2I
XLOC_008293	ENSGALG00000015718	CTBP1
XLOC_008293	ENSGALG00000026734	-
XLOC_008293	ENSGALG00000013835	MED6
XLOC_008293	ENSGALG00000016424	CPSF3
XLOC_008293	ENSGALG00000027670	-
XLOC_008293	ENSGALG00000020609	--
XLOC_008293	ENSGALG00000016535	RAB10
XLOC_008293	ENSGALG00000027112	--
XLOC_008293	ENSGALG00000008330	TMEM60
XLOC_008293	ENSGALG00000012866	SERPINB6
XLOC_008293	ENSGALG00000028567	MYL9
XLOC_008293	ENSGALG00000008815	LRRN4
XLOC_008293	ENSGALG00000005458	RPL3L
XLOC_008293	ENSGALG00000005494	-
XLOC_008293	ENSGALG00000000223	Gga.5519
XLOC_008293	ENSGALG00000014747	CWC27
XLOC_008293	ENSGALG00000014851	FBXO4
XLOC_008293	ENSGALG00000001485	TOP3B
XLOC_008293	ENSGALG00000007292	RNF14
XLOC_008293	ENSGALG00000027222	RAB5B
XLOC_008293	ENSGALG00000001071	ELN
XLOC_008293	ENSGALG00000010280	--
XLOC_008293	ENSGALG00000026341	-
XLOC_008293	ENSGALG00000029122	SHARPIN
XLOC_008293	ENSGALG00000011022	GnIH
XLOC_008293	ENSGALG00000019412	--
XLOC_008293	ENSGALG00000027765	-
XLOC_008293	ENSGALG00000013164	SLCO1A2
XLOC_008293	ENSGALG00000000946	PFDN1
XLOC_008293	ENSGALG00000009262	FGB
XLOC_008293	ENSGALG00000016710	CYP39A1
XLOC_008293	ENSGALG00000005482	--
XLOC_008293	ENSGALG00000023448	--
XLOC_008293	ENSGALG00000008651	C3H20ORF3
XLOC_008293	ENSGALG00000015186	KLHL14
XLOC_008293	ENSGALG00000023824	-
XLOC_008293	ENSGALG00000023760	CHIA
XLOC_008293	ENSGALG00000015633	TERF1
XLOC_008293	ENSGALG00000014126	-
XLOC_008293	ENSGALG00000002117	PARG
XLOC_008293	ENSGALG00000026793	-
XLOC_008293	ENSGALG00000019221	-
XLOC_008293	ENSGALG00000012920	--
XLOC_008293	ENSGALG00000009690	CENPF
XLOC_008293	ENSGALG00000008226	NIF3L1
XLOC_008293	ENSGALG00000011734	CCR8L
XLOC_008293	ENSGALG00000001768	TENM2
XLOC_008293	ENSGALG00000002503	SP-A
XLOC_008293	ENSGALG00000007467	SLC25A26
XLOC_008293	ENSGALG00000013597	AAAS
XLOC_008293	ENSGALG00000012298	SLC39A8
XLOC_008293	ENSGALG00000012598	NAA35
XLOC_008293	ENSGALG00000006693	--
XLOC_008293	ENSGALG00000007892	SPAG6
XLOC_008293	ENSGALG00000017691	-
XLOC_008293	ENSGALG00000008121	CYP17A1
XLOC_008293	ENSGALG00000002503	SP-A
XLOC_008293	ENSGALG00000010113	--
XLOC_008293	ENSGALG00000023933	G0S2
XLOC_008293	ENSGALG00000008497	SLC38A2
XLOC_008293	ENSGALG00000003519	-
XLOC_008293	ENSGALG00000003253	ATP8B1
XLOC_008293	ENSGALG00000004747	-
XLOC_008293	ENSGALG00000006308	--
XLOC_008293	ENSGALG00000013411	-
XLOC_008293	ENSGALG00000007726	USP12P1
XLOC_008293	ENSGALG00000000904	USB1
XLOC_008293	ENSGALG00000025839	-
XLOC_008293	ENSGALG00000006173	XYLB
XLOC_008293	ENSGALG00000027146	GPR139
XLOC_008293	ENSGALG00000003365	RAD1
XLOC_008293	ENSGALG00000016740	OCA2
XLOC_008293	ENSGALG00000004128	CYSLTR1
XLOC_008293	ENSGALG00000021634	MAP7D1
XLOC_008293	ENSGALG00000007004	HTR3A
XLOC_049737	ENSGALG00000007503	KMO
XLOC_049737	ENSGALG00000014742	HTR1A
XLOC_049737	ENSGALG00000026075	AMER3
XLOC_049737	ENSGALG00000013311	ANO3
XLOC_049737	ENSGALG00000009567	TLL1
XLOC_049737	ENSGALG00000004191	RIC8A
XLOC_049737	ENSGALG00000009588	-
XLOC_049737	ENSGALG00000008584	NUSAP1
XLOC_049737	ENSGALG00000009288	RNPS1
XLOC_049737	ENSGALG00000026028	SREK1IP1
XLOC_049737	ENSGALG00000006855	MFI2
XLOC_049737	ENSGALG00000010349	POLR1C
XLOC_049737	ENSGALG00000000603	KANSL1
XLOC_049737	ENSGALG00000011007	OSBPL3
XLOC_049737	ENSGALG00000003283	COMP
XLOC_049737	ENSGALG00000010783	CPSF2
XLOC_049737	ENSGALG00000005685	KSR1
XLOC_049737	ENSGALG00000022739	AKAP11
XLOC_049737	ENSGALG00000001033	FOXRED1
XLOC_049737	ENSGALG00000010886	PAQR3
XLOC_049737	ENSGALG00000009800	SETD7
XLOC_049737	ENSGALG00000001884	MMP24
XLOC_049737	ENSGALG00000027922	ETAA1
XLOC_049737	ENSGALG00000006689	ABHD2
XLOC_049737	ENSGALG00000014404	ADGRA3
XLOC_049737	ENSGALG00000014483	DHX57
XLOC_049737	ENSGALG00000012224	PDE1C
XLOC_049737	ENSGALG00000000806	LINGO3
XLOC_049737	ENSGALG00000004298	R3HDML
XLOC_049737	ENSGALG00000014804	THBS4
XLOC_049737	ENSGALG00000012151	TBX20
XLOC_049737	ENSGALG00000007832	PEX13
XLOC_049737	ENSGALG00000026471	CRIP2
XLOC_049737	ENSGALG00000004880	-
XLOC_049737	ENSGALG00000021225	-
XLOC_049737	ENSGALG00000003028	ADAMTS13
XLOC_049737	ENSGALG00000003441	GTF3C5
XLOC_049737	ENSGALG00000006019	EPHX4
XLOC_049737	ENSGALG00000008132	PUS7
XLOC_049737	ENSGALG00000005967	LMO1
XLOC_049737	ENSGALG00000009170	NCEH1
XLOC_049737	ENSGALG00000017589	-
XLOC_049737	ENSGALG00000015064	TTC39C
XLOC_049737	ENSGALG00000017658	GAS1
XLOC_049737	ENSGALG00000011862	ADAD1
XLOC_049737	ENSGALG00000003562	NPTX2
XLOC_049737	ENSGALG00000007837	KAZALD1
XLOC_049737	ENSGALG00000005977	KIAA1107
XLOC_049737	ENSGALG00000002091	ZDHHC1
XLOC_049737	ENSGALG00000011962	NDNF
XLOC_049737	ENSGALG00000000299	PKP1
XLOC_049737	ENSGALG00000023723	PQLC2
XLOC_049737	ENSGALG00000005096	B9D1
XLOC_049737	ENSGALG00000020558	--
XLOC_049737	ENSGALG00000001691	CPSF3L
XLOC_049737	ENSGALG00000015256	PAM
XLOC_049737	ENSGALG00000021637	WDR18
XLOC_049737	ENSGALG00000014949	RABL3
XLOC_049737	ENSGALG00000024254	-
XLOC_049737	ENSGALG00000004346	P2RY4
XLOC_049737	ENSGALG00000022985	PPAR
XLOC_049737	ENSGALG00000002931	REG4
XLOC_049737	ENSGALG00000003215	PEF1
XLOC_049737	ENSGALG00000001362	CLK3
XLOC_049737	ENSGALG00000008499	PCLO
XLOC_049737	ENSGALG00000002172	FAM168B
XLOC_049737	ENSGALG00000015865	FAM46A
XLOC_049737	ENSGALG00000005401	WNT9a
XLOC_049737	ENSGALG00000017122	SGCG
XLOC_049737	ENSGALG00000008963	DBF4
XLOC_049737	ENSGALG00000028958	NOL9
XLOC_049737	ENSGALG00000007065	GJD4
XLOC_049737	ENSGALG00000027363	C1orf159
XLOC_049737	ENSGALG00000013890	MC5R
XLOC_049737	ENSGALG00000001698	GABRA1
XLOC_049737	ENSGALG00000004158	GPT2
XLOC_049737	ENSGALG00000011266	PPM1K
XLOC_049737	ENSGALG00000016216	NDRG1
XLOC_049737	ENSGALG00000013242	MRPL24
XLOC_049737	ENSGALG00000015479	ASPH
XLOC_049737	ENSGALG00000015974	ADRA1D
XLOC_049737	ENSGALG00000027638	CA3
XLOC_049737	ENSGALG00000028434	--
XLOC_049737	ENSGALG00000003994	ASB18
XLOC_049737	ENSGALG00000016358	PTCHD1
XLOC_049737	ENSGALG00000002729	GK5
XLOC_049737	ENSGALG00000026361	SLITRK5
XLOC_049737	ENSGALG00000012684	DEK
XLOC_049737	ENSGALG00000026169	-
XLOC_049737	ENSGALG00000012575	TLE1
XLOC_049737	ENSGALG00000027512	C5orf30
XLOC_049737	ENSGALG00000026873	RSPO2
XLOC_049737	ENSGALG00000012536	GALNT13
XLOC_049737	ENSGALG00000003743	VPS37B
XLOC_049737	ENSGALG00000012635	BTBD11
XLOC_049737	ENSGALG00000010448	LTBP1
XLOC_049737	ENSGALG00000009064	FZD1
XLOC_049737	ENSGALG00000003498	TAF8
XLOC_049737	ENSGALG00000007591	C7orf26
XLOC_049737	ENSGALG00000017166	RAB39A
XLOC_049737	ENSGALG00000001387	SPNS2
XLOC_049737	ENSGALG00000015630	EDIL3
XLOC_049737	ENSGALG00000001586	NEIL1
XLOC_049737	ENSGALG00000003705	VPS13C
XLOC_049737	ENSGALG00000009291	EPHX1
XLOC_049737	ENSGALG00000008007	ITGA11
XLOC_049737	ENSGALG00000012464	SOUL
XLOC_049737	ENSGALG00000013876	FAM136A
XLOC_049737	ENSGALG00000013354	ABCF2
XLOC_049737	ENSGALG00000002305	ZBTB41
XLOC_049737	ENSGALG00000028143	GADD45B
XLOC_049737	ENSGALG00000011134	SETD3
XLOC_049737	ENSGALG00000017334	DCHS1
XLOC_049737	ENSGALG00000026380	UBE2C
XLOC_049737	ENSGALG00000016697	MUT
XLOC_049737	ENSGALG00000023142	EP3
XLOC_049737	ENSGALG00000028218	--
XLOC_049737	ENSGALG00000006033	GORASP1
XLOC_049737	ENSGALG00000006186	RAD21L1
XLOC_049737	ENSGALG00000006252	LMO4
XLOC_049737	ENSGALG00000003537	SGK2
XLOC_049737	ENSGALG00000012827	RIPK1
XLOC_049737	ENSGALG00000026832	LMAN2L
XLOC_049737	ENSGALG00000006613	CTSD
XLOC_049737	ENSGALG00000016546	RBBP7
XLOC_049737	ENSGALG00000015180	PSAT1
XLOC_049737	ENSGALG00000003786	BRD7
XLOC_049737	ENSGALG00000014516	CPEB2
XLOC_049737	ENSGALG00000015709	TACC3
XLOC_049737	ENSGALG00000019967	MTFR2
XLOC_049737	ENSGALG00000015120	QTRTD1
XLOC_049737	ENSGALG00000008747	ITGA8
XLOC_049737	ENSGALG00000011101	URB2
XLOC_049737	ENSGALG00000020976	--
XLOC_008276	ENSGALG00000026103	CACNG3
XLOC_008276	ENSGALG00000010252	KRT80
XLOC_008276	ENSGALG00000012572	--
XLOC_008276	ENSGALG00000009492	DNAJB9
XLOC_008276	ENSGALG00000005710	CTDSPL
XLOC_008276	ENSGALG00000008834	-
XLOC_008276	ENSGALG00000026114	FBXL12
XLOC_008276	ENSGALG00000016869	--
XLOC_008276	ENSGALG00000028493	--
XLOC_008276	ENSGALG00000003200	KCNQ4
XLOC_008276	ENSGALG00000028989	-
XLOC_008276	ENSGALG00000002679	GLT1D1
XLOC_008276	ENSGALG00000014399	--
XLOC_008276	ENSGALG00000029032	--
XLOC_008276	ENSGALG00000021039	HKDC1
XLOC_008276	ENSGALG00000010316	FRAS1
XLOC_008276	ENSGALG00000025716	-
XLOC_008276	ENSGALG00000001418	GUCA1B
XLOC_008276	ENSGALG00000012259	UBXN4
XLOC_008276	ENSGALG00000016193	KCNK9
XLOC_008276	ENSGALG00000028050	-
XLOC_008276	ENSGALG00000021057	KCNE4
XLOC_008276	ENSGALG00000027253	SBK3
XLOC_008276	ENSGALG00000003866	FIBCD1
XLOC_008276	ENSGALG00000011041	DNAJC6
XLOC_008276	ENSGALG00000020332	--
XLOC_008276	ENSGALG00000010197	COQ6
XLOC_008276	ENSGALG00000008564	NSUN6
XLOC_008276	ENSGALG00000006626	PDE6C
XLOC_008276	ENSGALG00000004992	TTC16
XLOC_008276	ENSGALG00000026443	RNF44
XLOC_008276	ENSGALG00000003972	FAXDC2
XLOC_008276	ENSGALG00000010822	SPATA4
XLOC_008276	ENSGALG00000010899	G6PC2
XLOC_008276	ENSGALG00000010739	--
XLOC_008276	ENSGALG00000016597	STMN4
XLOC_008276	ENSGALG00000005344	--
XLOC_008276	ENSGALG00000006054	CALCA
XLOC_008276	ENSGALG00000028897	WDR25
XLOC_008276	ENSGALG00000023879	--
XLOC_008276	ENSGALG00000007257	TEKT5
XLOC_008276	ENSGALG00000007713	CD300A
XLOC_008276	ENSGALG00000026931	MAP3K12
XLOC_008276	ENSGALG00000023852	--
XLOC_008276	ENSGALG00000001129	KIRREL3
XLOC_008276	ENSGALG00000025714	--
XLOC_008276	ENSGALG00000027086	-
XLOC_008276	ENSGALG00000011497	PECR
XLOC_008276	ENSGALG00000020989	PLA2G1B
XLOC_008276	ENSGALG00000024062	RPRML
XLOC_008276	ENSGALG00000026753	FSBP
XLOC_008276	ENSGALG00000028919	-
XLOC_008276	ENSGALG00000027183	-
XLOC_008276	ENSGALG00000000940	ALC
XLOC_008276	ENSGALG00000013105	-
XLOC_008276	ENSGALG00000001711	PPCDC
XLOC_008276	ENSGALG00000021561	-
XLOC_008276	ENSGALG00000011509	C3d
XLOC_008276	ENSGALG00000024078	--
XLOC_008276	ENSGALG00000028704	-
XLOC_008276	ENSGALG00000027459	LRFN3
XLOC_008276	ENSGALG00000027141	-
XLOC_008276	ENSGALG00000009634	GFM1
XLOC_008276	ENSGALG00000009850	NOVA1
XLOC_008276	ENSGALG00000025982	--
XLOC_008276	ENSGALG00000003782	Pax-7
XLOC_008276	ENSGALG00000007222	UTS2D
XLOC_008276	ENSGALG00000028254	--
XLOC_008276	ENSGALG00000028839	GPHB5
XLOC_008276	ENSGALG00000006306	UROC1
XLOC_008276	ENSGALG00000027851	-
XLOC_008276	ENSGALG00000023780	TREML2
XLOC_008276	ENSGALG00000006153	EXOG
XLOC_008276	ENSGALG00000015498	--
XLOC_008276	ENSGALG00000009777	--
XLOC_008276	ENSGALG00000008903	SSFA2
XLOC_008276	ENSGALG00000027387	SPINK5
XLOC_008276	ENSGALG00000005378	BMAL1
XLOC_008276	ENSGALG00000028025	--
XLOC_008276	ENSGALG00000019587	--
XLOC_008276	ENSGALG00000023740	HBZ
XLOC_008276	ENSGALG00000021626	--
XLOC_049664	ENSGALG00000007843	ATRX
XLOC_049664	ENSGALG00000008865	HDHD3
XLOC_049664	ENSGALG00000015446	chOCT-1
XLOC_049664	ENSGALG00000005176	SCG2
XLOC_049664	ENSGALG00000028657	--
XLOC_049664	ENSGALG00000022145	CDCA8
XLOC_049664	ENSGALG00000015577	-
XLOC_049664	ENSGALG00000002709	MYO1C
XLOC_049664	ENSGALG00000010746	TMEM59
XLOC_049664	ENSGALG00000015916	SLC17A5
XLOC_049664	ENSGALG00000006454	SLC22A18
XLOC_049664	ENSGALG00000003830	NUP214
XLOC_049664	ENSGALG00000003644	-
XLOC_049664	ENSGALG00000015107	PIP5K1B
XLOC_049664	ENSGALG00000009340	TRIM63
XLOC_049664	ENSGALG00000002277	KLHL24
XLOC_049664	ENSGALG00000022570	-
XLOC_049664	ENSGALG00000013327	-
XLOC_049664	ENSGALG00000011184	HNRNPD
XLOC_049664	ENSGALG00000007766	KIAA1217
XLOC_049664	ENSGALG00000004043	NBL1
XLOC_049664	ENSGALG00000015377	PHLDB2
XLOC_049664	ENSGALG00000012206	CGRRF1
XLOC_049664	ENSGALG00000008787	CEP68
XLOC_049664	ENSGALG00000014450	PABPC1
XLOC_049664	ENSGALG00000012653	CTDP1
XLOC_049664	ENSGALG00000011036	HNRNPA2B1
XLOC_049664	ENSGALG00000011118	MIER1
XLOC_049664	ENSGALG00000001522	PHF20
XLOC_049664	ENSGALG00000011642	ANKRD17
XLOC_049664	ENSGALG00000007160	-
XLOC_049664	ENSGALG00000025736	--
XLOC_049664	ENSGALG00000019715	KRT12
XLOC_049664	ENSGALG00000028086	SNX33
XLOC_049664	ENSGALG00000001842	PRSS57
XLOC_049664	ENSGALG00000004001	LARP1
XLOC_049664	ENSGALG00000009338	ZFYVE1
XLOC_049664	ENSGALG00000012671	PRL
XLOC_049664	ENSGALG00000007196	STXBP1
XLOC_049664	ENSGALG00000006860	KIF3A
XLOC_049664	ENSGALG00000001512	KCND3
XLOC_049664	ENSGALG00000016751	TMEM131
XLOC_049677	ENSGALG00000023986	-
XLOC_049677	ENSGALG00000007618	BTG4
XLOC_049677	ENSGALG00000014342	TEAD4
XLOC_049677	ENSGALG00000010962	METTL25
XLOC_049677	ENSGALG00000026536	IP6K3
XLOC_049677	ENSGALG00000021883	C19orf44
XLOC_049677	ENSGALG00000009154	IDS
XLOC_049677	ENSGALG00000001913	DYNLRB1
XLOC_049677	ENSGALG00000004957	RHBDD1
XLOC_049677	ENSGALG00000015764	FABP5
XLOC_049677	ENSGALG00000028659	Blec1
XLOC_049677	ENSGALG00000001483	--
XLOC_049677	ENSGALG00000017388	YY1
XLOC_049677	ENSGALG00000001935	TTLL10
XLOC_049677	ENSGALG00000014878	MAN1A1
XLOC_049677	ENSGALG00000005990	MGLL
XLOC_049677	ENSGALG00000016524	CAD
XLOC_049677	ENSGALG00000010896	TMEM161B
XLOC_049677	ENSGALG00000000672	SCMH1
XLOC_049677	ENSGALG00000008520	EIF4G1
XLOC_049677	ENSGALG00000008744	-
XLOC_049677	ENSGALG00000004079	ENOX2
XLOC_049677	ENSGALG00000003550	ARHGAP40
XLOC_049677	ENSGALG00000020626	PQLC2L
XLOC_049677	ENSGALG00000013912	-
XLOC_049677	ENSGALG00000012410	-
XLOC_049677	ENSGALG00000026241	GRIN3B
XLOC_049677	ENSGALG00000007389	ANKRD40
XLOC_049677	ENSGALG00000006879	LRRC56
XLOC_049677	ENSGALG00000014863	C5orf28
XLOC_049677	ENSGALG00000013235	PDK1
XLOC_049677	ENSGALG00000000804	SLC7A6OS
XLOC_049677	ENSGALG00000010476	BNIP3
XLOC_049677	ENSGALG00000022994	SIX1
XLOC_049677	ENSGALG00000004756	CEP89
XLOC_049677	ENSGALG00000015664	ADD1
XLOC_049677	ENSGALG00000023120	SULT1B1
XLOC_049677	ENSGALG00000004455	USP34
XLOC_049677	ENSGALG00000014064	WDR19
XLOC_049677	ENSGALG00000010837	ASB5
XLOC_049677	ENSGALG00000026741	CETN1
XLOC_049677	ENSGALG00000005272	CDH5
XLOC_049677	ENSGALG00000009770	RABL2B
XLOC_049677	ENSGALG00000018800	POP1
XLOC_049677	ENSGALG00000028431	YJEFN3
XLOC_049677	ENSGALG00000025933	ARL2BP
XLOC_049677	ENSGALG00000000996	AP3D1
XLOC_049677	ENSGALG00000006839	DIAPH1
XLOC_049677	ENSGALG00000014342	TEAD4
XLOC_049677	ENSGALG00000015458	ILDR2
XLOC_049677	ENSGALG00000006009	PODXL2
XLOC_049677	ENSGALG00000013819	SRSF7
XLOC_049677	ENSGALG00000004759	DHRS7B
XLOC_049677	ENSGALG00000007430	ARCN1
XLOC_049677	ENSGALG00000013403	MSANTD3
XLOC_049677	ENSGALG00000009901	DYRK2
XLOC_049677	ENSGALG00000024481	APITD1
XLOC_049677	ENSGALG00000026390	BAHD1
XLOC_049677	ENSGALG00000011170	WIPF3
XLOC_049677	ENSGALG00000011794	DDX47
XLOC_049677	ENSGALG00000023757	TMEM199
XLOC_049677	ENSGALG00000009446	LSMEM1
XLOC_049677	ENSGALG00000012515	TPPP
XLOC_049677	ENSGALG00000012620	PTCH1
XLOC_049677	ENSGALG00000022603	IGSF9
XLOC_049677	ENSGALG00000015339	RPL24
XLOC_049677	ENSGALG00000002490	UQCRC2
XLOC_049677	ENSGALG00000002548	TLN1
XLOC_049677	ENSGALG00000003219	-
XLOC_049677	ENSGALG00000015240	CPOX
XLOC_049677	ENSGALG00000012269	VCPKMT
XLOC_049677	ENSGALG00000003258	DNAAF1
XLOC_049677	ENSGALG00000011235	GALNT15
XLOC_049677	ENSGALG00000005945	CANX
XLOC_049677	ENSGALG00000014138	NFXL1
XLOC_049677	ENSGALG00000008962	MSH2
XLOC_049677	ENSGALG00000026314	KCNN3
XLOC_049677	ENSGALG00000017052	CCNA1
XLOC_049677	ENSGALG00000029150	AK1
XLOC_049677	ENSGALG00000007549	VAPB
XLOC_049677	ENSGALG00000007447	TUBB1
XLOC_049677	ENSGALG00000006572	TNNT3
XLOC_049677	ENSGALG00000008218	DDB2
XLOC_049677	ENSGALG00000002561	FANCE
XLOC_049677	ENSGALG00000009846	BBS5
XLOC_049677	ENSGALG00000004149	KCNK15
XLOC_049677	ENSGALG00000012606	ISCA1
XLOC_049677	ENSGALG00000009645	ESRRG
XLOC_049677	ENSGALG00000011720	CCDC14
XLOC_049677	ENSGALG00000001342	HCN2
XLOC_049677	ENSGALG00000009253	SDE2
XLOC_049677	ENSGALG00000010736	DIO1
XLOC_049677	ENSGALG00000006015	COPB1
XLOC_049677	ENSGALG00000006158	ACVR2B
XLOC_049677	ENSGALG00000006879	LRRC56
XLOC_049677	ENSGALG00000003068	EZH1
XLOC_049677	ENSGALG00000001100	ST3GAL4
XLOC_049677	ENSGALG00000027193	NUDT8
XLOC_049677	ENSGALG00000027299	NTF3
XLOC_049677	ENSGALG00000013764	AASDH
XLOC_049677	ENSGALG00000008972	MFN1
XLOC_049677	ENSGALG00000013883	SNRNP27
XLOC_049677	ENSGALG00000016160	ADGRB1
XLOC_049677	ENSGALG00000004165	TOR1A
XLOC_049677	ENSGALG00000015822	MAP3K7CL
XLOC_049677	ENSGALG00000003371	ELL
XLOC_049677	ENSGALG00000011189	TCTE3
XLOC_049677	ENSGALG00000015096	SH3GL2
XLOC_049677	ENSGALG00000010074	KDM4A
XLOC_049677	ENSGALG00000011865	SMTN
XLOC_049677	ENSGALG00000008496	VPS18
XLOC_049677	ENSGALG00000008239	NDUFB3
XLOC_049677	ENSGALG00000001093	TCF3
XLOC_049677	ENSGALG00000016447	PDIA6
XLOC_049677	ENSGALG00000005843	EF1A
XLOC_049677	ENSGALG00000017168	--
XLOC_049677	ENSGALG00000005708	HNF4beta
XLOC_049677	ENSGALG00000008006	CAPN6
XLOC_049677	ENSGALG00000006489	CHCHD3
XLOC_049677	ENSGALG00000016163	GPR20
XLOC_049677	ENSGALG00000016538	RAI2
XLOC_049677	ENSGALG00000019157	SMPX
XLOC_049677	ENSGALG00000011434	SLC11A1
XLOC_049677	ENSGALG00000020067	VASH2
XLOC_049677	ENSGALG00000026200	FAM134B
XLOC_049677	ENSGALG00000005012	-
XLOC_049677	ENSGALG00000012973	ESR1
XLOC_049677	ENSGALG00000004239	IFITM5
XLOC_049677	ENSGALG00000003937	GEMIN5
XLOC_049677	ENSGALG00000003175	STKLD1
XLOC_049677	ENSGALG00000013031	CECR1
XLOC_049677	ENSGALG00000014768	SGTB
XLOC_049677	ENSGALG00000015987	TP53INP1
XLOC_049677	ENSGALG00000025881	-
XLOC_049677	ENSGALG00000001840	TEK
XLOC_049677	ENSGALG00000015494	HTR1F
XLOC_049677	ENSGALG00000004040	MFAP3
XLOC_049677	ENSGALG00000015410	BVES
XLOC_049677	ENSGALG00000023042	CCDC112
XLOC_049677	ENSGALG00000016929	PIBF1
XLOC_049677	ENSGALG00000001773	RFX2
XLOC_049677	ENSGALG00000010043	RBKS
XLOC_049677	ENSGALG00000012802	F13A1
XLOC_049677	ENSGALG00000021631	AGO3
XLOC_049677	ENSGALG00000015027	JAK2
XLOC_049677	ENSGALG00000008103	CEP41
XLOC_049677	ENSGALG00000025999	NDUFA4
XLOC_049677	ENSGALG00000016676	MCM3
XLOC_049677	ENSGALG00000007267	MVD
XLOC_049677	ENSGALG00000000221	PROM2
XLOC_049677	ENSGALG00000015397	FNTA
XLOC_049677	ENSGALG00000008885	PDE1A
XLOC_049677	ENSGALG00000004412	DIABLO
XLOC_049677	ENSGALG00000006657	MAPRE1
XLOC_049677	ENSGALG00000011118	MIER1
XLOC_049664	ENSGALG00000023704	--
XLOC_049664	ENSGALG00000011568	GRSF1
XLOC_049664	ENSGALG00000005275	--
XLOC_049664	ENSGALG00000013702	NPEPPS
XLOC_049664	ENSGALG00000005649	TMEM150A
XLOC_049664	ENSGALG00000010935	PTPRQ
XLOC_049664	ENSGALG00000020358	C14orf39
XLOC_049664	ENSGALG00000005056	C2H3ORF75
XLOC_049664	ENSGALG00000015612	LRPAP1
XLOC_049664	ENSGALG00000015977	SMOX
XLOC_049664	ENSGALG00000010459	VIPAS39
XLOC_049664	ENSGALG00000023193	SOCS1B
XLOC_049664	ENSGALG00000016578	TRAPPC2
XLOC_049664	ENSGALG00000023279	EPN3
XLOC_049664	ENSGALG00000003096	CBFA2T2
XLOC_049664	ENSGALG00000001750	MAT2B
XLOC_049664	ENSGALG00000028224	--
XLOC_049664	ENSGALG00000026943	-
XLOC_049664	ENSGALG00000000309	LAD1
XLOC_049664	ENSGALG00000023650	NUDT19
XLOC_049664	ENSGALG00000005443	TMIE
XLOC_049664	ENSGALG00000012466	FKBP25
XLOC_049664	ENSGALG00000006638	GRIK4
XLOC_049664	ENSGALG00000027082	-
XLOC_049664	ENSGALG00000009021	SIAT7E
XLOC_049664	ENSGALG00000008382	GNAI1
XLOC_049664	ENSGALG00000005389	--
XLOC_049664	ENSGALG00000014675	RHOBTB3
XLOC_049664	ENSGALG00000008328	RSBN1L
XLOC_049664	ENSGALG00000005769	WEE1
XLOC_049664	ENSGALG00000017760	-
XLOC_049664	ENSGALG00000005037	TEX14
XLOC_049664	ENSGALG00000009817	ZNF770
XLOC_049664	ENSGALG00000012102	-
XLOC_049664	ENSGALG00000012265	MICALL1
XLOC_049664	ENSGALG00000015768	ANKRD6
XLOC_049664	ENSGALG00000005412	SNAP47
XLOC_049664	ENSGALG00000008061	-
XLOC_049664	ENSGALG00000013406	C3ORF64
XLOC_049664	ENSGALG00000011444	MFHAS1
XLOC_049664	ENSGALG00000002367	-
XLOC_049664	ENSGALG00000008594	-
XLOC_049664	ENSGALG00000010873	DHRS9
XLOC_049664	ENSGALG00000015576	ZFYVE16
XLOC_049664	ENSGALG00000027960	GRPR
XLOC_049664	ENSGALG00000001473	MIB2
XLOC_049664	ENSGALG00000008750	DPH7
XLOC_049664	ENSGALG00000005933	SLC5A11
XLOC_049664	ENSGALG00000021655	BCL2L15
XLOC_049664	ENSGALG00000001022	CCDC43
XLOC_049664	ENSGALG00000015968	ESRP1
XLOC_049664	ENSGALG00000007248	-
XLOC_049664	ENSGALG00000016265	LANCL3
XLOC_049664	ENSGALG00000015705	WHSC1
XLOC_049664	ENSGALG00000015802	N6AMT1
XLOC_049664	ENSGALG00000009298	TNIK
XLOC_049664	ENSGALG00000011934	DESI1
XLOC_049664	ENSGALG00000025901	--
XLOC_049664	ENSGALG00000011510	ABHD5
XLOC_049664	ENSGALG00000012106	SCTR
XLOC_049664	ENSGALG00000010051	MOCS1
XLOC_049664	ENSGALG00000010225	-
XLOC_049664	ENSGALG00000006049	MST4
XLOC_049664	ENSGALG00000027140	MARVELD2
XLOC_049476	ENSGALG00000028505	PSMD4
XLOC_049476	ENSGALG00000002138	HYAL2
XLOC_049476	ENSGALG00000014800	ATP6V1A
XLOC_049476	ENSGALG00000023919	HS3ST2
XLOC_049476	ENSGALG00000003526	TUBGCP2
XLOC_049476	ENSGALG00000012639	MTERF2
XLOC_049476	ENSGALG00000008066	UQCR10
XLOC_049476	ENSGALG00000003303	IDH3A
XLOC_049476	ENSGALG00000014250	phox2b
XLOC_049476	ENSGALG00000002424	RECQL5
XLOC_049476	ENSGALG00000025741	--
XLOC_049476	ENSGALG00000016699	cOpn5L2
XLOC_049476	ENSGALG00000023506	NINL
XLOC_049476	ENSGALG00000028943	-
XLOC_049476	ENSGALG00000006487	-
XLOC_049476	ENSGALG00000000722	-
XLOC_049476	ENSGALG00000001505	NGEF
XLOC_049476	ENSGALG00000001242	-
XLOC_049476	ENSGALG00000017012	KCNRG
XLOC_049476	ENSGALG00000025862	TMEM26
XLOC_049476	ENSGALG00000028084	FAAH2
XLOC_049476	ENSGALG00000002522	-
XLOC_049476	ENSGALG00000015600	HMX1
XLOC_049476	ENSGALG00000001070	FAM118B
XLOC_049476	ENSGALG00000009639	-
XLOC_049476	ENSGALG00000009534	PLEKHA1
XLOC_049476	ENSGALG00000021679	SF3A2
XLOC_049476	ENSGALG00000016885	STK24
XLOC_049476	ENSGALG00000019759	MAPK14
XLOC_049476	ENSGALG00000010722	-
XLOC_049476	ENSGALG00000015353	BBX
XLOC_049476	ENSGALG00000021181	TXNDC15
XLOC_049476	ENSGALG00000002186	UNC45B
XLOC_049476	ENSGALG00000028383	-
XLOC_049476	ENSGALG00000003536	KLHL11
XLOC_049476	ENSGALG00000017153	RDX
XLOC_049476	ENSGALG00000010307	ACYP1
XLOC_049476	ENSGALG00000004773	-
XLOC_049476	ENSGALG00000011574	PIK3R4
XLOC_049476	ENSGALG00000011688	TCP11L1
XLOC_049476	ENSGALG00000008130	RTN4
XLOC_049476	ENSGALG00000019921	NDUFAF4
XLOC_049476	ENSGALG00000003099	PCTP
XLOC_049476	ENSGALG00000002981	ERCC4
XLOC_049476	ENSGALG00000026580	-
XLOC_049476	ENSGALG00000006956	ARIH2
XLOC_049476	ENSGALG00000009355	CLDN11
XLOC_049476	ENSGALG00000006698	ABCC6
XLOC_049476	ENSGALG00000017274	CD9
XLOC_049476	ENSGALG00000012362	THSD7B
XLOC_049476	ENSGALG00000014395	DHX15
XLOC_049476	ENSGALG00000017370	ARPP19
XLOC_049476	ENSGALG00000028851	RAB8A
XLOC_049476	ENSGALG00000010734	PPP4R3A
XLOC_049476	ENSGALG00000000863	DYRK3
XLOC_049476	ENSGALG00000007636	PEPCK
XLOC_049476	ENSGALG00000019355	CPSF6
XLOC_049476	ENSGALG00000016518	PHKA2
XLOC_049476	ENSGALG00000016799	NCK2
XLOC_049476	ENSGALG00000004437	LHFPL2
XLOC_049476	ENSGALG00000005292	KLHL40
XLOC_049476	ENSGALG00000015540	RAD23B
XLOC_049476	ENSGALG00000014083	ASUN
XLOC_049476	ENSGALG00000001217	PCCB
XLOC_049476	ENSGALG00000026875	PERM1
XLOC_049476	ENSGALG00000023773	--
XLOC_049476	ENSGALG00000012273	SOS2
XLOC_049476	ENSGALG00000010854	HDAC9
XLOC_049476	ENSGALG00000028605	CRELD1
XLOC_049476	ENSGALG00000008401	ASB13
XLOC_049476	ENSGALG00000022531	--
XLOC_049476	ENSGALG00000025809	TMEM161A
XLOC_049476	ENSGALG00000027780	--
XLOC_049476	ENSGALG00000028584	--
XLOC_049476	ENSGALG00000006592	--
XLOC_049476	ENSGALG00000012390	PPP1R14C
XLOC_049476	ENSGALG00000012705	GMPR
XLOC_049476	ENSGALG00000027287	HK3
XLOC_049476	ENSGALG00000005498	-
XLOC_049476	ENSGALG00000020415	IFT43
XLOC_049476	ENSGALG00000008404	-
XLOC_049476	ENSGALG00000021653	IFT22
XLOC_049476	ENSGALG00000001907	WAPAL
XLOC_049476	ENSGALG00000026371	-
XLOC_049476	ENSGALG00000011620	AKT1
XLOC_049476	ENSGALG00000024103	TACC1
XLOC_049476	ENSGALG00000014286	PDS5A
XLOC_049476	ENSGALG00000009318	IFT140
XLOC_049476	ENSGALG00000008727	-
XLOC_049476	ENSGALG00000003273	HSDL1
XLOC_049476	ENSGALG00000014765	TRIM23
XLOC_049476	ENSGALG00000012966	ZBTB2
XLOC_049476	ENSGALG00000003701	SGMS1
XLOC_049476	ENSGALG00000006802	LAMB2
XLOC_049476	ENSGALG00000001720	-
XLOC_049476	ENSGALG00000008141	COL4A5
XLOC_049476	ENSGALG00000015596	MAP3K7
XLOC_049476	ENSGALG00000011671	SLC15A2
XLOC_049476	ENSGALG00000026892	-
XLOC_049476	ENSGALG00000011372	CINP
XLOC_049476	ENSGALG00000002954	MBTD1
XLOC_049476	ENSGALG00000012316	CDK13
XLOC_049476	ENSGALG00000007661	MYCBPAP
XLOC_049476	ENSGALG00000016724	RGN
XLOC_049476	ENSGALG00000007512	MORC2
XLOC_049476	ENSGALG00000014758	ARHGAP28
XLOC_008527	ENSGALG00000012127	ELP4
XLOC_008527	ENSGALG00000012566	SYN3
XLOC_008527	ENSGALG00000013848	-
XLOC_008527	ENSGALG00000005070	AP3M1
XLOC_008527	ENSGALG00000009055	--
XLOC_008527	ENSGALG00000027996	-
XLOC_008527	ENSGALG00000017008	RCBTB1
XLOC_008527	ENSGALG00000017079	USPL1
XLOC_008527	ENSGALG00000025759	TFDP2
XLOC_008527	ENSGALG00000003788	BNIP2
XLOC_008527	ENSGALG00000006073	NDUFAB1
XLOC_008527	ENSGALG00000023516	PHRF1
XLOC_008527	ENSGALG00000017330	RPS3
XLOC_008527	ENSGALG00000006404	DDX46
XLOC_008527	ENSGALG00000014141	--
XLOC_008527	ENSGALG00000006641	POLG
XLOC_008527	ENSGALG00000013156	ZNF830
XLOC_008527	ENSGALG00000014769	NLN
XLOC_008527	ENSGALG00000013305	NXNL1
XLOC_008527	ENSGALG00000012694	C12orf45
XLOC_008527	ENSGALG00000023199	HNRNPDL
XLOC_008527	ENSGALG00000001640	RNF122
XLOC_008527	ENSGALG00000002777	ACAA2
XLOC_008527	ENSGALG00000016843	COL4A2
XLOC_008527	ENSGALG00000008405	RALBP1
XLOC_008527	ENSGALG00000012013	SLC25A17
XLOC_008527	ENSGALG00000017000	RCBTB2
XLOC_008527	ENSGALG00000014846	OXCT1
XLOC_008527	ENSGALG00000020233	--
XLOC_008527	ENSGALG00000011287	-
XLOC_008527	ENSGALG00000006966	ZNF518A
XLOC_008527	ENSGALG00000012916	DROSHA
XLOC_008527	ENSGALG00000006628	DMTF1
XLOC_008527	ENSGALG00000026096	-
XLOC_008527	ENSGALG00000014615	laminin
XLOC_008527	ENSGALG00000012813	PRPF4B
XLOC_008482	ENSGALG00000016069	FZD6
XLOC_008482	ENSGALG00000029024	TCF21
XLOC_008482	ENSGALG00000016736	CYFIP1
XLOC_008482	ENSGALG00000027494	SPTSSB
XLOC_008482	ENSGALG00000014661	FAM172A
XLOC_008482	ENSGALG00000007152	FAM3D
XLOC_008482	ENSGALG00000007808	HID1
XLOC_008482	ENSGALG00000004940	TAMM41
XLOC_008482	ENSGALG00000028517	EIF1
XLOC_008482	ENSGALG00000009570	ATP6V1D
XLOC_008482	ENSGALG00000021318	--
XLOC_008482	ENSGALG00000012309	-
XLOC_008482	ENSGALG00000003316	FMO3
XLOC_008482	ENSGALG00000029107	CISD3
XLOC_008482	ENSGALG00000026147	PLVAP
XLOC_008482	ENSGALG00000022280	--
XLOC_008482	ENSGALG00000006099	ZFPM1
XLOC_008482	ENSGALG00000009444	HHIPL2
XLOC_008482	ENSGALG00000006944	-
XLOC_008482	ENSGALG00000002356	CMTR2
XLOC_008482	ENSGALG00000015004	RIOK3
XLOC_008482	ENSGALG00000010224	GLIPR1L
XLOC_008482	ENSGALG00000016763	TXNDC9
XLOC_008482	ENSGALG00000010372	ANGEL1
XLOC_008482	ENSGALG00000010391	MMRN1
XLOC_008482	ENSGALG00000001717	SLC16A1
XLOC_008482	ENSGALG00000006225	EFTUD1
XLOC_008482	ENSGALG00000006236	TPH1
XLOC_008482	ENSGALG00000009722	DYNC1I1
XLOC_008482	ENSGALG00000008178	-
XLOC_008482	ENSGALG00000017365	REEP2
XLOC_008482	ENSGALG00000023012	--
XLOC_008482	ENSGALG00000010110	TMEM53
XLOC_008482	ENSGALG00000010154	GEMIN2
XLOC_008482	ENSGALG00000020423	NKX2-1
XLOC_008482	ENSGALG00000002653	C19H17ORF85
XLOC_008482	ENSGALG00000010352	ARHGEF26
XLOC_008482	ENSGALG00000006008	HOMER2
XLOC_008482	ENSGALG00000008828	AFTPH
XLOC_008482	ENSGALG00000019202	--
XLOC_008482	ENSGALG00000002988	PHGDH
XLOC_044660	ENSGALG00000025930	PHC2
XLOC_044660	ENSGALG00000026785	--
XLOC_044660	ENSGALG00000014537	BMF
XLOC_044660	ENSGALG00000004483	AHSA2
XLOC_044660	ENSGALG00000027227	RPL10L
XLOC_044660	ENSGALG00000027120	-
XLOC_044660	ENSGALG00000027635	NME3
XLOC_044660	ENSGALG00000014337	NWD2
XLOC_044660	ENSGALG00000007473	melanoma
XLOC_044660	ENSGALG00000011688	TCP11L1
XLOC_044660	ENSGALG00000011085	ATG2B
XLOC_044660	ENSGALG00000012833	VPS33B
XLOC_044660	ENSGALG00000009569	TLK1
XLOC_044660	ENSGALG00000002651	ST3GAL2
XLOC_044660	ENSGALG00000011298	RARB
XLOC_044660	ENSGALG00000016006	ITSN1
XLOC_044660	ENSGALG00000006010	FAM103A1
XLOC_044660	ENSGALG00000011514	SLC25A3
XLOC_044660	ENSGALG00000009719	PCDH10
XLOC_044660	ENSGALG00000023572	PRR33
XLOC_044660	ENSGALG00000012006	RTN1
XLOC_044660	ENSGALG00000014033	KRAS
XLOC_044660	ENSGALG00000001527	VWA1
XLOC_044660	ENSGALG00000000313	TNNI1
XLOC_044660	ENSGALG00000006833	ITIH2
XLOC_044660	ENSGALG00000002831	SH3PXD2B
XLOC_044660	ENSGALG00000004683	TPD52L2
XLOC_044660	ENSGALG00000003793	GTF2A2
XLOC_044660	ENSGALG00000001480	FAM212B
XLOC_044660	ENSGALG00000021261	--
XLOC_044660	ENSGALG00000002750	NCKAP1
XLOC_044660	ENSGALG00000012739	HIVEP1
XLOC_044660	ENSGALG00000012849	SLC37A3
XLOC_044660	ENSGALG00000005758	SPPL2A
XLOC_044660	ENSGALG00000025953	--
XLOC_044660	ENSGALG00000024355	--
XLOC_044660	ENSGALG00000010714	PHF14
XLOC_044660	ENSGALG00000015644	STAU2
XLOC_044660	ENSGALG00000016512	NRBP1
XLOC_044660	ENSGALG00000002723	ANKS1A
XLOC_044660	ENSGALG00000013502	GCC1
XLOC_044660	ENSGALG00000017183	MMP13
XLOC_044660	ENSGALG00000003625	NDUFS5
XLOC_044660	ENSGALG00000011822	CANT1
XLOC_044660	ENSGALG00000016927	KLF5
XLOC_044660	ENSGALG00000005682	SPATA5L1
XLOC_044660	ENSGALG00000027576	CIAO1
XLOC_044660	ENSGALG00000013233	-
XLOC_044660	ENSGALG00000027593	ZNF292
XLOC_044660	ENSGALG00000002651	ST3GAL2
XLOC_044660	ENSGALG00000012300	RAB32
XLOC_044660	ENSGALG00000004066	HTR6
XLOC_044660	ENSGALG00000004850	ZMIZ1
XLOC_044660	ENSGALG00000003548	BAIAP2L1
XLOC_044660	ENSGALG00000015307	ABI3BP
XLOC_044660	ENSGALG00000011045	AFF1
XLOC_044660	ENSGALG00000003641	KAT6A
XLOC_044660	ENSGALG00000028885	COX7A2L
XLOC_044660	ENSGALG00000017091	FLT1
XLOC_044660	ENSGALG00000012149	HERPUD2
XLOC_044660	ENSGALG00000014808	KIAA2018
XLOC_044660	ENSGALG00000014555	C12ORF57
XLOC_044660	ENSGALG00000028189	PPIL1
XLOC_044660	ENSGALG00000005266	BEAN1
XLOC_044660	ENSGALG00000013809	-
XLOC_044660	ENSGALG00000004588	RPS14
XLOC_044660	ENSGALG00000002487	SFSWAP
XLOC_044660	ENSGALG00000001157	DENND1A
XLOC_044660	ENSGALG00000001946	RSPO1
XLOC_044660	ENSGALG00000004396	DNAJB12
XLOC_044660	ENSGALG00000006780	ARL6IP1
XLOC_044660	ENSGALG00000024335	-
XLOC_044660	ENSGALG00000005405	MRM1
XLOC_044660	ENSGALG00000016936	TDRD3
XLOC_044660	ENSGALG00000004073	TET1
XLOC_044660	ENSGALG00000015247	GPR161
XLOC_044660	ENSGALG00000015050	KIAA2026
XLOC_044660	ENSGALG00000002528	DNAJC18
XLOC_044660	ENSGALG00000028809	CHCHD1
XLOC_044660	ENSGALG00000000880	GINS3
XLOC_044660	ENSGALG00000015818	E2F5
XLOC_044660	ENSGALG00000010580	STRN
XLOC_044660	ENSGALG00000015729	LPAR1
XLOC_044660	ENSGALG00000011803	EMP1
XLOC_044660	ENSGALG00000026694	BAALC
XLOC_044660	ENSGALG00000004304	TCF12
XLOC_044660	ENSGALG00000008477	EXOC4
XLOC_044660	ENSGALG00000005597	CNN3
XLOC_044660	ENSGALG00000014813	HOMER1
XLOC_044660	ENSGALG00000025898	SMAD6
XLOC_044660	ENSGALG00000007796	BCAS1
XLOC_044660	ENSGALG00000007555	CCND1
XLOC_044660	ENSGALG00000006848	ZSWIM3
XLOC_044660	ENSGALG00000012989	NINJ2
XLOC_044660	ENSGALG00000016552	ZRSR2
XLOC_044660	ENSGALG00000013899	VPS45
XLOC_044660	ENSGALG00000005774	NKAIN4
XLOC_044660	ENSGALG00000008654	STAM
XLOC_044660	ENSGALG00000005873	--
XLOC_044660	ENSGALG00000011682	CNOT4
XLOC_044660	ENSGALG00000015483	PNISR
XLOC_044660	ENSGALG00000009821	NENF
XLOC_044660	ENSGALG00000010553	AIMP1
XLOC_044660	ENSGALG00000017219	C1H11ORF54
XLOC_044660	ENSGALG00000026688	--
XLOC_044660	ENSGALG00000012135	ATF4
XLOC_044660	ENSGALG00000011569	SCYL2
XLOC_044660	ENSGALG00000004003	AIFM1
XLOC_044660	ENSGALG00000006520	MYH11
XLOC_044660	ENSGALG00000023464	--
XLOC_044660	ENSGALG00000017050	SMAD9
XLOC_044660	ENSGALG00000017204	SESN3
XLOC_044660	ENSGALG00000027520	-
XLOC_044660	ENSGALG00000010217	HECTD3
XLOC_044660	ENSGALG00000007190	ATP6V1G1
XLOC_044660	ENSGALG00000011026	RAVER2
XLOC_044660	ENSGALG00000003734	C21H1ORF144
XLOC_044660	ENSGALG00000016716	STAG3
XLOC_044660	ENSGALG00000004728	RGL1
XLOC_044660	ENSGALG00000025894	JTB
XLOC_044660	ENSGALG00000012629	ZNF367
XLOC_044660	ENSGALG00000005776	-
XLOC_044660	ENSGALG00000011128	PSMD14
XLOC_044660	ENSGALG00000016321	ICK
XLOC_044660	ENSGALG00000023068	--
XLOC_044660	ENSGALG00000005702	TMEM97
XLOC_044660	ENSGALG00000005569	USP47
XLOC_044660	ENSGALG00000003370	KIAA1191
XLOC_044660	ENSGALG00000004057	HMGCL
XLOC_044660	ENSGALG00000000999	ZNF319
XLOC_044660	ENSGALG00000001341	ZBTB44
XLOC_044660	ENSGALG00000003488	PTPRT
XLOC_044660	ENSGALG00000027704	--
XLOC_044660	ENSGALG00000016267	PHF3
XLOC_044660	ENSGALG00000013635	SCAF8
XLOC_044660	ENSGALG00000003570	PURH
XLOC_044660	ENSGALG00000019768	ACSF2
XLOC_044660	ENSGALG00000005232	USP54
XLOC_044660	ENSGALG00000003816	NT5C1A
XLOC_044660	ENSGALG00000015402	C3orf38
XLOC_044660	ENSGALG00000006542	ESYT2
XLOC_044660	ENSGALG00000010938	KLHL7
XLOC_044660	ENSGALG00000016880	UBAC2
XLOC_044660	ENSGALG00000014775	SREK1
XLOC_044660	ENSGALG00000021539	PRPSAP1
XLOC_044660	ENSGALG00000028109	NOP9
XLOC_044660	ENSGALG00000005618	CTR9
XLOC_044660	ENSGALG00000012258	GOLGA4
XLOC_044660	ENSGALG00000012748	ELOVL2
XLOC_044660	ENSGALG00000009723	FMN1
XLOC_044660	ENSGALG00000011020	Protein
XLOC_044660	ENSGALG00000009583	GORASP2
XLOC_044660	ENSGALG00000004362	MRPL21
XLOC_044660	ENSGALG00000004943	SS18L2
XLOC_044660	ENSGALG00000012865	BRAF
XLOC_044660	ENSGALG00000008208	CASC4
XLOC_044660	ENSGALG00000008207	FBXW8
XLOC_044660	ENSGALG00000015324	-
XLOC_044660	ENSGALG00000000624	TANGO6
XLOC_044660	ENSGALG00000021262	GHITM
XLOC_044660	ENSGALG00000009095	LHCGR
XLOC_044660	ENSGALG00000011990	USP53
XLOC_044660	ENSGALG00000013461	LOH12CR1
XLOC_044660	ENSGALG00000001144	ZNF346
XLOC_044660	ENSGALG00000008641	HDAC10
XLOC_044660	ENSGALG00000008871	LPHN2
XLOC_044660	ENSGALG00000027969	RSF1
XLOC_044660	ENSGALG00000001552	-
XLOC_044660	ENSGALG00000000954	SMPD2
XLOC_044660	ENSGALG00000012118	TMEM260
XLOC_044660	ENSGALG00000006497	ZIC3
XLOC_044660	ENSGALG00000027068	-
XLOC_044660	ENSGALG00000016174	LMBRD1
XLOC_044660	ENSGALG00000006594	POFUT1
XLOC_044660	ENSGALG00000003466	AKR1B1L
XLOC_044660	ENSGALG00000028198	--
XLOC_044660	ENSGALG00000027603	ZHX3
XLOC_044660	ENSGALG00000002069	FAM214B
XLOC_044660	ENSGALG00000026002	-
XLOC_044660	ENSGALG00000005448	MYL3
XLOC_044660	ENSGALG00000013194	IRX1
XLOC_044660	ENSGALG00000003699	EBF1
XLOC_044660	ENSGALG00000012217	--
XLOC_044660	ENSGALG00000015333	PCGF3
XLOC_044660	ENSGALG00000002612	U2SURP
XLOC_044660	ENSGALG00000009487	--
XLOC_044660	ENSGALG00000010315	GTPBP2
XLOC_044660	ENSGALG00000004994	ZNF703
XLOC_044660	ENSGALG00000004304	TCF12
XLOC_044660	ENSGALG00000001465	RPL38
XLOC_044660	ENSGALG00000004176	ATOX1
XLOC_044660	ENSGALG00000006309	SMAD5
XLOC_044660	ENSGALG00000011198	TMTC3
XLOC_044660	ENSGALG00000004885	SLC24A5
XLOC_044660	ENSGALG00000003171	IREB2
XLOC_044660	ENSGALG00000015316	C3H6ORF203
XLOC_044660	ENSGALG00000001275	PDCL
XLOC_044660	ENSGALG00000027272	APRT
XLOC_044660	ENSGALG00000027583	PLN
XLOC_044660	ENSGALG00000000311	DOCK5
XLOC_044660	ENSGALG00000027538	--
XLOC_044660	ENSGALG00000006101	ARFRP1
XLOC_044660	ENSGALG00000003333	GHDC
XLOC_044660	ENSGALG00000023577	TBX2
XLOC_044660	ENSGALG00000028247	LOXL1
XLOC_044660	ENSGALG00000001706	GABRG2
XLOC_044660	ENSGALG00000007124	POP5
XLOC_044660	ENSGALG00000000400	KCNC4
XLOC_044660	ENSGALG00000000399	DUSP28
XLOC_044660	ENSGALG00000017419	HPS1
XLOC_044660	ENSGALG00000027732	SPATS2
XLOC_044660	ENSGALG00000010046	FAM177A1
XLOC_044660	ENSGALG00000015773	PTCD3
XLOC_044660	ENSGALG00000021985	-
XLOC_044660	ENSGALG00000026300	--
XLOC_044660	ENSGALG00000005972	KBTBD12
XLOC_044660	ENSGALG00000006843	NCBP2
XLOC_044660	ENSGALG00000015078	MLLT3
XLOC_044660	ENSGALG00000014901	METTL16
XLOC_044660	ENSGALG00000021592	TLCD2
XLOC_044660	ENSGALG00000011860	-
XLOC_044660	ENSGALG00000012319	-
XLOC_044660	ENSGALG00000010164	SMARCA2
XLOC_044660	ENSGALG00000017380	UQCRH
XLOC_044660	ENSGALG00000020813	CCDC50
XLOC_044660	ENSGALG00000002682	BRD3
XLOC_044660	ENSGALG00000008684	EIF4A2
XLOC_044660	ENSGALG00000002759	PEAK1
XLOC_044660	ENSGALG00000017101	USP12
XLOC_044660	ENSGALG00000010787	TTC4
XLOC_044660	ENSGALG00000027295	NUDT2
XLOC_044660	ENSGALG00000009379	SEC62
XLOC_044660	ENSGALG00000002119	C16orf62
XLOC_044660	ENSGALG00000005530	VEZF1
XLOC_044660	ENSGALG00000000220	-
XLOC_044660	ENSGALG00000021601	EPS15L1
XLOC_044674	ENSGALG00000027061	-
XLOC_044674	ENSGALG00000003935	PBLD
XLOC_044674	ENSGALG00000028614	-
XLOC_044674	ENSGALG00000000564	CCDC47
XLOC_044674	ENSGALG00000025735	PDE6H
XLOC_044674	ENSGALG00000005770	HMGXB3
XLOC_044674	ENSGALG00000021026	--
XLOC_044674	ENSGALG00000007195	-
XLOC_044674	ENSGALG00000023749	DARS2
XLOC_044674	ENSGALG00000023846	--
XLOC_044674	ENSGALG00000005351	PRDM6
XLOC_044674	ENSGALG00000024090	UNC93B1
ALDBGALG0000004426	ENSGALG00000006253	ILKAP
ALDBGALG0000004426	ENSGALG00000006766	DEPDC5
ALDBGALG0000004426	ENSGALG00000003084	NUDT21
ALDBGALG0000004426	ENSGALG00000002525	RASGEF1A
ALDBGALG0000004426	ENSGALG00000001329	EPB41
ALDBGALG0000004426	ENSGALG00000009378	PDGFC
ALDBGALG0000004426	ENSGALG00000011513	ANO10
ALDBGALG0000004426	ENSGALG00000020386	BDKRB1
ALDBGALG0000004426	ENSGALG00000005723	-
ALDBGALG0000004426	ENSGALG00000028565	PCDHGC3
ALDBGALG0000004426	ENSGALG00000013994	TAAR1
ALDBGALG0000004426	ENSGALG00000003345	-
ALDBGALG0000004426	ENSGALG00000014910	COLEC12
ALDBGALG0000004426	ENSGALG00000025919	BAMBI
ALDBGALG0000004426	ENSGALG00000004098	STK4
ALDBGALG0000004426	ENSGALG00000010107	FHDC1
ALDBGALG0000004426	ENSGALG00000027067	-
ALDBGALG0000004426	ENSGALG00000008739	FAM188A
ALDBGALG0000004426	ENSGALG00000014412	CSTA
ALDBGALG0000004426	ENSGALG00000008237	GRAMD3
ALDBGALG0000004426	ENSGALG00000010885	BMP2K
ALDBGALG0000004426	ENSGALG00000000826	MAPK13
ALDBGALG0000004426	ENSGALG00000007804	GXYLT2
ALDBGALG0000004426	ENSGALG00000026913	--
ALDBGALG0000004426	ENSGALG00000008185	AOX1
ALDBGALG0000004426	ENSGALG00000027945	--
ALDBGALG0000004426	ENSGALG00000000845	UVRAG
ALDBGALG0000004426	ENSGALG00000006928	DALRD3
ALDBGALG0000004426	ENSGALG00000015842	TIAM1
ALDBGALG0000004426	ENSGALG00000028063	LOX
ALDBGALG0000004426	ENSGALG00000007920	PRR5L
ALDBGALG0000004426	ENSGALG00000028248	MAX
ALDBGALG0000004426	ENSGALG00000000930	HIP1
ALDBGALG0000004426	ENSGALG00000012790	DSP
ALDBGALG0000004426	ENSGALG00000010346	TGFB3
ALDBGALG0000004426	ENSGALG00000021869	PODN
ALDBGALG0000004426	ENSGALG00000016471	-
ALDBGALG0000004426	ENSGALG00000001731	CDK12
ALDBGALG0000004426	ENSGALG00000019795	--
ALDBGALG0000004426	ENSGALG00000016420	SH3KBP1
ALDBGALG0000004426	ENSGALG00000009823	PTPRE
ALDBGALG0000004426	ENSGALG00000004070	MICALL2
ALDBGALG0000004426	ENSGALG00000016283	BEND6
ALDBGALG0000004426	ENSGALG00000005815	TMEM41B
ALDBGALG0000004426	ENSGALG00000020449	COX16
ALDBGALG0000004426	ENSGALG00000015986	DONSON
ALDBGALG0000004426	ENSGALG00000020793	UBE2E3
ALDBGALG0000004426	ENSGALG00000009855	TBC1D9
ALDBGALG0000004426	ENSGALG00000005979	OXSR1
ALDBGALG0000004426	ENSGALG00000000378	SLC25A37
ALDBGALG0000004426	ENSGALG00000008759	LAMP3
ALDBGALG0000004426	ENSGALG00000021490	ADGRG3
ALDBGALG0000004426	ENSGALG00000026102	CHTOP
ALDBGALG0000004426	ENSGALG00000012191	LGR4
ALDBGALG0000004426	ENSGALG00000005132	FAM96B
ALDBGALG0000004426	ENSGALG00000017004	CDADC1
ALDBGALG0000004426	ENSGALG00000016443	HPCAL1
ALDBGALG0000004426	ENSGALG00000008122	SLC39A13
ALDBGALG0000004426	ENSGALG00000003136	HELIOS
ALDBGALG0000004426	ENSGALG00000005487	CCDC12
ALDBGALG0000004426	ENSGALG00000015109	TJP2
ALDBGALG0000004426	ENSGALG00000002963	PID1
ALDBGALG0000004426	ENSGALG00000010032	PLB1
ALDBGALG0000004426	ENSGALG00000027986	NIPAL1
ALDBGALG0000004426	ENSGALG00000015670	HNF4G
ALDBGALG0000004426	ENSGALG00000012238	ITGA9
ALDBGALG0000004426	ENSGALG00000008474	CARF
ALDBGALG0000004426	ENSGALG00000007728	-
ALDBGALG0000004426	ENSGALG00000015059	-
ALDBGALG0000004426	ENSGALG00000009586	IRAK4
ALDBGALG0000004426	ENSGALG00000017046	OSF-2
ALDBGALG0000004426	ENSGALG00000002428	ZP2
ALDBGALG0000004426	ENSGALG00000015575	HTRA3
ALDBGALG0000004426	ENSGALG00000007412	MPZL2
ALDBGALG0000004426	ENSGALG00000014598	FNBP4
ALDBGALG0000004426	ENSGALG00000001405	IRF6
ALDBGALG0000004426	ENSGALG00000009458	-
ALDBGALG0000004426	ENSGALG00000025887	ATF3
ALDBGALG0000004426	ENSGALG00000015403	EPHA3
ALDBGALG0000004426	ENSGALG00000000857	NMT1
ALDBGALG0000004426	ENSGALG00000000897	LHFPL5
ALDBGALG0000004426	ENSGALG00000018877	ETHE1
ALDBGALG0000004426	ENSGALG00000012615	C9orf3
ALDBGALG0000004426	ENSGALG00000027143	ZNF746
ALDBGALG0000004426	ENSGALG00000008707	CSRP2BP
ALDBGALG0000004426	ENSGALG00000013051	SEMA5A
ALDBGALG0000004426	ENSGALG00000026566	-
ALDBGALG0000004426	ENSGALG00000001003	SEPN1
ALDBGALG0000004426	ENSGALG00000029022	NPAS3
ALDBGALG0000004426	ENSGALG00000010694	SECISBP2
ALDBGALG0000004426	ENSGALG00000026444	-
ALDBGALG0000004426	ENSGALG00000002621	SLC25A42
ALDBGALG0000004426	ENSGALG00000016912	EDNRB
ALDBGALG0000004426	ENSGALG00000028298	--
ALDBGALG0000004426	ENSGALG00000015167	-
ALDBGALG0000004426	ENSGALG00000010013	EDNRA
ALDBGALG0000004426	ENSGALG00000016906	SPRY2
ALDBGALG0000004426	ENSGALG00000024372	BFIV21
ALDBGALG0000004426	ENSGALG00000009450	DUSP10
ALDBGALG0000004426	ENSGALG00000010252	KRT80
ALDBGALG0000004426	ENSGALG00000008308	BHLHE40
ALDBGALG0000004426	ENSGALG00000004661	SHISA5
ALDBGALG0000004426	ENSGALG00000014378	ANAPC4
ALDBGALG0000004426	ENSGALG00000001956	OLFML3
ALDBGALG0000004426	ENSGALG00000011883	CLEC3B
ALDBGALG0000004426	ENSGALG00000006325	-
ALDBGALG0000004426	ENSGALG00000025934	--
ALDBGALG0000004426	ENSGALG00000012130	DNAJC24
ALDBGALG0000004426	ENSGALG00000014290	UBE2K
ALDBGALG0000004426	ENSGALG00000013875	FAM83H
ALDBGALG0000004426	ENSGALG00000005512	KIAA1671
ALDBGALG0000004426	ENSGALG00000001561	MXRA8
ALDBGALG0000004426	ENSGALG00000004234	ATHL1
ALDBGALG0000004426	ENSGALG00000015794	SNX16
ALDBGALG0000004426	ENSGALG00000000685	MAP3K14
ALDBGALG0000004426	ENSGALG00000003803	DAB2
ALDBGALG0000004426	ENSGALG00000000680	NUAK2
ALDBGALG0000004426	ENSGALG00000013943	FIP1L1
ALDBGALG0000004426	ENSGALG00000000577	RANBP3
ALDBGALG0000004426	ENSGALG00000015208	ROR2
ALDBGALG0000004426	ENSGALG00000002742	TMEM132B
ALDBGALG0000004426	ENSGALG00000019509	CCDC102B
ALDBGALG0000004426	ENSGALG00000012112	DBI
ALDBGALG0000004426	ENSGALG00000002715	XPO6
ALDBGALG0000004426	ENSGALG00000026860	AMPD2
ALDBGALG0000004426	ENSGALG00000013858	CEP76
ALDBGALG0000004426	ENSGALG00000026585	-
ALDBGALG0000004426	ENSGALG00000012544	GALNT5
ALDBGALG0000004426	ENSGALG00000008281	NEURL
ALDBGALG0000004426	ENSGALG00000014369	EDARADD
ALDBGALG0000004426	ENSGALG00000001918	DNAJB5
ALDBGALG0000004426	ENSGALG00000005754	-
ALDBGALG0000004426	ENSGALG00000005073	PDC
ALDBGALG0000004426	ENSGALG00000022857	--
ALDBGALG0000004426	ENSGALG00000009439	GPR85
ALDBGALG0000004426	ENSGALG00000012921	TEL
ALDBGALG0000004426	ENSGALG00000004903	CHST8
ALDBGALG0000004426	ENSGALG00000011190	-
ALDBGALG0000004426	ENSGALG00000006479	CCM2L
ALDBGALG0000004426	ENSGALG00000015967	LRRTM1
ALDBGALG0000004426	ENSGALG00000007057	LRRC28
ALDBGALG0000004426	ENSGALG00000020193	PLAC8
ALDBGALG0000000039	ENSGALG00000004719	SPTAN1
ALDBGALG0000000039	ENSGALG00000003031	SMYD4
ALDBGALG0000000039	ENSGALG00000007350	-
ALDBGALG0000000039	ENSGALG00000000404	COPS2
ALDBGALG0000000039	ENSGALG00000026184	CREG1
ALDBGALG0000000039	ENSGALG00000007227	MSI1
ALDBGALG0000000039	ENSGALG00000013378	-
ALDBGALG0000000039	ENSGALG00000011110	DPP4
ALDBGALG0000000039	ENSGALG00000002352	OAZ2
ALDBGALG0000000039	ENSGALG00000029008	-
ALDBGALG0000000039	ENSGALG00000006880	SLC38A10
ALDBGALG0000000039	ENSGALG00000010764	FBXO8
ALDBGALG0000000039	ENSGALG00000014725	PLK2
ALDBGALG0000000039	ENSGALG00000005170	HRH3
ALDBGALG0000000039	ENSGALG00000004361	PRTG
ALDBGALG0000000039	ENSGALG00000012455	FANCM
ALDBGALG0000000039	ENSGALG00000016715	MEP1A
ALDBGALG0000000039	ENSGALG00000016785	IL1RL1
ALDBGALG0000000039	ENSGALG00000010044	KCNMB4
ALDBGALG0000000039	ENSGALG00000005159	CEND1
ALDBGALG0000000039	ENSGALG00000019420	NSMCE2
ALDBGALG0000000039	ENSGALG00000002681	HSD17B7
ALDBGALG0000000039	ENSGALG00000027615	LACTB2
ALDBGALG0000000039	ENSGALG00000009427	TIAR
XLOC_044529	ENSGALG00000012186	CASP6
XLOC_044529	ENSGALG00000007948	LRRC4C
XLOC_044529	ENSGALG00000009707	SRCIN1
XLOC_044529	ENSGALG00000028756	SLC4A2
XLOC_044529	ENSGALG00000016175	RSPH1
XLOC_044529	ENSGALG00000016920	LMO7
XLOC_044529	ENSGALG00000014405	KCNIP4
XLOC_044529	ENSGALG00000009809	MAML3
XLOC_044529	ENSGALG00000003714	LSM11
XLOC_044529	ENSGALG00000011104	GCG
XLOC_044529	ENSGALG00000016001	--
XLOC_044529	ENSGALG00000017190	CEP126
XLOC_044529	ENSGALG00000027255	NRXN3
XLOC_044529	ENSGALG00000005621	CAMK2A
XLOC_044529	ENSGALG00000005811	COL7A1
XLOC_044529	ENSGALG00000010052	PPP2R3C
XLOC_044529	ENSGALG00000026532	--
XLOC_044529	ENSGALG00000010165	TCTE1
XLOC_044529	ENSGALG00000014696	ZBTB7C
XLOC_044529	ENSGALG00000015728	MUSK
XLOC_044529	ENSGALG00000003919	MRPL22
XLOC_044529	ENSGALG00000018946	LMOD3
XLOC_044529	ENSGALG00000026721	--
XLOC_044529	ENSGALG00000011994	SYNPO2
XLOC_044529	ENSGALG00000014787	ZnT5
XLOC_044529	ENSGALG00000000540	GAS8
XLOC_044529	ENSGALG00000007478	SLC51A
XLOC_044529	ENSGALG00000008916	DNAJB4
XLOC_044529	ENSGALG00000004721	M2.
XLOC_044529	ENSGALG00000015653	JPH1
XLOC_044529	ENSGALG00000014349	PCDH7
XLOC_044529	ENSGALG00000015815	RMND5A
XLOC_044529	ENSGALG00000016969	-
XLOC_044529	ENSGALG00000005646	Tsc2
XLOC_044529	ENSGALG00000016732	-
XLOC_044529	ENSGALG00000000287	-
XLOC_044529	ENSGALG00000006321	TWIST3
XLOC_044529	ENSGALG00000027920	CPLX2
XLOC_044529	ENSGALG00000009981	PREPL
XLOC_044529	ENSGALG00000018875	-
XLOC_044529	ENSGALG00000000304	MTFR1
XLOC_044529	ENSGALG00000014388	GPATCH8
XLOC_044529	ENSGALG00000012579	BAZ2B
XLOC_044529	ENSGALG00000012155	EGF
XLOC_044529	ENSGALG00000008525	ABHD12
XLOC_044529	ENSGALG00000011341	UNC93A
XLOC_044529	ENSGALG00000006904	RNH1
XLOC_044529	ENSGALG00000013863	PSMG2
XLOC_044529	ENSGALG00000025773	--
XLOC_044529	ENSGALG00000006508	FGF13
XLOC_044529	ENSGALG00000002898	ALPK2
XLOC_044529	ENSGALG00000003925	-
XLOC_044529	ENSGALG00000028457	MAP3K19
XLOC_044529	ENSGALG00000012627	Cdc14B
XLOC_044529	ENSGALG00000026553	CMYA5
XLOC_044529	ENSGALG00000010775	FMN2
XLOC_044529	ENSGALG00000009424	foxp2
XLOC_044529	ENSGALG00000017363	C11H16ORF87
XLOC_044529	ENSGALG00000002018	CAPN15
XLOC_044529	ENSGALG00000028046	INSIG2
XLOC_044529	ENSGALG00000013569	SEC61B
XLOC_044529	ENSGALG00000027142	RPL32
XLOC_044529	ENSGALG00000008425	MAP1A
XLOC_044529	ENSGALG00000014678	ELL2
XLOC_044529	ENSGALG00000005787	ZNF143
XLOC_044529	ENSGALG00000014570	LPCAT3
XLOC_044529	ENSGALG00000015211	DTNA
XLOC_044529	ENSGALG00000001411	SRSF4
XLOC_044529	ENSGALG00000007487	C21orf58
XLOC_044529	ENSGALG00000026187	NMNAT3
XLOC_044529	ENSGALG00000026490	RPS16
XLOC_044529	ENSGALG00000007431	MAGI1
XLOC_044529	ENSGALG00000016583	ESCO2
XLOC_044529	ENSGALG00000009151	-
XLOC_044529	ENSGALG00000011344	TTLL2
XLOC_044529	ENSGALG00000019543	OTULIN
XLOC_044529	ENSGALG00000020883	-
XLOC_044529	ENSGALG00000012595	AGTPBP1
XLOC_044529	ENSGALG00000001895	PANK3
XLOC_044529	ENSGALG00000008705	TRABD
XLOC_044529	ENSGALG00000011906	-
XLOC_044529	ENSGALG00000013511	ANKRA2
XLOC_044529	ENSGALG00000002894	PACS2
XLOC_044529	ENSGALG00000003970	TJP1
XLOC_044529	ENSGALG00000006638	GRIK4
XLOC_044529	ENSGALG00000003930	APBA2
XLOC_044529	ENSGALG00000011174	PSMB1
XLOC_044529	ENSGALG00000000509	AIM1L
XLOC_044529	ENSGALG00000015164	PCSK5
XLOC_044529	ENSGALG00000001988	TXNRD2
XLOC_044529	ENSGALG00000023562	TEX9
XLOC_044529	ENSGALG00000004379	BCL7A
XLOC_044529	ENSGALG00000005207	SYNPO2L
XLOC_044529	ENSGALG00000028696	FTD
XLOC_044529	ENSGALG00000020878	ZFP64
XLOC_044529	ENSGALG00000017291	FAR2
XLOC_044529	ENSGALG00000015182	C3orf17
XLOC_044529	ENSGALG00000014779	SPAG17
XLOC_044529	ENSGALG00000016067	HMGN1
XLOC_044529	ENSGALG00000001312	SNAP29
XLOC_044529	ENSGALG00000027767	SKIV2L
XLOC_044529	ENSGALG00000023435	GATM
XLOC_044529	ENSGALG00000016186	PDE9A
XLOC_044529	ENSGALG00000016872	PCCA
XLOC_044529	ENSGALG00000012619	PRDM4
XLOC_044529	ENSGALG00000002228	SAMD11
XLOC_044529	ENSGALG00000010971	CSRNP3
XLOC_044529	ENSGALG00000000573	PER3
XLOC_044529	ENSGALG00000001938	SLC25A24
XLOC_044529	ENSGALG00000008508	PYGB
XLOC_044529	ENSGALG00000003360	ARL10
XLOC_044529	ENSGALG00000017042	UFM1
XLOC_044529	ENSGALG00000001826	WWC1
XLOC_044529	ENSGALG00000017005	CAB39L
XLOC_044529	ENSGALG00000018819	TBCEL
XLOC_044529	ENSGALG00000010721	GLIS1
XLOC_044529	ENSGALG00000013971	SGK1
XLOC_044529	ENSGALG00000003492	-
XLOC_044529	ENSGALG00000027075	RAB25
XLOC_044529	ENSGALG00000026221	-
XLOC_044529	ENSGALG00000002551	CFAP70
XLOC_044529	ENSGALG00000006119	SAXO2
XLOC_044529	ENSGALG00000006120	PKD2L2
XLOC_044529	ENSGALG00000014206	GABRA2
XLOC_044529	ENSGALG00000026689	-
XLOC_044529	ENSGALG00000023786	PLEKHH3
XLOC_044529	ENSGALG00000028182	--
XLOC_044529	ENSGALG00000017049	ALG5
XLOC_044529	ENSGALG00000007647	MYO3A
XLOC_044529	ENSGALG00000015221	CCDC181
XLOC_044529	ENSGALG00000010331	MME
XLOC_044529	ENSGALG00000003815	RPN2
XLOC_044529	ENSGALG00000008435	SUMO1
XLOC_044529	ENSGALG00000011345	-
XLOC_044529	ENSGALG00000017086	MTUS2
XLOC_044529	ENSGALG00000026191	TCHP
XLOC_044529	ENSGALG00000007366	RBFOX1
XLOC_044529	ENSGALG00000005620	PDE12
XLOC_044529	ENSGALG00000002108	EVPL
XLOC_044529	ENSGALG00000028041	DKK2
XLOC_044529	ENSGALG00000001011	CNGB1
XLOC_044529	ENSGALG00000026691	--
XLOC_044529	ENSGALG00000005652	DIDO1
XLOC_044529	ENSGALG00000020906	GAS2L2
XLOC_044529	ENSGALG00000012522	pvalb1
XLOC_044529	ENSGALG00000004341	-
XLOC_044529	ENSGALG00000003238	GNA11
XLOC_044529	ENSGALG00000022758	GGACT
XLOC_044529	ENSGALG00000013247	CCDC83
XLOC_044529	ENSGALG00000014074	CPEB4
XLOC_044529	ENSGALG00000027701	NANOS3
XLOC_044529	ENSGALG00000002955	ADAMTSL2
XLOC_044529	ENSGALG00000004038	ADAL
XLOC_044529	ENSGALG00000016352	DLGAP2
XLOC_044529	ENSGALG00000014202	GABRA4
XLOC_044529	ENSGALG00000010196	FAM161B
XLOC_044529	ENSGALG00000009254	ENO4
XLOC_044529	ENSGALG00000015196	ASXL3
XLOC_044529	ENSGALG00000004466	CRAT
XLOC_044529	ENSGALG00000006558	WDR60
XLOC_044529	ENSGALG00000008805	LMOD2
XLOC_044529	ENSGALG00000016127	SH3BGR
XLOC_044529	ENSGALG00000017524	DOHH
XLOC_044529	ENSGALG00000016949	WBP4
XLOC_044529	ENSGALG00000011968	GLB1
XLOC_044529	ENSGALG00000001391	PLLP
XLOC_044529	ENSGALG00000016503	--
XLOC_044529	ENSGALG00000004465	PALD1
XLOC_044529	ENSGALG00000002499	-
XLOC_044529	ENSGALG00000011024	CACHD1
XLOC_044529	ENSGALG00000006068	TNRC6A
XLOC_044529	ENSGALG00000014239	PIDD1
XLOC_044529	ENSGALG00000020359	SIX6
XLOC_044529	ENSGALG00000013054	FASTKD3
XLOC_044529	ENSGALG00000005425	OGT
XLOC_044529	ENSGALG00000007362	ZDHHC5
XLOC_044529	ENSGALG00000001504	DDX20
XLOC_044529	ENSGALG00000003891	ZNF423
XLOC_044529	ENSGALG00000028003	OTUB1
XLOC_044529	ENSGALG00000011517	SNRK
XLOC_044529	ENSGALG00000012497	SLC12A7
XLOC_044529	ENSGALG00000006706	USP6NL
XLOC_044529	ENSGALG00000007138	MED28
XLOC_044529	ENSGALG00000003826	ANAPC7
XLOC_044529	ENSGALG00000020139	DTHD1
XLOC_044529	ENSGALG00000012176	LYPD1
XLOC_044529	ENSGALG00000012845	MYLK4
XLOC_044529	ENSGALG00000004032	-
XLOC_044529	ENSGALG00000017330	RPS3
XLOC_044529	ENSGALG00000004247	MORN3
XLOC_044529	ENSGALG00000003500	TSC1
XLOC_044529	ENSGALG00000010119	CDKL2
XLOC_044529	ENSGALG00000010493	INPP5A
XLOC_044529	ENSGALG00000020921	-
XLOC_044529	ENSGALG00000010122	SH2D4A
XLOC_044529	ENSGALG00000015641	CCNH
XLOC_044529	ENSGALG00000005391	SELK
XLOC_044529	ENSGALG00000006950	LIMK2
XLOC_044529	ENSGALG00000008545	SENP5
XLOC_044529	ENSGALG00000007226	OSTN
XLOC_044529	ENSGALG00000021451	-
XLOC_044529	ENSGALG00000012699	MCUR1
XLOC_044529	ENSGALG00000017220	TAF1D
XLOC_044529	ENSGALG00000015190	GTPBP8
XLOC_044529	ENSGALG00000012812	SVOPL
XLOC_044529	ENSGALG00000005840	DENND5A
XLOC_044529	ENSGALG00000004604	CCBL1
XLOC_044529	ENSGALG00000023027	--
XLOC_044529	ENSGALG00000028484	-
XLOC_044529	ENSGALG00000002500	GMPPB
XLOC_044529	ENSGALG00000012837	EXOC2
XLOC_044529	ENSGALG00000005667	UBE2G2
XLOC_044529	ENSGALG00000012934	BICD1
XLOC_044529	ENSGALG00000007861	MAGT1
XLOC_044529	ENSGALG00000027528	C2orf50
XLOC_044529	ENSGALG00000009045	EBNA1BP2
XLOC_044529	ENSGALG00000009228	PARP1
XLOC_044529	ENSGALG00000002422	--
XLOC_044529	ENSGALG00000005365	NARFL
XLOC_044529	ENSGALG00000005080	C8H1ORF27
XLOC_044529	ENSGALG00000013626	GMNN
XLOC_044529	ENSGALG00000017396	-
XLOC_044529	ENSGALG00000001412	SEMA7A
XLOC_044529	ENSGALG00000004644	-
XLOC_044529	ENSGALG00000027351	LRRC71
XLOC_044529	ENSGALG00000003515	PECAM1
XLOC_044529	ENSGALG00000005673	DTWD1
XLOC_044529	ENSGALG00000001992	PKM
XLOC_044529	ENSGALG00000004236	TRAF3IP1
XLOC_044529	ENSGALG00000014890	TNFRSF1A
XLOC_044529	ENSGALG00000015935	SMYD1
XLOC_044529	ENSGALG00000014723	GABARAPL1
XLOC_044529	ENSGALG00000021017	DUSP15
XLOC_044529	ENSGALG00000020261	AKAP14
XLOC_044529	ENSGALG00000027057	ZCCHC10
XLOC_044529	ENSGALG00000027908	CYP2U1
XLOC_044529	ENSGALG00000013643	TMEM51
XLOC_044529	ENSGALG00000005007	-
XLOC_044529	ENSGALG00000019286	PEX26
XLOC_044529	ENSGALG00000011958	TEF
XLOC_044529	ENSGALG00000007611	RPL35A
XLOC_044529	ENSGALG00000007607	IQCG
XLOC_044529	ENSGALG00000013811	NCAPH2
XLOC_044529	ENSGALG00000011387	POLR2B
XLOC_044529	ENSGALG00000028145	BORCS6
XLOC_044529	ENSGALG00000010137	TTC6
XLOC_044529	ENSGALG00000001851	KATNAL2
XLOC_044529	ENSGALG00000003509	C9ORF9
XLOC_044529	ENSGALG00000006624	KY
XLOC_044529	ENSGALG00000012025	KIAA0586
XLOC_044529	ENSGALG00000028969	GLMP
XLOC_044529	ENSGALG00000015128	AQP4
XLOC_044529	ENSGALG00000015980	-
XLOC_044529	ENSGALG00000005504	HNF1B
XLOC_044529	ENSGALG00000012100	CFAP221
XLOC_044529	ENSGALG00000013293	GLDN
XLOC_044529	ENSGALG00000004902	TOM1L2
XLOC_044529	ENSGALG00000005188	FAM188B
XLOC_044529	ENSGALG00000007742	PDE6D
XLOC_044529	ENSGALG00000005088	CAMK2G
XLOC_044529	ENSGALG00000016674	EFHC1
XLOC_044529	ENSGALG00000008610	INO80D
XLOC_044529	ENSGALG00000028317	--
XLOC_044529	ENSGALG00000014582	CADM1
XLOC_044529	ENSGALG00000007218	MB21D2
XLOC_044529	ENSGALG00000002820	DFFA
XLOC_044529	ENSGALG00000015356	IFT57
XLOC_044529	ENSGALG00000002201	PPL
XLOC_044529	ENSGALG00000008413	PPP4R1
XLOC_044529	ENSGALG00000025932	-
XLOC_044529	ENSGALG00000000581	DDX42
XLOC_044529	ENSGALG00000008595	RTF1
XLOC_044529	ENSGALG00000003170	DNAH10
XLOC_044529	ENSGALG00000003447	FRS3
XLOC_044529	ENSGALG00000000899	PSD2
XLOC_044529	ENSGALG00000005621	CAMK2A
XLOC_044582	ENSGALG00000013160	CHMP5
XLOC_044582	ENSGALG00000005913	EEFSEC
XLOC_044582	ENSGALG00000008661	CYR61
XLOC_044582	ENSGALG00000019522	--
XLOC_044582	ENSGALG00000014459	ZNF384
XLOC_044582	ENSGALG00000004238	FTSJ2
XLOC_044582	ENSGALG00000004514	PDE6G
XLOC_044582	ENSGALG00000003588	IRX2
XLOC_044582	ENSGALG00000017217	VSTM5
XLOC_044582	ENSGALG00000011328	GLB1L
XLOC_044582	ENSGALG00000026135	--
XLOC_044582	ENSGALG00000021027	PDCD7
XLOC_044582	ENSGALG00000002555	RET
XLOC_044582	ENSGALG00000016767	AFF3
XLOC_044582	ENSGALG00000012589	C9orf64
XLOC_044582	ENSGALG00000027240	TSPAN13
XLOC_044582	ENSGALG00000001424	YDJC
XLOC_044582	ENSGALG00000016796	C1H2ORF49
XLOC_044582	ENSGALG00000018621	-
XLOC_044582	ENSGALG00000017137	GJA3
XLOC_044582	ENSGALG00000007371	IGDCC3
XLOC_044582	ENSGALG00000008985	SRI
XLOC_044582	ENSGALG00000005533	ZMYM3
XLOC_044582	ENSGALG00000006981	MCTP2
XLOC_044582	ENSGALG00000002169	PLEKHB2
XLOC_044582	ENSGALG00000009063	-
XLOC_044582	ENSGALG00000004246	SLC6A4
XLOC_044582	ENSGALG00000005659	SNX12
XLOC_044582	ENSGALG00000010853	C8B
XLOC_044582	ENSGALG00000010635	-
XLOC_044582	ENSGALG00000027229	-
XLOC_044582	ENSGALG00000024040	ANKMY1
XLOC_044582	ENSGALG00000010182	SLC29A1
XLOC_044582	ENSGALG00000008096	SUFU
XLOC_044582	ENSGALG00000001439	RANBP10
XLOC_044582	ENSGALG00000006286	USP31
XLOC_044582	ENSGALG00000004082	TAOK1
XLOC_044586	ENSGALG00000019711	-
XLOC_044586	ENSGALG00000015444	NSMAF
XLOC_044586	ENSGALG00000008635	-
XLOC_044586	ENSGALG00000028427	PCGF1
XLOC_044586	ENSGALG00000016769	CHST10
XLOC_044586	ENSGALG00000028349	--
XLOC_044586	ENSGALG00000020388	-
XLOC_044586	ENSGALG00000017341	-
XLOC_044586	ENSGALG00000003429	PBX1A
XLOC_044586	ENSGALG00000026503	DLX4
XLOC_044586	ENSGALG00000011129	--
XLOC_044586	ENSGALG00000023195	DLX6
XLOC_044586	ENSGALG00000005553	NLGN3
XLOC_044586	ENSGALG00000027168	CCDC3
XLOC_044586	ENSGALG00000011652	TSN
XLOC_044586	ENSGALG00000000814	HNRNPR
XLOC_044586	ENSGALG00000001590	PBRM1
XLOC_044586	ENSGALG00000020049	KCNK16
XLOC_044586	ENSGALG00000028706	F-KER
XLOC_044586	ENSGALG00000007309	RIPPLY1
XLOC_044586	ENSGALG00000015654	--
XLOC_044586	ENSGALG00000026541	-
XLOC_044586	ENSGALG00000027453	CLRN2
XLOC_044586	ENSGALG00000023603	--
XLOC_044586	ENSGALG00000003049	SIAT8C
XLOC_044586	ENSGALG00000010772	RGS7
XLOC_044586	ENSGALG00000000576	RRNAD1
XLOC_044586	ENSGALG00000023942	--
XLOC_044586	ENSGALG00000011972	CRTAP
XLOC_044586	ENSGALG00000025972	SELM
XLOC_044586	ENSGALG00000011181	FKBP14
XLOC_044586	ENSGALG00000028893	OR5AS1
XLOC_044586	ENSGALG00000003110	--
XLOC_044586	ENSGALG00000026826	--
XLOC_044586	ENSGALG00000005366	NUDT7
XLOC_044586	ENSGALG00000006147	NUCB2
XLOC_044586	ENSGALG00000026710	DNAJC28
XLOC_044586	ENSGALG00000023718	CTIF
XLOC_044586	ENSGALG00000022613	-
XLOC_044586	ENSGALG00000008562	DYTN
XLOC_044586	ENSGALG00000026195	GALT
XLOC_044586	ENSGALG00000002286	H3F3B
XLOC_044586	ENSGALG00000019276	-
XLOC_044586	ENSGALG00000020873	--
XLOC_044586	ENSGALG00000005022	GP9
XLOC_044586	ENSGALG00000016803	ST6GAL2
XLOC_044586	ENSGALG00000015021	TMEM174
XLOC_044586	ENSGALG00000022674	HINTW
XLOC_044586	ENSGALG00000016975	KCTD4
XLOC_044586	ENSGALG00000019135	--
XLOC_044586	ENSGALG00000012089	C14orf37
XLOC_044586	ENSGALG00000029025	--
XLOC_044586	ENSGALG00000011743	SMCO3
XLOC_044586	ENSGALG00000015841	CLDN8
XLOC_044586	ENSGALG00000026197	--
XLOC_044586	ENSGALG00000020471	--
XLOC_044586	ENSGALG00000028428	--
XLOC_044586	ENSGALG00000010721	GLIS1
XLOC_044586	ENSGALG00000027651	SEMA6C
XLOC_044586	ENSGALG00000025779	-
XLOC_044586	ENSGALG00000015220	SPIDR
XLOC_044586	ENSGALG00000015199	--
[truncated: 632,781+ more rows]
