# Supplementary material for: Genome-wide analysis of differentially expressed profiles of mRNAs, lncRNAs and circRNAs during Cryptosporidium baileyi infection
Source: BMC Genomics. 2018 May 10;19:356. doi: 10.1186/s12864-018-4754-2 (PMC5946474; doi:10.1186/s12864-018-4754-2)
Supplement: Supplementary file 4 — The results of circRNA-binding miRNAs analysis. (XLSX 33940 kb) [file 12864_2018_4754_MOESM4_ESM.xlsx]

## Sheet: circRNA_miRNA binding site 1
circRNA_Gene_ID	miRNA_Gene_ID
gga_circ_0000009	gga-miR-29a-5p
gga_circ_0000042	gga-miR-29a-5p
gga_circ_0000043	gga-miR-29a-5p
gga_circ_0000046	gga-miR-29a-5p
gga_circ_0000063	gga-miR-29a-5p
gga_circ_0000064	gga-miR-29a-5p
gga_circ_0000064_junction_seq	gga-miR-29a-5p
gga_circ_0000072	gga-miR-29a-5p
gga_circ_0000073	gga-miR-29a-5p
gga_circ_0000075	gga-miR-29a-5p
gga_circ_0000077	gga-miR-29a-5p
gga_circ_0000106	gga-miR-29a-5p
gga_circ_0000154	gga-miR-29a-5p
gga_circ_0000183	gga-miR-29a-5p
gga_circ_0000193	gga-miR-29a-5p
gga_circ_0000206	gga-miR-29a-5p
gga_circ_0000208	gga-miR-29a-5p
gga_circ_0000213	gga-miR-29a-5p
gga_circ_0000214	gga-miR-29a-5p
gga_circ_0000217	gga-miR-29a-5p
gga_circ_0000220	gga-miR-29a-5p
gga_circ_0000223	gga-miR-29a-5p
gga_circ_0000224	gga-miR-29a-5p
gga_circ_0000228	gga-miR-29a-5p
gga_circ_0000232	gga-miR-29a-5p
gga_circ_0000233	gga-miR-29a-5p
gga_circ_0000234	gga-miR-29a-5p
gga_circ_0000240	gga-miR-29a-5p
gga_circ_0000241	gga-miR-29a-5p
gga_circ_0000246	gga-miR-29a-5p
gga_circ_0000248	gga-miR-29a-5p
gga_circ_0000248_junction_seq	gga-miR-29a-5p
gga_circ_0000250	gga-miR-29a-5p
gga_circ_0000264	gga-miR-29a-5p
gga_circ_0000265	gga-miR-29a-5p
gga_circ_0000273	gga-miR-29a-5p
gga_circ_0000284	gga-miR-29a-5p
gga_circ_0000288	gga-miR-29a-5p
gga_circ_0000289	gga-miR-29a-5p
gga_circ_0000290	gga-miR-29a-5p
gga_circ_0000291	gga-miR-29a-5p
gga_circ_0000292	gga-miR-29a-5p
gga_circ_0000293	gga-miR-29a-5p
gga_circ_0000295	gga-miR-29a-5p
gga_circ_0000295_junction_seq	gga-miR-29a-5p
gga_circ_0000296	gga-miR-29a-5p
gga_circ_0000296_junction_seq	gga-miR-29a-5p
gga_circ_0000298	gga-miR-29a-5p
gga_circ_0000303	gga-miR-29a-5p
gga_circ_0000306	gga-miR-29a-5p
gga_circ_0000312	gga-miR-29a-5p
gga_circ_0000317	gga-miR-29a-5p
gga_circ_0000318	gga-miR-29a-5p
gga_circ_0000319	gga-miR-29a-5p
gga_circ_0000326	gga-miR-29a-5p
gga_circ_0000329	gga-miR-29a-5p
gga_circ_0000336	gga-miR-29a-5p
gga_circ_0000340	gga-miR-29a-5p
gga_circ_0000343	gga-miR-29a-5p
gga_circ_0000347	gga-miR-29a-5p
gga_circ_0000348	gga-miR-29a-5p
gga_circ_0000349	gga-miR-29a-5p
gga_circ_0000350	gga-miR-29a-5p
gga_circ_0000351	gga-miR-29a-5p
gga_circ_0000353	gga-miR-29a-5p
gga_circ_0000358	gga-miR-29a-5p
gga_circ_0000359	gga-miR-29a-5p
gga_circ_0000360	gga-miR-29a-5p
gga_circ_0000361	gga-miR-29a-5p
gga_circ_0000362	gga-miR-29a-5p
gga_circ_0000366	gga-miR-29a-5p
gga_circ_0000368	gga-miR-29a-5p
gga_circ_0000369	gga-miR-29a-5p
gga_circ_0000378	gga-miR-29a-5p
gga_circ_0000379	gga-miR-29a-5p
gga_circ_0000381	gga-miR-29a-5p
gga_circ_0000382	gga-miR-29a-5p
gga_circ_0000384	gga-miR-29a-5p
gga_circ_0000387	gga-miR-29a-5p
gga_circ_0000388	gga-miR-29a-5p
gga_circ_0000389_junction_seq	gga-miR-29a-5p
gga_circ_0000394	gga-miR-29a-5p
gga_circ_0000395	gga-miR-29a-5p
gga_circ_0000396	gga-miR-29a-5p
gga_circ_0000397	gga-miR-29a-5p
gga_circ_0000398	gga-miR-29a-5p
gga_circ_0000399	gga-miR-29a-5p
gga_circ_0000400	gga-miR-29a-5p
gga_circ_0000401	gga-miR-29a-5p
gga_circ_0000405	gga-miR-29a-5p
gga_circ_0000406	gga-miR-29a-5p
gga_circ_0000409	gga-miR-29a-5p
gga_circ_0000413	gga-miR-29a-5p
gga_circ_0000417	gga-miR-29a-5p
gga_circ_0000417_junction_seq	gga-miR-29a-5p
gga_circ_0000419	gga-miR-29a-5p
gga_circ_0000420	gga-miR-29a-5p
gga_circ_0000421	gga-miR-29a-5p
gga_circ_0000423	gga-miR-29a-5p
gga_circ_0000424	gga-miR-29a-5p
gga_circ_0000427	gga-miR-29a-5p
gga_circ_0000430	gga-miR-29a-5p
gga_circ_0000431	gga-miR-29a-5p
gga_circ_0000433	gga-miR-29a-5p
gga_circ_0000435	gga-miR-29a-5p
gga_circ_0000436	gga-miR-29a-5p
gga_circ_0000441	gga-miR-29a-5p
gga_circ_0000453	gga-miR-29a-5p
gga_circ_0000454	gga-miR-29a-5p
gga_circ_0000455	gga-miR-29a-5p
gga_circ_0000459	gga-miR-29a-5p
gga_circ_0000460	gga-miR-29a-5p
gga_circ_0000461	gga-miR-29a-5p
gga_circ_0000462	gga-miR-29a-5p
gga_circ_0000463	gga-miR-29a-5p
gga_circ_0000465	gga-miR-29a-5p
gga_circ_0000468	gga-miR-29a-5p
gga_circ_0000470	gga-miR-29a-5p
gga_circ_0000471	gga-miR-29a-5p
gga_circ_0000472	gga-miR-29a-5p
gga_circ_0000473	gga-miR-29a-5p
gga_circ_0000474	gga-miR-29a-5p
gga_circ_0000475	gga-miR-29a-5p
gga_circ_0000478	gga-miR-29a-5p
gga_circ_0000480	gga-miR-29a-5p
gga_circ_0000481	gga-miR-29a-5p
gga_circ_0000482	gga-miR-29a-5p
gga_circ_0000483	gga-miR-29a-5p
gga_circ_0000488	gga-miR-29a-5p
gga_circ_0000495	gga-miR-29a-5p
gga_circ_0000516	gga-miR-29a-5p
gga_circ_0000517	gga-miR-29a-5p
gga_circ_0000520	gga-miR-29a-5p
gga_circ_0000524	gga-miR-29a-5p
gga_circ_0000527	gga-miR-29a-5p
gga_circ_0000532	gga-miR-29a-5p
gga_circ_0000533	gga-miR-29a-5p
gga_circ_0000540	gga-miR-29a-5p
gga_circ_0000541	gga-miR-29a-5p
gga_circ_0000550	gga-miR-29a-5p
gga_circ_0000551	gga-miR-29a-5p
gga_circ_0000557	gga-miR-29a-5p
gga_circ_0000561	gga-miR-29a-5p
gga_circ_0000562	gga-miR-29a-5p
gga_circ_0000566	gga-miR-29a-5p
gga_circ_0000567	gga-miR-29a-5p
gga_circ_0000576	gga-miR-29a-5p
gga_circ_0000577	gga-miR-29a-5p
gga_circ_0000582	gga-miR-29a-5p
gga_circ_0000585	gga-miR-29a-5p
gga_circ_0000587	gga-miR-29a-5p
gga_circ_0000589	gga-miR-29a-5p
gga_circ_0000590	gga-miR-29a-5p
gga_circ_0000594	gga-miR-29a-5p
gga_circ_0000597	gga-miR-29a-5p
gga_circ_0000599	gga-miR-29a-5p
gga_circ_0000601	gga-miR-29a-5p
gga_circ_0000602	gga-miR-29a-5p
gga_circ_0000603	gga-miR-29a-5p
gga_circ_0000604	gga-miR-29a-5p
gga_circ_0000605	gga-miR-29a-5p
gga_circ_0000608	gga-miR-29a-5p
gga_circ_0000612	gga-miR-29a-5p
gga_circ_0000615	gga-miR-29a-5p
gga_circ_0000616	gga-miR-29a-5p
gga_circ_0000619	gga-miR-29a-5p
gga_circ_0000621	gga-miR-29a-5p
gga_circ_0000625	gga-miR-29a-5p
gga_circ_0000626	gga-miR-29a-5p
gga_circ_0000631	gga-miR-29a-5p
gga_circ_0000634	gga-miR-29a-5p
gga_circ_0000637	gga-miR-29a-5p
gga_circ_0000640	gga-miR-29a-5p
gga_circ_0000643	gga-miR-29a-5p
gga_circ_0000650	gga-miR-29a-5p
gga_circ_0000654	gga-miR-29a-5p
gga_circ_0000655	gga-miR-29a-5p
gga_circ_0000656	gga-miR-29a-5p
gga_circ_0000658	gga-miR-29a-5p
gga_circ_0000661	gga-miR-29a-5p
gga_circ_0000662	gga-miR-29a-5p
gga_circ_0000663	gga-miR-29a-5p
gga_circ_0000664	gga-miR-29a-5p
gga_circ_0000665	gga-miR-29a-5p
gga_circ_0000666	gga-miR-29a-5p
gga_circ_0000668	gga-miR-29a-5p
gga_circ_0000671	gga-miR-29a-5p
gga_circ_0000672	gga-miR-29a-5p
gga_circ_0000678	gga-miR-29a-5p
gga_circ_0000682	gga-miR-29a-5p
gga_circ_0000684	gga-miR-29a-5p
gga_circ_0000685	gga-miR-29a-5p
gga_circ_0000686	gga-miR-29a-5p
gga_circ_0000693	gga-miR-29a-5p
gga_circ_0000694	gga-miR-29a-5p
gga_circ_0000697	gga-miR-29a-5p
gga_circ_0000698	gga-miR-29a-5p
gga_circ_0000700	gga-miR-29a-5p
gga_circ_0000701	gga-miR-29a-5p
gga_circ_0000709	gga-miR-29a-5p
gga_circ_0000711	gga-miR-29a-5p
gga_circ_0000716	gga-miR-29a-5p
gga_circ_0000717	gga-miR-29a-5p
gga_circ_0000718	gga-miR-29a-5p
gga_circ_0000719	gga-miR-29a-5p
gga_circ_0000723	gga-miR-29a-5p
gga_circ_0000726	gga-miR-29a-5p
gga_circ_0000729	gga-miR-29a-5p
gga_circ_0000738	gga-miR-29a-5p
gga_circ_0000745	gga-miR-29a-5p
gga_circ_0000746	gga-miR-29a-5p
gga_circ_0000747	gga-miR-29a-5p
gga_circ_0000749	gga-miR-29a-5p
gga_circ_0000754	gga-miR-29a-5p
gga_circ_0000754_junction_seq	gga-miR-29a-5p
gga_circ_0000755	gga-miR-29a-5p
gga_circ_0000758	gga-miR-29a-5p
gga_circ_0000765	gga-miR-29a-5p
gga_circ_0000766	gga-miR-29a-5p
gga_circ_0000768	gga-miR-29a-5p
gga_circ_0000769	gga-miR-29a-5p
gga_circ_0000770	gga-miR-29a-5p
gga_circ_0000771	gga-miR-29a-5p
gga_circ_0000772	gga-miR-29a-5p
gga_circ_0000773	gga-miR-29a-5p
gga_circ_0000774	gga-miR-29a-5p
gga_circ_0000785	gga-miR-29a-5p
gga_circ_0000789	gga-miR-29a-5p
gga_circ_0000792	gga-miR-29a-5p
gga_circ_0000793	gga-miR-29a-5p
gga_circ_0000794	gga-miR-29a-5p
gga_circ_0000797	gga-miR-29a-5p
gga_circ_0000800	gga-miR-29a-5p
gga_circ_0000802	gga-miR-29a-5p
gga_circ_0000803	gga-miR-29a-5p
gga_circ_0000805	gga-miR-29a-5p
gga_circ_0000810	gga-miR-29a-5p
gga_circ_0000812	gga-miR-29a-5p
gga_circ_0000814	gga-miR-29a-5p
gga_circ_0000820	gga-miR-29a-5p
gga_circ_0000822	gga-miR-29a-5p
gga_circ_0000823	gga-miR-29a-5p
gga_circ_0000824	gga-miR-29a-5p
gga_circ_0000827	gga-miR-29a-5p
gga_circ_0000831	gga-miR-29a-5p
gga_circ_0000832	gga-miR-29a-5p
gga_circ_0000837	gga-miR-29a-5p
gga_circ_0000841	gga-miR-29a-5p
gga_circ_0000842	gga-miR-29a-5p
gga_circ_0000842_junction_seq	gga-miR-29a-5p
gga_circ_0000847	gga-miR-29a-5p
gga_circ_0000853	gga-miR-29a-5p
gga_circ_0000854	gga-miR-29a-5p
gga_circ_0000855	gga-miR-29a-5p
gga_circ_0000858	gga-miR-29a-5p
gga_circ_0000861	gga-miR-29a-5p
gga_circ_0000862	gga-miR-29a-5p
gga_circ_0000863	gga-miR-29a-5p
gga_circ_0000865	gga-miR-29a-5p
gga_circ_0000866	gga-miR-29a-5p
gga_circ_0000867	gga-miR-29a-5p
gga_circ_0000877	gga-miR-29a-5p
gga_circ_0000878	gga-miR-29a-5p
gga_circ_0000884	gga-miR-29a-5p
gga_circ_0000895	gga-miR-29a-5p
gga_circ_0000899	gga-miR-29a-5p
gga_circ_0000900	gga-miR-29a-5p
gga_circ_0000902	gga-miR-29a-5p
gga_circ_0000904	gga-miR-29a-5p
gga_circ_0000905	gga-miR-29a-5p
gga_circ_0000909	gga-miR-29a-5p
gga_circ_0000910	gga-miR-29a-5p
gga_circ_0000912	gga-miR-29a-5p
gga_circ_0000917	gga-miR-29a-5p
gga_circ_0000918	gga-miR-29a-5p
gga_circ_0000920	gga-miR-29a-5p
gga_circ_0000923	gga-miR-29a-5p
gga_circ_0000925	gga-miR-29a-5p
gga_circ_0000931	gga-miR-29a-5p
gga_circ_0000932	gga-miR-29a-5p
gga_circ_0000934	gga-miR-29a-5p
gga_circ_0000937	gga-miR-29a-5p
gga_circ_0000939	gga-miR-29a-5p
gga_circ_0000940	gga-miR-29a-5p
gga_circ_0000941	gga-miR-29a-5p
gga_circ_0000956	gga-miR-29a-5p
gga_circ_0000961	gga-miR-29a-5p
gga_circ_0000965	gga-miR-29a-5p
gga_circ_0000967	gga-miR-29a-5p
gga_circ_0000968	gga-miR-29a-5p
gga_circ_0000971	gga-miR-29a-5p
gga_circ_0000976	gga-miR-29a-5p
gga_circ_0000977	gga-miR-29a-5p
gga_circ_0000983	gga-miR-29a-5p
gga_circ_0000985	gga-miR-29a-5p
gga_circ_0000986	gga-miR-29a-5p
gga_circ_0000990	gga-miR-29a-5p
gga_circ_0000991	gga-miR-29a-5p
gga_circ_0000992	gga-miR-29a-5p
gga_circ_0000993	gga-miR-29a-5p
gga_circ_0000995	gga-miR-29a-5p
gga_circ_0000996	gga-miR-29a-5p
gga_circ_0000997	gga-miR-29a-5p
gga_circ_0001001	gga-miR-29a-5p
gga_circ_0001002	gga-miR-29a-5p
gga_circ_0001006	gga-miR-29a-5p
gga_circ_0001008	gga-miR-29a-5p
gga_circ_0001012	gga-miR-29a-5p
gga_circ_0001014	gga-miR-29a-5p
gga_circ_0001018	gga-miR-29a-5p
gga_circ_0001020	gga-miR-29a-5p
gga_circ_0001021	gga-miR-29a-5p
gga_circ_0001030	gga-miR-29a-5p
gga_circ_0001031	gga-miR-29a-5p
gga_circ_0001032	gga-miR-29a-5p
gga_circ_0001033	gga-miR-29a-5p
gga_circ_0001034	gga-miR-29a-5p
gga_circ_0001041	gga-miR-29a-5p
gga_circ_0001042	gga-miR-29a-5p
gga_circ_0001044	gga-miR-29a-5p
gga_circ_0001047	gga-miR-29a-5p
gga_circ_0001063	gga-miR-29a-5p
gga_circ_0001067	gga-miR-29a-5p
gga_circ_0001068	gga-miR-29a-5p
gga_circ_0001069	gga-miR-29a-5p
gga_circ_0001073	gga-miR-29a-5p
gga_circ_0001076	gga-miR-29a-5p
gga_circ_0001077	gga-miR-29a-5p
gga_circ_0001081	gga-miR-29a-5p
gga_circ_0001086	gga-miR-29a-5p
gga_circ_0001087	gga-miR-29a-5p
gga_circ_0001091	gga-miR-29a-5p
gga_circ_0001093	gga-miR-29a-5p
gga_circ_0001094	gga-miR-29a-5p
gga_circ_0001096	gga-miR-29a-5p
gga_circ_0001107	gga-miR-29a-5p
gga_circ_0001113	gga-miR-29a-5p
gga_circ_0001115	gga-miR-29a-5p
gga_circ_0001117	gga-miR-29a-5p
gga_circ_0001118	gga-miR-29a-5p
gga_circ_0001119	gga-miR-29a-5p
gga_circ_0001125	gga-miR-29a-5p
gga_circ_0001130	gga-miR-29a-5p
gga_circ_0001131	gga-miR-29a-5p
gga_circ_0001132	gga-miR-29a-5p
gga_circ_0001133	gga-miR-29a-5p
gga_circ_0001134	gga-miR-29a-5p
gga_circ_0001135	gga-miR-29a-5p
gga_circ_0001136	gga-miR-29a-5p
gga_circ_0001139	gga-miR-29a-5p
gga_circ_0001149	gga-miR-29a-5p
gga_circ_0001151	gga-miR-29a-5p
gga_circ_0001152	gga-miR-29a-5p
gga_circ_0001153	gga-miR-29a-5p
gga_circ_0001156	gga-miR-29a-5p
gga_circ_0001166	gga-miR-29a-5p
gga_circ_0001172	gga-miR-29a-5p
gga_circ_0001173	gga-miR-29a-5p
gga_circ_0001180	gga-miR-29a-5p
gga_circ_0001183	gga-miR-29a-5p
gga_circ_0001189	gga-miR-29a-5p
gga_circ_0001192	gga-miR-29a-5p
gga_circ_0001195	gga-miR-29a-5p
gga_circ_0001204	gga-miR-29a-5p
gga_circ_0001205	gga-miR-29a-5p
gga_circ_0001207	gga-miR-29a-5p
gga_circ_0001213	gga-miR-29a-5p
gga_circ_0001230	gga-miR-29a-5p
gga_circ_0001231	gga-miR-29a-5p
gga_circ_0001232	gga-miR-29a-5p
gga_circ_0001233	gga-miR-29a-5p
gga_circ_0001235	gga-miR-29a-5p
gga_circ_0001238	gga-miR-29a-5p
gga_circ_0001239	gga-miR-29a-5p
gga_circ_0001241	gga-miR-29a-5p
gga_circ_0001243	gga-miR-29a-5p
gga_circ_0001244	gga-miR-29a-5p
gga_circ_0001249	gga-miR-29a-5p
gga_circ_0001250	gga-miR-29a-5p
gga_circ_0001265	gga-miR-29a-5p
gga_circ_0001266	gga-miR-29a-5p
gga_circ_0001267	gga-miR-29a-5p
gga_circ_0001288	gga-miR-29a-5p
gga_circ_0001289	gga-miR-29a-5p
gga_circ_0001294	gga-miR-29a-5p
gga_circ_0001295	gga-miR-29a-5p
gga_circ_0001296	gga-miR-29a-5p
gga_circ_0001300	gga-miR-29a-5p
gga_circ_0001301	gga-miR-29a-5p
gga_circ_0001302	gga-miR-29a-5p
gga_circ_0001304	gga-miR-29a-5p
gga_circ_0001311	gga-miR-29a-5p
gga_circ_0001312	gga-miR-29a-5p
gga_circ_0001313	gga-miR-29a-5p
gga_circ_0001316	gga-miR-29a-5p
gga_circ_0001317	gga-miR-29a-5p
gga_circ_0001319	gga-miR-29a-5p
gga_circ_0001319_junction_seq	gga-miR-29a-5p
gga_circ_0001321	gga-miR-29a-5p
gga_circ_0001321_junction_seq	gga-miR-29a-5p
gga_circ_0001322	gga-miR-29a-5p
gga_circ_0001334	gga-miR-29a-5p
gga_circ_0001335	gga-miR-29a-5p
gga_circ_0001336	gga-miR-29a-5p
gga_circ_0001337	gga-miR-29a-5p
gga_circ_0001338	gga-miR-29a-5p
gga_circ_0001339	gga-miR-29a-5p
gga_circ_0001340	gga-miR-29a-5p
gga_circ_0001341	gga-miR-29a-5p
gga_circ_0001342	gga-miR-29a-5p
gga_circ_0001343	gga-miR-29a-5p
gga_circ_0001350	gga-miR-29a-5p
gga_circ_0001354	gga-miR-29a-5p
gga_circ_0001355	gga-miR-29a-5p
gga_circ_0001359	gga-miR-29a-5p
gga_circ_0001368	gga-miR-29a-5p
gga_circ_0001378	gga-miR-29a-5p
gga_circ_0001379	gga-miR-29a-5p
gga_circ_0001380	gga-miR-29a-5p
gga_circ_0001381	gga-miR-29a-5p
gga_circ_0001382	gga-miR-29a-5p
gga_circ_0001383	gga-miR-29a-5p
gga_circ_0001384	gga-miR-29a-5p
gga_circ_0001385	gga-miR-29a-5p
gga_circ_0001386	gga-miR-29a-5p
gga_circ_0001387	gga-miR-29a-5p
gga_circ_0001388	gga-miR-29a-5p
gga_circ_0001389	gga-miR-29a-5p
gga_circ_0001392	gga-miR-29a-5p
gga_circ_0001393	gga-miR-29a-5p
gga_circ_0001395	gga-miR-29a-5p
gga_circ_0001395_junction_seq	gga-miR-29a-5p
gga_circ_0001397	gga-miR-29a-5p
gga_circ_0001398	gga-miR-29a-5p
gga_circ_0001404	gga-miR-29a-5p
gga_circ_0001405	gga-miR-29a-5p
gga_circ_0001408	gga-miR-29a-5p
gga_circ_0001414	gga-miR-29a-5p
gga_circ_0001415	gga-miR-29a-5p
gga_circ_0001417	gga-miR-29a-5p
gga_circ_0001419	gga-miR-29a-5p
gga_circ_0001423	gga-miR-29a-5p
gga_circ_0001432	gga-miR-29a-5p
gga_circ_0001434	gga-miR-29a-5p
gga_circ_0001437	gga-miR-29a-5p
gga_circ_0001438	gga-miR-29a-5p
gga_circ_0001439	gga-miR-29a-5p
gga_circ_0001440	gga-miR-29a-5p
gga_circ_0001441	gga-miR-29a-5p
gga_circ_0001442	gga-miR-29a-5p
gga_circ_0001443	gga-miR-29a-5p
gga_circ_0001445	gga-miR-29a-5p
gga_circ_0001449	gga-miR-29a-5p
gga_circ_0001450	gga-miR-29a-5p
gga_circ_0001452	gga-miR-29a-5p
gga_circ_0001453	gga-miR-29a-5p
gga_circ_0001454	gga-miR-29a-5p
gga_circ_0001455	gga-miR-29a-5p
gga_circ_0001456	gga-miR-29a-5p
gga_circ_0001457	gga-miR-29a-5p
gga_circ_0001458	gga-miR-29a-5p
gga_circ_0001459	gga-miR-29a-5p
gga_circ_0001459_junction_seq	gga-miR-29a-5p
gga_circ_0001460	gga-miR-29a-5p
gga_circ_0001460_junction_seq	gga-miR-29a-5p
gga_circ_0001461	gga-miR-29a-5p
gga_circ_0001462	gga-miR-29a-5p
gga_circ_0001463	gga-miR-29a-5p
gga_circ_0001464	gga-miR-29a-5p
gga_circ_0001465	gga-miR-29a-5p
gga_circ_0001466	gga-miR-29a-5p
gga_circ_0001467	gga-miR-29a-5p
gga_circ_0001468	gga-miR-29a-5p
gga_circ_0001469	gga-miR-29a-5p
gga_circ_0001471	gga-miR-29a-5p
gga_circ_0001472	gga-miR-29a-5p
gga_circ_0001473	gga-miR-29a-5p
gga_circ_0001474	gga-miR-29a-5p
gga_circ_0001476	gga-miR-29a-5p
gga_circ_0001478	gga-miR-29a-5p
gga_circ_0001479	gga-miR-29a-5p
gga_circ_0001480	gga-miR-29a-5p
gga_circ_0001481	gga-miR-29a-5p
gga_circ_0001482	gga-miR-29a-5p
gga_circ_0001483	gga-miR-29a-5p
gga_circ_0001485	gga-miR-29a-5p
gga_circ_0001486	gga-miR-29a-5p
gga_circ_0001488	gga-miR-29a-5p
gga_circ_0001489	gga-miR-29a-5p
gga_circ_0001490	gga-miR-29a-5p
gga_circ_0001491	gga-miR-29a-5p
gga_circ_0001492	gga-miR-29a-5p
gga_circ_0001497	gga-miR-29a-5p
gga_circ_0001498	gga-miR-29a-5p
gga_circ_0001499	gga-miR-29a-5p
gga_circ_0001500	gga-miR-29a-5p
gga_circ_0001501	gga-miR-29a-5p
gga_circ_0001502	gga-miR-29a-5p
gga_circ_0001502_junction_seq	gga-miR-29a-5p
gga_circ_0001504	gga-miR-29a-5p
gga_circ_0001505	gga-miR-29a-5p
gga_circ_0001506	gga-miR-29a-5p
gga_circ_0001507	gga-miR-29a-5p
gga_circ_0001508	gga-miR-29a-5p
gga_circ_0001510	gga-miR-29a-5p
gga_circ_0001511	gga-miR-29a-5p
gga_circ_0001512	gga-miR-29a-5p
gga_circ_0001513	gga-miR-29a-5p
gga_circ_0001514	gga-miR-29a-5p
gga_circ_0001514_junction_seq	gga-miR-29a-5p
gga_circ_0001515	gga-miR-29a-5p
gga_circ_0001517	gga-miR-29a-5p
gga_circ_0001519	gga-miR-29a-5p
gga_circ_0001520	gga-miR-29a-5p
gga_circ_0001523	gga-miR-29a-5p
gga_circ_0001524	gga-miR-29a-5p
gga_circ_0001526	gga-miR-29a-5p
gga_circ_0001527	gga-miR-29a-5p
gga_circ_0001528	gga-miR-29a-5p
gga_circ_0001529	gga-miR-29a-5p
gga_circ_0001530	gga-miR-29a-5p
gga_circ_0001531	gga-miR-29a-5p
gga_circ_0001532	gga-miR-29a-5p
gga_circ_0001533	gga-miR-29a-5p
gga_circ_0001534	gga-miR-29a-5p
gga_circ_0001536	gga-miR-29a-5p
gga_circ_0001538	gga-miR-29a-5p
gga_circ_0001539	gga-miR-29a-5p
gga_circ_0001540	gga-miR-29a-5p
gga_circ_0001541	gga-miR-29a-5p
gga_circ_0001545	gga-miR-29a-5p
gga_circ_0001546	gga-miR-29a-5p
gga_circ_0001548	gga-miR-29a-5p
gga_circ_0001551	gga-miR-29a-5p
gga_circ_0001551_junction_seq	gga-miR-29a-5p
gga_circ_0001555	gga-miR-29a-5p
gga_circ_0001556	gga-miR-29a-5p
gga_circ_0001570	gga-miR-29a-5p
gga_circ_0001571	gga-miR-29a-5p
gga_circ_0001575	gga-miR-29a-5p
gga_circ_0001576	gga-miR-29a-5p
gga_circ_0001589	gga-miR-29a-5p
gga_circ_0001590	gga-miR-29a-5p
gga_circ_0001591	gga-miR-29a-5p
gga_circ_0001592	gga-miR-29a-5p
gga_circ_0001593	gga-miR-29a-5p
gga_circ_0001594	gga-miR-29a-5p
gga_circ_0001595	gga-miR-29a-5p
gga_circ_0001603	gga-miR-29a-5p
gga_circ_0001609	gga-miR-29a-5p
gga_circ_0001615	gga-miR-29a-5p
gga_circ_0001633	gga-miR-29a-5p
gga_circ_0001637	gga-miR-29a-5p
gga_circ_0001638	gga-miR-29a-5p
gga_circ_0001639	gga-miR-29a-5p
gga_circ_0001641	gga-miR-29a-5p
gga_circ_0001642	gga-miR-29a-5p
gga_circ_0001645	gga-miR-29a-5p
gga_circ_0001646	gga-miR-29a-5p
gga_circ_0001649	gga-miR-29a-5p
gga_circ_0001656	gga-miR-29a-5p
gga_circ_0001657	gga-miR-29a-5p
gga_circ_0001661	gga-miR-29a-5p
gga_circ_0001664	gga-miR-29a-5p
gga_circ_0001674	gga-miR-29a-5p
gga_circ_0001675	gga-miR-29a-5p
gga_circ_0001680	gga-miR-29a-5p
gga_circ_0001681	gga-miR-29a-5p
gga_circ_0001683	gga-miR-29a-5p
gga_circ_0001688	gga-miR-29a-5p
gga_circ_0001689	gga-miR-29a-5p
gga_circ_0001694	gga-miR-29a-5p
gga_circ_0001713	gga-miR-29a-5p
gga_circ_0001718	gga-miR-29a-5p
gga_circ_0001719	gga-miR-29a-5p
gga_circ_0001722	gga-miR-29a-5p
gga_circ_0001723	gga-miR-29a-5p
gga_circ_0001727	gga-miR-29a-5p
gga_circ_0001736	gga-miR-29a-5p
gga_circ_0001737	gga-miR-29a-5p
gga_circ_0001738	gga-miR-29a-5p
gga_circ_0001740	gga-miR-29a-5p
gga_circ_0001742	gga-miR-29a-5p
gga_circ_0001759	gga-miR-29a-5p
gga_circ_0001761	gga-miR-29a-5p
gga_circ_0001763	gga-miR-29a-5p
gga_circ_0001772	gga-miR-29a-5p
gga_circ_0001780	gga-miR-29a-5p
gga_circ_0001787	gga-miR-29a-5p
gga_circ_0001791	gga-miR-29a-5p
gga_circ_0001795	gga-miR-29a-5p
gga_circ_0001800	gga-miR-29a-5p
gga_circ_0001801	gga-miR-29a-5p
gga_circ_0001804	gga-miR-29a-5p
gga_circ_0001808	gga-miR-29a-5p
gga_circ_0001810	gga-miR-29a-5p
gga_circ_0001811	gga-miR-29a-5p
gga_circ_0001812	gga-miR-29a-5p
gga_circ_0001818	gga-miR-29a-5p
gga_circ_0001819	gga-miR-29a-5p
gga_circ_0001820	gga-miR-29a-5p
gga_circ_0001821	gga-miR-29a-5p
gga_circ_0001822	gga-miR-29a-5p
gga_circ_0001823	gga-miR-29a-5p
gga_circ_0001824	gga-miR-29a-5p
gga_circ_0001825	gga-miR-29a-5p
gga_circ_0001826	gga-miR-29a-5p
gga_circ_0001827	gga-miR-29a-5p
gga_circ_0001828	gga-miR-29a-5p
gga_circ_0001831	gga-miR-29a-5p
gga_circ_0001832	gga-miR-29a-5p
gga_circ_0001836	gga-miR-29a-5p
gga_circ_0001838	gga-miR-29a-5p
gga_circ_0001839	gga-miR-29a-5p
gga_circ_0001840	gga-miR-29a-5p
gga_circ_0001842	gga-miR-29a-5p
gga_circ_0001843	gga-miR-29a-5p
gga_circ_0001845	gga-miR-29a-5p
gga_circ_0001846	gga-miR-29a-5p
gga_circ_0001847	gga-miR-29a-5p
gga_circ_0001848	gga-miR-29a-5p
gga_circ_0001849	gga-miR-29a-5p
gga_circ_0001850	gga-miR-29a-5p
gga_circ_0001851	gga-miR-29a-5p
gga_circ_0001852	gga-miR-29a-5p
gga_circ_0001858	gga-miR-29a-5p
gga_circ_0001869	gga-miR-29a-5p
gga_circ_0001870	gga-miR-29a-5p
gga_circ_0001871	gga-miR-29a-5p
gga_circ_0001872	gga-miR-29a-5p
gga_circ_0001876	gga-miR-29a-5p
gga_circ_0001879	gga-miR-29a-5p
gga_circ_0001882	gga-miR-29a-5p
gga_circ_0001883	gga-miR-29a-5p
gga_circ_0001884	gga-miR-29a-5p
gga_circ_0001885	gga-miR-29a-5p
gga_circ_0001886	gga-miR-29a-5p
gga_circ_0001887	gga-miR-29a-5p
gga_circ_0001889	gga-miR-29a-5p
gga_circ_0001890	gga-miR-29a-5p
gga_circ_0001891	gga-miR-29a-5p
gga_circ_0001896	gga-miR-29a-5p
gga_circ_0001897	gga-miR-29a-5p
gga_circ_0001898	gga-miR-29a-5p
gga_circ_0001899	gga-miR-29a-5p
gga_circ_0001900	gga-miR-29a-5p
gga_circ_0001901	gga-miR-29a-5p
gga_circ_0001902	gga-miR-29a-5p
gga_circ_0001904	gga-miR-29a-5p
gga_circ_0001905	gga-miR-29a-5p
gga_circ_0001906	gga-miR-29a-5p
gga_circ_0001907	gga-miR-29a-5p
gga_circ_0001908	gga-miR-29a-5p
gga_circ_0001909	gga-miR-29a-5p
gga_circ_0001910	gga-miR-29a-5p
gga_circ_0001911	gga-miR-29a-5p
gga_circ_0001912	gga-miR-29a-5p
gga_circ_0001914	gga-miR-29a-5p
gga_circ_0001915	gga-miR-29a-5p
gga_circ_0001916	gga-miR-29a-5p
gga_circ_0001917	gga-miR-29a-5p
gga_circ_0001920	gga-miR-29a-5p
gga_circ_0001923	gga-miR-29a-5p
gga_circ_0001923_junction_seq	gga-miR-29a-5p
gga_circ_0001926	gga-miR-29a-5p
gga_circ_0001928	gga-miR-29a-5p
gga_circ_0001929	gga-miR-29a-5p
gga_circ_0001930	gga-miR-29a-5p
gga_circ_0001932	gga-miR-29a-5p
gga_circ_0001941	gga-miR-29a-5p
gga_circ_0001944	gga-miR-29a-5p
gga_circ_0001945	gga-miR-29a-5p
gga_circ_0001946	gga-miR-29a-5p
gga_circ_0001947	gga-miR-29a-5p
gga_circ_0001949	gga-miR-29a-5p
gga_circ_0001950	gga-miR-29a-5p
gga_circ_0001953	gga-miR-29a-5p
gga_circ_0001954	gga-miR-29a-5p
gga_circ_0001956	gga-miR-29a-5p
gga_circ_0001966	gga-miR-29a-5p
gga_circ_0001970	gga-miR-29a-5p
gga_circ_0001973	gga-miR-29a-5p
gga_circ_0001974	gga-miR-29a-5p
gga_circ_0001977	gga-miR-29a-5p
gga_circ_0001977_junction_seq	gga-miR-29a-5p
gga_circ_0001978	gga-miR-29a-5p
gga_circ_0001979	gga-miR-29a-5p
gga_circ_0001980	gga-miR-29a-5p
gga_circ_0001984	gga-miR-29a-5p
gga_circ_0001985	gga-miR-29a-5p
gga_circ_0001987	gga-miR-29a-5p
gga_circ_0001988	gga-miR-29a-5p
gga_circ_0001989	gga-miR-29a-5p
gga_circ_0001990	gga-miR-29a-5p
gga_circ_0001991	gga-miR-29a-5p
gga_circ_0001994	gga-miR-29a-5p
gga_circ_0001995	gga-miR-29a-5p
gga_circ_0001996	gga-miR-29a-5p
gga_circ_0001997	gga-miR-29a-5p
gga_circ_0001998	gga-miR-29a-5p
gga_circ_0001999	gga-miR-29a-5p
gga_circ_0002002	gga-miR-29a-5p
gga_circ_0002003	gga-miR-29a-5p
gga_circ_0002004	gga-miR-29a-5p
gga_circ_0002007	gga-miR-29a-5p
gga_circ_0002011	gga-miR-29a-5p
gga_circ_0002012	gga-miR-29a-5p
gga_circ_0002018	gga-miR-29a-5p
gga_circ_0002021	gga-miR-29a-5p
gga_circ_0002024	gga-miR-29a-5p
gga_circ_0002025	gga-miR-29a-5p
gga_circ_0002027	gga-miR-29a-5p
gga_circ_0002028	gga-miR-29a-5p
gga_circ_0002029	gga-miR-29a-5p
gga_circ_0002034	gga-miR-29a-5p
gga_circ_0002035	gga-miR-29a-5p
gga_circ_0002036	gga-miR-29a-5p
gga_circ_0002037	gga-miR-29a-5p
gga_circ_0002039	gga-miR-29a-5p
gga_circ_0002040	gga-miR-29a-5p
gga_circ_0002042	gga-miR-29a-5p
gga_circ_0002046	gga-miR-29a-5p
gga_circ_0002047	gga-miR-29a-5p
gga_circ_0002048	gga-miR-29a-5p
gga_circ_0002050	gga-miR-29a-5p
gga_circ_0002051	gga-miR-29a-5p
gga_circ_0002054	gga-miR-29a-5p
gga_circ_0002055	gga-miR-29a-5p
gga_circ_0002056	gga-miR-29a-5p
gga_circ_0002060	gga-miR-29a-5p
gga_circ_0002067	gga-miR-29a-5p
gga_circ_0002070	gga-miR-29a-5p
gga_circ_0002071	gga-miR-29a-5p
gga_circ_0002073	gga-miR-29a-5p
gga_circ_0002077	gga-miR-29a-5p
gga_circ_0002079	gga-miR-29a-5p
gga_circ_0002080	gga-miR-29a-5p
gga_circ_0002081	gga-miR-29a-5p
gga_circ_0002082	gga-miR-29a-5p
gga_circ_0002083	gga-miR-29a-5p
gga_circ_0002085	gga-miR-29a-5p
gga_circ_0002086	gga-miR-29a-5p
gga_circ_0002088	gga-miR-29a-5p
gga_circ_0002089	gga-miR-29a-5p
gga_circ_0002090	gga-miR-29a-5p
gga_circ_0002091	gga-miR-29a-5p
gga_circ_0002092	gga-miR-29a-5p
gga_circ_0002092_junction_seq	gga-miR-29a-5p
gga_circ_0002093	gga-miR-29a-5p
gga_circ_0002094	gga-miR-29a-5p
gga_circ_0002095	gga-miR-29a-5p
gga_circ_0002096	gga-miR-29a-5p
gga_circ_0002098	gga-miR-29a-5p
gga_circ_0002099	gga-miR-29a-5p
gga_circ_0002100	gga-miR-29a-5p
gga_circ_0002103	gga-miR-29a-5p
gga_circ_0002106	gga-miR-29a-5p
gga_circ_0002108	gga-miR-29a-5p
gga_circ_0002111	gga-miR-29a-5p
gga_circ_0002118	gga-miR-29a-5p
gga_circ_0002119	gga-miR-29a-5p
gga_circ_0002121	gga-miR-29a-5p
gga_circ_0002128	gga-miR-29a-5p
gga_circ_0002132	gga-miR-29a-5p
gga_circ_0002133	gga-miR-29a-5p
gga_circ_0002134	gga-miR-29a-5p
gga_circ_0002135	gga-miR-29a-5p
gga_circ_0002139	gga-miR-29a-5p
gga_circ_0002141	gga-miR-29a-5p
gga_circ_0002142	gga-miR-29a-5p
gga_circ_0002145	gga-miR-29a-5p
gga_circ_0002148	gga-miR-29a-5p
gga_circ_0002150	gga-miR-29a-5p
gga_circ_0002155	gga-miR-29a-5p
gga_circ_0002156	gga-miR-29a-5p
gga_circ_0002157	gga-miR-29a-5p
gga_circ_0002158	gga-miR-29a-5p
gga_circ_0002162	gga-miR-29a-5p
gga_circ_0002163	gga-miR-29a-5p
gga_circ_0002164	gga-miR-29a-5p
gga_circ_0002167	gga-miR-29a-5p
gga_circ_0002170	gga-miR-29a-5p
gga_circ_0002171	gga-miR-29a-5p
gga_circ_0002172	gga-miR-29a-5p
gga_circ_0002173	gga-miR-29a-5p
gga_circ_0002176	gga-miR-29a-5p
gga_circ_0002181	gga-miR-29a-5p
gga_circ_0002186	gga-miR-29a-5p
gga_circ_0002186_junction_seq	gga-miR-29a-5p
gga_circ_0002187	gga-miR-29a-5p
gga_circ_0002188	gga-miR-29a-5p
gga_circ_0002190	gga-miR-29a-5p
gga_circ_0002191	gga-miR-29a-5p
gga_circ_0002193	gga-miR-29a-5p
gga_circ_0002194	gga-miR-29a-5p
gga_circ_0002195	gga-miR-29a-5p
gga_circ_0002196	gga-miR-29a-5p
gga_circ_0002197	gga-miR-29a-5p
gga_circ_0002199	gga-miR-29a-5p
gga_circ_0002202	gga-miR-29a-5p
gga_circ_0002203	gga-miR-29a-5p
gga_circ_0002204	gga-miR-29a-5p
gga_circ_0002205	gga-miR-29a-5p
gga_circ_0002211	gga-miR-29a-5p
gga_circ_0002212	gga-miR-29a-5p
gga_circ_0002214	gga-miR-29a-5p
gga_circ_0002215	gga-miR-29a-5p
gga_circ_0002216	gga-miR-29a-5p
gga_circ_0002217	gga-miR-29a-5p
gga_circ_0002221	gga-miR-29a-5p
gga_circ_0002222	gga-miR-29a-5p
gga_circ_0002224	gga-miR-29a-5p
gga_circ_0002225	gga-miR-29a-5p
gga_circ_0002226	gga-miR-29a-5p
gga_circ_0002227	gga-miR-29a-5p
gga_circ_0002230	gga-miR-29a-5p
gga_circ_0002234	gga-miR-29a-5p
gga_circ_0002235	gga-miR-29a-5p
gga_circ_0002236	gga-miR-29a-5p
gga_circ_0002237	gga-miR-29a-5p
gga_circ_0002241	gga-miR-29a-5p
gga_circ_0002247	gga-miR-29a-5p
gga_circ_0002248	gga-miR-29a-5p
gga_circ_0002249	gga-miR-29a-5p
gga_circ_0002250	gga-miR-29a-5p
gga_circ_0002252	gga-miR-29a-5p
gga_circ_0002254	gga-miR-29a-5p
gga_circ_0002259	gga-miR-29a-5p
gga_circ_0002260	gga-miR-29a-5p
gga_circ_0002261	gga-miR-29a-5p
gga_circ_0002266	gga-miR-29a-5p
gga_circ_0002267	gga-miR-29a-5p
gga_circ_0002268	gga-miR-29a-5p
gga_circ_0002269	gga-miR-29a-5p
gga_circ_0002271	gga-miR-29a-5p
gga_circ_0002273	gga-miR-29a-5p
gga_circ_0002275	gga-miR-29a-5p
gga_circ_0002276	gga-miR-29a-5p
gga_circ_0002277	gga-miR-29a-5p
gga_circ_0002279	gga-miR-29a-5p
gga_circ_0002280	gga-miR-29a-5p
gga_circ_0002284	gga-miR-29a-5p
gga_circ_0002290	gga-miR-29a-5p
gga_circ_0002291	gga-miR-29a-5p
gga_circ_0002292	gga-miR-29a-5p
gga_circ_0002293	gga-miR-29a-5p
gga_circ_0002295	gga-miR-29a-5p
gga_circ_0002295_junction_seq	gga-miR-29a-5p
gga_circ_0002296	gga-miR-29a-5p
gga_circ_0002297	gga-miR-29a-5p
gga_circ_0002298	gga-miR-29a-5p
gga_circ_0002299	gga-miR-29a-5p
gga_circ_0002300	gga-miR-29a-5p
gga_circ_0002302	gga-miR-29a-5p
gga_circ_0002303	gga-miR-29a-5p
gga_circ_0002304	gga-miR-29a-5p
gga_circ_0002307	gga-miR-29a-5p
gga_circ_0002308	gga-miR-29a-5p
gga_circ_0002309	gga-miR-29a-5p
gga_circ_0002310	gga-miR-29a-5p
gga_circ_0002312	gga-miR-29a-5p
gga_circ_0002314	gga-miR-29a-5p
gga_circ_0002318	gga-miR-29a-5p
gga_circ_0002320	gga-miR-29a-5p
gga_circ_0002321	gga-miR-29a-5p
gga_circ_0002322	gga-miR-29a-5p
gga_circ_0002323	gga-miR-29a-5p
gga_circ_0002324	gga-miR-29a-5p
gga_circ_0002329	gga-miR-29a-5p
gga_circ_0002334	gga-miR-29a-5p
gga_circ_0002335	gga-miR-29a-5p
gga_circ_0002338	gga-miR-29a-5p
gga_circ_0002339	gga-miR-29a-5p
gga_circ_0002340	gga-miR-29a-5p
gga_circ_0002341	gga-miR-29a-5p
gga_circ_0002343	gga-miR-29a-5p
gga_circ_0002344	gga-miR-29a-5p
gga_circ_0002345	gga-miR-29a-5p
gga_circ_0002346	gga-miR-29a-5p
gga_circ_0002350	gga-miR-29a-5p
gga_circ_0002352	gga-miR-29a-5p
gga_circ_0002353	gga-miR-29a-5p
gga_circ_0002354	gga-miR-29a-5p
gga_circ_0002355	gga-miR-29a-5p
gga_circ_0002357	gga-miR-29a-5p
gga_circ_0002362	gga-miR-29a-5p
gga_circ_0002363	gga-miR-29a-5p
gga_circ_0002365	gga-miR-29a-5p
gga_circ_0002366	gga-miR-29a-5p
gga_circ_0002367	gga-miR-29a-5p
gga_circ_0002369	gga-miR-29a-5p
gga_circ_0002370	gga-miR-29a-5p
gga_circ_0002371	gga-miR-29a-5p
gga_circ_0002374	gga-miR-29a-5p
gga_circ_0002375	gga-miR-29a-5p
gga_circ_0002376	gga-miR-29a-5p
gga_circ_0002377	gga-miR-29a-5p
gga_circ_0002385	gga-miR-29a-5p
gga_circ_0002387	gga-miR-29a-5p
gga_circ_0002389	gga-miR-29a-5p
gga_circ_0002390	gga-miR-29a-5p
gga_circ_0002391	gga-miR-29a-5p
gga_circ_0002400	gga-miR-29a-5p
gga_circ_0002401	gga-miR-29a-5p
gga_circ_0002402	gga-miR-29a-5p
gga_circ_0002403	gga-miR-29a-5p
gga_circ_0002407	gga-miR-29a-5p
gga_circ_0002408	gga-miR-29a-5p
gga_circ_0002410	gga-miR-29a-5p
gga_circ_0002411	gga-miR-29a-5p
gga_circ_0002412	gga-miR-29a-5p
gga_circ_0002414	gga-miR-29a-5p
gga_circ_0002418	gga-miR-29a-5p
gga_circ_0002419	gga-miR-29a-5p
gga_circ_0002422	gga-miR-29a-5p
gga_circ_0002423	gga-miR-29a-5p
gga_circ_0002425	gga-miR-29a-5p
gga_circ_0002426	gga-miR-29a-5p
gga_circ_0002428	gga-miR-29a-5p
gga_circ_0002429	gga-miR-29a-5p
gga_circ_0002434	gga-miR-29a-5p
gga_circ_0002439	gga-miR-29a-5p
gga_circ_0002440	gga-miR-29a-5p
gga_circ_0002441	gga-miR-29a-5p
gga_circ_0002446	gga-miR-29a-5p
gga_circ_0002448	gga-miR-29a-5p
gga_circ_0002452	gga-miR-29a-5p
gga_circ_0002454	gga-miR-29a-5p
gga_circ_0002455	gga-miR-29a-5p
gga_circ_0002466	gga-miR-29a-5p
gga_circ_0002469	gga-miR-29a-5p
gga_circ_0002471	gga-miR-29a-5p
gga_circ_0002472	gga-miR-29a-5p
gga_circ_0002473	gga-miR-29a-5p
gga_circ_0002480	gga-miR-29a-5p
gga_circ_0002481	gga-miR-29a-5p
gga_circ_0002482	gga-miR-29a-5p
gga_circ_0002483	gga-miR-29a-5p
gga_circ_0002485	gga-miR-29a-5p
gga_circ_0002486	gga-miR-29a-5p
gga_circ_0002488	gga-miR-29a-5p
gga_circ_0002490	gga-miR-29a-5p
gga_circ_0002492	gga-miR-29a-5p
gga_circ_0002493	gga-miR-29a-5p
gga_circ_0002498	gga-miR-29a-5p
gga_circ_0002499	gga-miR-29a-5p
gga_circ_0002504	gga-miR-29a-5p
gga_circ_0002507	gga-miR-29a-5p
gga_circ_0002509	gga-miR-29a-5p
gga_circ_0002510	gga-miR-29a-5p
gga_circ_0002511	gga-miR-29a-5p
gga_circ_0002513	gga-miR-29a-5p
gga_circ_0002516	gga-miR-29a-5p
gga_circ_0002518	gga-miR-29a-5p
gga_circ_0002519	gga-miR-29a-5p
gga_circ_0002521	gga-miR-29a-5p
gga_circ_0002524	gga-miR-29a-5p
gga_circ_0002525	gga-miR-29a-5p
gga_circ_0002531	gga-miR-29a-5p
gga_circ_0002532	gga-miR-29a-5p
gga_circ_0002537	gga-miR-29a-5p
gga_circ_0002539	gga-miR-29a-5p
gga_circ_0002540	gga-miR-29a-5p
gga_circ_0002541	gga-miR-29a-5p
gga_circ_0002542	gga-miR-29a-5p
gga_circ_0002543	gga-miR-29a-5p
gga_circ_0002545	gga-miR-29a-5p
gga_circ_0002547	gga-miR-29a-5p
gga_circ_0002549	gga-miR-29a-5p
gga_circ_0002555	gga-miR-29a-5p
gga_circ_0002557	gga-miR-29a-5p
gga_circ_0002558	gga-miR-29a-5p
gga_circ_0002564	gga-miR-29a-5p
gga_circ_0002569	gga-miR-29a-5p
gga_circ_0002570	gga-miR-29a-5p
gga_circ_0002573	gga-miR-29a-5p
gga_circ_0002576	gga-miR-29a-5p
gga_circ_0002578	gga-miR-29a-5p
gga_circ_0002580	gga-miR-29a-5p
gga_circ_0002581	gga-miR-29a-5p
gga_circ_0002582	gga-miR-29a-5p
gga_circ_0002586	gga-miR-29a-5p
gga_circ_0002588	gga-miR-29a-5p
gga_circ_0002598	gga-miR-29a-5p
gga_circ_0002605	gga-miR-29a-5p
gga_circ_0002607	gga-miR-29a-5p
gga_circ_0002610	gga-miR-29a-5p
gga_circ_0002613	gga-miR-29a-5p
gga_circ_0002616	gga-miR-29a-5p
gga_circ_0002620	gga-miR-29a-5p
gga_circ_0002621	gga-miR-29a-5p
gga_circ_0002625	gga-miR-29a-5p
gga_circ_0002627	gga-miR-29a-5p
gga_circ_0002628	gga-miR-29a-5p
gga_circ_0002630	gga-miR-29a-5p
gga_circ_0002635	gga-miR-29a-5p
gga_circ_0002639	gga-miR-29a-5p
gga_circ_0002645	gga-miR-29a-5p
gga_circ_0002646	gga-miR-29a-5p
gga_circ_0002647	gga-miR-29a-5p
gga_circ_0002648	gga-miR-29a-5p
gga_circ_0002649	gga-miR-29a-5p
gga_circ_0002650	gga-miR-29a-5p
gga_circ_0002651	gga-miR-29a-5p
gga_circ_0002652	gga-miR-29a-5p
gga_circ_0002654	gga-miR-29a-5p
gga_circ_0002655	gga-miR-29a-5p
gga_circ_0002656	gga-miR-29a-5p
gga_circ_0002657	gga-miR-29a-5p
gga_circ_0002658	gga-miR-29a-5p
gga_circ_0002659	gga-miR-29a-5p
gga_circ_0002660	gga-miR-29a-5p
gga_circ_0002663	gga-miR-29a-5p
gga_circ_0002664	gga-miR-29a-5p
gga_circ_0002665	gga-miR-29a-5p
gga_circ_0002666	gga-miR-29a-5p
gga_circ_0002666_junction_seq	gga-miR-29a-5p
gga_circ_0002667	gga-miR-29a-5p
gga_circ_0002668	gga-miR-29a-5p
gga_circ_0002669	gga-miR-29a-5p
gga_circ_0002671	gga-miR-29a-5p
gga_circ_0002672	gga-miR-29a-5p
gga_circ_0002673	gga-miR-29a-5p
gga_circ_0002677	gga-miR-29a-5p
gga_circ_0002686	gga-miR-29a-5p
gga_circ_0002687	gga-miR-29a-5p
gga_circ_0002692	gga-miR-29a-5p
gga_circ_0002692_junction_seq	gga-miR-29a-5p
gga_circ_0002693	gga-miR-29a-5p
gga_circ_0002693_junction_seq	gga-miR-29a-5p
gga_circ_0002694	gga-miR-29a-5p
gga_circ_0002694_junction_seq	gga-miR-29a-5p
gga_circ_0002695	gga-miR-29a-5p
gga_circ_0002697	gga-miR-29a-5p
gga_circ_0002698	gga-miR-29a-5p
gga_circ_0002699	gga-miR-29a-5p
gga_circ_0002703	gga-miR-29a-5p
gga_circ_0002706	gga-miR-29a-5p
gga_circ_0002707	gga-miR-29a-5p
gga_circ_0002709	gga-miR-29a-5p
gga_circ_0002714	gga-miR-29a-5p
gga_circ_0002715	gga-miR-29a-5p
gga_circ_0002717	gga-miR-29a-5p
gga_circ_0002719	gga-miR-29a-5p
gga_circ_0002720	gga-miR-29a-5p
gga_circ_0002721	gga-miR-29a-5p
gga_circ_0002722	gga-miR-29a-5p
gga_circ_0002724	gga-miR-29a-5p
gga_circ_0002727	gga-miR-29a-5p
gga_circ_0002728	gga-miR-29a-5p
gga_circ_0002729	gga-miR-29a-5p
gga_circ_0002730	gga-miR-29a-5p
gga_circ_0002732	gga-miR-29a-5p
gga_circ_0002733	gga-miR-29a-5p
gga_circ_0002734	gga-miR-29a-5p
gga_circ_0002735	gga-miR-29a-5p
gga_circ_0002736	gga-miR-29a-5p
gga_circ_0002737	gga-miR-29a-5p
gga_circ_0002739	gga-miR-29a-5p
gga_circ_0002743	gga-miR-29a-5p
gga_circ_0002743_junction_seq	gga-miR-29a-5p
gga_circ_0002744	gga-miR-29a-5p
gga_circ_0002744_junction_seq	gga-miR-29a-5p
gga_circ_0002753	gga-miR-29a-5p
gga_circ_0002757	gga-miR-29a-5p
gga_circ_0002760	gga-miR-29a-5p
gga_circ_0002775	gga-miR-29a-5p
gga_circ_0002776	gga-miR-29a-5p
gga_circ_0002777	gga-miR-29a-5p
gga_circ_0002778	gga-miR-29a-5p
gga_circ_0002779	gga-miR-29a-5p
gga_circ_0002780	gga-miR-29a-5p
gga_circ_0002781	gga-miR-29a-5p
gga_circ_0002782	gga-miR-29a-5p
gga_circ_0002790	gga-miR-29a-5p
gga_circ_0002792	gga-miR-29a-5p
gga_circ_0002793	gga-miR-29a-5p
gga_circ_0002794	gga-miR-29a-5p
gga_circ_0002796	gga-miR-29a-5p
gga_circ_0002797	gga-miR-29a-5p
gga_circ_0002804	gga-miR-29a-5p
gga_circ_0002805	gga-miR-29a-5p
gga_circ_0002809	gga-miR-29a-5p
gga_circ_0002810	gga-miR-29a-5p
gga_circ_0002814	gga-miR-29a-5p
gga_circ_0002817	gga-miR-29a-5p
gga_circ_0002818	gga-miR-29a-5p
gga_circ_0002819	gga-miR-29a-5p
gga_circ_0002820	gga-miR-29a-5p
gga_circ_0002826	gga-miR-29a-5p
gga_circ_0002831	gga-miR-29a-5p
gga_circ_0002832	gga-miR-29a-5p
gga_circ_0002833	gga-miR-29a-5p
gga_circ_0002834	gga-miR-29a-5p
gga_circ_0002835	gga-miR-29a-5p
gga_circ_0002838	gga-miR-29a-5p
gga_circ_0002840	gga-miR-29a-5p
gga_circ_0002843	gga-miR-29a-5p
gga_circ_0002844	gga-miR-29a-5p
gga_circ_0002846	gga-miR-29a-5p
gga_circ_0002850	gga-miR-29a-5p
gga_circ_0002851	gga-miR-29a-5p
gga_circ_0002852	gga-miR-29a-5p
gga_circ_0002857	gga-miR-29a-5p
gga_circ_0002862	gga-miR-29a-5p
gga_circ_0002863	gga-miR-29a-5p
gga_circ_0002864	gga-miR-29a-5p
gga_circ_0002866	gga-miR-29a-5p
gga_circ_0002868	gga-miR-29a-5p
gga_circ_0002870	gga-miR-29a-5p
gga_circ_0002872	gga-miR-29a-5p
gga_circ_0002874	gga-miR-29a-5p
gga_circ_0002876	gga-miR-29a-5p
gga_circ_0002877	gga-miR-29a-5p
gga_circ_0002878	gga-miR-29a-5p
gga_circ_0002879	gga-miR-29a-5p
gga_circ_0002880	gga-miR-29a-5p
gga_circ_0002881	gga-miR-29a-5p
gga_circ_0002882	gga-miR-29a-5p
gga_circ_0002885	gga-miR-29a-5p
gga_circ_0002886	gga-miR-29a-5p
gga_circ_0002887	gga-miR-29a-5p
gga_circ_0002888	gga-miR-29a-5p
gga_circ_0002889	gga-miR-29a-5p
gga_circ_0002890	gga-miR-29a-5p
gga_circ_0002891	gga-miR-29a-5p
gga_circ_0002892	gga-miR-29a-5p
gga_circ_0002893	gga-miR-29a-5p
gga_circ_0002900	gga-miR-29a-5p
gga_circ_0002901	gga-miR-29a-5p
gga_circ_0002902	gga-miR-29a-5p
gga_circ_0002903	gga-miR-29a-5p
gga_circ_0002904	gga-miR-29a-5p
gga_circ_0002905	gga-miR-29a-5p
gga_circ_0002908	gga-miR-29a-5p
gga_circ_0002912	gga-miR-29a-5p
gga_circ_0002913	gga-miR-29a-5p
gga_circ_0002914	gga-miR-29a-5p
gga_circ_0002916	gga-miR-29a-5p
gga_circ_0002917	gga-miR-29a-5p
gga_circ_0002918	gga-miR-29a-5p
gga_circ_0002919	gga-miR-29a-5p
gga_circ_0002920	gga-miR-29a-5p
gga_circ_0002922	gga-miR-29a-5p
gga_circ_0002925	gga-miR-29a-5p
gga_circ_0002928	gga-miR-29a-5p
gga_circ_0002929	gga-miR-29a-5p
gga_circ_0002931	gga-miR-29a-5p
gga_circ_0002932	gga-miR-29a-5p
gga_circ_0002933	gga-miR-29a-5p
gga_circ_0002934	gga-miR-29a-5p
gga_circ_0002935	gga-miR-29a-5p
gga_circ_0002936	gga-miR-29a-5p
gga_circ_0002938	gga-miR-29a-5p
gga_circ_0002939	gga-miR-29a-5p
gga_circ_0002940	gga-miR-29a-5p
gga_circ_0002941	gga-miR-29a-5p
gga_circ_0002943	gga-miR-29a-5p
gga_circ_0002944	gga-miR-29a-5p
gga_circ_0002949	gga-miR-29a-5p
gga_circ_0002955	gga-miR-29a-5p
gga_circ_0002957	gga-miR-29a-5p
gga_circ_0002958	gga-miR-29a-5p
gga_circ_0002964	gga-miR-29a-5p
gga_circ_0002967	gga-miR-29a-5p
gga_circ_0002968	gga-miR-29a-5p
gga_circ_0002970	gga-miR-29a-5p
gga_circ_0002971	gga-miR-29a-5p
gga_circ_0002972	gga-miR-29a-5p
gga_circ_0002973	gga-miR-29a-5p
gga_circ_0002976	gga-miR-29a-5p
gga_circ_0002978	gga-miR-29a-5p
gga_circ_0002982	gga-miR-29a-5p
gga_circ_0002984	gga-miR-29a-5p
gga_circ_0002985	gga-miR-29a-5p
gga_circ_0002986	gga-miR-29a-5p
gga_circ_0002987	gga-miR-29a-5p
gga_circ_0002988	gga-miR-29a-5p
gga_circ_0002989	gga-miR-29a-5p
gga_circ_0002991	gga-miR-29a-5p
gga_circ_0002992	gga-miR-29a-5p
gga_circ_0002993	gga-miR-29a-5p
gga_circ_0002994	gga-miR-29a-5p
gga_circ_0002995	gga-miR-29a-5p
gga_circ_0002998	gga-miR-29a-5p
gga_circ_0003001	gga-miR-29a-5p
gga_circ_0003003	gga-miR-29a-5p
gga_circ_0003005	gga-miR-29a-5p
gga_circ_0003009	gga-miR-29a-5p
gga_circ_0003010	gga-miR-29a-5p
gga_circ_0003011	gga-miR-29a-5p
gga_circ_0003012	gga-miR-29a-5p
gga_circ_0003013	gga-miR-29a-5p
gga_circ_0003014	gga-miR-29a-5p
gga_circ_0003016	gga-miR-29a-5p
gga_circ_0003017	gga-miR-29a-5p
gga_circ_0003018	gga-miR-29a-5p
gga_circ_0003019	gga-miR-29a-5p
gga_circ_0003020	gga-miR-29a-5p
gga_circ_0003024	gga-miR-29a-5p
gga_circ_0003027	gga-miR-29a-5p
gga_circ_0003030	gga-miR-29a-5p
gga_circ_0003030_junction_seq	gga-miR-29a-5p
gga_circ_0003031	gga-miR-29a-5p
gga_circ_0003037	gga-miR-29a-5p
gga_circ_0003044	gga-miR-29a-5p
gga_circ_0003046	gga-miR-29a-5p
gga_circ_0003049	gga-miR-29a-5p
gga_circ_0003050	gga-miR-29a-5p
gga_circ_0003051	gga-miR-29a-5p
gga_circ_0003053	gga-miR-29a-5p
gga_circ_0003055	gga-miR-29a-5p
gga_circ_0003060	gga-miR-29a-5p
gga_circ_0003064	gga-miR-29a-5p
gga_circ_0003065	gga-miR-29a-5p
gga_circ_0003066	gga-miR-29a-5p
gga_circ_0003067	gga-miR-29a-5p
gga_circ_0003068	gga-miR-29a-5p
gga_circ_0003069	gga-miR-29a-5p
gga_circ_0003080	gga-miR-29a-5p
gga_circ_0003082	gga-miR-29a-5p
gga_circ_0003087	gga-miR-29a-5p
gga_circ_0003092	gga-miR-29a-5p
gga_circ_0003093	gga-miR-29a-5p
gga_circ_0003098	gga-miR-29a-5p
gga_circ_0003099	gga-miR-29a-5p
gga_circ_0003101	gga-miR-29a-5p
gga_circ_0003103	gga-miR-29a-5p
gga_circ_0003106	gga-miR-29a-5p
gga_circ_0003107	gga-miR-29a-5p
gga_circ_0003112	gga-miR-29a-5p
gga_circ_0003118	gga-miR-29a-5p
gga_circ_0003121	gga-miR-29a-5p
gga_circ_0003122	gga-miR-29a-5p
gga_circ_0003126	gga-miR-29a-5p
gga_circ_0003128	gga-miR-29a-5p
gga_circ_0003134	gga-miR-29a-5p
gga_circ_0003135	gga-miR-29a-5p
gga_circ_0003136	gga-miR-29a-5p
gga_circ_0003137	gga-miR-29a-5p
gga_circ_0003138	gga-miR-29a-5p
gga_circ_0003139	gga-miR-29a-5p
gga_circ_0003143	gga-miR-29a-5p
gga_circ_0003144	gga-miR-29a-5p
gga_circ_0003148	gga-miR-29a-5p
gga_circ_0003150	gga-miR-29a-5p
gga_circ_0003151	gga-miR-29a-5p
gga_circ_0003155	gga-miR-29a-5p
gga_circ_0003156	gga-miR-29a-5p
gga_circ_0003159	gga-miR-29a-5p
gga_circ_0003160	gga-miR-29a-5p
gga_circ_0003163	gga-miR-29a-5p
gga_circ_0003165	gga-miR-29a-5p
gga_circ_0003167	gga-miR-29a-5p
gga_circ_0003173	gga-miR-29a-5p
gga_circ_0003174	gga-miR-29a-5p
gga_circ_0003176	gga-miR-29a-5p
gga_circ_0003178	gga-miR-29a-5p
gga_circ_0003180	gga-miR-29a-5p
gga_circ_0003181	gga-miR-29a-5p
gga_circ_0003182	gga-miR-29a-5p
gga_circ_0003186	gga-miR-29a-5p
gga_circ_0003188	gga-miR-29a-5p
gga_circ_0003190	gga-miR-29a-5p
gga_circ_0003198	gga-miR-29a-5p
gga_circ_0003203	gga-miR-29a-5p
gga_circ_0003204	gga-miR-29a-5p
gga_circ_0003209	gga-miR-29a-5p
gga_circ_0003211	gga-miR-29a-5p
gga_circ_0003212	gga-miR-29a-5p
gga_circ_0003214	gga-miR-29a-5p
gga_circ_0003217	gga-miR-29a-5p
gga_circ_0003218	gga-miR-29a-5p
gga_circ_0003219	gga-miR-29a-5p
gga_circ_0003223	gga-miR-29a-5p
gga_circ_0003225	gga-miR-29a-5p
gga_circ_0003226	gga-miR-29a-5p
gga_circ_0003227	gga-miR-29a-5p
gga_circ_0003228	gga-miR-29a-5p
gga_circ_0003232	gga-miR-29a-5p
gga_circ_0003242	gga-miR-29a-5p
gga_circ_0003244	gga-miR-29a-5p
gga_circ_0003247	gga-miR-29a-5p
gga_circ_0003248	gga-miR-29a-5p
gga_circ_0003251	gga-miR-29a-5p
gga_circ_0003259	gga-miR-29a-5p
gga_circ_0003261	gga-miR-29a-5p
gga_circ_0003268	gga-miR-29a-5p
gga_circ_0003269	gga-miR-29a-5p
gga_circ_0003271	gga-miR-29a-5p
gga_circ_0003277	gga-miR-29a-5p
gga_circ_0003282	gga-miR-29a-5p
gga_circ_0003285	gga-miR-29a-5p
gga_circ_0003289	gga-miR-29a-5p
gga_circ_0003290	gga-miR-29a-5p
gga_circ_0003291	gga-miR-29a-5p
gga_circ_0003296	gga-miR-29a-5p
gga_circ_0003298	gga-miR-29a-5p
gga_circ_0003300	gga-miR-29a-5p
gga_circ_0003301	gga-miR-29a-5p
gga_circ_0003303	gga-miR-29a-5p
gga_circ_0003305	gga-miR-29a-5p
gga_circ_0003308	gga-miR-29a-5p
gga_circ_0003309	gga-miR-29a-5p
gga_circ_0003310	gga-miR-29a-5p
gga_circ_0003311	gga-miR-29a-5p
gga_circ_0003321	gga-miR-29a-5p
gga_circ_0003323	gga-miR-29a-5p
gga_circ_0003327	gga-miR-29a-5p
gga_circ_0003328	gga-miR-29a-5p
gga_circ_0003330	gga-miR-29a-5p
gga_circ_0003332	gga-miR-29a-5p
gga_circ_0003335	gga-miR-29a-5p
gga_circ_0003354	gga-miR-29a-5p
gga_circ_0003359	gga-miR-29a-5p
gga_circ_0003362	gga-miR-29a-5p
gga_circ_0003364	gga-miR-29a-5p
gga_circ_0003365	gga-miR-29a-5p
gga_circ_0003369	gga-miR-29a-5p
gga_circ_0003374	gga-miR-29a-5p
gga_circ_0003375	gga-miR-29a-5p
gga_circ_0003376	gga-miR-29a-5p
gga_circ_0003378	gga-miR-29a-5p
gga_circ_0003379	gga-miR-29a-5p
gga_circ_0003382	gga-miR-29a-5p
gga_circ_0003385	gga-miR-29a-5p
gga_circ_0003388	gga-miR-29a-5p
gga_circ_0003389	gga-miR-29a-5p
gga_circ_0003405	gga-miR-29a-5p
gga_circ_0003407	gga-miR-29a-5p
gga_circ_0003408	gga-miR-29a-5p
gga_circ_0003409	gga-miR-29a-5p
gga_circ_0003410	gga-miR-29a-5p
gga_circ_0003415	gga-miR-29a-5p
gga_circ_0003416	gga-miR-29a-5p
gga_circ_0003417	gga-miR-29a-5p
gga_circ_0003418	gga-miR-29a-5p
gga_circ_0003425	gga-miR-29a-5p
gga_circ_0003434	gga-miR-29a-5p
gga_circ_0003451	gga-miR-29a-5p
gga_circ_0003453	gga-miR-29a-5p
gga_circ_0003457	gga-miR-29a-5p
gga_circ_0003458	gga-miR-29a-5p
gga_circ_0003459	gga-miR-29a-5p
gga_circ_0003469	gga-miR-29a-5p
gga_circ_0003470	gga-miR-29a-5p
gga_circ_0003471	gga-miR-29a-5p
gga_circ_0003473	gga-miR-29a-5p
gga_circ_0003476	gga-miR-29a-5p
gga_circ_0003478	gga-miR-29a-5p
gga_circ_0003479	gga-miR-29a-5p
gga_circ_0003480	gga-miR-29a-5p
gga_circ_0003482	gga-miR-29a-5p
gga_circ_0003485	gga-miR-29a-5p
gga_circ_0003495	gga-miR-29a-5p
gga_circ_0003496	gga-miR-29a-5p
gga_circ_0003497	gga-miR-29a-5p
gga_circ_0003512	gga-miR-29a-5p
gga_circ_0003515	gga-miR-29a-5p
gga_circ_0003521	gga-miR-29a-5p
gga_circ_0003523	gga-miR-29a-5p
gga_circ_0003524	gga-miR-29a-5p
gga_circ_0003526	gga-miR-29a-5p
gga_circ_0003527	gga-miR-29a-5p
gga_circ_0003529	gga-miR-29a-5p
gga_circ_0003531	gga-miR-29a-5p
gga_circ_0003532	gga-miR-29a-5p
gga_circ_0003546	gga-miR-29a-5p
gga_circ_0003547	gga-miR-29a-5p
gga_circ_0003548	gga-miR-29a-5p
gga_circ_0003549	gga-miR-29a-5p
gga_circ_0003552	gga-miR-29a-5p
gga_circ_0003553	gga-miR-29a-5p
gga_circ_0003554	gga-miR-29a-5p
gga_circ_0003555	gga-miR-29a-5p
gga_circ_0003556	gga-miR-29a-5p
gga_circ_0003559	gga-miR-29a-5p
gga_circ_0003560	gga-miR-29a-5p
gga_circ_0003562	gga-miR-29a-5p
gga_circ_0003563	gga-miR-29a-5p
gga_circ_0003567	gga-miR-29a-5p
gga_circ_0003573	gga-miR-29a-5p
gga_circ_0003584	gga-miR-29a-5p
gga_circ_0003593	gga-miR-29a-5p
gga_circ_0003601	gga-miR-29a-5p
gga_circ_0003610	gga-miR-29a-5p
gga_circ_0003611	gga-miR-29a-5p
gga_circ_0003617	gga-miR-29a-5p
gga_circ_0003618	gga-miR-29a-5p
gga_circ_0003636	gga-miR-29a-5p
gga_circ_0003640	gga-miR-29a-5p
gga_circ_0003645	gga-miR-29a-5p
gga_circ_0003650	gga-miR-29a-5p
gga_circ_0003651	gga-miR-29a-5p
gga_circ_0003654	gga-miR-29a-5p
gga_circ_0003661	gga-miR-29a-5p
gga_circ_0003671	gga-miR-29a-5p
gga_circ_0003672	gga-miR-29a-5p
gga_circ_0003673	gga-miR-29a-5p
gga_circ_0003674	gga-miR-29a-5p
gga_circ_0003675	gga-miR-29a-5p
gga_circ_0003676	gga-miR-29a-5p
gga_circ_0003677	gga-miR-29a-5p
gga_circ_0003678	gga-miR-29a-5p
gga_circ_0003679	gga-miR-29a-5p
gga_circ_0003680	gga-miR-29a-5p
gga_circ_0003693	gga-miR-29a-5p
gga_circ_0003695	gga-miR-29a-5p
gga_circ_0003696	gga-miR-29a-5p
gga_circ_0003701	gga-miR-29a-5p
gga_circ_0003704	gga-miR-29a-5p
gga_circ_0003706	gga-miR-29a-5p
gga_circ_0003707	gga-miR-29a-5p
gga_circ_0003708	gga-miR-29a-5p
gga_circ_0003724	gga-miR-29a-5p
gga_circ_0003738	gga-miR-29a-5p
gga_circ_0003746	gga-miR-29a-5p
gga_circ_0003759	gga-miR-29a-5p
gga_circ_0003760	gga-miR-29a-5p
gga_circ_0003761	gga-miR-29a-5p
gga_circ_0003771	gga-miR-29a-5p
gga_circ_0003772	gga-miR-29a-5p
gga_circ_0003782	gga-miR-29a-5p
gga_circ_0003783	gga-miR-29a-5p
gga_circ_0003794	gga-miR-29a-5p
gga_circ_0003795	gga-miR-29a-5p
gga_circ_0003800	gga-miR-29a-5p
gga_circ_0003803	gga-miR-29a-5p
gga_circ_0003803_junction_seq	gga-miR-29a-5p
gga_circ_0003810	gga-miR-29a-5p
gga_circ_0003814	gga-miR-29a-5p
gga_circ_0003815	gga-miR-29a-5p
gga_circ_0003816	gga-miR-29a-5p
gga_circ_0003818	gga-miR-29a-5p
gga_circ_0003820	gga-miR-29a-5p
gga_circ_0003821	gga-miR-29a-5p
gga_circ_0003823	gga-miR-29a-5p
gga_circ_0003824	gga-miR-29a-5p
gga_circ_0003825	gga-miR-29a-5p
gga_circ_0003827	gga-miR-29a-5p
gga_circ_0003828	gga-miR-29a-5p
gga_circ_0003829	gga-miR-29a-5p
gga_circ_0003832	gga-miR-29a-5p
gga_circ_0003834	gga-miR-29a-5p
gga_circ_0003837	gga-miR-29a-5p
gga_circ_0003839	gga-miR-29a-5p
gga_circ_0003841_junction_seq	gga-miR-29a-5p
gga_circ_0003843	gga-miR-29a-5p
gga_circ_0003845	gga-miR-29a-5p
gga_circ_0003846	gga-miR-29a-5p
gga_circ_0003847	gga-miR-29a-5p
gga_circ_0003848	gga-miR-29a-5p
gga_circ_0003849	gga-miR-29a-5p
gga_circ_0003854	gga-miR-29a-5p
gga_circ_0003856	gga-miR-29a-5p
gga_circ_0003856_junction_seq	gga-miR-29a-5p
gga_circ_0003857	gga-miR-29a-5p
gga_circ_0003858	gga-miR-29a-5p
gga_circ_0003861	gga-miR-29a-5p
gga_circ_0003864	gga-miR-29a-5p
gga_circ_0003867	gga-miR-29a-5p
gga_circ_0003871	gga-miR-29a-5p
gga_circ_0003879	gga-miR-29a-5p
gga_circ_0003884	gga-miR-29a-5p
gga_circ_0003886	gga-miR-29a-5p
gga_circ_0003887	gga-miR-29a-5p
gga_circ_0003889	gga-miR-29a-5p
gga_circ_0003890	gga-miR-29a-5p
gga_circ_0003900	gga-miR-29a-5p
gga_circ_0003905	gga-miR-29a-5p
gga_circ_0003906	gga-miR-29a-5p
gga_circ_0003908	gga-miR-29a-5p
gga_circ_0003910	gga-miR-29a-5p
gga_circ_0003912	gga-miR-29a-5p
gga_circ_0003915	gga-miR-29a-5p
gga_circ_0003919	gga-miR-29a-5p
gga_circ_0003920	gga-miR-29a-5p
gga_circ_0003921	gga-miR-29a-5p
gga_circ_0003922	gga-miR-29a-5p
gga_circ_0003924	gga-miR-29a-5p
gga_circ_0003927	gga-miR-29a-5p
gga_circ_0003930	gga-miR-29a-5p
gga_circ_0003931	gga-miR-29a-5p
gga_circ_0003934	gga-miR-29a-5p
gga_circ_0003935	gga-miR-29a-5p
gga_circ_0003936	gga-miR-29a-5p
gga_circ_0003937	gga-miR-29a-5p
gga_circ_0003939	gga-miR-29a-5p
gga_circ_0003942	gga-miR-29a-5p
gga_circ_0003943	gga-miR-29a-5p
gga_circ_0003944	gga-miR-29a-5p
gga_circ_0003945	gga-miR-29a-5p
gga_circ_0003946	gga-miR-29a-5p
gga_circ_0003952	gga-miR-29a-5p
gga_circ_0003953	gga-miR-29a-5p
gga_circ_0003955	gga-miR-29a-5p
gga_circ_0003956	gga-miR-29a-5p
gga_circ_0003957	gga-miR-29a-5p
gga_circ_0003961	gga-miR-29a-5p
gga_circ_0003963	gga-miR-29a-5p
gga_circ_0003965	gga-miR-29a-5p
gga_circ_0003967	gga-miR-29a-5p
gga_circ_0003969	gga-miR-29a-5p
gga_circ_0003973	gga-miR-29a-5p
gga_circ_0003974	gga-miR-29a-5p
gga_circ_0003982	gga-miR-29a-5p
gga_circ_0003983	gga-miR-29a-5p
gga_circ_0003984	gga-miR-29a-5p
gga_circ_0003985	gga-miR-29a-5p
gga_circ_0003990	gga-miR-29a-5p
gga_circ_0003994	gga-miR-29a-5p
gga_circ_0004004	gga-miR-29a-5p
gga_circ_0004013	gga-miR-29a-5p
gga_circ_0004014	gga-miR-29a-5p
gga_circ_0004015	gga-miR-29a-5p
gga_circ_0004016	gga-miR-29a-5p
gga_circ_0004017	gga-miR-29a-5p
gga_circ_0004018	gga-miR-29a-5p
gga_circ_0004023	gga-miR-29a-5p
gga_circ_0004025	gga-miR-29a-5p
gga_circ_0004025_junction_seq	gga-miR-29a-5p
gga_circ_0004026	gga-miR-29a-5p
gga_circ_0004028	gga-miR-29a-5p
gga_circ_0004029	gga-miR-29a-5p
gga_circ_0004030	gga-miR-29a-5p
gga_circ_0004031	gga-miR-29a-5p
gga_circ_0004033	gga-miR-29a-5p
gga_circ_0004035	gga-miR-29a-5p
gga_circ_0004037	gga-miR-29a-5p
gga_circ_0004038	gga-miR-29a-5p
gga_circ_0004039	gga-miR-29a-5p
gga_circ_0004040	gga-miR-29a-5p
gga_circ_0004041	gga-miR-29a-5p
gga_circ_0004042	gga-miR-29a-5p
gga_circ_0004044	gga-miR-29a-5p
gga_circ_0004045	gga-miR-29a-5p
gga_circ_0004050	gga-miR-29a-5p
gga_circ_0004051	gga-miR-29a-5p
gga_circ_0004052	gga-miR-29a-5p
gga_circ_0004055	gga-miR-29a-5p
gga_circ_0004056	gga-miR-29a-5p
gga_circ_0004057	gga-miR-29a-5p
gga_circ_0004058	gga-miR-29a-5p
gga_circ_0004063	gga-miR-29a-5p
gga_circ_0004071	gga-miR-29a-5p
gga_circ_0004071_junction_seq	gga-miR-29a-5p
gga_circ_0004072	gga-miR-29a-5p
gga_circ_0004073	gga-miR-29a-5p
gga_circ_0004075	gga-miR-29a-5p
gga_circ_0004076	gga-miR-29a-5p
gga_circ_0004077	gga-miR-29a-5p
gga_circ_0004078	gga-miR-29a-5p
gga_circ_0004079	gga-miR-29a-5p
gga_circ_0004082	gga-miR-29a-5p
gga_circ_0004084	gga-miR-29a-5p
gga_circ_0004085	gga-miR-29a-5p
gga_circ_0004086	gga-miR-29a-5p
gga_circ_0004087	gga-miR-29a-5p
gga_circ_0004088	gga-miR-29a-5p
gga_circ_0004089	gga-miR-29a-5p
gga_circ_0004090	gga-miR-29a-5p
gga_circ_0004091	gga-miR-29a-5p
gga_circ_0004096	gga-miR-29a-5p
gga_circ_0004097	gga-miR-29a-5p
gga_circ_0004098	gga-miR-29a-5p
gga_circ_0004100	gga-miR-29a-5p
gga_circ_0004102	gga-miR-29a-5p
gga_circ_0004104	gga-miR-29a-5p
gga_circ_0004107	gga-miR-29a-5p
gga_circ_0004109	gga-miR-29a-5p
gga_circ_0004110	gga-miR-29a-5p
gga_circ_0004112	gga-miR-29a-5p
gga_circ_0004119	gga-miR-29a-5p
gga_circ_0004121	gga-miR-29a-5p
gga_circ_0004124	gga-miR-29a-5p
gga_circ_0004132	gga-miR-29a-5p
gga_circ_0004141	gga-miR-29a-5p
gga_circ_0004142	gga-miR-29a-5p
gga_circ_0004145	gga-miR-29a-5p
gga_circ_0004149	gga-miR-29a-5p
gga_circ_0004152	gga-miR-29a-5p
gga_circ_0004154	gga-miR-29a-5p
gga_circ_0004154_junction_seq	gga-miR-29a-5p
gga_circ_0004156	gga-miR-29a-5p
gga_circ_0004157	gga-miR-29a-5p
gga_circ_0004158	gga-miR-29a-5p
gga_circ_0004159	gga-miR-29a-5p
gga_circ_0004161	gga-miR-29a-5p
gga_circ_0004162	gga-miR-29a-5p
gga_circ_0004174	gga-miR-29a-5p
gga_circ_0004177	gga-miR-29a-5p
gga_circ_0004178	gga-miR-29a-5p
gga_circ_0004179	gga-miR-29a-5p
gga_circ_0004180	gga-miR-29a-5p
gga_circ_0004183	gga-miR-29a-5p
gga_circ_0004186	gga-miR-29a-5p
gga_circ_0004188_junction_seq	gga-miR-29a-5p
gga_circ_0004189	gga-miR-29a-5p
gga_circ_0004190	gga-miR-29a-5p
gga_circ_0004196	gga-miR-29a-5p
gga_circ_0004197	gga-miR-29a-5p
gga_circ_0004198	gga-miR-29a-5p
gga_circ_0004201	gga-miR-29a-5p
gga_circ_0004204	gga-miR-29a-5p
gga_circ_0004205	gga-miR-29a-5p
gga_circ_0004208	gga-miR-29a-5p
gga_circ_0004209	gga-miR-29a-5p
gga_circ_0004215	gga-miR-29a-5p
gga_circ_0004216	gga-miR-29a-5p
gga_circ_0004218	gga-miR-29a-5p
gga_circ_0004222	gga-miR-29a-5p
gga_circ_0004223	gga-miR-29a-5p
gga_circ_0004224	gga-miR-29a-5p
gga_circ_0004225	gga-miR-29a-5p
gga_circ_0004227	gga-miR-29a-5p
gga_circ_0004229	gga-miR-29a-5p
gga_circ_0004231	gga-miR-29a-5p
gga_circ_0004232	gga-miR-29a-5p
gga_circ_0004234	gga-miR-29a-5p
gga_circ_0004237	gga-miR-29a-5p
gga_circ_0004238	gga-miR-29a-5p
gga_circ_0004239	gga-miR-29a-5p
gga_circ_0004240	gga-miR-29a-5p
gga_circ_0004241	gga-miR-29a-5p
gga_circ_0004249	gga-miR-29a-5p
gga_circ_0004250	gga-miR-29a-5p
gga_circ_0004251	gga-miR-29a-5p
gga_circ_0004252	gga-miR-29a-5p
gga_circ_0004253	gga-miR-29a-5p
gga_circ_0004258	gga-miR-29a-5p
gga_circ_0004263	gga-miR-29a-5p
gga_circ_0004266	gga-miR-29a-5p
gga_circ_0004267	gga-miR-29a-5p
gga_circ_0004279	gga-miR-29a-5p
gga_circ_0004281	gga-miR-29a-5p
gga_circ_0004282	gga-miR-29a-5p
gga_circ_0004283	gga-miR-29a-5p
gga_circ_0004284	gga-miR-29a-5p
gga_circ_0004286	gga-miR-29a-5p
gga_circ_0004290	gga-miR-29a-5p
gga_circ_0004292	gga-miR-29a-5p
gga_circ_0004293	gga-miR-29a-5p
gga_circ_0004295	gga-miR-29a-5p
gga_circ_0004297	gga-miR-29a-5p
gga_circ_0004308	gga-miR-29a-5p
gga_circ_0004310	gga-miR-29a-5p
gga_circ_0004312	gga-miR-29a-5p
gga_circ_0004313	gga-miR-29a-5p
gga_circ_0004314	gga-miR-29a-5p
gga_circ_0004317	gga-miR-29a-5p
gga_circ_0004320	gga-miR-29a-5p
gga_circ_0004329	gga-miR-29a-5p
gga_circ_0004330	gga-miR-29a-5p
gga_circ_0004334	gga-miR-29a-5p
gga_circ_0004336	gga-miR-29a-5p
gga_circ_0004337	gga-miR-29a-5p
gga_circ_0004339	gga-miR-29a-5p
gga_circ_0004344	gga-miR-29a-5p
gga_circ_0004345	gga-miR-29a-5p
gga_circ_0004346	gga-miR-29a-5p
gga_circ_0004347	gga-miR-29a-5p
gga_circ_0004350	gga-miR-29a-5p
gga_circ_0004355	gga-miR-29a-5p
gga_circ_0004356	gga-miR-29a-5p
gga_circ_0004360	gga-miR-29a-5p
gga_circ_0004362	gga-miR-29a-5p
gga_circ_0004364	gga-miR-29a-5p
gga_circ_0004365	gga-miR-29a-5p
gga_circ_0004366	gga-miR-29a-5p
gga_circ_0004367	gga-miR-29a-5p
gga_circ_0004368	gga-miR-29a-5p
gga_circ_0004369	gga-miR-29a-5p
gga_circ_0004370	gga-miR-29a-5p
gga_circ_0004372	gga-miR-29a-5p
gga_circ_0004373	gga-miR-29a-5p
gga_circ_0004379	gga-miR-29a-5p
gga_circ_0004380	gga-miR-29a-5p
gga_circ_0004385	gga-miR-29a-5p
gga_circ_0004386	gga-miR-29a-5p
gga_circ_0004387	gga-miR-29a-5p
gga_circ_0004389	gga-miR-29a-5p
gga_circ_0004390	gga-miR-29a-5p
gga_circ_0004391	gga-miR-29a-5p
gga_circ_0004392	gga-miR-29a-5p
gga_circ_0004396	gga-miR-29a-5p
gga_circ_0004397	gga-miR-29a-5p
gga_circ_0004402	gga-miR-29a-5p
gga_circ_0004403	gga-miR-29a-5p
gga_circ_0004406	gga-miR-29a-5p
gga_circ_0004408	gga-miR-29a-5p
gga_circ_0004410	gga-miR-29a-5p
gga_circ_0004411	gga-miR-29a-5p
gga_circ_0004412	gga-miR-29a-5p
gga_circ_0004413	gga-miR-29a-5p
gga_circ_0004420	gga-miR-29a-5p
gga_circ_0004424	gga-miR-29a-5p
gga_circ_0004425	gga-miR-29a-5p
gga_circ_0004426	gga-miR-29a-5p
gga_circ_0004427	gga-miR-29a-5p
gga_circ_0004432	gga-miR-29a-5p
gga_circ_0004433	gga-miR-29a-5p
gga_circ_0004435	gga-miR-29a-5p
gga_circ_0004442	gga-miR-29a-5p
gga_circ_0004445	gga-miR-29a-5p
gga_circ_0004447	gga-miR-29a-5p
gga_circ_0004448	gga-miR-29a-5p
gga_circ_0004449	gga-miR-29a-5p
gga_circ_0004450	gga-miR-29a-5p
gga_circ_0004451	gga-miR-29a-5p
gga_circ_0004452	gga-miR-29a-5p
gga_circ_0004454	gga-miR-29a-5p
gga_circ_0004455	gga-miR-29a-5p
gga_circ_0004458	gga-miR-29a-5p
gga_circ_0004459	gga-miR-29a-5p
gga_circ_0004460	gga-miR-29a-5p
gga_circ_0004462	gga-miR-29a-5p
gga_circ_0004466	gga-miR-29a-5p
gga_circ_0004467	gga-miR-29a-5p
gga_circ_0004477	gga-miR-29a-5p
gga_circ_0004478	gga-miR-29a-5p
gga_circ_0004480	gga-miR-29a-5p
gga_circ_0004483	gga-miR-29a-5p
gga_circ_0004484	gga-miR-29a-5p
gga_circ_0004485	gga-miR-29a-5p
gga_circ_0004493	gga-miR-29a-5p
gga_circ_0004494	gga-miR-29a-5p
gga_circ_0004495	gga-miR-29a-5p
gga_circ_0004496	gga-miR-29a-5p
gga_circ_0004505	gga-miR-29a-5p
gga_circ_0004507	gga-miR-29a-5p
gga_circ_0004508	gga-miR-29a-5p
gga_circ_0004511	gga-miR-29a-5p
gga_circ_0004512	gga-miR-29a-5p
gga_circ_0004513	gga-miR-29a-5p
gga_circ_0004514	gga-miR-29a-5p
gga_circ_0004520	gga-miR-29a-5p
gga_circ_0004524	gga-miR-29a-5p
gga_circ_0004527	gga-miR-29a-5p
gga_circ_0004528	gga-miR-29a-5p
gga_circ_0004534	gga-miR-29a-5p
gga_circ_0004535	gga-miR-29a-5p
gga_circ_0004538	gga-miR-29a-5p
gga_circ_0004540	gga-miR-29a-5p
gga_circ_0004543	gga-miR-29a-5p
gga_circ_0004544	gga-miR-29a-5p
gga_circ_0004548	gga-miR-29a-5p
gga_circ_0004549	gga-miR-29a-5p
gga_circ_0004550	gga-miR-29a-5p
gga_circ_0004553	gga-miR-29a-5p
gga_circ_0004554	gga-miR-29a-5p
gga_circ_0004556	gga-miR-29a-5p
gga_circ_0004557	gga-miR-29a-5p
gga_circ_0004558	gga-miR-29a-5p
gga_circ_0004561	gga-miR-29a-5p
gga_circ_0004562	gga-miR-29a-5p
gga_circ_0004565	gga-miR-29a-5p
gga_circ_0004572	gga-miR-29a-5p
gga_circ_0004573	gga-miR-29a-5p
gga_circ_0004574	gga-miR-29a-5p
gga_circ_0004575	gga-miR-29a-5p
gga_circ_0004576	gga-miR-29a-5p
gga_circ_0004577	gga-miR-29a-5p
gga_circ_0004578	gga-miR-29a-5p
gga_circ_0004580	gga-miR-29a-5p
gga_circ_0004585	gga-miR-29a-5p
gga_circ_0004588	gga-miR-29a-5p
gga_circ_0004590	gga-miR-29a-5p
gga_circ_0004591	gga-miR-29a-5p
gga_circ_0004592	gga-miR-29a-5p
gga_circ_0004593	gga-miR-29a-5p
gga_circ_0004594	gga-miR-29a-5p
gga_circ_0004595	gga-miR-29a-5p
gga_circ_0004596	gga-miR-29a-5p
gga_circ_0004600	gga-miR-29a-5p
gga_circ_0004602	gga-miR-29a-5p
gga_circ_0004603	gga-miR-29a-5p
gga_circ_0004607	gga-miR-29a-5p
gga_circ_0004609	gga-miR-29a-5p
gga_circ_0004626	gga-miR-29a-5p
gga_circ_0004628	gga-miR-29a-5p
gga_circ_0004629	gga-miR-29a-5p
gga_circ_0004630	gga-miR-29a-5p
gga_circ_0004631	gga-miR-29a-5p
gga_circ_0004632	gga-miR-29a-5p
gga_circ_0004636	gga-miR-29a-5p
gga_circ_0004640	gga-miR-29a-5p
gga_circ_0004643	gga-miR-29a-5p
gga_circ_0004644	gga-miR-29a-5p
gga_circ_0004645	gga-miR-29a-5p
gga_circ_0004646	gga-miR-29a-5p
gga_circ_0004647	gga-miR-29a-5p
gga_circ_0004649	gga-miR-29a-5p
gga_circ_0004650	gga-miR-29a-5p
gga_circ_0004651	gga-miR-29a-5p
gga_circ_0004652	gga-miR-29a-5p
gga_circ_0004653	gga-miR-29a-5p
gga_circ_0004654	gga-miR-29a-5p
gga_circ_0004656	gga-miR-29a-5p
gga_circ_0004658	gga-miR-29a-5p
gga_circ_0004659	gga-miR-29a-5p
gga_circ_0004663	gga-miR-29a-5p
gga_circ_0004669	gga-miR-29a-5p
gga_circ_0004670	gga-miR-29a-5p
gga_circ_0004671	gga-miR-29a-5p
gga_circ_0004672	gga-miR-29a-5p
gga_circ_0004675	gga-miR-29a-5p
gga_circ_0004677	gga-miR-29a-5p
gga_circ_0004680	gga-miR-29a-5p
gga_circ_0004681	gga-miR-29a-5p
gga_circ_0004695	gga-miR-29a-5p
gga_circ_0004696	gga-miR-29a-5p
gga_circ_0004699	gga-miR-29a-5p
gga_circ_0004700	gga-miR-29a-5p
gga_circ_0004702	gga-miR-29a-5p
gga_circ_0004704	gga-miR-29a-5p
gga_circ_0004707	gga-miR-29a-5p
gga_circ_0004716	gga-miR-29a-5p
gga_circ_0004716_junction_seq	gga-miR-29a-5p
gga_circ_0004718	gga-miR-29a-5p
gga_circ_0004725	gga-miR-29a-5p
gga_circ_0004726	gga-miR-29a-5p
gga_circ_0004727	gga-miR-29a-5p
gga_circ_0004731	gga-miR-29a-5p
gga_circ_0004732	gga-miR-29a-5p
gga_circ_0004733	gga-miR-29a-5p
gga_circ_0004735	gga-miR-29a-5p
gga_circ_0004737	gga-miR-29a-5p
gga_circ_0004738	gga-miR-29a-5p
gga_circ_0004739	gga-miR-29a-5p
gga_circ_0004741	gga-miR-29a-5p
gga_circ_0004742	gga-miR-29a-5p
gga_circ_0004743	gga-miR-29a-5p
gga_circ_0004745	gga-miR-29a-5p
gga_circ_0004752	gga-miR-29a-5p
gga_circ_0004753	gga-miR-29a-5p
gga_circ_0004756	gga-miR-29a-5p
gga_circ_0004758	gga-miR-29a-5p
gga_circ_0004759	gga-miR-29a-5p
gga_circ_0004761	gga-miR-29a-5p
gga_circ_0004764	gga-miR-29a-5p
gga_circ_0004765	gga-miR-29a-5p
gga_circ_0004768	gga-miR-29a-5p
gga_circ_0004772	gga-miR-29a-5p
gga_circ_0004773	gga-miR-29a-5p
gga_circ_0004774	gga-miR-29a-5p
gga_circ_0004775	gga-miR-29a-5p
gga_circ_0004776	gga-miR-29a-5p
gga_circ_0004777	gga-miR-29a-5p
gga_circ_0004779	gga-miR-29a-5p
gga_circ_0004784	gga-miR-29a-5p
gga_circ_0004793	gga-miR-29a-5p
gga_circ_0004800	gga-miR-29a-5p
gga_circ_0004801	gga-miR-29a-5p
gga_circ_0004802	gga-miR-29a-5p
gga_circ_0004813	gga-miR-29a-5p
gga_circ_0004814	gga-miR-29a-5p
gga_circ_0004815	gga-miR-29a-5p
gga_circ_0004816	gga-miR-29a-5p
gga_circ_0004817	gga-miR-29a-5p
gga_circ_0004818	gga-miR-29a-5p
gga_circ_0004819	gga-miR-29a-5p
gga_circ_0004825	gga-miR-29a-5p
gga_circ_0004826	gga-miR-29a-5p
gga_circ_0004827	gga-miR-29a-5p
gga_circ_0004828	gga-miR-29a-5p
gga_circ_0004829	gga-miR-29a-5p
gga_circ_0004830	gga-miR-29a-5p
gga_circ_0004832	gga-miR-29a-5p
gga_circ_0004833	gga-miR-29a-5p
gga_circ_0004834	gga-miR-29a-5p
gga_circ_0004835	gga-miR-29a-5p
gga_circ_0004837	gga-miR-29a-5p
gga_circ_0004838	gga-miR-29a-5p
gga_circ_0004839	gga-miR-29a-5p
gga_circ_0004843	gga-miR-29a-5p
gga_circ_0004844	gga-miR-29a-5p
gga_circ_0004845	gga-miR-29a-5p
gga_circ_0004846	gga-miR-29a-5p
gga_circ_0004848	gga-miR-29a-5p
gga_circ_0004849	gga-miR-29a-5p
gga_circ_0004851	gga-miR-29a-5p
gga_circ_0004853	gga-miR-29a-5p
gga_circ_0004854	gga-miR-29a-5p
gga_circ_0004855	gga-miR-29a-5p
gga_circ_0004856	gga-miR-29a-5p
gga_circ_0004859	gga-miR-29a-5p
gga_circ_0004860	gga-miR-29a-5p
gga_circ_0004861	gga-miR-29a-5p
gga_circ_0004868	gga-miR-29a-5p
gga_circ_0004872	gga-miR-29a-5p
gga_circ_0004877	gga-miR-29a-5p
gga_circ_0004878	gga-miR-29a-5p
gga_circ_0004880	gga-miR-29a-5p
gga_circ_0004881	gga-miR-29a-5p
gga_circ_0004882	gga-miR-29a-5p
gga_circ_0004890	gga-miR-29a-5p
gga_circ_0004894	gga-miR-29a-5p
gga_circ_0004895	gga-miR-29a-5p
gga_circ_0004896	gga-miR-29a-5p
gga_circ_0004904	gga-miR-29a-5p
gga_circ_0004910	gga-miR-29a-5p
gga_circ_0004911	gga-miR-29a-5p
gga_circ_0004913	gga-miR-29a-5p
gga_circ_0004914	gga-miR-29a-5p
gga_circ_0004914_junction_seq	gga-miR-29a-5p
gga_circ_0004916	gga-miR-29a-5p
gga_circ_0004917	gga-miR-29a-5p
gga_circ_0004918	gga-miR-29a-5p
gga_circ_0004919	gga-miR-29a-5p
gga_circ_0004924	gga-miR-29a-5p
gga_circ_0004927	gga-miR-29a-5p
gga_circ_0004930	gga-miR-29a-5p
gga_circ_0004930_junction_seq	gga-miR-29a-5p
gga_circ_0004932	gga-miR-29a-5p
gga_circ_0004933	gga-miR-29a-5p
gga_circ_0004934	gga-miR-29a-5p
gga_circ_0004937	gga-miR-29a-5p
gga_circ_0004938	gga-miR-29a-5p
gga_circ_0004939	gga-miR-29a-5p
gga_circ_0004944	gga-miR-29a-5p
gga_circ_0004946	gga-miR-29a-5p
gga_circ_0004951	gga-miR-29a-5p
gga_circ_0004955	gga-miR-29a-5p
gga_circ_0004956	gga-miR-29a-5p
gga_circ_0004957	gga-miR-29a-5p
gga_circ_0004961	gga-miR-29a-5p
gga_circ_0004962	gga-miR-29a-5p
gga_circ_0004974	gga-miR-29a-5p
gga_circ_0004976	gga-miR-29a-5p
gga_circ_0004977	gga-miR-29a-5p
gga_circ_0004978	gga-miR-29a-5p
gga_circ_0004983	gga-miR-29a-5p
gga_circ_0004984	gga-miR-29a-5p
gga_circ_0004987	gga-miR-29a-5p
gga_circ_0004996	gga-miR-29a-5p
gga_circ_0004998	gga-miR-29a-5p
gga_circ_0004999	gga-miR-29a-5p
gga_circ_0005001	gga-miR-29a-5p
gga_circ_0005002	gga-miR-29a-5p
gga_circ_0005004	gga-miR-29a-5p
gga_circ_0005005	gga-miR-29a-5p
gga_circ_0005006	gga-miR-29a-5p
gga_circ_0005007	gga-miR-29a-5p
gga_circ_0005008	gga-miR-29a-5p
gga_circ_0005009	gga-miR-29a-5p
gga_circ_0005011	gga-miR-29a-5p
gga_circ_0005013	gga-miR-29a-5p
gga_circ_0005013_junction_seq	gga-miR-29a-5p
gga_circ_0005014	gga-miR-29a-5p
gga_circ_0005015	gga-miR-29a-5p
gga_circ_0005016	gga-miR-29a-5p
gga_circ_0005017	gga-miR-29a-5p
gga_circ_0005018	gga-miR-29a-5p
gga_circ_0005020	gga-miR-29a-5p
gga_circ_0005021	gga-miR-29a-5p
gga_circ_0005022	gga-miR-29a-5p
gga_circ_0005023	gga-miR-29a-5p
gga_circ_0005036	gga-miR-29a-5p
gga_circ_0005037	gga-miR-29a-5p
gga_circ_0005039	gga-miR-29a-5p
gga_circ_0005046	gga-miR-29a-5p
gga_circ_0005053	gga-miR-29a-5p
gga_circ_0005054	gga-miR-29a-5p
gga_circ_0005063	gga-miR-29a-5p
gga_circ_0005064	gga-miR-29a-5p
gga_circ_0005065	gga-miR-29a-5p
gga_circ_0005080	gga-miR-29a-5p
gga_circ_0005081	gga-miR-29a-5p
gga_circ_0005085	gga-miR-29a-5p
gga_circ_0005087	gga-miR-29a-5p
gga_circ_0005088	gga-miR-29a-5p
gga_circ_0005093	gga-miR-29a-5p
gga_circ_0005095	gga-miR-29a-5p
gga_circ_0005096	gga-miR-29a-5p
gga_circ_0005098	gga-miR-29a-5p
gga_circ_0005099	gga-miR-29a-5p
gga_circ_0005108	gga-miR-29a-5p
gga_circ_0005109	gga-miR-29a-5p
gga_circ_0005110	gga-miR-29a-5p
gga_circ_0005113	gga-miR-29a-5p
gga_circ_0005114	gga-miR-29a-5p
gga_circ_0005119	gga-miR-29a-5p
gga_circ_0005120	gga-miR-29a-5p
gga_circ_0005121	gga-miR-29a-5p
gga_circ_0005122	gga-miR-29a-5p
gga_circ_0005124	gga-miR-29a-5p
gga_circ_0005128	gga-miR-29a-5p
gga_circ_0005129	gga-miR-29a-5p
gga_circ_0005131	gga-miR-29a-5p
gga_circ_0005134	gga-miR-29a-5p
gga_circ_0005136	gga-miR-29a-5p
gga_circ_0005137	gga-miR-29a-5p
gga_circ_0005137_junction_seq	gga-miR-29a-5p
gga_circ_0005140	gga-miR-29a-5p
gga_circ_0005144	gga-miR-29a-5p
gga_circ_0005146	gga-miR-29a-5p
gga_circ_0005153	gga-miR-29a-5p
gga_circ_0005158	gga-miR-29a-5p
gga_circ_0005159	gga-miR-29a-5p
[truncated: 1,046,576+ more rows]

## Sheet: circRNA_miRNA binding site 2
circRNA_Gene_ID	miRNA_Gene_ID
gga_circ_0003915	gga-miR-1661
gga_circ_0003919	gga-miR-1661
gga_circ_0003920	gga-miR-1661
gga_circ_0003921	gga-miR-1661
gga_circ_0003922	gga-miR-1661
gga_circ_0003923	gga-miR-1661
gga_circ_0003924	gga-miR-1661
gga_circ_0003927	gga-miR-1661
gga_circ_0003930	gga-miR-1661
gga_circ_0003931	gga-miR-1661
gga_circ_0003933	gga-miR-1661
gga_circ_0003935	gga-miR-1661
gga_circ_0003936	gga-miR-1661
gga_circ_0003937	gga-miR-1661
gga_circ_0003939	gga-miR-1661
gga_circ_0003942	gga-miR-1661
gga_circ_0003943	gga-miR-1661
gga_circ_0003944	gga-miR-1661
gga_circ_0003946	gga-miR-1661
gga_circ_0003948	gga-miR-1661
gga_circ_0003949	gga-miR-1661
gga_circ_0003950	gga-miR-1661
gga_circ_0003952	gga-miR-1661
gga_circ_0003953	gga-miR-1661
gga_circ_0003955	gga-miR-1661
gga_circ_0003956	gga-miR-1661
gga_circ_0003958	gga-miR-1661
gga_circ_0003961	gga-miR-1661
gga_circ_0003963	gga-miR-1661
gga_circ_0003966	gga-miR-1661
gga_circ_0003977	gga-miR-1661
gga_circ_0003982	gga-miR-1661
gga_circ_0003983	gga-miR-1661
gga_circ_0003984	gga-miR-1661
gga_circ_0003985	gga-miR-1661
gga_circ_0003986	gga-miR-1661
gga_circ_0003987	gga-miR-1661
gga_circ_0003988	gga-miR-1661
gga_circ_0003989	gga-miR-1661
gga_circ_0003991	gga-miR-1661
gga_circ_0003994	gga-miR-1661
gga_circ_0003998	gga-miR-1661
gga_circ_0003999	gga-miR-1661
gga_circ_0004001	gga-miR-1661
gga_circ_0004009	gga-miR-1661
gga_circ_0004011	gga-miR-1661
gga_circ_0004013	gga-miR-1661
gga_circ_0004014	gga-miR-1661
gga_circ_0004015	gga-miR-1661
gga_circ_0004016	gga-miR-1661
gga_circ_0004017	gga-miR-1661
gga_circ_0004019	gga-miR-1661
gga_circ_0004020	gga-miR-1661
gga_circ_0004023	gga-miR-1661
gga_circ_0004030	gga-miR-1661
gga_circ_0004031	gga-miR-1661
gga_circ_0004033	gga-miR-1661
gga_circ_0004034	gga-miR-1661
gga_circ_0004035	gga-miR-1661
gga_circ_0004039	gga-miR-1661
gga_circ_0004041	gga-miR-1661
gga_circ_0004044	gga-miR-1661
gga_circ_0004045	gga-miR-1661
gga_circ_0004052	gga-miR-1661
gga_circ_0004054	gga-miR-1661
gga_circ_0004055	gga-miR-1661
gga_circ_0004056	gga-miR-1661
gga_circ_0004057	gga-miR-1661
gga_circ_0004058	gga-miR-1661
gga_circ_0004061	gga-miR-1661
gga_circ_0004062	gga-miR-1661
gga_circ_0004063	gga-miR-1661
gga_circ_0004066	gga-miR-1661
gga_circ_0004070	gga-miR-1661
gga_circ_0004071	gga-miR-1661
gga_circ_0004072	gga-miR-1661
gga_circ_0004073	gga-miR-1661
gga_circ_0004075	gga-miR-1661
gga_circ_0004076	gga-miR-1661
gga_circ_0004077	gga-miR-1661
gga_circ_0004078	gga-miR-1661
gga_circ_0004079	gga-miR-1661
gga_circ_0004080	gga-miR-1661
gga_circ_0004081	gga-miR-1661
gga_circ_0004082	gga-miR-1661
gga_circ_0004084	gga-miR-1661
gga_circ_0004086	gga-miR-1661
gga_circ_0004087	gga-miR-1661
gga_circ_0004089	gga-miR-1661
gga_circ_0004090	gga-miR-1661
gga_circ_0004091	gga-miR-1661
gga_circ_0004095	gga-miR-1661
gga_circ_0004096	gga-miR-1661
gga_circ_0004097	gga-miR-1661
gga_circ_0004101	gga-miR-1661
gga_circ_0004103	gga-miR-1661
gga_circ_0004104	gga-miR-1661
gga_circ_0004107	gga-miR-1661
gga_circ_0004109	gga-miR-1661
gga_circ_0004112	gga-miR-1661
gga_circ_0004114	gga-miR-1661
gga_circ_0004115	gga-miR-1661
gga_circ_0004117	gga-miR-1661
gga_circ_0004118	gga-miR-1661
gga_circ_0004121	gga-miR-1661
gga_circ_0004123	gga-miR-1661
gga_circ_0004124	gga-miR-1661
gga_circ_0004125	gga-miR-1661
gga_circ_0004128	gga-miR-1661
gga_circ_0004130	gga-miR-1661
gga_circ_0004132	gga-miR-1661
gga_circ_0004136	gga-miR-1661
gga_circ_0004138	gga-miR-1661
gga_circ_0004141	gga-miR-1661
gga_circ_0004142	gga-miR-1661
gga_circ_0004145	gga-miR-1661
gga_circ_0004149	gga-miR-1661
gga_circ_0004152	gga-miR-1661
gga_circ_0004153	gga-miR-1661
gga_circ_0004154	gga-miR-1661
gga_circ_0004158	gga-miR-1661
gga_circ_0004159	gga-miR-1661
gga_circ_0004160	gga-miR-1661
gga_circ_0004161	gga-miR-1661
gga_circ_0004162	gga-miR-1661
gga_circ_0004164	gga-miR-1661
gga_circ_0004165	gga-miR-1661
gga_circ_0004174	gga-miR-1661
gga_circ_0004177	gga-miR-1661
gga_circ_0004178	gga-miR-1661
gga_circ_0004179	gga-miR-1661
gga_circ_0004180	gga-miR-1661
gga_circ_0004181	gga-miR-1661
gga_circ_0004182	gga-miR-1661
gga_circ_0004183	gga-miR-1661
gga_circ_0004184	gga-miR-1661
gga_circ_0004189	gga-miR-1661
gga_circ_0004193	gga-miR-1661
gga_circ_0004198	gga-miR-1661
gga_circ_0004201	gga-miR-1661
gga_circ_0004204	gga-miR-1661
gga_circ_0004205	gga-miR-1661
gga_circ_0004208	gga-miR-1661
gga_circ_0004209	gga-miR-1661
gga_circ_0004213	gga-miR-1661
gga_circ_0004214	gga-miR-1661
gga_circ_0004217	gga-miR-1661
gga_circ_0004218	gga-miR-1661
gga_circ_0004222	gga-miR-1661
gga_circ_0004225	gga-miR-1661
gga_circ_0004226	gga-miR-1661
gga_circ_0004227	gga-miR-1661
gga_circ_0004228	gga-miR-1661
gga_circ_0004229	gga-miR-1661
gga_circ_0004231	gga-miR-1661
gga_circ_0004232	gga-miR-1661
gga_circ_0004233	gga-miR-1661
gga_circ_0004240	gga-miR-1661
gga_circ_0004241	gga-miR-1661
gga_circ_0004248	gga-miR-1661
gga_circ_0004249	gga-miR-1661
gga_circ_0004250	gga-miR-1661
gga_circ_0004251	gga-miR-1661
gga_circ_0004252	gga-miR-1661
gga_circ_0004253	gga-miR-1661
gga_circ_0004254	gga-miR-1661
gga_circ_0004255	gga-miR-1661
gga_circ_0004256	gga-miR-1661
gga_circ_0004263	gga-miR-1661
gga_circ_0004265	gga-miR-1661
gga_circ_0004266	gga-miR-1661
gga_circ_0004267	gga-miR-1661
gga_circ_0004269	gga-miR-1661
gga_circ_0004270	gga-miR-1661
gga_circ_0004278	gga-miR-1661
gga_circ_0004281	gga-miR-1661
gga_circ_0004285	gga-miR-1661
gga_circ_0004286	gga-miR-1661
gga_circ_0004288	gga-miR-1661
gga_circ_0004291	gga-miR-1661
gga_circ_0004295	gga-miR-1661
gga_circ_0004297	gga-miR-1661
gga_circ_0004299	gga-miR-1661
gga_circ_0004300	gga-miR-1661
gga_circ_0004301	gga-miR-1661
gga_circ_0004303	gga-miR-1661
gga_circ_0004307	gga-miR-1661
gga_circ_0004308	gga-miR-1661
gga_circ_0004310	gga-miR-1661
gga_circ_0004314	gga-miR-1661
gga_circ_0004317	gga-miR-1661
gga_circ_0004325	gga-miR-1661
gga_circ_0004336	gga-miR-1661
gga_circ_0004337	gga-miR-1661
gga_circ_0004339	gga-miR-1661
gga_circ_0004340	gga-miR-1661
gga_circ_0004341	gga-miR-1661
gga_circ_0004342	gga-miR-1661
gga_circ_0004344	gga-miR-1661
gga_circ_0004345	gga-miR-1661
gga_circ_0004346	gga-miR-1661
gga_circ_0004347	gga-miR-1661
gga_circ_0004351	gga-miR-1661
gga_circ_0004352	gga-miR-1661
gga_circ_0004354	gga-miR-1661
gga_circ_0004355	gga-miR-1661
gga_circ_0004356	gga-miR-1661
gga_circ_0004360	gga-miR-1661
gga_circ_0004365	gga-miR-1661
gga_circ_0004366	gga-miR-1661
gga_circ_0004367	gga-miR-1661
gga_circ_0004368	gga-miR-1661
gga_circ_0004371	gga-miR-1661
gga_circ_0004373	gga-miR-1661
gga_circ_0004374	gga-miR-1661
gga_circ_0004375	gga-miR-1661
gga_circ_0004379	gga-miR-1661
gga_circ_0004385	gga-miR-1661
gga_circ_0004386	gga-miR-1661
gga_circ_0004389	gga-miR-1661
gga_circ_0004394	gga-miR-1661
gga_circ_0004395	gga-miR-1661
gga_circ_0004396	gga-miR-1661
gga_circ_0004402	gga-miR-1661
gga_circ_0004403	gga-miR-1661
gga_circ_0004404	gga-miR-1661
gga_circ_0004407	gga-miR-1661
gga_circ_0004408	gga-miR-1661
gga_circ_0004411	gga-miR-1661
gga_circ_0004413	gga-miR-1661
gga_circ_0004414	gga-miR-1661
gga_circ_0004415	gga-miR-1661
gga_circ_0004420	gga-miR-1661
gga_circ_0004422	gga-miR-1661
gga_circ_0004423	gga-miR-1661
gga_circ_0004426	gga-miR-1661
gga_circ_0004427	gga-miR-1661
gga_circ_0004428	gga-miR-1661
gga_circ_0004434	gga-miR-1661
gga_circ_0004435	gga-miR-1661
gga_circ_0004437	gga-miR-1661
gga_circ_0004441	gga-miR-1661
gga_circ_0004445	gga-miR-1661
gga_circ_0004452	gga-miR-1661
gga_circ_0004454	gga-miR-1661
gga_circ_0004455	gga-miR-1661
gga_circ_0004457	gga-miR-1661
gga_circ_0004458	gga-miR-1661
gga_circ_0004459	gga-miR-1661
gga_circ_0004460	gga-miR-1661
gga_circ_0004466	gga-miR-1661
gga_circ_0004477	gga-miR-1661
gga_circ_0004480	gga-miR-1661
gga_circ_0004483	gga-miR-1661
gga_circ_0004484	gga-miR-1661
gga_circ_0004492	gga-miR-1661
gga_circ_0004493	gga-miR-1661
gga_circ_0004494	gga-miR-1661
gga_circ_0004495	gga-miR-1661
gga_circ_0004496	gga-miR-1661
gga_circ_0004499	gga-miR-1661
gga_circ_0004505	gga-miR-1661
gga_circ_0004507	gga-miR-1661
gga_circ_0004508	gga-miR-1661
gga_circ_0004512	gga-miR-1661
gga_circ_0004513	gga-miR-1661
gga_circ_0004514	gga-miR-1661
gga_circ_0004518	gga-miR-1661
gga_circ_0004519	gga-miR-1661
gga_circ_0004520	gga-miR-1661
gga_circ_0004522	gga-miR-1661
gga_circ_0004524	gga-miR-1661
gga_circ_0004525	gga-miR-1661
gga_circ_0004527	gga-miR-1661
gga_circ_0004528	gga-miR-1661
gga_circ_0004533	gga-miR-1661
gga_circ_0004534	gga-miR-1661
gga_circ_0004536	gga-miR-1661
gga_circ_0004537	gga-miR-1661
gga_circ_0004538	gga-miR-1661
gga_circ_0004539	gga-miR-1661
gga_circ_0004540	gga-miR-1661
gga_circ_0004541	gga-miR-1661
gga_circ_0004542	gga-miR-1661
gga_circ_0004543	gga-miR-1661
gga_circ_0004545	gga-miR-1661
gga_circ_0004547	gga-miR-1661
gga_circ_0004548	gga-miR-1661
gga_circ_0004549	gga-miR-1661
gga_circ_0004550	gga-miR-1661
gga_circ_0004551	gga-miR-1661
gga_circ_0004556	gga-miR-1661
gga_circ_0004557	gga-miR-1661
gga_circ_0004558	gga-miR-1661
gga_circ_0004559	gga-miR-1661
gga_circ_0004560	gga-miR-1661
gga_circ_0004561	gga-miR-1661
gga_circ_0004565	gga-miR-1661
gga_circ_0004568	gga-miR-1661
gga_circ_0004572	gga-miR-1661
gga_circ_0004573	gga-miR-1661
gga_circ_0004574	gga-miR-1661
gga_circ_0004575	gga-miR-1661
gga_circ_0004578	gga-miR-1661
gga_circ_0004580	gga-miR-1661
gga_circ_0004581	gga-miR-1661
gga_circ_0004582	gga-miR-1661
gga_circ_0004584	gga-miR-1661
gga_circ_0004585	gga-miR-1661
gga_circ_0004588	gga-miR-1661
gga_circ_0004590	gga-miR-1661
gga_circ_0004591	gga-miR-1661
gga_circ_0004596	gga-miR-1661
gga_circ_0004599	gga-miR-1661
gga_circ_0004600	gga-miR-1661
gga_circ_0004603	gga-miR-1661
gga_circ_0004606	gga-miR-1661
gga_circ_0004607	gga-miR-1661
gga_circ_0004609	gga-miR-1661
gga_circ_0004623	gga-miR-1661
gga_circ_0004628	gga-miR-1661
gga_circ_0004629	gga-miR-1661
gga_circ_0004630	gga-miR-1661
gga_circ_0004631	gga-miR-1661
gga_circ_0004632	gga-miR-1661
gga_circ_0004634	gga-miR-1661
gga_circ_0004636	gga-miR-1661
gga_circ_0004639	gga-miR-1661
gga_circ_0004642	gga-miR-1661
gga_circ_0004643	gga-miR-1661
gga_circ_0004644	gga-miR-1661
gga_circ_0004645	gga-miR-1661
gga_circ_0004646	gga-miR-1661
gga_circ_0004647	gga-miR-1661
gga_circ_0004650	gga-miR-1661
gga_circ_0004651	gga-miR-1661
gga_circ_0004654	gga-miR-1661
gga_circ_0004656	gga-miR-1661
gga_circ_0004657	gga-miR-1661
gga_circ_0004659	gga-miR-1661
gga_circ_0004661	gga-miR-1661
gga_circ_0004662	gga-miR-1661
gga_circ_0004663	gga-miR-1661
gga_circ_0004664	gga-miR-1661
gga_circ_0004664_junction_seq	gga-miR-1661
gga_circ_0004666	gga-miR-1661
gga_circ_0004667	gga-miR-1661
gga_circ_0004670	gga-miR-1661
gga_circ_0004671	gga-miR-1661
gga_circ_0004672	gga-miR-1661
gga_circ_0004673	gga-miR-1661
gga_circ_0004674	gga-miR-1661
gga_circ_0004675	gga-miR-1661
gga_circ_0004676	gga-miR-1661
gga_circ_0004677	gga-miR-1661
gga_circ_0004678	gga-miR-1661
gga_circ_0004679	gga-miR-1661
gga_circ_0004680	gga-miR-1661
gga_circ_0004681	gga-miR-1661
gga_circ_0004684	gga-miR-1661
gga_circ_0004685	gga-miR-1661
gga_circ_0004686	gga-miR-1661
gga_circ_0004688	gga-miR-1661
gga_circ_0004689	gga-miR-1661
gga_circ_0004692	gga-miR-1661
gga_circ_0004693	gga-miR-1661
gga_circ_0004702	gga-miR-1661
gga_circ_0004704	gga-miR-1661
gga_circ_0004705	gga-miR-1661
gga_circ_0004706	gga-miR-1661
gga_circ_0004707	gga-miR-1661
gga_circ_0004709	gga-miR-1661
gga_circ_0004711	gga-miR-1661
gga_circ_0004714	gga-miR-1661
gga_circ_0004718	gga-miR-1661
gga_circ_0004719	gga-miR-1661
gga_circ_0004720	gga-miR-1661
gga_circ_0004721	gga-miR-1661
gga_circ_0004723	gga-miR-1661
gga_circ_0004725	gga-miR-1661
gga_circ_0004726	gga-miR-1661
gga_circ_0004727	gga-miR-1661
gga_circ_0004729	gga-miR-1661
gga_circ_0004730	gga-miR-1661
gga_circ_0004732	gga-miR-1661
gga_circ_0004735	gga-miR-1661
gga_circ_0004736	gga-miR-1661
gga_circ_0004737	gga-miR-1661
gga_circ_0004742	gga-miR-1661
gga_circ_0004743	gga-miR-1661
gga_circ_0004744	gga-miR-1661
gga_circ_0004745	gga-miR-1661
gga_circ_0004746	gga-miR-1661
gga_circ_0004747	gga-miR-1661
gga_circ_0004750	gga-miR-1661
gga_circ_0004753	gga-miR-1661
gga_circ_0004756	gga-miR-1661
gga_circ_0004759	gga-miR-1661
gga_circ_0004761	gga-miR-1661
gga_circ_0004762	gga-miR-1661
gga_circ_0004764	gga-miR-1661
gga_circ_0004765	gga-miR-1661
gga_circ_0004766	gga-miR-1661
gga_circ_0004768	gga-miR-1661
gga_circ_0004772	gga-miR-1661
gga_circ_0004773	gga-miR-1661
gga_circ_0004774	gga-miR-1661
gga_circ_0004775	gga-miR-1661
gga_circ_0004776	gga-miR-1661
gga_circ_0004777	gga-miR-1661
gga_circ_0004784	gga-miR-1661
gga_circ_0004791	gga-miR-1661
gga_circ_0004793	gga-miR-1661
gga_circ_0004800	gga-miR-1661
gga_circ_0004801	gga-miR-1661
gga_circ_0004802	gga-miR-1661
gga_circ_0004803	gga-miR-1661
gga_circ_0004804	gga-miR-1661
gga_circ_0004805	gga-miR-1661
gga_circ_0004810	gga-miR-1661
gga_circ_0004811	gga-miR-1661
gga_circ_0004813	gga-miR-1661
gga_circ_0004814	gga-miR-1661
gga_circ_0004815	gga-miR-1661
gga_circ_0004816	gga-miR-1661
gga_circ_0004823	gga-miR-1661
gga_circ_0004827	gga-miR-1661
gga_circ_0004828	gga-miR-1661
gga_circ_0004829	gga-miR-1661
gga_circ_0004830	gga-miR-1661
gga_circ_0004832	gga-miR-1661
gga_circ_0004833	gga-miR-1661
gga_circ_0004835	gga-miR-1661
gga_circ_0004837	gga-miR-1661
gga_circ_0004838	gga-miR-1661
gga_circ_0004839	gga-miR-1661
gga_circ_0004840	gga-miR-1661
gga_circ_0004843	gga-miR-1661
gga_circ_0004844	gga-miR-1661
gga_circ_0004849	gga-miR-1661
gga_circ_0004850	gga-miR-1661
gga_circ_0004854	gga-miR-1661
gga_circ_0004857	gga-miR-1661
gga_circ_0004858	gga-miR-1661
gga_circ_0004860	gga-miR-1661
gga_circ_0004861	gga-miR-1661
gga_circ_0004862	gga-miR-1661
gga_circ_0004863	gga-miR-1661
gga_circ_0004864	gga-miR-1661
gga_circ_0004867	gga-miR-1661
gga_circ_0004868	gga-miR-1661
gga_circ_0004869	gga-miR-1661
gga_circ_0004871	gga-miR-1661
gga_circ_0004875	gga-miR-1661
gga_circ_0004876	gga-miR-1661
gga_circ_0004878	gga-miR-1661
gga_circ_0004878_junction_seq	gga-miR-1661
gga_circ_0004879	gga-miR-1661
gga_circ_0004881	gga-miR-1661
gga_circ_0004886	gga-miR-1661
gga_circ_0004889	gga-miR-1661
gga_circ_0004892	gga-miR-1661
gga_circ_0004893	gga-miR-1661
gga_circ_0004894	gga-miR-1661
gga_circ_0004897	gga-miR-1661
gga_circ_0004905	gga-miR-1661
gga_circ_0004907	gga-miR-1661
gga_circ_0004908	gga-miR-1661
gga_circ_0004909	gga-miR-1661
gga_circ_0004912	gga-miR-1661
gga_circ_0004914	gga-miR-1661
gga_circ_0004916	gga-miR-1661
gga_circ_0004917	gga-miR-1661
gga_circ_0004918	gga-miR-1661
gga_circ_0004919	gga-miR-1661
gga_circ_0004920	gga-miR-1661
gga_circ_0004921	gga-miR-1661
gga_circ_0004923	gga-miR-1661
gga_circ_0004928	gga-miR-1661
gga_circ_0004931	gga-miR-1661
gga_circ_0004932	gga-miR-1661
gga_circ_0004934	gga-miR-1661
gga_circ_0004939	gga-miR-1661
gga_circ_0004943	gga-miR-1661
gga_circ_0004944	gga-miR-1661
gga_circ_0004947	gga-miR-1661
gga_circ_0004951	gga-miR-1661
gga_circ_0004952	gga-miR-1661
gga_circ_0004954	gga-miR-1661
gga_circ_0004955	gga-miR-1661
gga_circ_0004960	gga-miR-1661
gga_circ_0004973	gga-miR-1661
gga_circ_0004974	gga-miR-1661
gga_circ_0004976	gga-miR-1661
gga_circ_0004977	gga-miR-1661
gga_circ_0004978	gga-miR-1661
gga_circ_0004979	gga-miR-1661
gga_circ_0004980	gga-miR-1661
gga_circ_0004982	gga-miR-1661
gga_circ_0004984	gga-miR-1661
gga_circ_0004987	gga-miR-1661
gga_circ_0004989	gga-miR-1661
gga_circ_0004996	gga-miR-1661
gga_circ_0004998	gga-miR-1661
gga_circ_0004999	gga-miR-1661
gga_circ_0005004	gga-miR-1661
gga_circ_0005006	gga-miR-1661
gga_circ_0005007	gga-miR-1661
gga_circ_0005008	gga-miR-1661
gga_circ_0005009	gga-miR-1661
gga_circ_0005010	gga-miR-1661
gga_circ_0005010_junction_seq	gga-miR-1661
gga_circ_0005011	gga-miR-1661
gga_circ_0005013	gga-miR-1661
gga_circ_0005022	gga-miR-1661
gga_circ_0005028	gga-miR-1661
gga_circ_0005035	gga-miR-1661
gga_circ_0005038	gga-miR-1661
gga_circ_0005039	gga-miR-1661
gga_circ_0005040	gga-miR-1661
gga_circ_0005041	gga-miR-1661
gga_circ_0005042	gga-miR-1661
gga_circ_0005043	gga-miR-1661
gga_circ_0005046	gga-miR-1661
gga_circ_0005047	gga-miR-1661
gga_circ_0005049	gga-miR-1661
gga_circ_0005050	gga-miR-1661
gga_circ_0005054	gga-miR-1661
gga_circ_0005055	gga-miR-1661
gga_circ_0005056	gga-miR-1661
gga_circ_0005057	gga-miR-1661
gga_circ_0005058	gga-miR-1661
gga_circ_0005060	gga-miR-1661
gga_circ_0005064	gga-miR-1661
gga_circ_0005065	gga-miR-1661
gga_circ_0005074	gga-miR-1661
gga_circ_0005077	gga-miR-1661
gga_circ_0005081	gga-miR-1661
gga_circ_0005085	gga-miR-1661
gga_circ_0005086	gga-miR-1661
gga_circ_0005087	gga-miR-1661
gga_circ_0005089	gga-miR-1661
gga_circ_0005090	gga-miR-1661
gga_circ_0005093	gga-miR-1661
gga_circ_0005098	gga-miR-1661
gga_circ_0005099	gga-miR-1661
gga_circ_0005105	gga-miR-1661
gga_circ_0005106	gga-miR-1661
gga_circ_0005108	gga-miR-1661
gga_circ_0005116	gga-miR-1661
gga_circ_0005117	gga-miR-1661
gga_circ_0005119	gga-miR-1661
gga_circ_0005120	gga-miR-1661
gga_circ_0005124	gga-miR-1661
gga_circ_0005129	gga-miR-1661
gga_circ_0005133	gga-miR-1661
gga_circ_0005134	gga-miR-1661
gga_circ_0005140	gga-miR-1661
gga_circ_0005143	gga-miR-1661
gga_circ_0005145	gga-miR-1661
gga_circ_0005146	gga-miR-1661
gga_circ_0005151	gga-miR-1661
gga_circ_0005153	gga-miR-1661
gga_circ_0005155	gga-miR-1661
gga_circ_0005158	gga-miR-1661
gga_circ_0005162	gga-miR-1661
gga_circ_0005164	gga-miR-1661
gga_circ_0005166	gga-miR-1661
gga_circ_0005168	gga-miR-1661
gga_circ_0005169	gga-miR-1661
gga_circ_0005170	gga-miR-1661
gga_circ_0005171	gga-miR-1661
gga_circ_0005182	gga-miR-1661
gga_circ_0005185	gga-miR-1661
gga_circ_0005186	gga-miR-1661
gga_circ_0005188	gga-miR-1661
gga_circ_0005188_junction_seq	gga-miR-1661
gga_circ_0005189	gga-miR-1661
gga_circ_0005191	gga-miR-1661
gga_circ_0005192	gga-miR-1661
gga_circ_0005193	gga-miR-1661
gga_circ_0005194	gga-miR-1661
gga_circ_0005195	gga-miR-1661
gga_circ_0005197	gga-miR-1661
gga_circ_0005202	gga-miR-1661
gga_circ_0005204	gga-miR-1661
gga_circ_0005208	gga-miR-1661
gga_circ_0005210	gga-miR-1661
gga_circ_0005214	gga-miR-1661
gga_circ_0005215	gga-miR-1661
gga_circ_0005216	gga-miR-1661
gga_circ_0005218	gga-miR-1661
gga_circ_0005219	gga-miR-1661
gga_circ_0005221	gga-miR-1661
gga_circ_0005222	gga-miR-1661
gga_circ_0005223	gga-miR-1661
gga_circ_0005226	gga-miR-1661
gga_circ_0005229	gga-miR-1661
gga_circ_0005233	gga-miR-1661
gga_circ_0005234	gga-miR-1661
gga_circ_0005235	gga-miR-1661
gga_circ_0005236	gga-miR-1661
gga_circ_0005237	gga-miR-1661
gga_circ_0005238	gga-miR-1661
gga_circ_0005241	gga-miR-1661
gga_circ_0005250	gga-miR-1661
gga_circ_0005251	gga-miR-1661
gga_circ_0005252	gga-miR-1661
gga_circ_0005253	gga-miR-1661
gga_circ_0005258	gga-miR-1661
gga_circ_0005259	gga-miR-1661
gga_circ_0005263	gga-miR-1661
gga_circ_0005265	gga-miR-1661
gga_circ_0005266	gga-miR-1661
gga_circ_0005267	gga-miR-1661
gga_circ_0005268	gga-miR-1661
gga_circ_0005273	gga-miR-1661
gga_circ_0005276	gga-miR-1661
gga_circ_0005277	gga-miR-1661
gga_circ_0005278	gga-miR-1661
gga_circ_0005280	gga-miR-1661
gga_circ_0005282	gga-miR-1661
gga_circ_0005285	gga-miR-1661
gga_circ_0005286	gga-miR-1661
gga_circ_0005287	gga-miR-1661
gga_circ_0005288	gga-miR-1661
gga_circ_0005291	gga-miR-1661
gga_circ_0005292	gga-miR-1661
gga_circ_0005294	gga-miR-1661
gga_circ_0005300	gga-miR-1661
gga_circ_0005303	gga-miR-1661
gga_circ_0005304	gga-miR-1661
gga_circ_0005305	gga-miR-1661
gga_circ_0005306	gga-miR-1661
gga_circ_0005307	gga-miR-1661
gga_circ_0005308	gga-miR-1661
gga_circ_0005309	gga-miR-1661
gga_circ_0005311	gga-miR-1661
gga_circ_0005313	gga-miR-1661
gga_circ_0005314	gga-miR-1661
gga_circ_0005319	gga-miR-1661
gga_circ_0005320	gga-miR-1661
gga_circ_0005321	gga-miR-1661
gga_circ_0005326	gga-miR-1661
gga_circ_0005327	gga-miR-1661
gga_circ_0005328	gga-miR-1661
gga_circ_0005331	gga-miR-1661
gga_circ_0005332	gga-miR-1661
gga_circ_0005333	gga-miR-1661
gga_circ_0005334	gga-miR-1661
gga_circ_0005337	gga-miR-1661
gga_circ_0005338	gga-miR-1661
gga_circ_0005340	gga-miR-1661
gga_circ_0005341	gga-miR-1661
gga_circ_0005343	gga-miR-1661
gga_circ_0005344	gga-miR-1661
gga_circ_0005348	gga-miR-1661
gga_circ_0005349	gga-miR-1661
gga_circ_0005351	gga-miR-1661
gga_circ_0005358	gga-miR-1661
gga_circ_0005359	gga-miR-1661
gga_circ_0005366	gga-miR-1661
gga_circ_0005368	gga-miR-1661
gga_circ_0005371	gga-miR-1661
gga_circ_0005374	gga-miR-1661
gga_circ_0005375	gga-miR-1661
gga_circ_0005377	gga-miR-1661
gga_circ_0005378	gga-miR-1661
gga_circ_0005379	gga-miR-1661
gga_circ_0005380	gga-miR-1661
gga_circ_0005381	gga-miR-1661
gga_circ_0005382	gga-miR-1661
gga_circ_0005383	gga-miR-1661
gga_circ_0005384	gga-miR-1661
gga_circ_0005387	gga-miR-1661
gga_circ_0005388	gga-miR-1661
gga_circ_0005389	gga-miR-1661
gga_circ_0005393	gga-miR-1661
gga_circ_0005395	gga-miR-1661
gga_circ_0005396	gga-miR-1661
gga_circ_0005397	gga-miR-1661
gga_circ_0005399	gga-miR-1661
gga_circ_0005401	gga-miR-1661
gga_circ_0005402	gga-miR-1661
gga_circ_0005407	gga-miR-1661
gga_circ_0005409	gga-miR-1661
gga_circ_0005411	gga-miR-1661
gga_circ_0005412	gga-miR-1661
gga_circ_0005414	gga-miR-1661
gga_circ_0005415	gga-miR-1661
gga_circ_0005416	gga-miR-1661
gga_circ_0005417	gga-miR-1661
gga_circ_0005425	gga-miR-1661
gga_circ_0005426	gga-miR-1661
gga_circ_0005427	gga-miR-1661
gga_circ_0005428	gga-miR-1661
gga_circ_0005430	gga-miR-1661
gga_circ_0005436	gga-miR-1661
gga_circ_0005437	gga-miR-1661
gga_circ_0005438	gga-miR-1661
gga_circ_0005439	gga-miR-1661
gga_circ_0005442	gga-miR-1661
gga_circ_0005448	gga-miR-1661
gga_circ_0005449	gga-miR-1661
gga_circ_0005450	gga-miR-1661
gga_circ_0005451	gga-miR-1661
gga_circ_0005459	gga-miR-1661
gga_circ_0005460	gga-miR-1661
gga_circ_0005461	gga-miR-1661
gga_circ_0005464	gga-miR-1661
gga_circ_0005465	gga-miR-1661
gga_circ_0005467	gga-miR-1661
gga_circ_0005468	gga-miR-1661
gga_circ_0005469	gga-miR-1661
gga_circ_0005470	gga-miR-1661
gga_circ_0005471	gga-miR-1661
gga_circ_0005476	gga-miR-1661
gga_circ_0005478	gga-miR-1661
gga_circ_0005479	gga-miR-1661
gga_circ_0005481	gga-miR-1661
gga_circ_0005482	gga-miR-1661
gga_circ_0005486	gga-miR-1661
gga_circ_0005487	gga-miR-1661
gga_circ_0005492	gga-miR-1661
gga_circ_0005496	gga-miR-1661
gga_circ_0005498	gga-miR-1661
gga_circ_0005501	gga-miR-1661
gga_circ_0005506	gga-miR-1661
gga_circ_0005508	gga-miR-1661
gga_circ_0005509	gga-miR-1661
gga_circ_0005510	gga-miR-1661
gga_circ_0005512	gga-miR-1661
gga_circ_0005513	gga-miR-1661
gga_circ_0005513_junction_seq	gga-miR-1661
gga_circ_0005514	gga-miR-1661
gga_circ_0005515	gga-miR-1661
gga_circ_0005527	gga-miR-1661
gga_circ_0005528	gga-miR-1661
gga_circ_0005530	gga-miR-1661
gga_circ_0005533	gga-miR-1661
gga_circ_0005534	gga-miR-1661
gga_circ_0005535	gga-miR-1661
gga_circ_0005537	gga-miR-1661
gga_circ_0005538	gga-miR-1661
gga_circ_0005539	gga-miR-1661
gga_circ_0005540	gga-miR-1661
gga_circ_0005546	gga-miR-1661
gga_circ_0005549	gga-miR-1661
gga_circ_0005550	gga-miR-1661
gga_circ_0005554	gga-miR-1661
gga_circ_0005555	gga-miR-1661
gga_circ_0005556	gga-miR-1661
gga_circ_0005559	gga-miR-1661
gga_circ_0005560	gga-miR-1661
gga_circ_0005561	gga-miR-1661
gga_circ_0005565	gga-miR-1661
gga_circ_0005566	gga-miR-1661
gga_circ_0005570	gga-miR-1661
gga_circ_0005573	gga-miR-1661
gga_circ_0005574	gga-miR-1661
gga_circ_0005575	gga-miR-1661
gga_circ_0005576	gga-miR-1661
gga_circ_0005577	gga-miR-1661
gga_circ_0005584	gga-miR-1661
gga_circ_0005586	gga-miR-1661
gga_circ_0005588	gga-miR-1661
gga_circ_0005589	gga-miR-1661
gga_circ_0005589_junction_seq	gga-miR-1661
gga_circ_0005590	gga-miR-1661
gga_circ_0005598	gga-miR-1661
gga_circ_0005599	gga-miR-1661
gga_circ_0005601	gga-miR-1661
gga_circ_0005602	gga-miR-1661
gga_circ_0005603	gga-miR-1661
gga_circ_0005604	gga-miR-1661
gga_circ_0005606	gga-miR-1661
gga_circ_0005608	gga-miR-1661
gga_circ_0005609	gga-miR-1661
gga_circ_0005611	gga-miR-1661
gga_circ_0005614	gga-miR-1661
gga_circ_0005618	gga-miR-1661
gga_circ_0005621	gga-miR-1661
gga_circ_0005621_junction_seq	gga-miR-1661
gga_circ_0005633	gga-miR-1661
gga_circ_0005634	gga-miR-1661
gga_circ_0005636	gga-miR-1661
gga_circ_0005639	gga-miR-1661
gga_circ_0005640	gga-miR-1661
gga_circ_0005644	gga-miR-1661
gga_circ_0005646	gga-miR-1661
gga_circ_0005648	gga-miR-1661
gga_circ_0005649	gga-miR-1661
gga_circ_0005651	gga-miR-1661
gga_circ_0005652	gga-miR-1661
gga_circ_0005655	gga-miR-1661
gga_circ_0005657	gga-miR-1661
gga_circ_0005658	gga-miR-1661
gga_circ_0005659	gga-miR-1661
gga_circ_0005660	gga-miR-1661
gga_circ_0005664	gga-miR-1661
gga_circ_0005666	gga-miR-1661
gga_circ_0005667	gga-miR-1661
gga_circ_0005668	gga-miR-1661
gga_circ_0005672	gga-miR-1661
gga_circ_0005673	gga-miR-1661
gga_circ_0005676	gga-miR-1661
gga_circ_0005677	gga-miR-1661
gga_circ_0005679	gga-miR-1661
gga_circ_0005679_junction_seq	gga-miR-1661
gga_circ_0005681	gga-miR-1661
gga_circ_0005683	gga-miR-1661
gga_circ_0005695	gga-miR-1661
gga_circ_0005705	gga-miR-1661
gga_circ_0005706	gga-miR-1661
gga_circ_0005710	gga-miR-1661
gga_circ_0005711	gga-miR-1661
gga_circ_0005718	gga-miR-1661
gga_circ_0005719	gga-miR-1661
gga_circ_0005721	gga-miR-1661
gga_circ_0005722	gga-miR-1661
gga_circ_0005723	gga-miR-1661
gga_circ_0005724	gga-miR-1661
gga_circ_0005725	gga-miR-1661
gga_circ_0005728	gga-miR-1661
gga_circ_0005731	gga-miR-1661
gga_circ_0005732	gga-miR-1661
gga_circ_0005733	gga-miR-1661
gga_circ_0005735	gga-miR-1661
gga_circ_0005737	gga-miR-1661
gga_circ_0005746	gga-miR-1661
gga_circ_0005747	gga-miR-1661
gga_circ_0005748	gga-miR-1661
gga_circ_0005750	gga-miR-1661
gga_circ_0005756	gga-miR-1661
gga_circ_0005757	gga-miR-1661
gga_circ_0005758	gga-miR-1661
gga_circ_0005759	gga-miR-1661
gga_circ_0005761	gga-miR-1661
gga_circ_0005763	gga-miR-1661
gga_circ_0005769	gga-miR-1661
gga_circ_0005776	gga-miR-1661
gga_circ_0005778	gga-miR-1661
gga_circ_0005783	gga-miR-1661
gga_circ_0005788	gga-miR-1661
gga_circ_0005791	gga-miR-1661
gga_circ_0005792	gga-miR-1661
gga_circ_0005794	gga-miR-1661
gga_circ_0005796	gga-miR-1661
gga_circ_0005798	gga-miR-1661
gga_circ_0005799	gga-miR-1661
gga_circ_0005805	gga-miR-1661
gga_circ_0005806	gga-miR-1661
gga_circ_0005807	gga-miR-1661
gga_circ_0005807_junction_seq	gga-miR-1661
gga_circ_0005811	gga-miR-1661
gga_circ_0005812	gga-miR-1661
gga_circ_0005819	gga-miR-1661
gga_circ_0005826	gga-miR-1661
gga_circ_0005827	gga-miR-1661
gga_circ_0005828	gga-miR-1661
gga_circ_0005829	gga-miR-1661
gga_circ_0005831	gga-miR-1661
gga_circ_0005833	gga-miR-1661
gga_circ_0005836	gga-miR-1661
gga_circ_0005837	gga-miR-1661
gga_circ_0005838	gga-miR-1661
gga_circ_0005841	gga-miR-1661
gga_circ_0005842	gga-miR-1661
gga_circ_0005843	gga-miR-1661
gga_circ_0005844	gga-miR-1661
gga_circ_0005845	gga-miR-1661
gga_circ_0005846	gga-miR-1661
gga_circ_0005850	gga-miR-1661
gga_circ_0005850_junction_seq	gga-miR-1661
gga_circ_0005852	gga-miR-1661
gga_circ_0005853	gga-miR-1661
gga_circ_0005854	gga-miR-1661
gga_circ_0005855	gga-miR-1661
gga_circ_0005857	gga-miR-1661
gga_circ_0005858	gga-miR-1661
gga_circ_0005860	gga-miR-1661
gga_circ_0005862	gga-miR-1661
gga_circ_0005863	gga-miR-1661
gga_circ_0005864	gga-miR-1661
gga_circ_0005866	gga-miR-1661
gga_circ_0005867	gga-miR-1661
gga_circ_0005868	gga-miR-1661
gga_circ_0005870	gga-miR-1661
gga_circ_0005871	gga-miR-1661
gga_circ_0005872	gga-miR-1661
gga_circ_0005873	gga-miR-1661
gga_circ_0005877	gga-miR-1661
gga_circ_0005878	gga-miR-1661
gga_circ_0005882	gga-miR-1661
gga_circ_0005883	gga-miR-1661
gga_circ_0005884	gga-miR-1661
gga_circ_0005885	gga-miR-1661
gga_circ_0005890	gga-miR-1661
gga_circ_0005894	gga-miR-1661
gga_circ_0005895	gga-miR-1661
gga_circ_0005896	gga-miR-1661
gga_circ_0005897	gga-miR-1661
gga_circ_0005899	gga-miR-1661
gga_circ_0005900	gga-miR-1661
gga_circ_0005901	gga-miR-1661
gga_circ_0005902	gga-miR-1661
gga_circ_0005904	gga-miR-1661
gga_circ_0005905	gga-miR-1661
gga_circ_0005907	gga-miR-1661
gga_circ_0005912	gga-miR-1661
gga_circ_0005913	gga-miR-1661
gga_circ_0005914	gga-miR-1661
gga_circ_0005915	gga-miR-1661
gga_circ_0005916	gga-miR-1661
gga_circ_0005917	gga-miR-1661
gga_circ_0005918	gga-miR-1661
gga_circ_0005919	gga-miR-1661
gga_circ_0005922	gga-miR-1661
gga_circ_0005923	gga-miR-1661
gga_circ_0005926	gga-miR-1661
gga_circ_0005928	gga-miR-1661
gga_circ_0005931	gga-miR-1661
gga_circ_0005942	gga-miR-1661
gga_circ_0005943	gga-miR-1661
gga_circ_0005944	gga-miR-1661
gga_circ_0005947	gga-miR-1661
gga_circ_0005948	gga-miR-1661
gga_circ_0005949	gga-miR-1661
gga_circ_0005950	gga-miR-1661
gga_circ_0005951	gga-miR-1661
gga_circ_0005952	gga-miR-1661
gga_circ_0005955	gga-miR-1661
gga_circ_0005959	gga-miR-1661
gga_circ_0005960	gga-miR-1661
gga_circ_0005962	gga-miR-1661
gga_circ_0005963	gga-miR-1661
gga_circ_0005976	gga-miR-1661
gga_circ_0005987	gga-miR-1661
gga_circ_0005990	gga-miR-1661
gga_circ_0005992	gga-miR-1661
gga_circ_0005993	gga-miR-1661
gga_circ_0005994	gga-miR-1661
gga_circ_0005995	gga-miR-1661
gga_circ_0005999	gga-miR-1661
gga_circ_0006001	gga-miR-1661
gga_circ_0006002	gga-miR-1661
gga_circ_0006003	gga-miR-1661
gga_circ_0006007	gga-miR-1661
gga_circ_0006008	gga-miR-1661
gga_circ_0006013	gga-miR-1661
gga_circ_0006015	gga-miR-1661
gga_circ_0006017	gga-miR-1661
gga_circ_0006022	gga-miR-1661
gga_circ_0006025	gga-miR-1661
gga_circ_0006026	gga-miR-1661
gga_circ_0006027	gga-miR-1661
gga_circ_0006028	gga-miR-1661
gga_circ_0006029	gga-miR-1661
gga_circ_0006038	gga-miR-1661
gga_circ_0006042	gga-miR-1661
gga_circ_0006045	gga-miR-1661
gga_circ_0006046	gga-miR-1661
gga_circ_0006047	gga-miR-1661
gga_circ_0006050	gga-miR-1661
gga_circ_0006051	gga-miR-1661
gga_circ_0006052	gga-miR-1661
gga_circ_0006056	gga-miR-1661
gga_circ_0006057	gga-miR-1661
gga_circ_0006059	gga-miR-1661
gga_circ_0006066	gga-miR-1661
gga_circ_0006071	gga-miR-1661
gga_circ_0006073	gga-miR-1661
gga_circ_0006074	gga-miR-1661
gga_circ_0006075	gga-miR-1661
gga_circ_0006077	gga-miR-1661
gga_circ_0006079	gga-miR-1661
gga_circ_0006082	gga-miR-1661
gga_circ_0006083	gga-miR-1661
gga_circ_0006088	gga-miR-1661
gga_circ_0006089	gga-miR-1661
gga_circ_0006090	gga-miR-1661
gga_circ_0006091	gga-miR-1661
gga_circ_0006092	gga-miR-1661
gga_circ_0006093	gga-miR-1661
gga_circ_0006094	gga-miR-1661
gga_circ_0006096	gga-miR-1661
gga_circ_0006097	gga-miR-1661
gga_circ_0006098	gga-miR-1661
gga_circ_0006099	gga-miR-1661
gga_circ_0006100	gga-miR-1661
gga_circ_0006102	gga-miR-1661
gga_circ_0006103	gga-miR-1661
gga_circ_0006105	gga-miR-1661
gga_circ_0006107	gga-miR-1661
gga_circ_0006108	gga-miR-1661
gga_circ_0006111	gga-miR-1661
gga_circ_0006118	gga-miR-1661
gga_circ_0006119	gga-miR-1661
gga_circ_0006124	gga-miR-1661
gga_circ_0006127	gga-miR-1661
gga_circ_0006129	gga-miR-1661
gga_circ_0006134	gga-miR-1661
gga_circ_0006137	gga-miR-1661
gga_circ_0006138	gga-miR-1661
gga_circ_0006140	gga-miR-1661
gga_circ_0006143	gga-miR-1661
gga_circ_0006144	gga-miR-1661
gga_circ_0006148	gga-miR-1661
gga_circ_0006149	gga-miR-1661
gga_circ_0006150	gga-miR-1661
gga_circ_0006152	gga-miR-1661
gga_circ_0006153	gga-miR-1661
gga_circ_0006154	gga-miR-1661
gga_circ_0006155	gga-miR-1661
gga_circ_0006157	gga-miR-1661
gga_circ_0006158	gga-miR-1661
gga_circ_0006162	gga-miR-1661
gga_circ_0006163	gga-miR-1661
gga_circ_0006165	gga-miR-1661
gga_circ_0006169	gga-miR-1661
gga_circ_0006171	gga-miR-1661
gga_circ_0006174	gga-miR-1661
gga_circ_0006175	gga-miR-1661
gga_circ_0006176	gga-miR-1661
gga_circ_0006177	gga-miR-1661
gga_circ_0006179	gga-miR-1661
gga_circ_0006180	gga-miR-1661
gga_circ_0006181	gga-miR-1661
gga_circ_0006183	gga-miR-1661
gga_circ_0006186	gga-miR-1661
gga_circ_0006188	gga-miR-1661
gga_circ_0006192	gga-miR-1661
gga_circ_0006195	gga-miR-1661
gga_circ_0006197	gga-miR-1661
gga_circ_0006200	gga-miR-1661
gga_circ_0006203	gga-miR-1661
gga_circ_0006205	gga-miR-1661
gga_circ_0006212	gga-miR-1661
gga_circ_0006213	gga-miR-1661
gga_circ_0006214	gga-miR-1661
gga_circ_0006215	gga-miR-1661
gga_circ_0006217	gga-miR-1661
gga_circ_0006218	gga-miR-1661
gga_circ_0006224	gga-miR-1661
gga_circ_0006227	gga-miR-1661
gga_circ_0006228	gga-miR-1661
gga_circ_0006229	gga-miR-1661
gga_circ_0006230	gga-miR-1661
gga_circ_0006231	gga-miR-1661
gga_circ_0006233	gga-miR-1661
gga_circ_0006237	gga-miR-1661
gga_circ_0006238	gga-miR-1661
gga_circ_0006239	gga-miR-1661
gga_circ_0006239_junction_seq	gga-miR-1661
gga_circ_0006240	gga-miR-1661
gga_circ_0006240_junction_seq	gga-miR-1661
gga_circ_0006246	gga-miR-1661
gga_circ_0006247	gga-miR-1661
gga_circ_0006253	gga-miR-1661
gga_circ_0006255	gga-miR-1661
gga_circ_0006256	gga-miR-1661
gga_circ_0006261	gga-miR-1661
gga_circ_0006267	gga-miR-1661
gga_circ_0006271	gga-miR-1661
gga_circ_0006273	gga-miR-1661
gga_circ_0006277	gga-miR-1661
gga_circ_0006282	gga-miR-1661
gga_circ_0006283	gga-miR-1661
gga_circ_0006285	gga-miR-1661
gga_circ_0006288	gga-miR-1661
gga_circ_0006292	gga-miR-1661
gga_circ_0006293	gga-miR-1661
gga_circ_0006297	gga-miR-1661
gga_circ_0006301	gga-miR-1661
gga_circ_0006302	gga-miR-1661
gga_circ_0006305	gga-miR-1661
gga_circ_0006306	gga-miR-1661
gga_circ_0006307	gga-miR-1661
gga_circ_0006308	gga-miR-1661
gga_circ_0006309	gga-miR-1661
gga_circ_0006310	gga-miR-1661
gga_circ_0006311	gga-miR-1661
gga_circ_0006313	gga-miR-1661
gga_circ_0006315	gga-miR-1661
gga_circ_0006316	gga-miR-1661
gga_circ_0006317	gga-miR-1661
gga_circ_0006321	gga-miR-1661
gga_circ_0006322	gga-miR-1661
gga_circ_0006323	gga-miR-1661
gga_circ_0006326	gga-miR-1661
gga_circ_0006332	gga-miR-1661
gga_circ_0006333	gga-miR-1661
gga_circ_0006335	gga-miR-1661
gga_circ_0006338	gga-miR-1661
gga_circ_0006340	gga-miR-1661
gga_circ_0006343	gga-miR-1661
gga_circ_0006344	gga-miR-1661
gga_circ_0006345	gga-miR-1661
gga_circ_0006346	gga-miR-1661
gga_circ_0006348	gga-miR-1661
gga_circ_0006351	gga-miR-1661
gga_circ_0006352	gga-miR-1661
gga_circ_0006353	gga-miR-1661
gga_circ_0006354	gga-miR-1661
gga_circ_0006355	gga-miR-1661
gga_circ_0006358	gga-miR-1661
gga_circ_0006359	gga-miR-1661
gga_circ_0006363	gga-miR-1661
gga_circ_0006367	gga-miR-1661
gga_circ_0006368	gga-miR-1661
gga_circ_0006369	gga-miR-1661
gga_circ_0006370	gga-miR-1661
gga_circ_0006371	gga-miR-1661
gga_circ_0006373	gga-miR-1661
gga_circ_0006377	gga-miR-1661
gga_circ_0006378	gga-miR-1661
gga_circ_0006380	gga-miR-1661
gga_circ_0006382	gga-miR-1661
gga_circ_0006385	gga-miR-1661
gga_circ_0006386	gga-miR-1661
gga_circ_0006387	gga-miR-1661
gga_circ_0006388	gga-miR-1661
gga_circ_0006390	gga-miR-1661
gga_circ_0006392	gga-miR-1661
gga_circ_0006393	gga-miR-1661
gga_circ_0006394	gga-miR-1661
gga_circ_0006395	gga-miR-1661
gga_circ_0006396	gga-miR-1661
gga_circ_0006399	gga-miR-1661
gga_circ_0006400	gga-miR-1661
gga_circ_0006401	gga-miR-1661
gga_circ_0006401_junction_seq	gga-miR-1661
gga_circ_0006407	gga-miR-1661
gga_circ_0006409	gga-miR-1661
gga_circ_0006410	gga-miR-1661
gga_circ_0006411	gga-miR-1661
gga_circ_0006412	gga-miR-1661
gga_circ_0006416	gga-miR-1661
gga_circ_0006417	gga-miR-1661
gga_circ_0006418	gga-miR-1661
gga_circ_0006421	gga-miR-1661
gga_circ_0006422	gga-miR-1661
gga_circ_0006427	gga-miR-1661
gga_circ_0006429	gga-miR-1661
gga_circ_0006430	gga-miR-1661
gga_circ_0006436	gga-miR-1661
gga_circ_0006437	gga-miR-1661
gga_circ_0006438	gga-miR-1661
gga_circ_0006439	gga-miR-1661
gga_circ_0006440	gga-miR-1661
gga_circ_0006441	gga-miR-1661
gga_circ_0006442	gga-miR-1661
gga_circ_0006443	gga-miR-1661
gga_circ_0006444	gga-miR-1661
gga_circ_0006445	gga-miR-1661
gga_circ_0006447	gga-miR-1661
gga_circ_0006450	gga-miR-1661
gga_circ_0006451	gga-miR-1661
gga_circ_0006454	gga-miR-1661
gga_circ_0006455	gga-miR-1661
gga_circ_0006456	gga-miR-1661
gga_circ_0006460	gga-miR-1661
gga_circ_0006462	gga-miR-1661
gga_circ_0006464	gga-miR-1661
gga_circ_0006466	gga-miR-1661
gga_circ_0006469	gga-miR-1661
gga_circ_0006470	gga-miR-1661
gga_circ_0006473	gga-miR-1661
gga_circ_0006474	gga-miR-1661
gga_circ_0006475	gga-miR-1661
gga_circ_0006477	gga-miR-1661
gga_circ_0006480	gga-miR-1661
gga_circ_0006481	gga-miR-1661
gga_circ_0006483	gga-miR-1661
gga_circ_0006484	gga-miR-1661
gga_circ_0006485	gga-miR-1661
gga_circ_0006486	gga-miR-1661
gga_circ_0006488	gga-miR-1661
gga_circ_0006490	gga-miR-1661
gga_circ_0006494	gga-miR-1661
gga_circ_0006496	gga-miR-1661
gga_circ_0006499	gga-miR-1661
gga_circ_0006502	gga-miR-1661
gga_circ_0006505	gga-miR-1661
gga_circ_0006506	gga-miR-1661
gga_circ_0006507	gga-miR-1661
gga_circ_0006508	gga-miR-1661
gga_circ_0006511	gga-miR-1661
gga_circ_0006513	gga-miR-1661
gga_circ_0006515	gga-miR-1661
gga_circ_0006516	gga-miR-1661
gga_circ_0006518	gga-miR-1661
gga_circ_0006519	gga-miR-1661
gga_circ_0006521	gga-miR-1661
gga_circ_0006523	gga-miR-1661
gga_circ_0006532	gga-miR-1661
gga_circ_0006534	gga-miR-1661
gga_circ_0006537	gga-miR-1661
gga_circ_0006538	gga-miR-1661
gga_circ_0006546	gga-miR-1661
gga_circ_0006554	gga-miR-1661
gga_circ_0006555	gga-miR-1661
gga_circ_0006555_junction_seq	gga-miR-1661
gga_circ_0006560	gga-miR-1661
gga_circ_0006561	gga-miR-1661
gga_circ_0006565	gga-miR-1661
gga_circ_0006566	gga-miR-1661
gga_circ_0006571	gga-miR-1661
gga_circ_0006572	gga-miR-1661
gga_circ_0006579	gga-miR-1661
gga_circ_0006580	gga-miR-1661
gga_circ_0006581	gga-miR-1661
gga_circ_0006582	gga-miR-1661
gga_circ_0006583	gga-miR-1661
gga_circ_0006587	gga-miR-1661
gga_circ_0006588	gga-miR-1661
gga_circ_0006589	gga-miR-1661
gga_circ_0006591	gga-miR-1661
gga_circ_0006592	gga-miR-1661
gga_circ_0006593	gga-miR-1661
gga_circ_0006594	gga-miR-1661
gga_circ_0006595	gga-miR-1661
gga_circ_0006596	gga-miR-1661
gga_circ_0006600	gga-miR-1661
gga_circ_0006608	gga-miR-1661
gga_circ_0006611	gga-miR-1661
gga_circ_0006614	gga-miR-1661
gga_circ_0006615	gga-miR-1661
gga_circ_0006619	gga-miR-1661
gga_circ_0006620	gga-miR-1661
gga_circ_0006623	gga-miR-1661
gga_circ_0006633	gga-miR-1661
gga_circ_0006634	gga-miR-1661
gga_circ_0006635	gga-miR-1661
gga_circ_0006637	gga-miR-1661
gga_circ_0006650	gga-miR-1661
gga_circ_0006651	gga-miR-1661
gga_circ_0006656	gga-miR-1661
gga_circ_0006662	gga-miR-1661
gga_circ_0006663	gga-miR-1661
gga_circ_0006665	gga-miR-1661
gga_circ_0006666	gga-miR-1661
gga_circ_0006669	gga-miR-1661
gga_circ_0006670	gga-miR-1661
gga_circ_0006670_junction_seq	gga-miR-1661
gga_circ_0006671	gga-miR-1661
gga_circ_0006671_junction_seq	gga-miR-1661
gga_circ_0006672	gga-miR-1661
gga_circ_0006672_junction_seq	gga-miR-1661
gga_circ_0006673	gga-miR-1661
gga_circ_0006673_junction_seq	gga-miR-1661
gga_circ_0006677	gga-miR-1661
gga_circ_0006684	gga-miR-1661
gga_circ_0006685	gga-miR-1661
gga_circ_0006686	gga-miR-1661
gga_circ_0006688	gga-miR-1661
gga_circ_0006695	gga-miR-1661
gga_circ_0006702	gga-miR-1661
gga_circ_0006703	gga-miR-1661
gga_circ_0006707	gga-miR-1661
gga_circ_0006708	gga-miR-1661
gga_circ_0006715	gga-miR-1661
gga_circ_0006716	gga-miR-1661
gga_circ_0006720	gga-miR-1661
gga_circ_0006723	gga-miR-1661
gga_circ_0006727	gga-miR-1661
gga_circ_0006729	gga-miR-1661
gga_circ_0006731	gga-miR-1661
gga_circ_0006733	gga-miR-1661
gga_circ_0006738	gga-miR-1661
gga_circ_0006739	gga-miR-1661
gga_circ_0006740	gga-miR-1661
gga_circ_0006741	gga-miR-1661
gga_circ_0006745	gga-miR-1661
gga_circ_0006746	gga-miR-1661
gga_circ_0006751	gga-miR-1661
gga_circ_0006755	gga-miR-1661
gga_circ_0006759	gga-miR-1661
gga_circ_0006765	gga-miR-1661
gga_circ_0006766	gga-miR-1661
gga_circ_0006770	gga-miR-1661
gga_circ_0006771	gga-miR-1661
gga_circ_0006774	gga-miR-1661
gga_circ_0006775	gga-miR-1661
gga_circ_0006776	gga-miR-1661
gga_circ_0006778	gga-miR-1661
gga_circ_0006779	gga-miR-1661
gga_circ_0006780	gga-miR-1661
gga_circ_0006781	gga-miR-1661
gga_circ_0006782	gga-miR-1661
gga_circ_0006783	gga-miR-1661
gga_circ_0006784	gga-miR-1661
gga_circ_0006785	gga-miR-1661
gga_circ_0006788	gga-miR-1661
gga_circ_0006789	gga-miR-1661
gga_circ_0006791	gga-miR-1661
gga_circ_0006797	gga-miR-1661
gga_circ_0006800	gga-miR-1661
gga_circ_0006802	gga-miR-1661
gga_circ_0006805	gga-miR-1661
gga_circ_0006808	gga-miR-1661
gga_circ_0006811	gga-miR-1661
gga_circ_0006812	gga-miR-1661
gga_circ_0006813	gga-miR-1661
gga_circ_0006815	gga-miR-1661
gga_circ_0006816	gga-miR-1661
gga_circ_0006817	gga-miR-1661
gga_circ_0006819	gga-miR-1661
gga_circ_0006820	gga-miR-1661
gga_circ_0006822	gga-miR-1661
gga_circ_0006827	gga-miR-1661
gga_circ_0006830	gga-miR-1661
gga_circ_0006831	gga-miR-1661
gga_circ_0006837	gga-miR-1661
gga_circ_0006839	gga-miR-1661
gga_circ_0006840	gga-miR-1661
gga_circ_0006841	gga-miR-1661
gga_circ_0006841_junction_seq	gga-miR-1661
gga_circ_0006842	gga-miR-1661
gga_circ_0006843	gga-miR-1661
gga_circ_0006844	gga-miR-1661
gga_circ_0006845	gga-miR-1661
gga_circ_0006846	gga-miR-1661
gga_circ_0006847	gga-miR-1661
gga_circ_0006849	gga-miR-1661
gga_circ_0006850	gga-miR-1661
gga_circ_0006854	gga-miR-1661
gga_circ_0006856	gga-miR-1661
gga_circ_0006859	gga-miR-1661
gga_circ_0006862	gga-miR-1661
gga_circ_0006865	gga-miR-1661
gga_circ_0006866	gga-miR-1661
gga_circ_0006867	gga-miR-1661
gga_circ_0006869	gga-miR-1661
gga_circ_0006870	gga-miR-1661
gga_circ_0006872	gga-miR-1661
gga_circ_0006873	gga-miR-1661
gga_circ_0006876	gga-miR-1661
gga_circ_0006877	gga-miR-1661
gga_circ_0006878	gga-miR-1661
gga_circ_0006884	gga-miR-1661
gga_circ_0006885	gga-miR-1661
gga_circ_0006886	gga-miR-1661
gga_circ_0006887	gga-miR-1661
gga_circ_0006888	gga-miR-1661
gga_circ_0006889	gga-miR-1661
gga_circ_0006890	gga-miR-1661
gga_circ_0006891	gga-miR-1661
gga_circ_0006893	gga-miR-1661
gga_circ_0006895	gga-miR-1661
gga_circ_0006896	gga-miR-1661
gga_circ_0006898	gga-miR-1661
gga_circ_0006902	gga-miR-1661
gga_circ_0006906	gga-miR-1661
gga_circ_0006910	gga-miR-1661
gga_circ_0006911	gga-miR-1661
gga_circ_0006912	gga-miR-1661
gga_circ_0006913	gga-miR-1661
gga_circ_0006918	gga-miR-1661
gga_circ_0006919	gga-miR-1661
gga_circ_0006920	gga-miR-1661
gga_circ_0006923	gga-miR-1661
gga_circ_0006925	gga-miR-1661
gga_circ_0006929	gga-miR-1661
gga_circ_0006931	gga-miR-1661
gga_circ_0006934	gga-miR-1661
gga_circ_0006935	gga-miR-1661
gga_circ_0006939	gga-miR-1661
gga_circ_0006940	gga-miR-1661
gga_circ_0006941	gga-miR-1661
gga_circ_0006945	gga-miR-1661
gga_circ_0006946	gga-miR-1661
gga_circ_0006950	gga-miR-1661
gga_circ_0006951	gga-miR-1661
gga_circ_0006952	gga-miR-1661
gga_circ_0006954	gga-miR-1661
gga_circ_0006955	gga-miR-1661
gga_circ_0006956	gga-miR-1661
gga_circ_0006957	gga-miR-1661
gga_circ_0006958	gga-miR-1661
gga_circ_0006959	gga-miR-1661
gga_circ_0006960	gga-miR-1661
gga_circ_0006961	gga-miR-1661
gga_circ_0006962	gga-miR-1661
gga_circ_0006963	gga-miR-1661
gga_circ_0006964	gga-miR-1661
gga_circ_0006966	gga-miR-1661
gga_circ_0006968	gga-miR-1661
gga_circ_0006969	gga-miR-1661
gga_circ_0006971	gga-miR-1661
gga_circ_0006972	gga-miR-1661
gga_circ_0006977	gga-miR-1661
gga_circ_0006983	gga-miR-1661
gga_circ_0006984	gga-miR-1661
gga_circ_0006985	gga-miR-1661
gga_circ_0006986	gga-miR-1661
gga_circ_0006987	gga-miR-1661
gga_circ_0006988	gga-miR-1661
gga_circ_0006989	gga-miR-1661
gga_circ_0006991	gga-miR-1661
gga_circ_0006992	gga-miR-1661
gga_circ_0006995	gga-miR-1661
gga_circ_0006996	gga-miR-1661
gga_circ_0007002	gga-miR-1661
gga_circ_0007003	gga-miR-1661
gga_circ_0007004	gga-miR-1661
gga_circ_0007005	gga-miR-1661
gga_circ_0007006	gga-miR-1661
gga_circ_0007009	gga-miR-1661
gga_circ_0007014	gga-miR-1661
gga_circ_0007016	gga-miR-1661
gga_circ_0007019	gga-miR-1661
gga_circ_0007019_junction_seq	gga-miR-1661
gga_circ_0007025	gga-miR-1661
gga_circ_0007027	gga-miR-1661
gga_circ_0007030	gga-miR-1661
gga_circ_0007038	gga-miR-1661
gga_circ_0007039	gga-miR-1661
gga_circ_0007040	gga-miR-1661
gga_circ_0007042	gga-miR-1661
gga_circ_0007042_junction_seq	gga-miR-1661
gga_circ_0007044	gga-miR-1661
gga_circ_0007045	gga-miR-1661
gga_circ_0007050	gga-miR-1661
gga_circ_0007051	gga-miR-1661
gga_circ_0007052	gga-miR-1661
gga_circ_0007053	gga-miR-1661
gga_circ_0007054	gga-miR-1661
gga_circ_0007056	gga-miR-1661
gga_circ_0007057	gga-miR-1661
gga_circ_0007060	gga-miR-1661
gga_circ_0007063	gga-miR-1661
gga_circ_0007064	gga-miR-1661
gga_circ_0007065	gga-miR-1661
gga_circ_0007066	gga-miR-1661
gga_circ_0007067	gga-miR-1661
gga_circ_0007067_junction_seq	gga-miR-1661
gga_circ_0007068	gga-miR-1661
gga_circ_0007075	gga-miR-1661
gga_circ_0007077	gga-miR-1661
gga_circ_0007077_junction_seq	gga-miR-1661
gga_circ_0007078	gga-miR-1661
gga_circ_0007080	gga-miR-1661
gga_circ_0007083	gga-miR-1661
gga_circ_0007086	gga-miR-1661
gga_circ_0007090	gga-miR-1661
gga_circ_0007093	gga-miR-1661
gga_circ_0007095	gga-miR-1661
gga_circ_0007097	gga-miR-1661
gga_circ_0007099	gga-miR-1661
gga_circ_0007100	gga-miR-1661
gga_circ_0007101	gga-miR-1661
gga_circ_0007108	gga-miR-1661
gga_circ_0007115	gga-miR-1661
gga_circ_0007125	gga-miR-1661
gga_circ_0007126	gga-miR-1661
gga_circ_0007127	gga-miR-1661
gga_circ_0007128	gga-miR-1661
gga_circ_0007129	gga-miR-1661
gga_circ_0007132	gga-miR-1661
gga_circ_0007133	gga-miR-1661
gga_circ_0007134	gga-miR-1661
gga_circ_0007136	gga-miR-1661
gga_circ_0007137	gga-miR-1661
gga_circ_0007138	gga-miR-1661
gga_circ_0007140	gga-miR-1661
gga_circ_0007141	gga-miR-1661
gga_circ_0007147	gga-miR-1661
gga_circ_0007149	gga-miR-1661
gga_circ_0007150	gga-miR-1661
gga_circ_0007151	gga-miR-1661
gga_circ_0007154	gga-miR-1661
gga_circ_0007159	gga-miR-1661
gga_circ_0007160	gga-miR-1661
gga_circ_0007162	gga-miR-1661
gga_circ_0007163	gga-miR-1661
gga_circ_0007164	gga-miR-1661
gga_circ_0007167	gga-miR-1661
gga_circ_0007169	gga-miR-1661
gga_circ_0007170	gga-miR-1661
gga_circ_0007171	gga-miR-1661
gga_circ_0007180	gga-miR-1661
gga_circ_0007181	gga-miR-1661
gga_circ_0007182	gga-miR-1661
gga_circ_0007183	gga-miR-1661
gga_circ_0007184	gga-miR-1661
gga_circ_0007190	gga-miR-1661
gga_circ_0007192	gga-miR-1661
gga_circ_0007193	gga-miR-1661
gga_circ_0007194	gga-miR-1661
gga_circ_0007195	gga-miR-1661
gga_circ_0007196	gga-miR-1661
gga_circ_0007197	gga-miR-1661
gga_circ_0007197_junction_seq	gga-miR-1661
gga_circ_0007198	gga-miR-1661
gga_circ_0007201	gga-miR-1661
gga_circ_0007203	gga-miR-1661
gga_circ_0007206	gga-miR-1661
gga_circ_0007210	gga-miR-1661
gga_circ_0007213	gga-miR-1661
gga_circ_0007216	gga-miR-1661
gga_circ_0007223	gga-miR-1661
gga_circ_0007224	gga-miR-1661
gga_circ_0007225	gga-miR-1661
gga_circ_0007227	gga-miR-1661
gga_circ_0007228	gga-miR-1661
gga_circ_0007229	gga-miR-1661
gga_circ_0007230	gga-miR-1661
gga_circ_0007234	gga-miR-1661
gga_circ_0007235	gga-miR-1661
gga_circ_0007237	gga-miR-1661
gga_circ_0007242	gga-miR-1661
gga_circ_0007244	gga-miR-1661
gga_circ_0007248	gga-miR-1661
gga_circ_0007249	gga-miR-1661
gga_circ_0007250	gga-miR-1661
gga_circ_0007251	gga-miR-1661
gga_circ_0007252	gga-miR-1661
gga_circ_0007253	gga-miR-1661
gga_circ_0007254	gga-miR-1661
gga_circ_0007256	gga-miR-1661
gga_circ_0007257	gga-miR-1661
gga_circ_0007260	gga-miR-1661
gga_circ_0007261	gga-miR-1661
gga_circ_0007262	gga-miR-1661
gga_circ_0007263	gga-miR-1661
gga_circ_0007265	gga-miR-1661
gga_circ_0007268	gga-miR-1661
gga_circ_0007269	gga-miR-1661
gga_circ_0007271	gga-miR-1661
gga_circ_0007272	gga-miR-1661
gga_circ_0007273	gga-miR-1661
gga_circ_0007276	gga-miR-1661
gga_circ_0007277	gga-miR-1661
gga_circ_0007280	gga-miR-1661
gga_circ_0007283	gga-miR-1661
gga_circ_0007284	gga-miR-1661
gga_circ_0007285	gga-miR-1661
gga_circ_0007288	gga-miR-1661
gga_circ_0007289	gga-miR-1661
gga_circ_0007290	gga-miR-1661
gga_circ_0007291	gga-miR-1661
gga_circ_0007292	gga-miR-1661
gga_circ_0007295	gga-miR-1661
gga_circ_0007296	gga-miR-1661
gga_circ_0007297	gga-miR-1661
gga_circ_0007298	gga-miR-1661
gga_circ_0007301	gga-miR-1661
gga_circ_0007302	gga-miR-1661
gga_circ_0007303	gga-miR-1661
gga_circ_0007305	gga-miR-1661
gga_circ_0007309	gga-miR-1661
gga_circ_0007310	gga-miR-1661
gga_circ_0007313	gga-miR-1661
gga_circ_0007315	gga-miR-1661
gga_circ_0007317	gga-miR-1661
gga_circ_0007324	gga-miR-1661
gga_circ_0007325	gga-miR-1661
gga_circ_0007328	gga-miR-1661
gga_circ_0007330	gga-miR-1661
gga_circ_0007333	gga-miR-1661
gga_circ_0007334	gga-miR-1661
gga_circ_0007335	gga-miR-1661
gga_circ_0007337	gga-miR-1661
gga_circ_0007340	gga-miR-1661
gga_circ_0007341	gga-miR-1661
gga_circ_0007342	gga-miR-1661
gga_circ_0007345	gga-miR-1661
gga_circ_0007355	gga-miR-1661
gga_circ_0007357	gga-miR-1661
gga_circ_0007359	gga-miR-1661
gga_circ_0007361	gga-miR-1661
gga_circ_0007362	gga-miR-1661
gga_circ_0007363	gga-miR-1661
gga_circ_0007364	gga-miR-1661
gga_circ_0007366	gga-miR-1661
gga_circ_0007369	gga-miR-1661
gga_circ_0007370	gga-miR-1661
gga_circ_0007372	gga-miR-1661
gga_circ_0007376	gga-miR-1661
gga_circ_0007378	gga-miR-1661
gga_circ_0007379	gga-miR-1661
gga_circ_0007387	gga-miR-1661
gga_circ_0007388	gga-miR-1661
gga_circ_0007389	gga-miR-1661
gga_circ_0007390	gga-miR-1661
gga_circ_0007391	gga-miR-1661
gga_circ_0007395	gga-miR-1661
gga_circ_0007396	gga-miR-1661
gga_circ_0007397	gga-miR-1661
gga_circ_0007400	gga-miR-1661
gga_circ_0007407	gga-miR-1661
gga_circ_0007408	gga-miR-1661
gga_circ_0007410	gga-miR-1661
gga_circ_0007411	gga-miR-1661
gga_circ_0007413	gga-miR-1661
gga_circ_0007413_junction_seq	gga-miR-1661
gga_circ_0007416	gga-miR-1661
gga_circ_0007417	gga-miR-1661
gga_circ_0007418	gga-miR-1661
gga_circ_0007419	gga-miR-1661
gga_circ_0007422	gga-miR-1661
gga_circ_0007423	gga-miR-1661
gga_circ_0007424	gga-miR-1661
gga_circ_0007426	gga-miR-1661
gga_circ_0007430	gga-miR-1661
gga_circ_0007431	gga-miR-1661
gga_circ_0007432	gga-miR-1661
gga_circ_0007436	gga-miR-1661
gga_circ_0007437	gga-miR-1661
gga_circ_0007440	gga-miR-1661
gga_circ_0007441	gga-miR-1661
gga_circ_0007443	gga-miR-1661
gga_circ_0007450	gga-miR-1661
gga_circ_0007453	gga-miR-1661
gga_circ_0007456	gga-miR-1661
gga_circ_0007458	gga-miR-1661
gga_circ_0007459	gga-miR-1661
gga_circ_0007460	gga-miR-1661
gga_circ_0007463	gga-miR-1661
gga_circ_0007464	gga-miR-1661
gga_circ_0007465	gga-miR-1661
gga_circ_0007466	gga-miR-1661
gga_circ_0007469	gga-miR-1661
gga_circ_0007471	gga-miR-1661
gga_circ_0007476	gga-miR-1661
gga_circ_0007477	gga-miR-1661
gga_circ_0007478	gga-miR-1661
gga_circ_0007480	gga-miR-1661
gga_circ_0007482	gga-miR-1661
gga_circ_0007483	gga-miR-1661
gga_circ_0007486	gga-miR-1661
gga_circ_0007489	gga-miR-1661
gga_circ_0007495	gga-miR-1661
gga_circ_0007496	gga-miR-1661
gga_circ_0007497	gga-miR-1661
gga_circ_0007499	gga-miR-1661
gga_circ_0007500	gga-miR-1661
gga_circ_0007501	gga-miR-1661
gga_circ_0007502	gga-miR-1661
gga_circ_0007503	gga-miR-1661
gga_circ_0007504	gga-miR-1661
gga_circ_0007508	gga-miR-1661
gga_circ_0007509	gga-miR-1661
gga_circ_0007512	gga-miR-1661
gga_circ_0007518	gga-miR-1661
gga_circ_0007522	gga-miR-1661
gga_circ_0007523	gga-miR-1661
gga_circ_0007524	gga-miR-1661
gga_circ_0007526	gga-miR-1661
gga_circ_0007530	gga-miR-1661
gga_circ_0007534	gga-miR-1661
gga_circ_0007535	gga-miR-1661
gga_circ_0007537	gga-miR-1661
gga_circ_0007538	gga-miR-1661
gga_circ_0007539	gga-miR-1661
gga_circ_0007544	gga-miR-1661
gga_circ_0007545	gga-miR-1661
gga_circ_0007547	gga-miR-1661
gga_circ_0007548	gga-miR-1661
gga_circ_0007549	gga-miR-1661
gga_circ_0007555	gga-miR-1661
gga_circ_0007556	gga-miR-1661
gga_circ_0007560	gga-miR-1661
gga_circ_0007586	gga-miR-1661
gga_circ_0007587	gga-miR-1661
gga_circ_0007588	gga-miR-1661
gga_circ_0007589	gga-miR-1661
gga_circ_0007594	gga-miR-1661
gga_circ_0007595	gga-miR-1661
gga_circ_0007596	gga-miR-1661
gga_circ_0007621	gga-miR-1661
gga_circ_0007622	gga-miR-1661
gga_circ_0007625	gga-miR-1661
gga_circ_0007629	gga-miR-1661
gga_circ_0007640	gga-miR-1661
gga_circ_0007641	gga-miR-1661
gga_circ_0007644	gga-miR-1661
gga_circ_0007646	gga-miR-1661
gga_circ_0007647	gga-miR-1661
gga_circ_0007648	gga-miR-1661
gga_circ_0007653	gga-miR-1661
gga_circ_0007654	gga-miR-1661
gga_circ_0007655	gga-miR-1661
gga_circ_0007656	gga-miR-1661
gga_circ_0007657	gga-miR-1661
gga_circ_0007658	gga-miR-1661
gga_circ_0007661	gga-miR-1661
gga_circ_0007662	gga-miR-1661
gga_circ_0007663	gga-miR-1661
gga_circ_0007667	gga-miR-1661
gga_circ_0007668	gga-miR-1661
gga_circ_0007670	gga-miR-1661
gga_circ_0007683	gga-miR-1661
gga_circ_0007687	gga-miR-1661
gga_circ_0007688	gga-miR-1661
gga_circ_0007690	gga-miR-1661
gga_circ_0007691	gga-miR-1661
gga_circ_0007693	gga-miR-1661
gga_circ_0007695	gga-miR-1661
gga_circ_0007703	gga-miR-1661
gga_circ_0007707	gga-miR-1661
gga_circ_0007712	gga-miR-1661
gga_circ_0007714	gga-miR-1661
gga_circ_0007720	gga-miR-1661
gga_circ_0007723	gga-miR-1661
gga_circ_0007724	gga-miR-1661
gga_circ_0007725	gga-miR-1661
gga_circ_0007728	gga-miR-1661
gga_circ_0007731	gga-miR-1661
gga_circ_0007735	gga-miR-1661
gga_circ_0007736	gga-miR-1661
gga_circ_0007737	gga-miR-1661
gga_circ_0007738	gga-miR-1661
gga_circ_0007740	gga-miR-1661
gga_circ_0007744	gga-miR-1661
gga_circ_0007759	gga-miR-1661
gga_circ_0007762	gga-miR-1661
gga_circ_0007763	gga-miR-1661
gga_circ_0007768	gga-miR-1661
gga_circ_0007770	gga-miR-1661
gga_circ_0007771	gga-miR-1661
gga_circ_0007772	gga-miR-1661
gga_circ_0007773	gga-miR-1661
gga_circ_0007774	gga-miR-1661
gga_circ_0007776	gga-miR-1661
gga_circ_0007779	gga-miR-1661
gga_circ_0007780	gga-miR-1661
gga_circ_0007781	gga-miR-1661
gga_circ_0007782	gga-miR-1661
gga_circ_0007783	gga-miR-1661
gga_circ_0007787	gga-miR-1661
gga_circ_0007788	gga-miR-1661
gga_circ_0007792	gga-miR-1661
gga_circ_0007793	gga-miR-1661
gga_circ_0007802	gga-miR-1661
gga_circ_0007806	gga-miR-1661
gga_circ_0007807	gga-miR-1661
gga_circ_0007808	gga-miR-1661
gga_circ_0007814	gga-miR-1661
gga_circ_0007830	gga-miR-1661
gga_circ_0007831	gga-miR-1661
gga_circ_0007833	gga-miR-1661
gga_circ_0007834	gga-miR-1661
gga_circ_0007837	gga-miR-1661
gga_circ_0007838	gga-miR-1661
gga_circ_0007841	gga-miR-1661
gga_circ_0007842	gga-miR-1661
gga_circ_0007844	gga-miR-1661
gga_circ_0007847	gga-miR-1661
gga_circ_0007850	gga-miR-1661
gga_circ_0007851	gga-miR-1661
gga_circ_0007852	gga-miR-1661
gga_circ_0007853	gga-miR-1661
gga_circ_0007855	gga-miR-1661
gga_circ_0007856	gga-miR-1661
gga_circ_0007857	gga-miR-1661
gga_circ_0007859	gga-miR-1661
gga_circ_0007860	gga-miR-1661
gga_circ_0007861	gga-miR-1661
gga_circ_0007863	gga-miR-1661
gga_circ_0007864	gga-miR-1661
gga_circ_0007866	gga-miR-1661
gga_circ_0007872	gga-miR-1661
gga_circ_0007883	gga-miR-1661
gga_circ_0007884	gga-miR-1661
gga_circ_0007885	gga-miR-1661
gga_circ_0007886	gga-miR-1661
gga_circ_0007888	gga-miR-1661
gga_circ_0007889	gga-miR-1661
gga_circ_0007901	gga-miR-1661
gga_circ_0007903	gga-miR-1661
gga_circ_0007904	gga-miR-1661
gga_circ_0007906	gga-miR-1661
gga_circ_0007907	gga-miR-1661
gga_circ_0007911	gga-miR-1661
gga_circ_0007912	gga-miR-1661
gga_circ_0007913	gga-miR-1661
gga_circ_0007918	gga-miR-1661
gga_circ_0007919	gga-miR-1661
gga_circ_0007920	gga-miR-1661
gga_circ_0007928	gga-miR-1661
gga_circ_0007930	gga-miR-1661
gga_circ_0007934	gga-miR-1661
gga_circ_0007935	gga-miR-1661
gga_circ_0007935_junction_seq	gga-miR-1661
gga_circ_0007938	gga-miR-1661
gga_circ_0007940	gga-miR-1661
gga_circ_0007941	gga-miR-1661
gga_circ_0007945	gga-miR-1661
gga_circ_0007946	gga-miR-1661
gga_circ_0007947	gga-miR-1661
gga_circ_0007950	gga-miR-1661
gga_circ_0007954	gga-miR-1661
gga_circ_0007959	gga-miR-1661
gga_circ_0007961	gga-miR-1661
gga_circ_0007962	gga-miR-1661
gga_circ_0007964	gga-miR-1661
gga_circ_0007965	gga-miR-1661
gga_circ_0007966	gga-miR-1661
gga_circ_0007967	gga-miR-1661
gga_circ_0007974	gga-miR-1661
gga_circ_0007978	gga-miR-1661
gga_circ_0007979	gga-miR-1661
gga_circ_0007980	gga-miR-1661
gga_circ_0007981	gga-miR-1661
gga_circ_0007982	gga-miR-1661
gga_circ_0007986	gga-miR-1661
gga_circ_0007987	gga-miR-1661
gga_circ_0007988	gga-miR-1661
gga_circ_0007991	gga-miR-1661
gga_circ_0007992	gga-miR-1661
gga_circ_0007993	gga-miR-1661
gga_circ_0007994	gga-miR-1661
gga_circ_0007996	gga-miR-1661
gga_circ_0007997	gga-miR-1661
gga_circ_0007999	gga-miR-1661
gga_circ_0008006	gga-miR-1661
gga_circ_0008008	gga-miR-1661
gga_circ_0008011	gga-miR-1661
gga_circ_0008012	gga-miR-1661
gga_circ_0008015	gga-miR-1661
gga_circ_0008016	gga-miR-1661
gga_circ_0008017	gga-miR-1661
gga_circ_0008018	gga-miR-1661
gga_circ_0008019	gga-miR-1661
gga_circ_0008020	gga-miR-1661
gga_circ_0008021	gga-miR-1661
gga_circ_0008022	gga-miR-1661
gga_circ_0008023	gga-miR-1661
gga_circ_0008025	gga-miR-1661
gga_circ_0008027	gga-miR-1661
gga_circ_0008028	gga-miR-1661
gga_circ_0008029	gga-miR-1661
gga_circ_0008034	gga-miR-1661
gga_circ_0008040	gga-miR-1661
gga_circ_0008043	gga-miR-1661
gga_circ_0008044	gga-miR-1661
gga_circ_0008056	gga-miR-1661
gga_circ_0008057	gga-miR-1661
gga_circ_0008058	gga-miR-1661
gga_circ_0008064	gga-miR-1661
gga_circ_0008065	gga-miR-1661
gga_circ_0008066	gga-miR-1661
gga_circ_0008069	gga-miR-1661
gga_circ_0008072	gga-miR-1661
gga_circ_0008073	gga-miR-1661
gga_circ_0008074	gga-miR-1661
gga_circ_0008077	gga-miR-1661
gga_circ_0008079	gga-miR-1661
gga_circ_0008080	gga-miR-1661
gga_circ_0008081	gga-miR-1661
gga_circ_0008084	gga-miR-1661
gga_circ_0008087	gga-miR-1661
gga_circ_0008088	gga-miR-1661
gga_circ_0008089	gga-miR-1661
gga_circ_0008091	gga-miR-1661
gga_circ_0008094	gga-miR-1661
gga_circ_0008095	gga-miR-1661
gga_circ_0008096	gga-miR-1661
gga_circ_0008099	gga-miR-1661
gga_circ_0008102	gga-miR-1661
gga_circ_0008105	gga-miR-1661
gga_circ_0008106	gga-miR-1661
gga_circ_0008107	gga-miR-1661
gga_circ_0008108	gga-miR-1661
gga_circ_0008117	gga-miR-1661
gga_circ_0008118	gga-miR-1661
gga_circ_0008123	gga-miR-1661
gga_circ_0008124	gga-miR-1661
gga_circ_0008126	gga-miR-1661
gga_circ_0008130	gga-miR-1661
gga_circ_0008133	gga-miR-1661
gga_circ_0008134	gga-miR-1661
gga_circ_0008135	gga-miR-1661
gga_circ_0008136	gga-miR-1661
gga_circ_0008137	gga-miR-1661
gga_circ_0008138	gga-miR-1661
gga_circ_0008139	gga-miR-1661
gga_circ_0008141	gga-miR-1661
gga_circ_0008142	gga-miR-1661
gga_circ_0008143	gga-miR-1661
gga_circ_0008145	gga-miR-1661
gga_circ_0008146	gga-miR-1661
gga_circ_0008149	gga-miR-1661
gga_circ_0008152	gga-miR-1661
gga_circ_0008154	gga-miR-1661
gga_circ_0008157	gga-miR-1661
gga_circ_0008160	gga-miR-1661
gga_circ_0008164	gga-miR-1661
gga_circ_0008166	gga-miR-1661
gga_circ_0008168	gga-miR-1661
gga_circ_0008172	gga-miR-1661
gga_circ_0008174	gga-miR-1661
gga_circ_0008176	gga-miR-1661
gga_circ_0008177	gga-miR-1661
gga_circ_0008178	gga-miR-1661
gga_circ_0008179	gga-miR-1661
gga_circ_0008181	gga-miR-1661
gga_circ_0008182	gga-miR-1661
gga_circ_0008188	gga-miR-1661
gga_circ_0008193	gga-miR-1661
gga_circ_0008194	gga-miR-1661
gga_circ_0008195	gga-miR-1661
gga_circ_0008198	gga-miR-1661
gga_circ_0008203	gga-miR-1661
gga_circ_0008204	gga-miR-1661
gga_circ_0008205	gga-miR-1661
gga_circ_0008207	gga-miR-1661
gga_circ_0008211	gga-miR-1661
gga_circ_0008212	gga-miR-1661
gga_circ_0008214	gga-miR-1661
gga_circ_0008219	gga-miR-1661
gga_circ_0008220	gga-miR-1661
gga_circ_0008221	gga-miR-1661
gga_circ_0008222	gga-miR-1661
gga_circ_0008225	gga-miR-1661
gga_circ_0008226	gga-miR-1661
gga_circ_0008227	gga-miR-1661
gga_circ_0008228	gga-miR-1661
gga_circ_0008229	gga-miR-1661
gga_circ_0008230	gga-miR-1661
gga_circ_0008237	gga-miR-1661
gga_circ_0008238	gga-miR-1661
gga_circ_0008239	gga-miR-1661
gga_circ_0008241	gga-miR-1661
gga_circ_0008244	gga-miR-1661
gga_circ_0008248	gga-miR-1661
gga_circ_0008255	gga-miR-1661
gga_circ_0008260	gga-miR-1661
gga_circ_0008261	gga-miR-1661
gga_circ_0008266	gga-miR-1661
gga_circ_0008267	gga-miR-1661
gga_circ_0008268	gga-miR-1661
gga_circ_0008269	gga-miR-1661
gga_circ_0008272	gga-miR-1661
gga_circ_0008273	gga-miR-1661
gga_circ_0008275	gga-miR-1661
gga_circ_0008276	gga-miR-1661
gga_circ_0008281	gga-miR-1661
gga_circ_0008282	gga-miR-1661
gga_circ_0008283	gga-miR-1661
gga_circ_0008286	gga-miR-1661
gga_circ_0008286_junction_seq	gga-miR-1661
gga_circ_0008287	gga-miR-1661
gga_circ_0008288	gga-miR-1661
gga_circ_0008297	gga-miR-1661
gga_circ_0008298	gga-miR-1661
gga_circ_0008299	gga-miR-1661
gga_circ_0008300	gga-miR-1661
gga_circ_0008301	gga-miR-1661
gga_circ_0008302	gga-miR-1661
gga_circ_0008303	gga-miR-1661
gga_circ_0008305	gga-miR-1661
gga_circ_0008310	gga-miR-1661
gga_circ_0008311	gga-miR-1661
gga_circ_0008312	gga-miR-1661
gga_circ_0008315	gga-miR-1661
gga_circ_0008323	gga-miR-1661
gga_circ_0008325	gga-miR-1661
gga_circ_0008326	gga-miR-1661
gga_circ_0008327	gga-miR-1661
gga_circ_0008333	gga-miR-1661
gga_circ_0008334	gga-miR-1661
gga_circ_0008336	gga-miR-1661
gga_circ_0008340	gga-miR-1661
gga_circ_0008343	gga-miR-1661
gga_circ_0008345	gga-miR-1661
gga_circ_0008351	gga-miR-1661
gga_circ_0008352	gga-miR-1661
gga_circ_0008360	gga-miR-1661
gga_circ_0008361	gga-miR-1661
gga_circ_0008362	gga-miR-1661
gga_circ_0008370	gga-miR-1661
gga_circ_0008373	gga-miR-1661
gga_circ_0008380	gga-miR-1661
gga_circ_0008381	gga-miR-1661
gga_circ_0008382	gga-miR-1661
gga_circ_0008383	gga-miR-1661
gga_circ_0008384	gga-miR-1661
gga_circ_0008386	gga-miR-1661
gga_circ_0008388	gga-miR-1661
gga_circ_0008391	gga-miR-1661
gga_circ_0008392	gga-miR-1661
gga_circ_0008398	gga-miR-1661
gga_circ_0008399	gga-miR-1661
gga_circ_0008401	gga-miR-1661
gga_circ_0008402	gga-miR-1661
gga_circ_0008404	gga-miR-1661
gga_circ_0008405	gga-miR-1661
gga_circ_0008414	gga-miR-1661
gga_circ_0008415	gga-miR-1661
gga_circ_0008417	gga-miR-1661
gga_circ_0008419	gga-miR-1661
gga_circ_0008423	gga-miR-1661
gga_circ_0008424	gga-miR-1661
gga_circ_0008430	gga-miR-1661
gga_circ_0008432	gga-miR-1661
gga_circ_0008435	gga-miR-1661
[truncated: 1,046,576+ more rows]

## Sheet: circRNA_miRNA binding site 3
circRNA_Gene_ID	miRNA_Gene_ID
gga_circ_0004121	gga-miR-6630-3p
gga_circ_0006260	gga-miR-6632-5p
gga_circ_0006261	gga-miR-6632-5p
gga_circ_0006267	gga-miR-6632-5p
gga_circ_0006271	gga-miR-6632-5p
gga_circ_0006273	gga-miR-6632-5p
gga_circ_0006274	gga-miR-6632-5p
gga_circ_0006277	gga-miR-6632-5p
gga_circ_0006282	gga-miR-6632-5p
gga_circ_0006283	gga-miR-6632-5p
gga_circ_0006289	gga-miR-6632-5p
gga_circ_0006292	gga-miR-6632-5p
gga_circ_0006293	gga-miR-6632-5p
gga_circ_0006296	gga-miR-6632-5p
gga_circ_0006297	gga-miR-6632-5p
gga_circ_0006305	gga-miR-6632-5p
gga_circ_0006306	gga-miR-6632-5p
gga_circ_0006307	gga-miR-6632-5p
gga_circ_0006309	gga-miR-6632-5p
gga_circ_0006310	gga-miR-6632-5p
gga_circ_0006315	gga-miR-6632-5p
gga_circ_0006322	gga-miR-6632-5p
gga_circ_0006323	gga-miR-6632-5p
gga_circ_0006333	gga-miR-6632-5p
gga_circ_0006334	gga-miR-6632-5p
gga_circ_0006336	gga-miR-6632-5p
gga_circ_0006337	gga-miR-6632-5p
gga_circ_0006339	gga-miR-6632-5p
gga_circ_0006343	gga-miR-6632-5p
gga_circ_0006345	gga-miR-6632-5p
gga_circ_0006355	gga-miR-6632-5p
gga_circ_0006363	gga-miR-6632-5p
gga_circ_0006367	gga-miR-6632-5p
gga_circ_0006369	gga-miR-6632-5p
gga_circ_0006377	gga-miR-6632-5p
gga_circ_0006380	gga-miR-6632-5p
gga_circ_0006382	gga-miR-6632-5p
gga_circ_0006387	gga-miR-6632-5p
gga_circ_0006388	gga-miR-6632-5p
gga_circ_0006390	gga-miR-6632-5p
gga_circ_0006391	gga-miR-6632-5p
gga_circ_0006392	gga-miR-6632-5p
gga_circ_0006393	gga-miR-6632-5p
gga_circ_0006394	gga-miR-6632-5p
gga_circ_0006395	gga-miR-6632-5p
gga_circ_0006399	gga-miR-6632-5p
gga_circ_0006400	gga-miR-6632-5p
gga_circ_0006401	gga-miR-6632-5p
gga_circ_0006405	gga-miR-6632-5p
gga_circ_0006414	gga-miR-6632-5p
gga_circ_0006415	gga-miR-6632-5p
gga_circ_0006416	gga-miR-6632-5p
gga_circ_0006417	gga-miR-6632-5p
gga_circ_0006421	gga-miR-6632-5p
gga_circ_0006422	gga-miR-6632-5p
gga_circ_0006427	gga-miR-6632-5p
gga_circ_0006436	gga-miR-6632-5p
gga_circ_0006437	gga-miR-6632-5p
gga_circ_0006441	gga-miR-6632-5p
gga_circ_0006442	gga-miR-6632-5p
gga_circ_0006443	gga-miR-6632-5p
gga_circ_0006447	gga-miR-6632-5p
gga_circ_0006450	gga-miR-6632-5p
gga_circ_0006451	gga-miR-6632-5p
gga_circ_0006454	gga-miR-6632-5p
gga_circ_0006457	gga-miR-6632-5p
gga_circ_0006462	gga-miR-6632-5p
gga_circ_0006464	gga-miR-6632-5p
gga_circ_0006466	gga-miR-6632-5p
gga_circ_0006469	gga-miR-6632-5p
gga_circ_0006470	gga-miR-6632-5p
gga_circ_0006477	gga-miR-6632-5p
gga_circ_0006481	gga-miR-6632-5p
gga_circ_0006484	gga-miR-6632-5p
gga_circ_0006485	gga-miR-6632-5p
gga_circ_0006486	gga-miR-6632-5p
gga_circ_0006488	gga-miR-6632-5p
gga_circ_0006489	gga-miR-6632-5p
gga_circ_0006494	gga-miR-6632-5p
gga_circ_0006495	gga-miR-6632-5p
gga_circ_0006496	gga-miR-6632-5p
gga_circ_0006500	gga-miR-6632-5p
gga_circ_0006501	gga-miR-6632-5p
gga_circ_0006503	gga-miR-6632-5p
gga_circ_0006504	gga-miR-6632-5p
gga_circ_0006505	gga-miR-6632-5p
gga_circ_0006506	gga-miR-6632-5p
gga_circ_0006507	gga-miR-6632-5p
gga_circ_0006511	gga-miR-6632-5p
gga_circ_0006515	gga-miR-6632-5p
gga_circ_0006516	gga-miR-6632-5p
gga_circ_0006517	gga-miR-6632-5p
gga_circ_0006518	gga-miR-6632-5p
gga_circ_0006526	gga-miR-6632-5p
gga_circ_0006530	gga-miR-6632-5p
gga_circ_0006534	gga-miR-6632-5p
gga_circ_0006537	gga-miR-6632-5p
gga_circ_0006538	gga-miR-6632-5p
gga_circ_0006542	gga-miR-6632-5p
gga_circ_0006546	gga-miR-6632-5p
gga_circ_0006547	gga-miR-6632-5p
gga_circ_0006549	gga-miR-6632-5p
gga_circ_0006561	gga-miR-6632-5p
gga_circ_0006565	gga-miR-6632-5p
gga_circ_0006566	gga-miR-6632-5p
gga_circ_0006567	gga-miR-6632-5p
gga_circ_0006571	gga-miR-6632-5p
gga_circ_0006574	gga-miR-6632-5p
gga_circ_0006580	gga-miR-6632-5p
gga_circ_0006581	gga-miR-6632-5p
gga_circ_0006582	gga-miR-6632-5p
gga_circ_0006583	gga-miR-6632-5p
gga_circ_0006591	gga-miR-6632-5p
gga_circ_0006592	gga-miR-6632-5p
gga_circ_0006600	gga-miR-6632-5p
gga_circ_0006608	gga-miR-6632-5p
gga_circ_0006614	gga-miR-6632-5p
gga_circ_0006615	gga-miR-6632-5p
gga_circ_0006616	gga-miR-6632-5p
gga_circ_0006620	gga-miR-6632-5p
gga_circ_0006626	gga-miR-6632-5p
gga_circ_0006630	gga-miR-6632-5p
gga_circ_0006634	gga-miR-6632-5p
gga_circ_0006638	gga-miR-6632-5p
gga_circ_0006640	gga-miR-6632-5p
gga_circ_0006641	gga-miR-6632-5p
gga_circ_0006642	gga-miR-6632-5p
gga_circ_0006650	gga-miR-6632-5p
gga_circ_0006657	gga-miR-6632-5p
gga_circ_0006658	gga-miR-6632-5p
gga_circ_0006660	gga-miR-6632-5p
gga_circ_0006663	gga-miR-6632-5p
gga_circ_0006665	gga-miR-6632-5p
gga_circ_0006667	gga-miR-6632-5p
gga_circ_0006673	gga-miR-6632-5p
gga_circ_0006683	gga-miR-6632-5p
gga_circ_0006685	gga-miR-6632-5p
gga_circ_0006686	gga-miR-6632-5p
gga_circ_0006688	gga-miR-6632-5p
gga_circ_0006695	gga-miR-6632-5p
gga_circ_0006697	gga-miR-6632-5p
gga_circ_0006702	gga-miR-6632-5p
gga_circ_0006703	gga-miR-6632-5p
gga_circ_0006707	gga-miR-6632-5p
gga_circ_0006708	gga-miR-6632-5p
gga_circ_0006710	gga-miR-6632-5p
gga_circ_0006711	gga-miR-6632-5p
gga_circ_0006715	gga-miR-6632-5p
gga_circ_0006716	gga-miR-6632-5p
gga_circ_0006719	gga-miR-6632-5p
gga_circ_0006722	gga-miR-6632-5p
gga_circ_0006723	gga-miR-6632-5p
gga_circ_0006725	gga-miR-6632-5p
gga_circ_0006729	gga-miR-6632-5p
gga_circ_0006733	gga-miR-6632-5p
gga_circ_0006738	gga-miR-6632-5p
gga_circ_0006740	gga-miR-6632-5p
gga_circ_0006744	gga-miR-6632-5p
gga_circ_0006745	gga-miR-6632-5p
gga_circ_0006746	gga-miR-6632-5p
gga_circ_0006748	gga-miR-6632-5p
gga_circ_0006755	gga-miR-6632-5p
gga_circ_0006757	gga-miR-6632-5p
gga_circ_0006759	gga-miR-6632-5p
gga_circ_0006762	gga-miR-6632-5p
gga_circ_0006763	gga-miR-6632-5p
gga_circ_0006769	gga-miR-6632-5p
gga_circ_0006770	gga-miR-6632-5p
gga_circ_0006774	gga-miR-6632-5p
gga_circ_0006774_junction_seq	gga-miR-6632-5p
gga_circ_0006775	gga-miR-6632-5p
gga_circ_0006778	gga-miR-6632-5p
gga_circ_0006788	gga-miR-6632-5p
gga_circ_0006791	gga-miR-6632-5p
gga_circ_0006793	gga-miR-6632-5p
gga_circ_0006794	gga-miR-6632-5p
gga_circ_0006795	gga-miR-6632-5p
gga_circ_0006797	gga-miR-6632-5p
gga_circ_0006800	gga-miR-6632-5p
gga_circ_0006801	gga-miR-6632-5p
gga_circ_0006802	gga-miR-6632-5p
gga_circ_0006808	gga-miR-6632-5p
gga_circ_0006812	gga-miR-6632-5p
gga_circ_0006813	gga-miR-6632-5p
gga_circ_0006814	gga-miR-6632-5p
gga_circ_0006816	gga-miR-6632-5p
gga_circ_0006817	gga-miR-6632-5p
gga_circ_0006822	gga-miR-6632-5p
gga_circ_0006823	gga-miR-6632-5p
gga_circ_0006827	gga-miR-6632-5p
gga_circ_0006835	gga-miR-6632-5p
gga_circ_0006837	gga-miR-6632-5p
gga_circ_0006840	gga-miR-6632-5p
gga_circ_0006842	gga-miR-6632-5p
gga_circ_0006843	gga-miR-6632-5p
gga_circ_0006844	gga-miR-6632-5p
gga_circ_0006847	gga-miR-6632-5p
gga_circ_0006849	gga-miR-6632-5p
gga_circ_0006850	gga-miR-6632-5p
gga_circ_0006854	gga-miR-6632-5p
gga_circ_0006862	gga-miR-6632-5p
gga_circ_0006870	gga-miR-6632-5p
gga_circ_0006873	gga-miR-6632-5p
gga_circ_0006874	gga-miR-6632-5p
gga_circ_0006875	gga-miR-6632-5p
gga_circ_0006876	gga-miR-6632-5p
gga_circ_0006877	gga-miR-6632-5p
gga_circ_0006882	gga-miR-6632-5p
gga_circ_0006884	gga-miR-6632-5p
gga_circ_0006886	gga-miR-6632-5p
gga_circ_0006887	gga-miR-6632-5p
gga_circ_0006888	gga-miR-6632-5p
gga_circ_0006889	gga-miR-6632-5p
gga_circ_0006890	gga-miR-6632-5p
gga_circ_0006891	gga-miR-6632-5p
gga_circ_0006893	gga-miR-6632-5p
gga_circ_0006894	gga-miR-6632-5p
gga_circ_0006900	gga-miR-6632-5p
gga_circ_0006902	gga-miR-6632-5p
gga_circ_0006905	gga-miR-6632-5p
gga_circ_0006906	gga-miR-6632-5p
gga_circ_0006909	gga-miR-6632-5p
gga_circ_0006910	gga-miR-6632-5p
gga_circ_0006918	gga-miR-6632-5p
gga_circ_0006919	gga-miR-6632-5p
gga_circ_0006920	gga-miR-6632-5p
gga_circ_0006923	gga-miR-6632-5p
gga_circ_0006924	gga-miR-6632-5p
gga_circ_0006925	gga-miR-6632-5p
gga_circ_0006926	gga-miR-6632-5p
gga_circ_0006928	gga-miR-6632-5p
gga_circ_0006929	gga-miR-6632-5p
gga_circ_0006930	gga-miR-6632-5p
gga_circ_0006931	gga-miR-6632-5p
gga_circ_0006932	gga-miR-6632-5p
gga_circ_0006934	gga-miR-6632-5p
gga_circ_0006935	gga-miR-6632-5p
gga_circ_0006936	gga-miR-6632-5p
gga_circ_0006939	gga-miR-6632-5p
gga_circ_0006940	gga-miR-6632-5p
gga_circ_0006950	gga-miR-6632-5p
gga_circ_0006951	gga-miR-6632-5p
gga_circ_0006964	gga-miR-6632-5p
gga_circ_0006972	gga-miR-6632-5p
gga_circ_0006973	gga-miR-6632-5p
gga_circ_0006974	gga-miR-6632-5p
gga_circ_0006983	gga-miR-6632-5p
gga_circ_0006986	gga-miR-6632-5p
gga_circ_0006987	gga-miR-6632-5p
gga_circ_0006990	gga-miR-6632-5p
gga_circ_0006991	gga-miR-6632-5p
gga_circ_0006992	gga-miR-6632-5p
gga_circ_0006993	gga-miR-6632-5p
gga_circ_0006994	gga-miR-6632-5p
gga_circ_0006996	gga-miR-6632-5p
gga_circ_0007002	gga-miR-6632-5p
gga_circ_0007003	gga-miR-6632-5p
gga_circ_0007004	gga-miR-6632-5p
gga_circ_0007005	gga-miR-6632-5p
gga_circ_0007006	gga-miR-6632-5p
gga_circ_0007019	gga-miR-6632-5p
gga_circ_0007020	gga-miR-6632-5p
gga_circ_0007021	gga-miR-6632-5p
gga_circ_0007025	gga-miR-6632-5p
gga_circ_0007027	gga-miR-6632-5p
gga_circ_0007044	gga-miR-6632-5p
gga_circ_0007045	gga-miR-6632-5p
gga_circ_0007047	gga-miR-6632-5p
gga_circ_0007049	gga-miR-6632-5p
gga_circ_0007050	gga-miR-6632-5p
gga_circ_0007051	gga-miR-6632-5p
gga_circ_0007052	gga-miR-6632-5p
gga_circ_0007053	gga-miR-6632-5p
gga_circ_0007054	gga-miR-6632-5p
gga_circ_0007061	gga-miR-6632-5p
gga_circ_0007073	gga-miR-6632-5p
gga_circ_0007075	gga-miR-6632-5p
gga_circ_0007076	gga-miR-6632-5p
gga_circ_0007079	gga-miR-6632-5p
gga_circ_0007082	gga-miR-6632-5p
gga_circ_0007086	gga-miR-6632-5p
gga_circ_0007090	gga-miR-6632-5p
gga_circ_0007091	gga-miR-6632-5p
gga_circ_0007095	gga-miR-6632-5p
gga_circ_0007096	gga-miR-6632-5p
gga_circ_0007097	gga-miR-6632-5p
gga_circ_0007098	gga-miR-6632-5p
gga_circ_0007100	gga-miR-6632-5p
gga_circ_0007101	gga-miR-6632-5p
gga_circ_0007104	gga-miR-6632-5p
gga_circ_0007115	gga-miR-6632-5p
gga_circ_0007120	gga-miR-6632-5p
gga_circ_0007121	gga-miR-6632-5p
gga_circ_0007126	gga-miR-6632-5p
gga_circ_0007128	gga-miR-6632-5p
gga_circ_0007134	gga-miR-6632-5p
gga_circ_0007136	gga-miR-6632-5p
gga_circ_0007137	gga-miR-6632-5p
gga_circ_0007138	gga-miR-6632-5p
gga_circ_0007140	gga-miR-6632-5p
gga_circ_0007141	gga-miR-6632-5p
gga_circ_0007147	gga-miR-6632-5p
gga_circ_0007150	gga-miR-6632-5p
gga_circ_0007151	gga-miR-6632-5p
gga_circ_0007159	gga-miR-6632-5p
gga_circ_0007163	gga-miR-6632-5p
gga_circ_0007169	gga-miR-6632-5p
gga_circ_0007170	gga-miR-6632-5p
gga_circ_0007171	gga-miR-6632-5p
gga_circ_0007173	gga-miR-6632-5p
gga_circ_0007174	gga-miR-6632-5p
gga_circ_0007175	gga-miR-6632-5p
gga_circ_0007176	gga-miR-6632-5p
gga_circ_0007179	gga-miR-6632-5p
gga_circ_0007190	gga-miR-6632-5p
gga_circ_0007192	gga-miR-6632-5p
gga_circ_0007195	gga-miR-6632-5p
gga_circ_0007196	gga-miR-6632-5p
gga_circ_0007198	gga-miR-6632-5p
gga_circ_0007203	gga-miR-6632-5p
gga_circ_0007204	gga-miR-6632-5p
gga_circ_0007205	gga-miR-6632-5p
gga_circ_0007206	gga-miR-6632-5p
gga_circ_0007210	gga-miR-6632-5p
gga_circ_0007216	gga-miR-6632-5p
gga_circ_0007217	gga-miR-6632-5p
gga_circ_0007218	gga-miR-6632-5p
gga_circ_0007219	gga-miR-6632-5p
gga_circ_0007220	gga-miR-6632-5p
gga_circ_0007221	gga-miR-6632-5p
gga_circ_0007228	gga-miR-6632-5p
gga_circ_0007232	gga-miR-6632-5p
gga_circ_0007236	gga-miR-6632-5p
gga_circ_0007237	gga-miR-6632-5p
gga_circ_0007239	gga-miR-6632-5p
gga_circ_0007240	gga-miR-6632-5p
gga_circ_0007247	gga-miR-6632-5p
gga_circ_0007249	gga-miR-6632-5p
gga_circ_0007251	gga-miR-6632-5p
gga_circ_0007254	gga-miR-6632-5p
gga_circ_0007262	gga-miR-6632-5p
gga_circ_0007263	gga-miR-6632-5p
gga_circ_0007264	gga-miR-6632-5p
gga_circ_0007266	gga-miR-6632-5p
gga_circ_0007273	gga-miR-6632-5p
gga_circ_0007281	gga-miR-6632-5p
gga_circ_0007289	gga-miR-6632-5p
gga_circ_0007290	gga-miR-6632-5p
gga_circ_0007295	gga-miR-6632-5p
gga_circ_0007296	gga-miR-6632-5p
gga_circ_0007306	gga-miR-6632-5p
gga_circ_0007310	gga-miR-6632-5p
gga_circ_0007312	gga-miR-6632-5p
gga_circ_0007313	gga-miR-6632-5p
gga_circ_0007315	gga-miR-6632-5p
gga_circ_0007322	gga-miR-6632-5p
gga_circ_0007326	gga-miR-6632-5p
gga_circ_0007328	gga-miR-6632-5p
gga_circ_0007329	gga-miR-6632-5p
gga_circ_0007330	gga-miR-6632-5p
gga_circ_0007334	gga-miR-6632-5p
gga_circ_0007335	gga-miR-6632-5p
gga_circ_0007340	gga-miR-6632-5p
gga_circ_0007342	gga-miR-6632-5p
gga_circ_0007344	gga-miR-6632-5p
gga_circ_0007351	gga-miR-6632-5p
gga_circ_0007355	gga-miR-6632-5p
gga_circ_0007357	gga-miR-6632-5p
gga_circ_0007359	gga-miR-6632-5p
gga_circ_0007362	gga-miR-6632-5p
gga_circ_0007363	gga-miR-6632-5p
gga_circ_0007366	gga-miR-6632-5p
gga_circ_0007367	gga-miR-6632-5p
gga_circ_0007369	gga-miR-6632-5p
gga_circ_0007370	gga-miR-6632-5p
gga_circ_0007372	gga-miR-6632-5p
gga_circ_0007374	gga-miR-6632-5p
gga_circ_0007377	gga-miR-6632-5p
gga_circ_0007378	gga-miR-6632-5p
gga_circ_0007380	gga-miR-6632-5p
gga_circ_0007381	gga-miR-6632-5p
gga_circ_0007382	gga-miR-6632-5p
gga_circ_0007386	gga-miR-6632-5p
gga_circ_0007387	gga-miR-6632-5p
gga_circ_0007388	gga-miR-6632-5p
gga_circ_0007389	gga-miR-6632-5p
gga_circ_0007390	gga-miR-6632-5p
gga_circ_0007395	gga-miR-6632-5p
gga_circ_0007396	gga-miR-6632-5p
gga_circ_0007397	gga-miR-6632-5p
gga_circ_0007400	gga-miR-6632-5p
gga_circ_0007408	gga-miR-6632-5p
gga_circ_0007410	gga-miR-6632-5p
gga_circ_0007411	gga-miR-6632-5p
gga_circ_0007412	gga-miR-6632-5p
gga_circ_0007415	gga-miR-6632-5p
gga_circ_0007416	gga-miR-6632-5p
gga_circ_0007417	gga-miR-6632-5p
gga_circ_0007424	gga-miR-6632-5p
gga_circ_0007428	gga-miR-6632-5p
gga_circ_0007429	gga-miR-6632-5p
gga_circ_0007430	gga-miR-6632-5p
gga_circ_0007431	gga-miR-6632-5p
gga_circ_0007432	gga-miR-6632-5p
gga_circ_0007434	gga-miR-6632-5p
gga_circ_0007435	gga-miR-6632-5p
gga_circ_0007436	gga-miR-6632-5p
gga_circ_0007437	gga-miR-6632-5p
gga_circ_0007439	gga-miR-6632-5p
gga_circ_0007440	gga-miR-6632-5p
gga_circ_0007441	gga-miR-6632-5p
gga_circ_0007442	gga-miR-6632-5p
gga_circ_0007443	gga-miR-6632-5p
gga_circ_0007448	gga-miR-6632-5p
gga_circ_0007450	gga-miR-6632-5p
gga_circ_0007453	gga-miR-6632-5p
gga_circ_0007457	gga-miR-6632-5p
gga_circ_0007464	gga-miR-6632-5p
gga_circ_0007466	gga-miR-6632-5p
gga_circ_0007467	gga-miR-6632-5p
gga_circ_0007469	gga-miR-6632-5p
gga_circ_0007471	gga-miR-6632-5p
gga_circ_0007472	gga-miR-6632-5p
gga_circ_0007473	gga-miR-6632-5p
gga_circ_0007474	gga-miR-6632-5p
gga_circ_0007478	gga-miR-6632-5p
gga_circ_0007480	gga-miR-6632-5p
gga_circ_0007489	gga-miR-6632-5p
gga_circ_0007492	gga-miR-6632-5p
gga_circ_0007502	gga-miR-6632-5p
gga_circ_0007503	gga-miR-6632-5p
gga_circ_0007505	gga-miR-6632-5p
gga_circ_0007506	gga-miR-6632-5p
gga_circ_0007510	gga-miR-6632-5p
gga_circ_0007512	gga-miR-6632-5p
gga_circ_0007513	gga-miR-6632-5p
gga_circ_0007518	gga-miR-6632-5p
gga_circ_0007520	gga-miR-6632-5p
gga_circ_0007522	gga-miR-6632-5p
gga_circ_0007523	gga-miR-6632-5p
gga_circ_0007524	gga-miR-6632-5p
gga_circ_0007525	gga-miR-6632-5p
gga_circ_0007534	gga-miR-6632-5p
gga_circ_0007536	gga-miR-6632-5p
gga_circ_0007537	gga-miR-6632-5p
gga_circ_0007538	gga-miR-6632-5p
gga_circ_0007539	gga-miR-6632-5p
gga_circ_0007540	gga-miR-6632-5p
gga_circ_0007542	gga-miR-6632-5p
gga_circ_0007544	gga-miR-6632-5p
gga_circ_0007545	gga-miR-6632-5p
gga_circ_0007546	gga-miR-6632-5p
gga_circ_0007547	gga-miR-6632-5p
gga_circ_0007548	gga-miR-6632-5p
gga_circ_0007549	gga-miR-6632-5p
gga_circ_0007550	gga-miR-6632-5p
gga_circ_0007555	gga-miR-6632-5p
gga_circ_0007567	gga-miR-6632-5p
gga_circ_0007578	gga-miR-6632-5p
gga_circ_0007584	gga-miR-6632-5p
gga_circ_0007592	gga-miR-6632-5p
gga_circ_0007593	gga-miR-6632-5p
gga_circ_0007596	gga-miR-6632-5p
gga_circ_0007603	gga-miR-6632-5p
gga_circ_0007621	gga-miR-6632-5p
gga_circ_0007623	gga-miR-6632-5p
gga_circ_0007635	gga-miR-6632-5p
gga_circ_0007644	gga-miR-6632-5p
gga_circ_0007646	gga-miR-6632-5p
gga_circ_0007647	gga-miR-6632-5p
gga_circ_0007648	gga-miR-6632-5p
gga_circ_0007655	gga-miR-6632-5p
gga_circ_0007656	gga-miR-6632-5p
gga_circ_0007659	gga-miR-6632-5p
gga_circ_0007661	gga-miR-6632-5p
gga_circ_0007662	gga-miR-6632-5p
gga_circ_0007668	gga-miR-6632-5p
gga_circ_0007670	gga-miR-6632-5p
gga_circ_0007672	gga-miR-6632-5p
gga_circ_0007673	gga-miR-6632-5p
gga_circ_0007676	gga-miR-6632-5p
gga_circ_0007679	gga-miR-6632-5p
gga_circ_0007682	gga-miR-6632-5p
gga_circ_0007683	gga-miR-6632-5p
gga_circ_0007692	gga-miR-6632-5p
gga_circ_0007693	gga-miR-6632-5p
gga_circ_0007695	gga-miR-6632-5p
gga_circ_0007697	gga-miR-6632-5p
gga_circ_0007703	gga-miR-6632-5p
gga_circ_0007707	gga-miR-6632-5p
gga_circ_0007710	gga-miR-6632-5p
gga_circ_0007714	gga-miR-6632-5p
gga_circ_0007715	gga-miR-6632-5p
gga_circ_0007716	gga-miR-6632-5p
gga_circ_0007717	gga-miR-6632-5p
gga_circ_0007718	gga-miR-6632-5p
gga_circ_0007719	gga-miR-6632-5p
gga_circ_0007720	gga-miR-6632-5p
gga_circ_0007721	gga-miR-6632-5p
gga_circ_0007722	gga-miR-6632-5p
gga_circ_0007723	gga-miR-6632-5p
gga_circ_0007725	gga-miR-6632-5p
gga_circ_0007730	gga-miR-6632-5p
gga_circ_0007731	gga-miR-6632-5p
gga_circ_0007734	gga-miR-6632-5p
gga_circ_0007735	gga-miR-6632-5p
gga_circ_0007736	gga-miR-6632-5p
gga_circ_0007737	gga-miR-6632-5p
gga_circ_0007744	gga-miR-6632-5p
gga_circ_0007746	gga-miR-6632-5p
gga_circ_0007761	gga-miR-6632-5p
gga_circ_0007770	gga-miR-6632-5p
gga_circ_0007771	gga-miR-6632-5p
gga_circ_0007773	gga-miR-6632-5p
gga_circ_0007774	gga-miR-6632-5p
gga_circ_0007779	gga-miR-6632-5p
gga_circ_0007780	gga-miR-6632-5p
gga_circ_0007781	gga-miR-6632-5p
gga_circ_0007782	gga-miR-6632-5p
gga_circ_0007783	gga-miR-6632-5p
gga_circ_0007790	gga-miR-6632-5p
gga_circ_0007792	gga-miR-6632-5p
gga_circ_0007793	gga-miR-6632-5p
gga_circ_0007800	gga-miR-6632-5p
gga_circ_0007801	gga-miR-6632-5p
gga_circ_0007806	gga-miR-6632-5p
gga_circ_0007807	gga-miR-6632-5p
gga_circ_0007820	gga-miR-6632-5p
gga_circ_0007821	gga-miR-6632-5p
gga_circ_0007822	gga-miR-6632-5p
gga_circ_0007824	gga-miR-6632-5p
gga_circ_0007825	gga-miR-6632-5p
gga_circ_0007826	gga-miR-6632-5p
gga_circ_0007832	gga-miR-6632-5p
gga_circ_0007836	gga-miR-6632-5p
gga_circ_0007837	gga-miR-6632-5p
gga_circ_0007838	gga-miR-6632-5p
gga_circ_0007845	gga-miR-6632-5p
gga_circ_0007848	gga-miR-6632-5p
gga_circ_0007852	gga-miR-6632-5p
gga_circ_0007855	gga-miR-6632-5p
gga_circ_0007856	gga-miR-6632-5p
gga_circ_0007859	gga-miR-6632-5p
gga_circ_0007861	gga-miR-6632-5p
gga_circ_0007864	gga-miR-6632-5p
gga_circ_0007866	gga-miR-6632-5p
gga_circ_0007883	gga-miR-6632-5p
gga_circ_0007885	gga-miR-6632-5p
gga_circ_0007901	gga-miR-6632-5p
gga_circ_0007903	gga-miR-6632-5p
gga_circ_0007904	gga-miR-6632-5p
gga_circ_0007906	gga-miR-6632-5p
gga_circ_0007907	gga-miR-6632-5p
gga_circ_0007912	gga-miR-6632-5p
gga_circ_0007913	gga-miR-6632-5p
gga_circ_0007920	gga-miR-6632-5p
gga_circ_0007921	gga-miR-6632-5p
gga_circ_0007925	gga-miR-6632-5p
gga_circ_0007927	gga-miR-6632-5p
gga_circ_0007928	gga-miR-6632-5p
gga_circ_0007933	gga-miR-6632-5p
gga_circ_0007939	gga-miR-6632-5p
gga_circ_0007940	gga-miR-6632-5p
gga_circ_0007945	gga-miR-6632-5p
gga_circ_0007948	gga-miR-6632-5p
gga_circ_0007949	gga-miR-6632-5p
gga_circ_0007950	gga-miR-6632-5p
gga_circ_0007953	gga-miR-6632-5p
gga_circ_0007954	gga-miR-6632-5p
gga_circ_0007956	gga-miR-6632-5p
gga_circ_0007959	gga-miR-6632-5p
gga_circ_0007963	gga-miR-6632-5p
gga_circ_0007964	gga-miR-6632-5p
gga_circ_0007965	gga-miR-6632-5p
gga_circ_0007966	gga-miR-6632-5p
gga_circ_0007967	gga-miR-6632-5p
gga_circ_0007968	gga-miR-6632-5p
gga_circ_0007974	gga-miR-6632-5p
gga_circ_0007978	gga-miR-6632-5p
gga_circ_0007979	gga-miR-6632-5p
gga_circ_0007980	gga-miR-6632-5p
gga_circ_0007981	gga-miR-6632-5p
gga_circ_0007982	gga-miR-6632-5p
gga_circ_0007984	gga-miR-6632-5p
gga_circ_0007985	gga-miR-6632-5p
gga_circ_0007986	gga-miR-6632-5p
gga_circ_0007987	gga-miR-6632-5p
gga_circ_0007988	gga-miR-6632-5p
gga_circ_0007993	gga-miR-6632-5p
gga_circ_0007994	gga-miR-6632-5p
gga_circ_0007999	gga-miR-6632-5p
gga_circ_0008003	gga-miR-6632-5p
gga_circ_0008006	gga-miR-6632-5p
gga_circ_0008007	gga-miR-6632-5p
gga_circ_0008008	gga-miR-6632-5p
gga_circ_0008011	gga-miR-6632-5p
gga_circ_0008017	gga-miR-6632-5p
gga_circ_0008020	gga-miR-6632-5p
gga_circ_0008021	gga-miR-6632-5p
gga_circ_0008022	gga-miR-6632-5p
gga_circ_0008023	gga-miR-6632-5p
gga_circ_0008025	gga-miR-6632-5p
gga_circ_0008027	gga-miR-6632-5p
gga_circ_0008034	gga-miR-6632-5p
gga_circ_0008043	gga-miR-6632-5p
gga_circ_0008044	gga-miR-6632-5p
gga_circ_0008048	gga-miR-6632-5p
gga_circ_0008051	gga-miR-6632-5p
gga_circ_0008052	gga-miR-6632-5p
gga_circ_0008053	gga-miR-6632-5p
gga_circ_0008056	gga-miR-6632-5p
gga_circ_0008066	gga-miR-6632-5p
gga_circ_0008069	gga-miR-6632-5p
gga_circ_0008072	gga-miR-6632-5p
gga_circ_0008073	gga-miR-6632-5p
gga_circ_0008074	gga-miR-6632-5p
gga_circ_0008077	gga-miR-6632-5p
gga_circ_0008080	gga-miR-6632-5p
gga_circ_0008081	gga-miR-6632-5p
gga_circ_0008091	gga-miR-6632-5p
gga_circ_0008094	gga-miR-6632-5p
gga_circ_0008095	gga-miR-6632-5p
gga_circ_0008095_junction_seq	gga-miR-6632-5p
gga_circ_0008099	gga-miR-6632-5p
gga_circ_0008102	gga-miR-6632-5p
gga_circ_0008105	gga-miR-6632-5p
gga_circ_0008107	gga-miR-6632-5p
gga_circ_0008108	gga-miR-6632-5p
gga_circ_0008117	gga-miR-6632-5p
gga_circ_0008118	gga-miR-6632-5p
gga_circ_0008119	gga-miR-6632-5p
gga_circ_0008126	gga-miR-6632-5p
gga_circ_0008129	gga-miR-6632-5p
gga_circ_0008130	gga-miR-6632-5p
gga_circ_0008131	gga-miR-6632-5p
gga_circ_0008132	gga-miR-6632-5p
gga_circ_0008134	gga-miR-6632-5p
gga_circ_0008135	gga-miR-6632-5p
gga_circ_0008136	gga-miR-6632-5p
gga_circ_0008137	gga-miR-6632-5p
gga_circ_0008138	gga-miR-6632-5p
gga_circ_0008140	gga-miR-6632-5p
gga_circ_0008143	gga-miR-6632-5p
gga_circ_0008144	gga-miR-6632-5p
gga_circ_0008145	gga-miR-6632-5p
gga_circ_0008146	gga-miR-6632-5p
gga_circ_0008149	gga-miR-6632-5p
gga_circ_0008150	gga-miR-6632-5p
gga_circ_0008152	gga-miR-6632-5p
gga_circ_0008157	gga-miR-6632-5p
gga_circ_0008158	gga-miR-6632-5p
gga_circ_0008166	gga-miR-6632-5p
gga_circ_0008168	gga-miR-6632-5p
gga_circ_0008174	gga-miR-6632-5p
gga_circ_0008175	gga-miR-6632-5p
gga_circ_0008176	gga-miR-6632-5p
gga_circ_0008177	gga-miR-6632-5p
gga_circ_0008178	gga-miR-6632-5p
gga_circ_0008179	gga-miR-6632-5p
gga_circ_0008187	gga-miR-6632-5p
gga_circ_0008190	gga-miR-6632-5p
gga_circ_0008193	gga-miR-6632-5p
gga_circ_0008194	gga-miR-6632-5p
gga_circ_0008195	gga-miR-6632-5p
gga_circ_0008198	gga-miR-6632-5p
gga_circ_0008199	gga-miR-6632-5p
gga_circ_0008207	gga-miR-6632-5p
gga_circ_0008214	gga-miR-6632-5p
gga_circ_0008220	gga-miR-6632-5p
gga_circ_0008223	gga-miR-6632-5p
gga_circ_0008224	gga-miR-6632-5p
gga_circ_0008225	gga-miR-6632-5p
gga_circ_0008226	gga-miR-6632-5p
gga_circ_0008227	gga-miR-6632-5p
gga_circ_0008229	gga-miR-6632-5p
gga_circ_0008230	gga-miR-6632-5p
gga_circ_0008232	gga-miR-6632-5p
gga_circ_0008234	gga-miR-6632-5p
gga_circ_0008237	gga-miR-6632-5p
gga_circ_0008239	gga-miR-6632-5p
gga_circ_0008241	gga-miR-6632-5p
gga_circ_0008244	gga-miR-6632-5p
gga_circ_0008247	gga-miR-6632-5p
gga_circ_0008248	gga-miR-6632-5p
gga_circ_0008255	gga-miR-6632-5p
gga_circ_0008256	gga-miR-6632-5p
gga_circ_0008262	gga-miR-6632-5p
gga_circ_0008263	gga-miR-6632-5p
gga_circ_0008267	gga-miR-6632-5p
gga_circ_0008268	gga-miR-6632-5p
gga_circ_0008269	gga-miR-6632-5p
gga_circ_0008272	gga-miR-6632-5p
gga_circ_0008276	gga-miR-6632-5p
gga_circ_0008277	gga-miR-6632-5p
gga_circ_0008281	gga-miR-6632-5p
gga_circ_0008292	gga-miR-6632-5p
gga_circ_0008293	gga-miR-6632-5p
gga_circ_0008295	gga-miR-6632-5p
gga_circ_0008297	gga-miR-6632-5p
gga_circ_0008299	gga-miR-6632-5p
gga_circ_0008300	gga-miR-6632-5p
gga_circ_0008301	gga-miR-6632-5p
gga_circ_0008302	gga-miR-6632-5p
gga_circ_0008306	gga-miR-6632-5p
gga_circ_0008309	gga-miR-6632-5p
gga_circ_0008311	gga-miR-6632-5p
gga_circ_0008312	gga-miR-6632-5p
gga_circ_0008315	gga-miR-6632-5p
gga_circ_0008316	gga-miR-6632-5p
gga_circ_0008324	gga-miR-6632-5p
gga_circ_0008327	gga-miR-6632-5p
gga_circ_0008336	gga-miR-6632-5p
gga_circ_0008341	gga-miR-6632-5p
gga_circ_0008348	gga-miR-6632-5p
gga_circ_0008350	gga-miR-6632-5p
gga_circ_0008352	gga-miR-6632-5p
gga_circ_0008353	gga-miR-6632-5p
gga_circ_0008361	gga-miR-6632-5p
gga_circ_0008362	gga-miR-6632-5p
gga_circ_0008364	gga-miR-6632-5p
gga_circ_0008365	gga-miR-6632-5p
gga_circ_0008370	gga-miR-6632-5p
gga_circ_0008371	gga-miR-6632-5p
gga_circ_0008374	gga-miR-6632-5p
gga_circ_0008375	gga-miR-6632-5p
gga_circ_0008376	gga-miR-6632-5p
gga_circ_0008380	gga-miR-6632-5p
gga_circ_0008383	gga-miR-6632-5p
gga_circ_0008384	gga-miR-6632-5p
gga_circ_0008385	gga-miR-6632-5p
gga_circ_0008386	gga-miR-6632-5p
gga_circ_0008387	gga-miR-6632-5p
gga_circ_0008389	gga-miR-6632-5p
gga_circ_0008391	gga-miR-6632-5p
gga_circ_0008392	gga-miR-6632-5p
gga_circ_0008393	gga-miR-6632-5p
gga_circ_0008399	gga-miR-6632-5p
gga_circ_0008410	gga-miR-6632-5p
gga_circ_0008413	gga-miR-6632-5p
gga_circ_0008415	gga-miR-6632-5p
gga_circ_0008417	gga-miR-6632-5p
gga_circ_0008419	gga-miR-6632-5p
gga_circ_0008420	gga-miR-6632-5p
gga_circ_0008424	gga-miR-6632-5p
gga_circ_0008430	gga-miR-6632-5p
gga_circ_0008431	gga-miR-6632-5p
gga_circ_0008435	gga-miR-6632-5p
gga_circ_0008436	gga-miR-6632-5p
gga_circ_0008437	gga-miR-6632-5p
gga_circ_0008438	gga-miR-6632-5p
gga_circ_0008440	gga-miR-6632-5p
gga_circ_0008448	gga-miR-6632-5p
gga_circ_0008469	gga-miR-6632-5p
gga_circ_0008477	gga-miR-6632-5p
gga_circ_0008484	gga-miR-6632-5p
gga_circ_0008485	gga-miR-6632-5p
gga_circ_0008487	gga-miR-6632-5p
gga_circ_0008488	gga-miR-6632-5p
gga_circ_0008489	gga-miR-6632-5p
gga_circ_0008490	gga-miR-6632-5p
gga_circ_0008492	gga-miR-6632-5p
gga_circ_0008493	gga-miR-6632-5p
gga_circ_0008494	gga-miR-6632-5p
gga_circ_0008497	gga-miR-6632-5p
gga_circ_0008499	gga-miR-6632-5p
gga_circ_0008505	gga-miR-6632-5p
gga_circ_0008508	gga-miR-6632-5p
gga_circ_0008511	gga-miR-6632-5p
gga_circ_0008512	gga-miR-6632-5p
gga_circ_0008513	gga-miR-6632-5p
gga_circ_0008519	gga-miR-6632-5p
gga_circ_0008520	gga-miR-6632-5p
gga_circ_0008521	gga-miR-6632-5p
gga_circ_0008522	gga-miR-6632-5p
gga_circ_0008525	gga-miR-6632-5p
gga_circ_0008526	gga-miR-6632-5p
gga_circ_0008527	gga-miR-6632-5p
gga_circ_0008528	gga-miR-6632-5p
gga_circ_0008531	gga-miR-6632-5p
gga_circ_0008534	gga-miR-6632-5p
gga_circ_0008538	gga-miR-6632-5p
gga_circ_0008543	gga-miR-6632-5p
gga_circ_0008547	gga-miR-6632-5p
gga_circ_0008553	gga-miR-6632-5p
gga_circ_0008558	gga-miR-6632-5p
gga_circ_0008559	gga-miR-6632-5p
gga_circ_0008562	gga-miR-6632-5p
gga_circ_0008566	gga-miR-6632-5p
gga_circ_0008567	gga-miR-6632-5p
gga_circ_0008570	gga-miR-6632-5p
gga_circ_0008571	gga-miR-6632-5p
gga_circ_0008574	gga-miR-6632-5p
gga_circ_0008577	gga-miR-6632-5p
gga_circ_0008578	gga-miR-6632-5p
gga_circ_0008579	gga-miR-6632-5p
gga_circ_0008580	gga-miR-6632-5p
gga_circ_0008588	gga-miR-6632-5p
gga_circ_0008593	gga-miR-6632-5p
gga_circ_0008594	gga-miR-6632-5p
gga_circ_0008595	gga-miR-6632-5p
gga_circ_0008597	gga-miR-6632-5p
gga_circ_0008600	gga-miR-6632-5p
gga_circ_0008603	gga-miR-6632-5p
gga_circ_0008606	gga-miR-6632-5p
gga_circ_0008612	gga-miR-6632-5p
gga_circ_0008617	gga-miR-6632-5p
gga_circ_0008618	gga-miR-6632-5p
gga_circ_0008620	gga-miR-6632-5p
gga_circ_0008621	gga-miR-6632-5p
gga_circ_0008623	gga-miR-6632-5p
gga_circ_0008624	gga-miR-6632-5p
gga_circ_0008626	gga-miR-6632-5p
gga_circ_0008627	gga-miR-6632-5p
gga_circ_0008628	gga-miR-6632-5p
gga_circ_0008629	gga-miR-6632-5p
gga_circ_0008633	gga-miR-6632-5p
gga_circ_0008634	gga-miR-6632-5p
gga_circ_0008637	gga-miR-6632-5p
gga_circ_0008639	gga-miR-6632-5p
gga_circ_0008640	gga-miR-6632-5p
gga_circ_0008641	gga-miR-6632-5p
gga_circ_0008642	gga-miR-6632-5p
gga_circ_0008645	gga-miR-6632-5p
gga_circ_0008647	gga-miR-6632-5p
gga_circ_0008648	gga-miR-6632-5p
gga_circ_0008652	gga-miR-6632-5p
gga_circ_0008653	gga-miR-6632-5p
gga_circ_0008658	gga-miR-6632-5p
gga_circ_0008659	gga-miR-6632-5p
gga_circ_0008661	gga-miR-6632-5p
gga_circ_0008664	gga-miR-6632-5p
gga_circ_0008671	gga-miR-6632-5p
gga_circ_0008673	gga-miR-6632-5p
gga_circ_0008674	gga-miR-6632-5p
gga_circ_0008675	gga-miR-6632-5p
gga_circ_0008676	gga-miR-6632-5p
gga_circ_0008677	gga-miR-6632-5p
gga_circ_0008679	gga-miR-6632-5p
gga_circ_0008680	gga-miR-6632-5p
gga_circ_0008681	gga-miR-6632-5p
gga_circ_0008684	gga-miR-6632-5p
gga_circ_0008685	gga-miR-6632-5p
gga_circ_0008686	gga-miR-6632-5p
gga_circ_0008687	gga-miR-6632-5p
gga_circ_0008688	gga-miR-6632-5p
gga_circ_0008689	gga-miR-6632-5p
gga_circ_0008690	gga-miR-6632-5p
gga_circ_0008692	gga-miR-6632-5p
gga_circ_0008694	gga-miR-6632-5p
gga_circ_0008695	gga-miR-6632-5p
gga_circ_0008696	gga-miR-6632-5p
gga_circ_0008700	gga-miR-6632-5p
gga_circ_0008701	gga-miR-6632-5p
gga_circ_0008702	gga-miR-6632-5p
gga_circ_0008709	gga-miR-6632-5p
gga_circ_0008711	gga-miR-6632-5p
gga_circ_0008712	gga-miR-6632-5p
gga_circ_0008713	gga-miR-6632-5p
gga_circ_0008721	gga-miR-6632-5p
gga_circ_0008722	gga-miR-6632-5p
gga_circ_0008728	gga-miR-6632-5p
gga_circ_0008729	gga-miR-6632-5p
gga_circ_0008730	gga-miR-6632-5p
gga_circ_0008737	gga-miR-6632-5p
gga_circ_0008738	gga-miR-6632-5p
gga_circ_0008741	gga-miR-6632-5p
gga_circ_0008746	gga-miR-6632-5p
gga_circ_0008747	gga-miR-6632-5p
gga_circ_0008748	gga-miR-6632-5p
gga_circ_0008749	gga-miR-6632-5p
gga_circ_0008753	gga-miR-6632-5p
gga_circ_0008754	gga-miR-6632-5p
gga_circ_0008755	gga-miR-6632-5p
gga_circ_0008758	gga-miR-6632-5p
gga_circ_0008759	gga-miR-6632-5p
gga_circ_0008760	gga-miR-6632-5p
gga_circ_0008763	gga-miR-6632-5p
gga_circ_0008770	gga-miR-6632-5p
gga_circ_0008772	gga-miR-6632-5p
gga_circ_0008773	gga-miR-6632-5p
gga_circ_0008774	gga-miR-6632-5p
gga_circ_0008777	gga-miR-6632-5p
gga_circ_0008779	gga-miR-6632-5p
gga_circ_0008788	gga-miR-6632-5p
gga_circ_0008789	gga-miR-6632-5p
gga_circ_0008790	gga-miR-6632-5p
gga_circ_0008791	gga-miR-6632-5p
gga_circ_0008796	gga-miR-6632-5p
gga_circ_0008797	gga-miR-6632-5p
gga_circ_0008798	gga-miR-6632-5p
gga_circ_0008803	gga-miR-6632-5p
gga_circ_0008804	gga-miR-6632-5p
gga_circ_0008805	gga-miR-6632-5p
gga_circ_0008810	gga-miR-6632-5p
gga_circ_0008811	gga-miR-6632-5p
gga_circ_0008812	gga-miR-6632-5p
gga_circ_0008813	gga-miR-6632-5p
gga_circ_0008814	gga-miR-6632-5p
gga_circ_0008816	gga-miR-6632-5p
gga_circ_0008817	gga-miR-6632-5p
gga_circ_0008818	gga-miR-6632-5p
gga_circ_0008821	gga-miR-6632-5p
gga_circ_0008822	gga-miR-6632-5p
gga_circ_0008829	gga-miR-6632-5p
gga_circ_0008830	gga-miR-6632-5p
gga_circ_0008836	gga-miR-6632-5p
gga_circ_0008841	gga-miR-6632-5p
gga_circ_0008844	gga-miR-6632-5p
gga_circ_0008847	gga-miR-6632-5p
gga_circ_0008848	gga-miR-6632-5p
gga_circ_0008858	gga-miR-6632-5p
gga_circ_0008859	gga-miR-6632-5p
gga_circ_0008861	gga-miR-6632-5p
gga_circ_0008862	gga-miR-6632-5p
gga_circ_0008863	gga-miR-6632-5p
gga_circ_0008864	gga-miR-6632-5p
gga_circ_0008865	gga-miR-6632-5p
gga_circ_0008866	gga-miR-6632-5p
gga_circ_0008867	gga-miR-6632-5p
gga_circ_0008868	gga-miR-6632-5p
gga_circ_0008871	gga-miR-6632-5p
gga_circ_0008873	gga-miR-6632-5p
gga_circ_0008879	gga-miR-6632-5p
gga_circ_0008884	gga-miR-6632-5p
gga_circ_0008885	gga-miR-6632-5p
gga_circ_0008888	gga-miR-6632-5p
gga_circ_0008889	gga-miR-6632-5p
gga_circ_0008890	gga-miR-6632-5p
gga_circ_0008891	gga-miR-6632-5p
gga_circ_0008892	gga-miR-6632-5p
gga_circ_0008893	gga-miR-6632-5p
gga_circ_0008899	gga-miR-6632-5p
gga_circ_0008900	gga-miR-6632-5p
gga_circ_0008901	gga-miR-6632-5p
gga_circ_0008902	gga-miR-6632-5p
gga_circ_0008909	gga-miR-6632-5p
gga_circ_0008913	gga-miR-6632-5p
gga_circ_0008915	gga-miR-6632-5p
gga_circ_0008916	gga-miR-6632-5p
gga_circ_0008920	gga-miR-6632-5p
gga_circ_0008921	gga-miR-6632-5p
gga_circ_0008923	gga-miR-6632-5p
gga_circ_0008924	gga-miR-6632-5p
gga_circ_0008925	gga-miR-6632-5p
gga_circ_0008930	gga-miR-6632-5p
gga_circ_0008931	gga-miR-6632-5p
gga_circ_0008933	gga-miR-6632-5p
gga_circ_0008935	gga-miR-6632-5p
gga_circ_0008941	gga-miR-6632-5p
gga_circ_0008942	gga-miR-6632-5p
gga_circ_0008948	gga-miR-6632-5p
gga_circ_0008950	gga-miR-6632-5p
gga_circ_0008951	gga-miR-6632-5p
gga_circ_0008953	gga-miR-6632-5p
gga_circ_0008954	gga-miR-6632-5p
gga_circ_0008958	gga-miR-6632-5p
gga_circ_0008959	gga-miR-6632-5p
gga_circ_0008960	gga-miR-6632-5p
gga_circ_0008964	gga-miR-6632-5p
gga_circ_0008965	gga-miR-6632-5p
gga_circ_0008967	gga-miR-6632-5p
gga_circ_0008969	gga-miR-6632-5p
gga_circ_0008970	gga-miR-6632-5p
gga_circ_0008975	gga-miR-6632-5p
gga_circ_0008976	gga-miR-6632-5p
gga_circ_0008985	gga-miR-6632-5p
gga_circ_0008986	gga-miR-6632-5p
gga_circ_0008987	gga-miR-6632-5p
gga_circ_0008989	gga-miR-6632-5p
gga_circ_0008994	gga-miR-6632-5p
gga_circ_0008995	gga-miR-6632-5p
gga_circ_0008997	gga-miR-6632-5p
gga_circ_0008999	gga-miR-6632-5p
gga_circ_0009003	gga-miR-6632-5p
gga_circ_0009004	gga-miR-6632-5p
gga_circ_0009006	gga-miR-6632-5p
gga_circ_0009008	gga-miR-6632-5p
gga_circ_0009009	gga-miR-6632-5p
gga_circ_0009017	gga-miR-6632-5p
gga_circ_0009018	gga-miR-6632-5p
gga_circ_0009020	gga-miR-6632-5p
gga_circ_0009026	gga-miR-6632-5p
gga_circ_0009027	gga-miR-6632-5p
gga_circ_0009031	gga-miR-6632-5p
gga_circ_0009032	gga-miR-6632-5p
gga_circ_0009033	gga-miR-6632-5p
gga_circ_0009034	gga-miR-6632-5p
gga_circ_0009037	gga-miR-6632-5p
gga_circ_0009038	gga-miR-6632-5p
gga_circ_0009040	gga-miR-6632-5p
gga_circ_0009041	gga-miR-6632-5p
gga_circ_0009044	gga-miR-6632-5p
gga_circ_0009047	gga-miR-6632-5p
gga_circ_0009050	gga-miR-6632-5p
gga_circ_0009051	gga-miR-6632-5p
gga_circ_0009053	gga-miR-6632-5p
gga_circ_0009054	gga-miR-6632-5p
gga_circ_0009055	gga-miR-6632-5p
gga_circ_0009057	gga-miR-6632-5p
gga_circ_0009067	gga-miR-6632-5p
gga_circ_0009068	gga-miR-6632-5p
gga_circ_0009069	gga-miR-6632-5p
gga_circ_0009070	gga-miR-6632-5p
gga_circ_0009077	gga-miR-6632-5p
gga_circ_0009080	gga-miR-6632-5p
gga_circ_0009085	gga-miR-6632-5p
gga_circ_0000003	gga-miR-6633-5p
gga_circ_0000006	gga-miR-6633-5p
gga_circ_0000033	gga-miR-6633-5p
gga_circ_0000034	gga-miR-6633-5p
gga_circ_0000043	gga-miR-6633-5p
gga_circ_0000044	gga-miR-6633-5p
gga_circ_0000046	gga-miR-6633-5p
gga_circ_0000049	gga-miR-6633-5p
gga_circ_0000049_junction_seq	gga-miR-6633-5p
gga_circ_0000063	gga-miR-6633-5p
gga_circ_0000069	gga-miR-6633-5p
gga_circ_0000070	gga-miR-6633-5p
gga_circ_0000073	gga-miR-6633-5p
gga_circ_0000076	gga-miR-6633-5p
gga_circ_0000077	gga-miR-6633-5p
gga_circ_0000079	gga-miR-6633-5p
gga_circ_0000080	gga-miR-6633-5p
gga_circ_0000108	gga-miR-6633-5p
gga_circ_0000114	gga-miR-6633-5p
gga_circ_0000148	gga-miR-6633-5p
gga_circ_0000149	gga-miR-6633-5p
gga_circ_0000150	gga-miR-6633-5p
gga_circ_0000154	gga-miR-6633-5p
gga_circ_0000156_junction_seq	gga-miR-6633-5p
gga_circ_0000159	gga-miR-6633-5p
gga_circ_0000160	gga-miR-6633-5p
gga_circ_0000163	gga-miR-6633-5p
gga_circ_0000177	gga-miR-6633-5p
gga_circ_0000182	gga-miR-6633-5p
gga_circ_0000183	gga-miR-6633-5p
gga_circ_0000184	gga-miR-6633-5p
gga_circ_0000193	gga-miR-6633-5p
gga_circ_0000195	gga-miR-6633-5p
gga_circ_0000196	gga-miR-6633-5p
gga_circ_0000197	gga-miR-6633-5p
gga_circ_0000201	gga-miR-6633-5p
gga_circ_0000202	gga-miR-6633-5p
gga_circ_0000203	gga-miR-6633-5p
gga_circ_0000206	gga-miR-6633-5p
gga_circ_0000208	gga-miR-6633-5p
gga_circ_0000210	gga-miR-6633-5p
gga_circ_0000213	gga-miR-6633-5p
gga_circ_0000214	gga-miR-6633-5p
gga_circ_0000216	gga-miR-6633-5p
gga_circ_0000217	gga-miR-6633-5p
gga_circ_0000218	gga-miR-6633-5p
gga_circ_0000220	gga-miR-6633-5p
gga_circ_0000223	gga-miR-6633-5p
gga_circ_0000228	gga-miR-6633-5p
gga_circ_0000232	gga-miR-6633-5p
gga_circ_0000233	gga-miR-6633-5p
gga_circ_0000234	gga-miR-6633-5p
gga_circ_0000237	gga-miR-6633-5p
gga_circ_0000238	gga-miR-6633-5p
gga_circ_0000240	gga-miR-6633-5p
gga_circ_0000241	gga-miR-6633-5p
gga_circ_0000244	gga-miR-6633-5p
gga_circ_0000246	gga-miR-6633-5p
gga_circ_0000253	gga-miR-6633-5p
gga_circ_0000263	gga-miR-6633-5p
gga_circ_0000266	gga-miR-6633-5p
gga_circ_0000268	gga-miR-6633-5p
gga_circ_0000269	gga-miR-6633-5p
gga_circ_0000270	gga-miR-6633-5p
gga_circ_0000280	gga-miR-6633-5p
gga_circ_0000281	gga-miR-6633-5p
gga_circ_0000283	gga-miR-6633-5p
gga_circ_0000284	gga-miR-6633-5p
gga_circ_0000285	gga-miR-6633-5p
gga_circ_0000288	gga-miR-6633-5p
gga_circ_0000289	gga-miR-6633-5p
gga_circ_0000290	gga-miR-6633-5p
gga_circ_0000292	gga-miR-6633-5p
gga_circ_0000293	gga-miR-6633-5p
gga_circ_0000294	gga-miR-6633-5p
gga_circ_0000304	gga-miR-6633-5p
gga_circ_0000310	gga-miR-6633-5p
gga_circ_0000312	gga-miR-6633-5p
gga_circ_0000313	gga-miR-6633-5p
gga_circ_0000315	gga-miR-6633-5p
gga_circ_0000317	gga-miR-6633-5p
gga_circ_0000330	gga-miR-6633-5p
gga_circ_0000333	gga-miR-6633-5p
gga_circ_0000334	gga-miR-6633-5p
gga_circ_0000340	gga-miR-6633-5p
gga_circ_0000342	gga-miR-6633-5p
gga_circ_0000348	gga-miR-6633-5p
gga_circ_0000349	gga-miR-6633-5p
gga_circ_0000351	gga-miR-6633-5p
gga_circ_0000352	gga-miR-6633-5p
gga_circ_0000353	gga-miR-6633-5p
gga_circ_0000356	gga-miR-6633-5p
gga_circ_0000357	gga-miR-6633-5p
gga_circ_0000359	gga-miR-6633-5p
gga_circ_0000360	gga-miR-6633-5p
gga_circ_0000361	gga-miR-6633-5p
gga_circ_0000362	gga-miR-6633-5p
gga_circ_0000366	gga-miR-6633-5p
gga_circ_0000367	gga-miR-6633-5p
gga_circ_0000368	gga-miR-6633-5p
gga_circ_0000369	gga-miR-6633-5p
gga_circ_0000383	gga-miR-6633-5p
gga_circ_0000384	gga-miR-6633-5p
gga_circ_0000388	gga-miR-6633-5p
gga_circ_0000389	gga-miR-6633-5p
gga_circ_0000394	gga-miR-6633-5p
gga_circ_0000395	gga-miR-6633-5p
gga_circ_0000395_junction_seq	gga-miR-6633-5p
gga_circ_0000396	gga-miR-6633-5p
gga_circ_0000396_junction_seq	gga-miR-6633-5p
gga_circ_0000397	gga-miR-6633-5p
gga_circ_0000398	gga-miR-6633-5p
gga_circ_0000399	gga-miR-6633-5p
gga_circ_0000400	gga-miR-6633-5p
gga_circ_0000401	gga-miR-6633-5p
gga_circ_0000402	gga-miR-6633-5p
gga_circ_0000405	gga-miR-6633-5p
gga_circ_0000406	gga-miR-6633-5p
gga_circ_0000407	gga-miR-6633-5p
gga_circ_0000409	gga-miR-6633-5p
gga_circ_0000410	gga-miR-6633-5p
gga_circ_0000411	gga-miR-6633-5p
gga_circ_0000412	gga-miR-6633-5p
gga_circ_0000413	gga-miR-6633-5p
gga_circ_0000416	gga-miR-6633-5p
gga_circ_0000418	gga-miR-6633-5p
gga_circ_0000421	gga-miR-6633-5p
gga_circ_0000422	gga-miR-6633-5p
gga_circ_0000423	gga-miR-6633-5p
gga_circ_0000424	gga-miR-6633-5p
gga_circ_0000427	gga-miR-6633-5p
gga_circ_0000430	gga-miR-6633-5p
gga_circ_0000431	gga-miR-6633-5p
gga_circ_0000432	gga-miR-6633-5p
gga_circ_0000435	gga-miR-6633-5p
gga_circ_0000436	gga-miR-6633-5p
gga_circ_0000438	gga-miR-6633-5p
gga_circ_0000440	gga-miR-6633-5p
gga_circ_0000441	gga-miR-6633-5p
gga_circ_0000443	gga-miR-6633-5p
gga_circ_0000449	gga-miR-6633-5p
gga_circ_0000453	gga-miR-6633-5p
gga_circ_0000456	gga-miR-6633-5p
gga_circ_0000458	gga-miR-6633-5p
gga_circ_0000459	gga-miR-6633-5p
gga_circ_0000460	gga-miR-6633-5p
gga_circ_0000461	gga-miR-6633-5p
gga_circ_0000463	gga-miR-6633-5p
gga_circ_0000465	gga-miR-6633-5p
gga_circ_0000468	gga-miR-6633-5p
gga_circ_0000470	gga-miR-6633-5p
gga_circ_0000471	gga-miR-6633-5p
gga_circ_0000472	gga-miR-6633-5p
gga_circ_0000473	gga-miR-6633-5p
gga_circ_0000475	gga-miR-6633-5p
gga_circ_0000476	gga-miR-6633-5p
gga_circ_0000478	gga-miR-6633-5p
gga_circ_0000480	gga-miR-6633-5p
gga_circ_0000481	gga-miR-6633-5p
gga_circ_0000482	gga-miR-6633-5p
gga_circ_0000483	gga-miR-6633-5p
gga_circ_0000484	gga-miR-6633-5p
gga_circ_0000485	gga-miR-6633-5p
gga_circ_0000487	gga-miR-6633-5p
gga_circ_0000489	gga-miR-6633-5p
gga_circ_0000490	gga-miR-6633-5p
gga_circ_0000491	gga-miR-6633-5p
gga_circ_0000492	gga-miR-6633-5p
gga_circ_0000493	gga-miR-6633-5p
gga_circ_0000494	gga-miR-6633-5p
gga_circ_0000496	gga-miR-6633-5p
gga_circ_0000497	gga-miR-6633-5p
gga_circ_0000498	gga-miR-6633-5p
gga_circ_0000499	gga-miR-6633-5p
gga_circ_0000500	gga-miR-6633-5p
gga_circ_0000510	gga-miR-6633-5p
gga_circ_0000516	gga-miR-6633-5p
gga_circ_0000517	gga-miR-6633-5p
gga_circ_0000519	gga-miR-6633-5p
gga_circ_0000520	gga-miR-6633-5p
gga_circ_0000523	gga-miR-6633-5p
gga_circ_0000524	gga-miR-6633-5p
gga_circ_0000527	gga-miR-6633-5p
gga_circ_0000536	gga-miR-6633-5p
gga_circ_0000541	gga-miR-6633-5p
gga_circ_0000544	gga-miR-6633-5p
gga_circ_0000545	gga-miR-6633-5p
gga_circ_0000551	gga-miR-6633-5p
gga_circ_0000552	gga-miR-6633-5p
gga_circ_0000553	gga-miR-6633-5p
gga_circ_0000555	gga-miR-6633-5p
gga_circ_0000557	gga-miR-6633-5p
gga_circ_0000561	gga-miR-6633-5p
gga_circ_0000562	gga-miR-6633-5p
gga_circ_0000565	gga-miR-6633-5p
gga_circ_0000566	gga-miR-6633-5p
gga_circ_0000567	gga-miR-6633-5p
gga_circ_0000572	gga-miR-6633-5p
gga_circ_0000572_junction_seq	gga-miR-6633-5p
gga_circ_0000576	gga-miR-6633-5p
gga_circ_0000577	gga-miR-6633-5p
gga_circ_0000583	gga-miR-6633-5p
gga_circ_0000584	gga-miR-6633-5p
gga_circ_0000586	gga-miR-6633-5p
gga_circ_0000587	gga-miR-6633-5p
gga_circ_0000590	gga-miR-6633-5p
gga_circ_0000599	gga-miR-6633-5p
gga_circ_0000601	gga-miR-6633-5p
gga_circ_0000602	gga-miR-6633-5p
gga_circ_0000603	gga-miR-6633-5p
gga_circ_0000606	gga-miR-6633-5p
gga_circ_0000608	gga-miR-6633-5p
gga_circ_0000609	gga-miR-6633-5p
gga_circ_0000613	gga-miR-6633-5p
gga_circ_0000615	gga-miR-6633-5p
gga_circ_0000618	gga-miR-6633-5p
gga_circ_0000619	gga-miR-6633-5p
gga_circ_0000621	gga-miR-6633-5p
gga_circ_0000622	gga-miR-6633-5p
gga_circ_0000623	gga-miR-6633-5p
gga_circ_0000624	gga-miR-6633-5p
gga_circ_0000627	gga-miR-6633-5p
gga_circ_0000631	gga-miR-6633-5p
gga_circ_0000634	gga-miR-6633-5p
gga_circ_0000637	gga-miR-6633-5p
gga_circ_0000639	gga-miR-6633-5p
gga_circ_0000640	gga-miR-6633-5p
gga_circ_0000641	gga-miR-6633-5p
gga_circ_0000642	gga-miR-6633-5p
gga_circ_0000650	gga-miR-6633-5p
gga_circ_0000651	gga-miR-6633-5p
gga_circ_0000655	gga-miR-6633-5p
gga_circ_0000656	gga-miR-6633-5p
gga_circ_0000659	gga-miR-6633-5p
gga_circ_0000660	gga-miR-6633-5p
gga_circ_0000662	gga-miR-6633-5p
gga_circ_0000663	gga-miR-6633-5p
gga_circ_0000664	gga-miR-6633-5p
gga_circ_0000665	gga-miR-6633-5p
gga_circ_0000666	gga-miR-6633-5p
gga_circ_0000667	gga-miR-6633-5p
gga_circ_0000668	gga-miR-6633-5p
gga_circ_0000670	gga-miR-6633-5p
gga_circ_0000671	gga-miR-6633-5p
gga_circ_0000672	gga-miR-6633-5p
gga_circ_0000674	gga-miR-6633-5p
gga_circ_0000677	gga-miR-6633-5p
gga_circ_0000678	gga-miR-6633-5p
gga_circ_0000680	gga-miR-6633-5p
gga_circ_0000681	gga-miR-6633-5p
gga_circ_0000682	gga-miR-6633-5p
gga_circ_0000683	gga-miR-6633-5p
gga_circ_0000684	gga-miR-6633-5p
gga_circ_0000685	gga-miR-6633-5p
gga_circ_0000686	gga-miR-6633-5p
gga_circ_0000697	gga-miR-6633-5p
gga_circ_0000698	gga-miR-6633-5p
gga_circ_0000701	gga-miR-6633-5p
gga_circ_0000709	gga-miR-6633-5p
gga_circ_0000716	gga-miR-6633-5p
gga_circ_0000717	gga-miR-6633-5p
gga_circ_0000718	gga-miR-6633-5p
gga_circ_0000719	gga-miR-6633-5p
gga_circ_0000721	gga-miR-6633-5p
gga_circ_0000723	gga-miR-6633-5p
gga_circ_0000729	gga-miR-6633-5p
gga_circ_0000730	gga-miR-6633-5p
gga_circ_0000731	gga-miR-6633-5p
gga_circ_0000733	gga-miR-6633-5p
gga_circ_0000738	gga-miR-6633-5p
gga_circ_0000740	gga-miR-6633-5p
gga_circ_0000745	gga-miR-6633-5p
gga_circ_0000746	gga-miR-6633-5p
gga_circ_0000750	gga-miR-6633-5p
gga_circ_0000751	gga-miR-6633-5p
gga_circ_0000752	gga-miR-6633-5p
gga_circ_0000755	gga-miR-6633-5p
gga_circ_0000758	gga-miR-6633-5p
gga_circ_0000760	gga-miR-6633-5p
gga_circ_0000761	gga-miR-6633-5p
gga_circ_0000762	gga-miR-6633-5p
gga_circ_0000765	gga-miR-6633-5p
gga_circ_0000766	gga-miR-6633-5p
gga_circ_0000768	gga-miR-6633-5p
gga_circ_0000769	gga-miR-6633-5p
gga_circ_0000773	gga-miR-6633-5p
gga_circ_0000774	gga-miR-6633-5p
gga_circ_0000777	gga-miR-6633-5p
gga_circ_0000779	gga-miR-6633-5p
gga_circ_0000784	gga-miR-6633-5p
gga_circ_0000787	gga-miR-6633-5p
gga_circ_0000792	gga-miR-6633-5p
gga_circ_0000793	gga-miR-6633-5p
gga_circ_0000800	gga-miR-6633-5p
gga_circ_0000801	gga-miR-6633-5p
gga_circ_0000802	gga-miR-6633-5p
gga_circ_0000803	gga-miR-6633-5p
gga_circ_0000805	gga-miR-6633-5p
gga_circ_0000806	gga-miR-6633-5p
gga_circ_0000810	gga-miR-6633-5p
gga_circ_0000811	gga-miR-6633-5p
gga_circ_0000814	gga-miR-6633-5p
gga_circ_0000817	gga-miR-6633-5p
gga_circ_0000818	gga-miR-6633-5p
gga_circ_0000821	gga-miR-6633-5p
gga_circ_0000823	gga-miR-6633-5p
gga_circ_0000824	gga-miR-6633-5p
gga_circ_0000826	gga-miR-6633-5p
gga_circ_0000829	gga-miR-6633-5p
gga_circ_0000830	gga-miR-6633-5p
gga_circ_0000831	gga-miR-6633-5p
gga_circ_0000833	gga-miR-6633-5p
gga_circ_0000834	gga-miR-6633-5p
gga_circ_0000837	gga-miR-6633-5p
gga_circ_0000838	gga-miR-6633-5p
gga_circ_0000839	gga-miR-6633-5p
gga_circ_0000844	gga-miR-6633-5p
gga_circ_0000847	gga-miR-6633-5p
gga_circ_0000852	gga-miR-6633-5p
gga_circ_0000853	gga-miR-6633-5p
gga_circ_0000854	gga-miR-6633-5p
gga_circ_0000856	gga-miR-6633-5p
gga_circ_0000863	gga-miR-6633-5p
gga_circ_0000865	gga-miR-6633-5p
gga_circ_0000866	gga-miR-6633-5p
gga_circ_0000867	gga-miR-6633-5p
gga_circ_0000868	gga-miR-6633-5p
gga_circ_0000869	gga-miR-6633-5p
gga_circ_0000870	gga-miR-6633-5p
gga_circ_0000872	gga-miR-6633-5p
gga_circ_0000877	gga-miR-6633-5p
gga_circ_0000880	gga-miR-6633-5p
gga_circ_0000884	gga-miR-6633-5p
gga_circ_0000887	gga-miR-6633-5p
gga_circ_0000889	gga-miR-6633-5p
gga_circ_0000895	gga-miR-6633-5p
gga_circ_0000897	gga-miR-6633-5p
gga_circ_0000899	gga-miR-6633-5p
gga_circ_0000900	gga-miR-6633-5p
gga_circ_0000901	gga-miR-6633-5p
gga_circ_0000902	gga-miR-6633-5p
gga_circ_0000904	gga-miR-6633-5p
gga_circ_0000905	gga-miR-6633-5p
gga_circ_0000909	gga-miR-6633-5p
gga_circ_0000910	gga-miR-6633-5p
gga_circ_0000917	gga-miR-6633-5p
gga_circ_0000918	gga-miR-6633-5p
gga_circ_0000920	gga-miR-6633-5p
gga_circ_0000921	gga-miR-6633-5p
gga_circ_0000923	gga-miR-6633-5p
gga_circ_0000928	gga-miR-6633-5p
gga_circ_0000929	gga-miR-6633-5p
gga_circ_0000930	gga-miR-6633-5p
gga_circ_0000931	gga-miR-6633-5p
gga_circ_0000932	gga-miR-6633-5p
gga_circ_0000934	gga-miR-6633-5p
gga_circ_0000940	gga-miR-6633-5p
gga_circ_0000942	gga-miR-6633-5p
gga_circ_0000947	gga-miR-6633-5p
gga_circ_0000948	gga-miR-6633-5p
gga_circ_0000949	gga-miR-6633-5p
gga_circ_0000954	gga-miR-6633-5p
gga_circ_0000955	gga-miR-6633-5p
gga_circ_0000956	gga-miR-6633-5p
gga_circ_0000958	gga-miR-6633-5p
gga_circ_0000960	gga-miR-6633-5p
gga_circ_0000961	gga-miR-6633-5p
gga_circ_0000962	gga-miR-6633-5p
gga_circ_0000965	gga-miR-6633-5p
gga_circ_0000967	gga-miR-6633-5p
gga_circ_0000970	gga-miR-6633-5p
gga_circ_0000971	gga-miR-6633-5p
gga_circ_0000973	gga-miR-6633-5p
gga_circ_0000975	gga-miR-6633-5p
gga_circ_0000979	gga-miR-6633-5p
gga_circ_0000985	gga-miR-6633-5p
gga_circ_0000986	gga-miR-6633-5p
gga_circ_0000992	gga-miR-6633-5p
gga_circ_0000994	gga-miR-6633-5p
gga_circ_0000997	gga-miR-6633-5p
gga_circ_0000998	gga-miR-6633-5p
gga_circ_0000999	gga-miR-6633-5p
gga_circ_0001000	gga-miR-6633-5p
gga_circ_0001002	gga-miR-6633-5p
gga_circ_0001004	gga-miR-6633-5p
gga_circ_0001007	gga-miR-6633-5p
gga_circ_0001008	gga-miR-6633-5p
gga_circ_0001018	gga-miR-6633-5p
gga_circ_0001021	gga-miR-6633-5p
gga_circ_0001022	gga-miR-6633-5p
gga_circ_0001028	gga-miR-6633-5p
gga_circ_0001029	gga-miR-6633-5p
gga_circ_0001030	gga-miR-6633-5p
gga_circ_0001031	gga-miR-6633-5p
gga_circ_0001032	gga-miR-6633-5p
gga_circ_0001033	gga-miR-6633-5p
gga_circ_0001034	gga-miR-6633-5p
gga_circ_0001038	gga-miR-6633-5p
gga_circ_0001042	gga-miR-6633-5p
gga_circ_0001043	gga-miR-6633-5p
gga_circ_0001043_junction_seq	gga-miR-6633-5p
gga_circ_0001044	gga-miR-6633-5p
gga_circ_0001045	gga-miR-6633-5p
gga_circ_0001052	gga-miR-6633-5p
gga_circ_0001053	gga-miR-6633-5p
gga_circ_0001058	gga-miR-6633-5p
gga_circ_0001059	gga-miR-6633-5p
gga_circ_0001060	gga-miR-6633-5p
gga_circ_0001061	gga-miR-6633-5p
gga_circ_0001063	gga-miR-6633-5p
gga_circ_0001066	gga-miR-6633-5p
gga_circ_0001067	gga-miR-6633-5p
gga_circ_0001068	gga-miR-6633-5p
gga_circ_0001073	gga-miR-6633-5p
gga_circ_0001074	gga-miR-6633-5p
gga_circ_0001075	gga-miR-6633-5p
gga_circ_0001076	gga-miR-6633-5p
gga_circ_0001077	gga-miR-6633-5p
gga_circ_0001081	gga-miR-6633-5p
gga_circ_0001083	gga-miR-6633-5p
gga_circ_0001085	gga-miR-6633-5p
gga_circ_0001086	gga-miR-6633-5p
gga_circ_0001087	gga-miR-6633-5p
gga_circ_0001088	gga-miR-6633-5p
gga_circ_0001089	gga-miR-6633-5p
gga_circ_0001092	gga-miR-6633-5p
gga_circ_0001097	gga-miR-6633-5p
gga_circ_0001105	gga-miR-6633-5p
gga_circ_0001106	gga-miR-6633-5p
gga_circ_0001107	gga-miR-6633-5p
gga_circ_0001110	gga-miR-6633-5p
gga_circ_0001113	gga-miR-6633-5p
gga_circ_0001114	gga-miR-6633-5p
gga_circ_0001116	gga-miR-6633-5p
gga_circ_0001118	gga-miR-6633-5p
gga_circ_0001119	gga-miR-6633-5p
gga_circ_0001122	gga-miR-6633-5p
gga_circ_0001128	gga-miR-6633-5p
gga_circ_0001130	gga-miR-6633-5p
gga_circ_0001131	gga-miR-6633-5p
gga_circ_0001134	gga-miR-6633-5p
gga_circ_0001142	gga-miR-6633-5p
gga_circ_0001142_junction_seq	gga-miR-6633-5p
gga_circ_0001143	gga-miR-6633-5p
gga_circ_0001144	gga-miR-6633-5p
gga_circ_0001145	gga-miR-6633-5p
gga_circ_0001146	gga-miR-6633-5p
gga_circ_0001149	gga-miR-6633-5p
gga_circ_0001151	gga-miR-6633-5p
gga_circ_0001152	gga-miR-6633-5p
gga_circ_0001153	gga-miR-6633-5p
gga_circ_0001156	gga-miR-6633-5p
gga_circ_0001158	gga-miR-6633-5p
gga_circ_0001161	gga-miR-6633-5p
gga_circ_0001162	gga-miR-6633-5p
gga_circ_0001163	gga-miR-6633-5p
gga_circ_0001164	gga-miR-6633-5p
gga_circ_0001165	gga-miR-6633-5p
gga_circ_0001166	gga-miR-6633-5p
gga_circ_0001167	gga-miR-6633-5p
gga_circ_0001168	gga-miR-6633-5p
gga_circ_0001169	gga-miR-6633-5p
gga_circ_0001171	gga-miR-6633-5p
gga_circ_0001173	gga-miR-6633-5p
gga_circ_0001180	gga-miR-6633-5p
gga_circ_0001183	gga-miR-6633-5p
gga_circ_0001184	gga-miR-6633-5p
gga_circ_0001192	gga-miR-6633-5p
gga_circ_0001193	gga-miR-6633-5p
gga_circ_0001195	gga-miR-6633-5p
gga_circ_0001196	gga-miR-6633-5p
gga_circ_0001203	gga-miR-6633-5p
gga_circ_0001204	gga-miR-6633-5p
gga_circ_0001205	gga-miR-6633-5p
gga_circ_0001206	gga-miR-6633-5p
gga_circ_0001207	gga-miR-6633-5p
gga_circ_0001209	gga-miR-6633-5p
gga_circ_0001210	gga-miR-6633-5p
gga_circ_0001213	gga-miR-6633-5p
gga_circ_0001215	gga-miR-6633-5p
gga_circ_0001221	gga-miR-6633-5p
gga_circ_0001222	gga-miR-6633-5p
gga_circ_0001223	gga-miR-6633-5p
gga_circ_0001224	gga-miR-6633-5p
gga_circ_0001225	gga-miR-6633-5p
gga_circ_0001226	gga-miR-6633-5p
gga_circ_0001229	gga-miR-6633-5p
gga_circ_0001230	gga-miR-6633-5p
gga_circ_0001231	gga-miR-6633-5p
gga_circ_0001232	gga-miR-6633-5p
gga_circ_0001233	gga-miR-6633-5p
gga_circ_0001234	gga-miR-6633-5p
gga_circ_0001235	gga-miR-6633-5p
gga_circ_0001237	gga-miR-6633-5p
gga_circ_0001238	gga-miR-6633-5p
gga_circ_0001239	gga-miR-6633-5p
gga_circ_0001241	gga-miR-6633-5p
gga_circ_0001242	gga-miR-6633-5p
gga_circ_0001243	gga-miR-6633-5p
gga_circ_0001244	gga-miR-6633-5p
gga_circ_0001248	gga-miR-6633-5p
gga_circ_0001249	gga-miR-6633-5p
gga_circ_0001250	gga-miR-6633-5p
gga_circ_0001257	gga-miR-6633-5p
gga_circ_0001258	gga-miR-6633-5p
gga_circ_0001261	gga-miR-6633-5p
gga_circ_0001263	gga-miR-6633-5p
gga_circ_0001264	gga-miR-6633-5p
gga_circ_0001266	gga-miR-6633-5p
gga_circ_0001267	gga-miR-6633-5p
gga_circ_0001269	gga-miR-6633-5p
gga_circ_0001270	gga-miR-6633-5p
gga_circ_0001271	gga-miR-6633-5p
gga_circ_0001276	gga-miR-6633-5p
gga_circ_0001277	gga-miR-6633-5p
gga_circ_0001279	gga-miR-6633-5p
gga_circ_0001281	gga-miR-6633-5p
gga_circ_0001284	gga-miR-6633-5p
gga_circ_0001285	gga-miR-6633-5p
gga_circ_0001286	gga-miR-6633-5p
gga_circ_0001288	gga-miR-6633-5p
gga_circ_0001289	gga-miR-6633-5p
gga_circ_0001294	gga-miR-6633-5p
gga_circ_0001295	gga-miR-6633-5p
gga_circ_0001296	gga-miR-6633-5p
gga_circ_0001298	gga-miR-6633-5p
gga_circ_0001300	gga-miR-6633-5p
gga_circ_0001301	gga-miR-6633-5p
gga_circ_0001303	gga-miR-6633-5p
gga_circ_0001312	gga-miR-6633-5p
gga_circ_0001316	gga-miR-6633-5p
gga_circ_0001317	gga-miR-6633-5p
gga_circ_0001318	gga-miR-6633-5p
gga_circ_0001321	gga-miR-6633-5p
gga_circ_0001322	gga-miR-6633-5p
gga_circ_0001334	gga-miR-6633-5p
gga_circ_0001335	gga-miR-6633-5p
gga_circ_0001339	gga-miR-6633-5p
gga_circ_0001340	gga-miR-6633-5p
gga_circ_0001341	gga-miR-6633-5p
gga_circ_0001342	gga-miR-6633-5p
gga_circ_0001343	gga-miR-6633-5p
gga_circ_0001350	gga-miR-6633-5p
gga_circ_0001355	gga-miR-6633-5p
gga_circ_0001356	gga-miR-6633-5p
gga_circ_0001358	gga-miR-6633-5p
gga_circ_0001359	gga-miR-6633-5p
gga_circ_0001368	gga-miR-6633-5p
gga_circ_0001369	gga-miR-6633-5p
gga_circ_0001377	gga-miR-6633-5p
gga_circ_0001378	gga-miR-6633-5p
gga_circ_0001379	gga-miR-6633-5p
gga_circ_0001380	gga-miR-6633-5p
gga_circ_0001381	gga-miR-6633-5p
gga_circ_0001384	gga-miR-6633-5p
gga_circ_0001385	gga-miR-6633-5p
gga_circ_0001386	gga-miR-6633-5p
gga_circ_0001387	gga-miR-6633-5p
gga_circ_0001388	gga-miR-6633-5p
gga_circ_0001389	gga-miR-6633-5p
gga_circ_0001390	gga-miR-6633-5p
gga_circ_0001392	gga-miR-6633-5p
gga_circ_0001393	gga-miR-6633-5p
gga_circ_0001394	gga-miR-6633-5p
gga_circ_0001395	gga-miR-6633-5p
gga_circ_0001397	gga-miR-6633-5p
gga_circ_0001398	gga-miR-6633-5p
gga_circ_0001399	gga-miR-6633-5p
gga_circ_0001403	gga-miR-6633-5p
gga_circ_0001404	gga-miR-6633-5p
gga_circ_0001405	gga-miR-6633-5p
gga_circ_0001406	gga-miR-6633-5p
gga_circ_0001408	gga-miR-6633-5p
gga_circ_0001410	gga-miR-6633-5p
gga_circ_0001412	gga-miR-6633-5p
gga_circ_0001417	gga-miR-6633-5p
gga_circ_0001419	gga-miR-6633-5p
gga_circ_0001423	gga-miR-6633-5p
gga_circ_0001424	gga-miR-6633-5p
gga_circ_0001426	gga-miR-6633-5p
gga_circ_0001427	gga-miR-6633-5p
gga_circ_0001428	gga-miR-6633-5p
gga_circ_0001432	gga-miR-6633-5p
gga_circ_0001434	gga-miR-6633-5p
gga_circ_0001435	gga-miR-6633-5p
gga_circ_0001437	gga-miR-6633-5p
gga_circ_0001438	gga-miR-6633-5p
gga_circ_0001439	gga-miR-6633-5p
gga_circ_0001440	gga-miR-6633-5p
gga_circ_0001449	gga-miR-6633-5p
gga_circ_0001450	gga-miR-6633-5p
gga_circ_0001454	gga-miR-6633-5p
gga_circ_0001458	gga-miR-6633-5p
gga_circ_0001460	gga-miR-6633-5p
gga_circ_0001462	gga-miR-6633-5p
gga_circ_0001464	gga-miR-6633-5p
gga_circ_0001466	gga-miR-6633-5p
gga_circ_0001468	gga-miR-6633-5p
gga_circ_0001469	gga-miR-6633-5p
gga_circ_0001471	gga-miR-6633-5p
gga_circ_0001472	gga-miR-6633-5p
gga_circ_0001473	gga-miR-6633-5p
gga_circ_0001474	gga-miR-6633-5p
gga_circ_0001475	gga-miR-6633-5p
gga_circ_0001476	gga-miR-6633-5p
gga_circ_0001477	gga-miR-6633-5p
gga_circ_0001478	gga-miR-6633-5p
gga_circ_0001479	gga-miR-6633-5p
gga_circ_0001480	gga-miR-6633-5p
gga_circ_0001481	gga-miR-6633-5p
gga_circ_0001482	gga-miR-6633-5p
gga_circ_0001483	gga-miR-6633-5p
gga_circ_0001484	gga-miR-6633-5p
gga_circ_0001485	gga-miR-6633-5p
gga_circ_0001486	gga-miR-6633-5p
gga_circ_0001488	gga-miR-6633-5p
gga_circ_0001489	gga-miR-6633-5p
gga_circ_0001490	gga-miR-6633-5p
gga_circ_0001491	gga-miR-6633-5p
gga_circ_0001492	gga-miR-6633-5p
gga_circ_0001505	gga-miR-6633-5p
gga_circ_0001506	gga-miR-6633-5p
gga_circ_0001507	gga-miR-6633-5p
gga_circ_0001508	gga-miR-6633-5p
gga_circ_0001510	gga-miR-6633-5p
gga_circ_0001511	gga-miR-6633-5p
gga_circ_0001512	gga-miR-6633-5p
gga_circ_0001513	gga-miR-6633-5p
gga_circ_0001514	gga-miR-6633-5p
gga_circ_0001517	gga-miR-6633-5p
gga_circ_0001520	gga-miR-6633-5p
gga_circ_0001522	gga-miR-6633-5p
gga_circ_0001523	gga-miR-6633-5p
gga_circ_0001524	gga-miR-6633-5p
gga_circ_0001527	gga-miR-6633-5p
gga_circ_0001528	gga-miR-6633-5p
gga_circ_0001529	gga-miR-6633-5p
gga_circ_0001530	gga-miR-6633-5p
gga_circ_0001531	gga-miR-6633-5p
gga_circ_0001532	gga-miR-6633-5p
gga_circ_0001533	gga-miR-6633-5p
gga_circ_0001534	gga-miR-6633-5p
gga_circ_0001536	gga-miR-6633-5p
gga_circ_0001537	gga-miR-6633-5p
gga_circ_0001538	gga-miR-6633-5p
gga_circ_0001539	gga-miR-6633-5p
gga_circ_0001540	gga-miR-6633-5p
gga_circ_0001541	gga-miR-6633-5p
gga_circ_0001545	gga-miR-6633-5p
gga_circ_0001546	gga-miR-6633-5p
gga_circ_0001549	gga-miR-6633-5p
gga_circ_0001551	gga-miR-6633-5p
gga_circ_0001554	gga-miR-6633-5p
gga_circ_0001555	gga-miR-6633-5p
gga_circ_0001556	gga-miR-6633-5p
gga_circ_0001558	gga-miR-6633-5p
gga_circ_0001562	gga-miR-6633-5p
gga_circ_0001563	gga-miR-6633-5p
gga_circ_0001565	gga-miR-6633-5p
gga_circ_0001566	gga-miR-6633-5p
gga_circ_0001568	gga-miR-6633-5p
gga_circ_0001570	gga-miR-6633-5p
gga_circ_0001571	gga-miR-6633-5p
gga_circ_0001574	gga-miR-6633-5p
gga_circ_0001582	gga-miR-6633-5p
gga_circ_0001583	gga-miR-6633-5p
gga_circ_0001586	gga-miR-6633-5p
gga_circ_0001594	gga-miR-6633-5p
gga_circ_0001595	gga-miR-6633-5p
gga_circ_0001596	gga-miR-6633-5p
gga_circ_0001599	gga-miR-6633-5p
gga_circ_0001607	gga-miR-6633-5p
gga_circ_0001615	gga-miR-6633-5p
gga_circ_0001616	gga-miR-6633-5p
gga_circ_0001618	gga-miR-6633-5p
gga_circ_0001621	gga-miR-6633-5p
gga_circ_0001629_junction_seq	gga-miR-6633-5p
gga_circ_0001630	gga-miR-6633-5p
gga_circ_0001632	gga-miR-6633-5p
gga_circ_0001636	gga-miR-6633-5p
gga_circ_0001637	gga-miR-6633-5p
gga_circ_0001638	gga-miR-6633-5p
gga_circ_0001641	gga-miR-6633-5p
gga_circ_0001642	gga-miR-6633-5p
gga_circ_0001645	gga-miR-6633-5p
gga_circ_0001646	gga-miR-6633-5p
gga_circ_0001652	gga-miR-6633-5p
gga_circ_0001657	gga-miR-6633-5p
gga_circ_0001662	gga-miR-6633-5p
gga_circ_0001663	gga-miR-6633-5p
gga_circ_0001664	gga-miR-6633-5p
gga_circ_0001669	gga-miR-6633-5p
gga_circ_0001670	gga-miR-6633-5p
gga_circ_0001671	gga-miR-6633-5p
gga_circ_0001673	gga-miR-6633-5p
gga_circ_0001673_junction_seq	gga-miR-6633-5p
gga_circ_0001674	gga-miR-6633-5p
gga_circ_0001675	gga-miR-6633-5p
gga_circ_0001678	gga-miR-6633-5p
gga_circ_0001679	gga-miR-6633-5p
gga_circ_0001681	gga-miR-6633-5p
gga_circ_0001683	gga-miR-6633-5p
gga_circ_0001685	gga-miR-6633-5p
gga_circ_0001694	gga-miR-6633-5p
gga_circ_0001697	gga-miR-6633-5p
gga_circ_0001698	gga-miR-6633-5p
gga_circ_0001699	gga-miR-6633-5p
gga_circ_0001700	gga-miR-6633-5p
gga_circ_0001701	gga-miR-6633-5p
gga_circ_0001702	gga-miR-6633-5p
gga_circ_0001703	gga-miR-6633-5p
gga_circ_0001704	gga-miR-6633-5p
gga_circ_0001704_junction_seq	gga-miR-6633-5p
gga_circ_0001705	gga-miR-6633-5p
gga_circ_0001705_junction_seq	gga-miR-6633-5p
gga_circ_0001706	gga-miR-6633-5p
gga_circ_0001706_junction_seq	gga-miR-6633-5p
gga_circ_0001707	gga-miR-6633-5p
gga_circ_0001707_junction_seq	gga-miR-6633-5p
gga_circ_0001710	gga-miR-6633-5p
gga_circ_0001712	gga-miR-6633-5p
gga_circ_0001713	gga-miR-6633-5p
gga_circ_0001716	gga-miR-6633-5p
gga_circ_0001718	gga-miR-6633-5p
gga_circ_0001719	gga-miR-6633-5p
gga_circ_0001722	gga-miR-6633-5p
gga_circ_0001725	gga-miR-6633-5p
gga_circ_0001726	gga-miR-6633-5p
gga_circ_0001727	gga-miR-6633-5p
gga_circ_0001730	gga-miR-6633-5p
gga_circ_0001731	gga-miR-6633-5p
gga_circ_0001736	gga-miR-6633-5p
gga_circ_0001737	gga-miR-6633-5p
gga_circ_0001739	gga-miR-6633-5p
gga_circ_0001740	gga-miR-6633-5p
gga_circ_0001742	gga-miR-6633-5p
gga_circ_0001743	gga-miR-6633-5p
gga_circ_0001744	gga-miR-6633-5p
gga_circ_0001746	gga-miR-6633-5p
gga_circ_0001747	gga-miR-6633-5p
gga_circ_0001748	gga-miR-6633-5p
gga_circ_0001749	gga-miR-6633-5p
gga_circ_0001750	gga-miR-6633-5p
gga_circ_0001751	gga-miR-6633-5p
gga_circ_0001752	gga-miR-6633-5p
gga_circ_0001756	gga-miR-6633-5p
gga_circ_0001757	gga-miR-6633-5p
gga_circ_0001758	gga-miR-6633-5p
gga_circ_0001759	gga-miR-6633-5p
gga_circ_0001760	gga-miR-6633-5p
gga_circ_0001761	gga-miR-6633-5p
gga_circ_0001763	gga-miR-6633-5p
gga_circ_0001765	gga-miR-6633-5p
gga_circ_0001769	gga-miR-6633-5p
gga_circ_0001772	gga-miR-6633-5p
gga_circ_0001773	gga-miR-6633-5p
gga_circ_0001774	gga-miR-6633-5p
gga_circ_0001775	gga-miR-6633-5p
gga_circ_0001777	gga-miR-6633-5p
gga_circ_0001778	gga-miR-6633-5p
gga_circ_0001780	gga-miR-6633-5p
gga_circ_0001782	gga-miR-6633-5p
gga_circ_0001786	gga-miR-6633-5p
gga_circ_0001787	gga-miR-6633-5p
gga_circ_0001788	gga-miR-6633-5p
gga_circ_0001790	gga-miR-6633-5p
gga_circ_0001797	gga-miR-6633-5p
gga_circ_0001798	gga-miR-6633-5p
gga_circ_0001802	gga-miR-6633-5p
gga_circ_0001803	gga-miR-6633-5p
gga_circ_0001804	gga-miR-6633-5p
gga_circ_0001810	gga-miR-6633-5p
gga_circ_0001811	gga-miR-6633-5p
gga_circ_0001812	gga-miR-6633-5p
gga_circ_0001813	gga-miR-6633-5p
gga_circ_0001815	gga-miR-6633-5p
gga_circ_0001816	gga-miR-6633-5p
gga_circ_0001819	gga-miR-6633-5p
gga_circ_0001820	gga-miR-6633-5p
gga_circ_0001821	gga-miR-6633-5p
gga_circ_0001822	gga-miR-6633-5p
gga_circ_0001823	gga-miR-6633-5p
gga_circ_0001824	gga-miR-6633-5p
gga_circ_0001825	gga-miR-6633-5p
gga_circ_0001826	gga-miR-6633-5p
gga_circ_0001828	gga-miR-6633-5p
gga_circ_0001830	gga-miR-6633-5p
gga_circ_0001831	gga-miR-6633-5p
gga_circ_0001832	gga-miR-6633-5p
gga_circ_0001834	gga-miR-6633-5p
gga_circ_0001836	gga-miR-6633-5p
gga_circ_0001838	gga-miR-6633-5p
gga_circ_0001839	gga-miR-6633-5p
gga_circ_0001845	gga-miR-6633-5p
gga_circ_0001846	gga-miR-6633-5p
gga_circ_0001847	gga-miR-6633-5p
gga_circ_0001848	gga-miR-6633-5p
gga_circ_0001850	gga-miR-6633-5p
gga_circ_0001854	gga-miR-6633-5p
gga_circ_0001855	gga-miR-6633-5p
gga_circ_0001857	gga-miR-6633-5p
gga_circ_0001858	gga-miR-6633-5p
gga_circ_0001860	gga-miR-6633-5p
gga_circ_0001865	gga-miR-6633-5p
gga_circ_0001866	gga-miR-6633-5p
gga_circ_0001867	gga-miR-6633-5p
gga_circ_0001868	gga-miR-6633-5p
gga_circ_0001869	gga-miR-6633-5p
gga_circ_0001870	gga-miR-6633-5p
gga_circ_0001871	gga-miR-6633-5p
gga_circ_0001872	gga-miR-6633-5p
gga_circ_0001873	gga-miR-6633-5p
gga_circ_0001875	gga-miR-6633-5p
gga_circ_0001876	gga-miR-6633-5p
gga_circ_0001882	gga-miR-6633-5p
gga_circ_0001883	gga-miR-6633-5p
gga_circ_0001884	gga-miR-6633-5p
gga_circ_0001885	gga-miR-6633-5p
gga_circ_0001886	gga-miR-6633-5p
gga_circ_0001889	gga-miR-6633-5p
gga_circ_0001890	gga-miR-6633-5p
gga_circ_0001892	gga-miR-6633-5p
gga_circ_0001895	gga-miR-6633-5p
gga_circ_0001896	gga-miR-6633-5p
gga_circ_0001897	gga-miR-6633-5p
gga_circ_0001898	gga-miR-6633-5p
gga_circ_0001899	gga-miR-6633-5p
gga_circ_0001900	gga-miR-6633-5p
gga_circ_0001902	gga-miR-6633-5p
gga_circ_0001904	gga-miR-6633-5p
gga_circ_0001906	gga-miR-6633-5p
gga_circ_0001907	gga-miR-6633-5p
gga_circ_0001908	gga-miR-6633-5p
gga_circ_0001909	gga-miR-6633-5p
gga_circ_0001910	gga-miR-6633-5p
gga_circ_0001917	gga-miR-6633-5p
gga_circ_0001920	gga-miR-6633-5p
gga_circ_0001921	gga-miR-6633-5p
gga_circ_0001926	gga-miR-6633-5p
gga_circ_0001928	gga-miR-6633-5p
gga_circ_0001929	gga-miR-6633-5p
gga_circ_0001931	gga-miR-6633-5p
gga_circ_0001935	gga-miR-6633-5p
gga_circ_0001936	gga-miR-6633-5p
gga_circ_0001937	gga-miR-6633-5p
gga_circ_0001938	gga-miR-6633-5p
gga_circ_0001939	gga-miR-6633-5p
gga_circ_0001940	gga-miR-6633-5p
gga_circ_0001941	gga-miR-6633-5p
gga_circ_0001944	gga-miR-6633-5p
gga_circ_0001945	gga-miR-6633-5p
gga_circ_0001947	gga-miR-6633-5p
gga_circ_0001949	gga-miR-6633-5p
gga_circ_0001951	gga-miR-6633-5p
gga_circ_0001952	gga-miR-6633-5p
gga_circ_0001954	gga-miR-6633-5p
gga_circ_0001956	gga-miR-6633-5p
gga_circ_0001963	gga-miR-6633-5p
gga_circ_0001964	gga-miR-6633-5p
gga_circ_0001965	gga-miR-6633-5p
gga_circ_0001966	gga-miR-6633-5p
gga_circ_0001970	gga-miR-6633-5p
gga_circ_0001973	gga-miR-6633-5p
gga_circ_0001974	gga-miR-6633-5p
gga_circ_0001975	gga-miR-6633-5p
gga_circ_0001977	gga-miR-6633-5p
gga_circ_0001978	gga-miR-6633-5p
gga_circ_0001979	gga-miR-6633-5p
gga_circ_0001980	gga-miR-6633-5p
gga_circ_0001986	gga-miR-6633-5p
gga_circ_0001987	gga-miR-6633-5p
gga_circ_0001995	gga-miR-6633-5p
gga_circ_0001996	gga-miR-6633-5p
gga_circ_0001999	gga-miR-6633-5p
gga_circ_0002000	gga-miR-6633-5p
gga_circ_0002002	gga-miR-6633-5p
gga_circ_0002003	gga-miR-6633-5p
gga_circ_0002004	gga-miR-6633-5p
gga_circ_0002007	gga-miR-6633-5p
gga_circ_0002012	gga-miR-6633-5p
gga_circ_0002013	gga-miR-6633-5p
gga_circ_0002021	gga-miR-6633-5p
gga_circ_0002023	gga-miR-6633-5p
gga_circ_0002024	gga-miR-6633-5p
gga_circ_0002026	gga-miR-6633-5p
gga_circ_0002027	gga-miR-6633-5p
gga_circ_0002028	gga-miR-6633-5p
gga_circ_0002031	gga-miR-6633-5p
gga_circ_0002032	gga-miR-6633-5p
gga_circ_0002035	gga-miR-6633-5p
gga_circ_0002039	gga-miR-6633-5p
gga_circ_0002042	gga-miR-6633-5p
gga_circ_0002046	gga-miR-6633-5p
gga_circ_0002047	gga-miR-6633-5p
gga_circ_0002048	gga-miR-6633-5p
gga_circ_0002049	gga-miR-6633-5p
gga_circ_0002050	gga-miR-6633-5p
gga_circ_0002051	gga-miR-6633-5p
gga_circ_0002054	gga-miR-6633-5p
gga_circ_0002055	gga-miR-6633-5p
gga_circ_0002056	gga-miR-6633-5p
gga_circ_0002057	gga-miR-6633-5p
gga_circ_0002061	gga-miR-6633-5p
gga_circ_0002062	gga-miR-6633-5p
gga_circ_0002070	gga-miR-6633-5p
gga_circ_0002071	gga-miR-6633-5p
gga_circ_0002072	gga-miR-6633-5p
gga_circ_0002073	gga-miR-6633-5p
gga_circ_0002074	gga-miR-6633-5p
gga_circ_0002076	gga-miR-6633-5p
gga_circ_0002077	gga-miR-6633-5p
gga_circ_0002080	gga-miR-6633-5p
gga_circ_0002081	gga-miR-6633-5p
gga_circ_0002082	gga-miR-6633-5p
gga_circ_0002083	gga-miR-6633-5p
gga_circ_0002085	gga-miR-6633-5p
gga_circ_0002086	gga-miR-6633-5p
gga_circ_0002088	gga-miR-6633-5p
gga_circ_0002094	gga-miR-6633-5p
gga_circ_0002095	gga-miR-6633-5p
gga_circ_0002096	gga-miR-6633-5p
gga_circ_0002097	gga-miR-6633-5p
gga_circ_0002100	gga-miR-6633-5p
gga_circ_0002103	gga-miR-6633-5p
gga_circ_0002106	gga-miR-6633-5p
gga_circ_0002108	gga-miR-6633-5p
gga_circ_0002109	gga-miR-6633-5p
gga_circ_0002111	gga-miR-6633-5p
gga_circ_0002112	gga-miR-6633-5p
gga_circ_0002113	gga-miR-6633-5p
gga_circ_0002114	gga-miR-6633-5p
gga_circ_0002116	gga-miR-6633-5p
gga_circ_0002117	gga-miR-6633-5p
gga_circ_0002118	gga-miR-6633-5p
gga_circ_0002119	gga-miR-6633-5p
gga_circ_0002120	gga-miR-6633-5p
gga_circ_0002121	gga-miR-6633-5p
gga_circ_0002123	gga-miR-6633-5p
gga_circ_0002125	gga-miR-6633-5p
gga_circ_0002128	gga-miR-6633-5p
gga_circ_0002132	gga-miR-6633-5p
gga_circ_0002133	gga-miR-6633-5p
gga_circ_0002134	gga-miR-6633-5p
gga_circ_0002135	gga-miR-6633-5p
gga_circ_0002136	gga-miR-6633-5p
gga_circ_0002137	gga-miR-6633-5p
gga_circ_0002139	gga-miR-6633-5p
gga_circ_0002141	gga-miR-6633-5p
gga_circ_0002145	gga-miR-6633-5p
gga_circ_0002147	gga-miR-6633-5p
gga_circ_0002148	gga-miR-6633-5p
gga_circ_0002149	gga-miR-6633-5p
gga_circ_0002150	gga-miR-6633-5p
gga_circ_0002153	gga-miR-6633-5p
gga_circ_0002154	gga-miR-6633-5p
gga_circ_0002155	gga-miR-6633-5p
gga_circ_0002156	gga-miR-6633-5p
gga_circ_0002157	gga-miR-6633-5p
gga_circ_0002158	gga-miR-6633-5p
gga_circ_0002162	gga-miR-6633-5p
gga_circ_0002163	gga-miR-6633-5p
gga_circ_0002164	gga-miR-6633-5p
gga_circ_0002166	gga-miR-6633-5p
gga_circ_0002167	gga-miR-6633-5p
gga_circ_0002169	gga-miR-6633-5p
gga_circ_0002170	gga-miR-6633-5p
gga_circ_0002171	gga-miR-6633-5p
gga_circ_0002172	gga-miR-6633-5p
gga_circ_0002174	gga-miR-6633-5p
gga_circ_0002177	gga-miR-6633-5p
gga_circ_0002178	gga-miR-6633-5p
gga_circ_0002184	gga-miR-6633-5p
gga_circ_0002186	gga-miR-6633-5p
gga_circ_0002187	gga-miR-6633-5p
gga_circ_0002188	gga-miR-6633-5p
gga_circ_0002189	gga-miR-6633-5p
gga_circ_0002190	gga-miR-6633-5p
gga_circ_0002190_junction_seq	gga-miR-6633-5p
gga_circ_0002191	gga-miR-6633-5p
gga_circ_0002193	gga-miR-6633-5p
gga_circ_0002194	gga-miR-6633-5p
gga_circ_0002195	gga-miR-6633-5p
gga_circ_0002199	gga-miR-6633-5p
gga_circ_0002201	gga-miR-6633-5p
gga_circ_0002203	gga-miR-6633-5p
gga_circ_0002204	gga-miR-6633-5p
gga_circ_0002207	gga-miR-6633-5p
gga_circ_0002208	gga-miR-6633-5p
gga_circ_0002209	gga-miR-6633-5p
gga_circ_0002211	gga-miR-6633-5p
gga_circ_0002214	gga-miR-6633-5p
gga_circ_0002215	gga-miR-6633-5p
gga_circ_0002217	gga-miR-6633-5p
[truncated: 534,092+ more rows]
