# Supplementary material for: Genome-wide analysis of differentially expressed profiles of mRNAs, lncRNAs and circRNAs during Cryptosporidium baileyi infection
Source: BMC Genomics. 2018 May 10;19:356. doi: 10.1186/s12864-018-4754-2 (PMC5946474; doi:10.1186/s12864-018-4754-2)
Supplement: Supplementary file 5 — GO enrichment analysis of mRNAs and lncRNAs. (XLS 18518 kb) [file 12864_2018_4754_MOESM5_ESM.xls]

## Sheet: mRNA_GO analysis
GO_accession	Description	Term_type	Over_represented_pValue	Corrected_pValue	CAD_item	CAD_list	Bg_item	Bg_list	Gene_names	Gene_description
GO:0006955	immune response	biological_process	5.7916e-50	9.2284e-46	167	1195	547	13594	ENSGALG00000002672,ENSGALG00000000534,ENSGALG00000000775,ENSGALG00000029093,ENSGALG00000002192,ENSGALG00000024372,ENSGALG00000026163,ENSGALG00000008125,ENSGALG00000014561,ENSGALG00000001227,ENSGALG00000013372,ENSGALG00000013748,ENSGALG00000003899,ENSGALG00000015216,ENSGALG00000011732,ENSGALG00000016919,ENSGALG00000024466,ENSGALG00000003003,ENSGALG00000002160,ENSGALG00000002263,ENSGALG00000026466,…	SBNO2|il-1beta|CTSS|-|PTPRC|BFIV21|TNFSF11|UbI|PTPN6|PIK3R6|IL7R|CD226|RAB17|SYK|CCR5|IRG1|-|CCL20|B2M|KLHL6|-|HAVCR1|IL18R1|-|PRKCB|CCL19|LY96|MATK|GCH1|SH2D1A|CARD9|CD40LG|CTLA4|TXK|BAFF|NFKBIA|FES|-|BLK|EOMES|LYN|CX3CR1|CD274|TLR4|BF1|NFKB2|scyc1|GCNT3|TNFRSF21|C1QA|PIGR|IRF1|LBP|CCR7|STAP1|MYO1G|SAMHD1|TRAFD1|EXO1|MFNG|CCL1|STX11|PLCG2|IGJ|DOCK2|CTSC|TRAF3|SPON2|LCK|VTN|CCR6|CD55|RASGRP1|CD1.…
GO:0002376	immune system process	biological_process	1.547e-49	1.2325e-45	260	1195	1170	13594	ENSGALG00000012480,ENSGALG00000004617,ENSGALG00000003857,ENSGALG00000016564,ENSGALG00000001256,ENSGALG00000010915,ENSGALG00000004771,ENSGALG00000026663,ENSGALG00000014659,ENSGALG00000002869,ENSGALG00000014585,ENSGALG00000005544,ENSGALG00000028158,ENSGALG00000026269,ENSGALG00000007121,ENSGALG00000002234,ENSGALG00000012494,ENSGALG00000012456,ENSGALG00000003922,ENSGALG00000008425,ENSGALG00000014508,…	NMI|-|ITK|PTK2B|NLRC5|IL6|C1QB|CX3CL1|-|ENPP3|CCLI10|GPR55|FGF7|TAP1|TNFSF8|UNC13D|CD1A1|RAC2|TOP2A|MAP1A|CD38|CD4|BLNK|PLEK|ADAM8|PIK3AP1|SLP76|SPEF2|-|ZAP70|PRF1|PDCD1|IFN-gamma|GPR174|CD28|FGB|-|WDR78|GFI1|CCND3|C3d|TNIP3|CDKN1A|RFTN1|TCF1|MBL2|CD83|ITGA4|CHIA|UBASH3A|LPXN|CALCOCO2|SPI1|LCP1|SELE|CMTM7|CFTII|CCR10|OLFM4|HHEX|TAP2|FRK|HPX|DOCK8|NRROS|SMPD3|CXCR4|CSK|PLA2G7|TNFAIP3|IKBKE|TNFRSF1…
GO:0002684	positive regulation of immune system process	biological_process	6.3828e-35	3.3901e-31	116	1195	379	13594	ENSGALG00000011961,ENSGALG00000026098,ENSGALG00000011509,ENSGALG00000013867,ENSGALG00000027944,ENSGALG00000028318,ENSGALG00000004398,ENSGALG00000001915,ENSGALG00000007416,ENSGALG00000008669,ENSGALG00000027693,ENSGALG00000024340,ENSGALG00000011733,ENSGALG00000000158,ENSGALG00000005940,ENSGALG00000007381,ENSGALG00000001486,ENSGALG00000009903,ENSGALG00000002452,ENSGALG00000014508,ENSGALG00000014477,…	TNIP3|IL8|C3d|PTPN2|-|CDKN1A|CARD11|VAV3|CD3E|CD28|-|-|CCR2|DMA|GFI1|SERPING1|ZAP70|IFN-gamma|AQP3|CD38|CD4|RASGRP1|ADAM8|PIK3AP1|CD55|CRTAM|C3AR1|RAC2|LCK|SPON2|TRAF3|NCKAP1L|TLR1LB|PLCG2|UNC13D|TLR7|EZR|MYO1G|STAP1|TLR2-2|-|CCR7|LBP|IRF1|CD80|C1QA|TNFRSF21|IKZF1|scyc1|SELP|-|TNFRSF18|BF1|PTK2B|ITK|IL6|TLR4|C1QB|LYN|BLK|-|Blimp-1|FES|PLA2G7|CSK|TNFAIP3|HPX|VCAM1|IRF-3|NFKBIA|TXK|CTLA4|PTPN22|THE…
GO:0050776	regulation of immune response	biological_process	2.3718e-33	9.4482e-30	105	1195	329	13594	ENSGALG00000007158,ENSGALG00000001486,ENSGALG00000009903,ENSGALG00000014508,ENSGALG00000009740,ENSGALG00000014477,ENSGALG00000003437,ENSGALG00000005547,ENSGALG00000026069,ENSGALG00000013218,ENSGALG00000006527,ENSGALG00000016083,ENSGALG00000011961,ENSGALG00000011509,ENSGALG00000013867,ENSGALG00000027944,ENSGALG00000004398,ENSGALG00000001915,ENSGALG00000007416,ENSGALG00000027693,ENSGALG00000008669,…	SOCS1|ZAP70|IFN-gamma|CD38|RASGRP1|CD4|ADAM8|PIK3AP1|CD55|C3AR1|CRTAM|ANG-1|TNIP3|C3d|PTPN2|-|CARD11|VAV3|CD3E|-|CD28|-|DMA|SERPING1|GFI1|STAP1|CCR7|TLR2-2|-|IRF1|PIGR|LBP|C1QA|TNFRSF21|scyc1|-|NMI|SAMSN1|BF1|ITK|NLRC5|IL6|TLR4|C1QB|RAC2|LCK|SPON2|TRAF3|NCKAP1L|PLCG2|TLR1LB|UNC13D|TRAFD1|TLR7|EZR|SAMHD1|MYO1G|TXK|NFKBIA|CTLA4|PTPN22|THEMIS|CARD9|PTPRJ|SH2D1A|SASH3|LY96|OLFM4|INPP5D|PRKCB|-|HAVCR1…
GO:0002682	regulation of immune system process	biological_process	2.8696e-32	9.1448e-29	157	1195	667	13594	ENSGALG00000015388,ENSGALG00000008340,ENSGALG00000018967,ENSGALG00000009237,ENSGALG00000016661,ENSGALG00000000206,ENSGALG00000006415,ENSGALG00000008666,ENSGALG00000014127,ENSGALG00000027864,ENSGALG00000008875,ENSGALG00000021139,ENSGALG00000017362,ENSGALG00000028256,ENSGALG00000006014,ENSGALG00000006379,ENSGALG00000027598,ENSGALG00000001889,ENSGALG00000008447,ENSGALG00000005192,ENSGALG00000003003,…	Blimp-1|FES|LYN|-|BLK|RASSF2|CD40LG|CTLA4|TXK|NFKBIA|PLCB1|-|HAVCR1|CCL19|PRKCB|SHH|LY96|CARD9|SH2D1A|CD5|CCL20|B2M|KLHL6|-|CD226|TAPBPL|IL7R|DCSTAMP|SYK|IRG1|CCR5|-|TNFSF11|PTPRC|BFIV21|CASP3|PTPN6|UbI|GMIP|PIK3R6|il-1beta|TNFRSF13B|PTPN2|-|UBASH3B|SERPING1|FAS|CCR2|VAV3|AQP3|HCLS1|CD55|RASGRP1|SPON2|BANK1|TRAF3|LCK|SAMHD1|MYO1G|ADGRF5|TRAFD1|PLCG2|TNFRSF21|scyc1|Aiolos|C1QA|IRF1|PIGR|LBP|CD80|M…
GO:0001775	cell activation	biological_process	1.511e-31	4.0127e-28	124	1195	460	13594	ENSGALG00000000366,ENSGALG00000004398,ENSGALG00000009268,ENSGALG00000011954,ENSGALG00000014277,ENSGALG00000007838,ENSGALG00000006567,ENSGALG00000026098,ENSGALG00000009266,ENSGALG00000003485,ENSGALG00000009758,ENSGALG00000013867,ENSGALG00000002016,ENSGALG00000028318,ENSGALG00000000158,ENSGALG00000006351,ENSGALG00000025948,ENSGALG00000001915,ENSGALG00000007416,ENSGALG00000009262,ENSGALG00000008669,…	RPS6KA1|CARD11|FGG|CCR8|RHOH|NLRC3|UBASH3B|IL8|FGA|CCND3|SLC7A11|PTPN2|PRKCD|CDKN1A|DMA|FAS|SLA2|VAV3|CD3E|FGB|CD28|IFN-gamma|BATF|AMICA1|PREX1|ZAP70|PRF1|ADAM8|SLP76|CCR6|CD38|BLNK|RASGRP1|CD4|PLEK|DOCK2|NCKAP1L|RAC2|LCK|CAMK4|BANK1|ADGRF5|TNFSF8|STX11|EXO1|MFNG|UNC13D|RUNX2|PLCG2|LMO4|Aiolos|IKZF1|TNFRSF21|SELP|scyc1|CCR7|LBP|IRF1|CD80|ITK|PTK2B|IL6|TLR4|CX3CR1|CD274|SAMSN1|NFKB2|SLC46A2|TNFAIP…
GO:0045321	leukocyte activation	biological_process	5.3913e-30	1.2272e-26	111	1195	395	13594	ENSGALG00000009816,ENSGALG00000002192,ENSGALG00000026163,ENSGALG00000020316,ENSGALG00000001227,ENSGALG00000014561,ENSGALG00000010638,ENSGALG00000027133,ENSGALG00000000534,ENSGALG00000024122,ENSGALG00000002672,ENSGALG00000006480,ENSGALG00000002160,ENSGALG00000005192,ENSGALG00000009046,ENSGALG00000021442,ENSGALG00000001571,ENSGALG00000011488,ENSGALG00000016986,ENSGALG00000013748,ENSGALG00000016075,…	BATF3|PTPRC|TNFSF11|IL13RA2|PIK3R6|PTPN6|CASP3|CD83|il-1beta|TNFRSF13B|SBNO2|TCF1|B2M|CD5|CFTII|RLTPR|MYO1F|CMTM7|LCP1|CD226|DCSTAMP|IL7R|SPI1|SYK|TXK|CTLA4|CD40LG|PAG1|PTPN22|HHEX|INPP5D|PRKCB|EGR1|CCL19|IL18R1|MZB1|HAVCR1|THEMIS|BCL11A|FLT3|SASH3|SHH|TNFAIP3|LYN|CXCR4|PIK3CD|EOMES|BLK|Blimp-1|CHRNA7|FES|VCAM1|DOCK8|Aiolos|TNFRSF21|IKZF1|scyc1|CCR7|LBP|IRF1|CD80|ITK|PTK2B|IL6|TLR4|CX3CR1|CD274|S…
GO:0050778	positive regulation of immune response	biological_process	6.6882e-29	1.3321e-25	84	1195	248	13594	ENSGALG00000006756,ENSGALG00000006785,ENSGALG00000009239,ENSGALG00000014659,ENSGALG00000027572,ENSGALG00000011684,ENSGALG00000015235,ENSGALG00000016719,ENSGALG00000021569,ENSGALG00000000178,ENSGALG00000004617,ENSGALG00000004771,ENSGALG00000007001,ENSGALG00000003857,ENSGALG00000011389,ENSGALG00000000466,ENSGALG00000027417,ENSGALG00000005453,ENSGALG00000027093,ENSGALG00000005644,ENSGALG00000016590,…	LBP|IRF1|TLR2-2|-|CCR7|STAP1|scyc1|TNFRSF21|C1QA|BF1|-|C1QB|TLR4|ITK|TRAF3|LCK|NCKAP1L|PLCG2|TLR1LB|MYO1G|TLR7|EZR|ZAP70|CD4|RASGRP1|CD38|CRTAM|C3AR1|CD55|PIK3AP1|ADAM8|-|PTPN2|TNIP3|C3d|-|CD28|CD3E|VAV3|SERPING1|GFI1|DMA|-|UbI|PTPN6|UBASH3A|CD247|-|PTPRC|BFIV21|TRAT1|MBL2|RFTN1|SKAP1|-|TLR1LA|RLTPR|KLHL6|B2M|SYK|BTK|LPXN|IRG1|CD226|PTPN22|CTLA4|NFKBIA|TXK|LY96|SASH3|SH2D1A|THEMIS|CARD9|PTPRJ|HAV…
GO:0046649	lymphocyte activation	biological_process	5.8353e-25	1.0331e-21	94	1195	340	13594	ENSGALG00000010156,ENSGALG00000005257,ENSGALG00000016661,ENSGALG00000002583,ENSGALG00000027247,ENSGALG00000018967,ENSGALG00000015388,ENSGALG00000004096,ENSGALG00000013861,ENSGALG00000014821,ENSGALG00000006379,ENSGALG00000003951,ENSGALG00000017093,ENSGALG00000007866,ENSGALG00000007669,ENSGALG00000006014,ENSGALG00000028256,ENSGALG00000001589,ENSGALG00000016786,ENSGALG00000025926,ENSGALG00000029169,…	DOCK8|VCAM1|BLK|PIK3CD|EOMES|LYN|Blimp-1|CHRNA7|TNFAIP3|THEMIS|SHH|SASH3|FLT3|BCL11A|EGR1|PRKCB|CCL19|INPP5D|IL18R1|MZB1|HHEX|TXK|PTPN22|CD40LG|PAG1|CTLA4|SYK|SPI1|LCP1|IL7R|CMTM7|B2M|CFTII|CD5|RLTPR|TCF1|CD83|TNFRSF13B|il-1beta|PIK3R6|PTPN6|CASP3|TNFSF11|PTPRC|VAV3|SLA2|CD28|CD3E|DMA|FAS|CCND3|CDKN1A|PRKCD|PTPN2|RHOH|CARD11|NLRC3|CD38|CD4|RASGRP1|BLNK|ADAM8|PREX1|BATF|AMICA1|ZAP70|PRF1|IFN-gamma…
GO:0002253	activation of immune response	biological_process	2.627e-23	4.1859e-20	65	1195	188	13594	ENSGALG00000001915,ENSGALG00000007416,ENSGALG00000008669,ENSGALG00000007381,ENSGALG00000005940,ENSGALG00000011961,ENSGALG00000011509,ENSGALG00000013867,ENSGALG00000014508,ENSGALG00000003437,ENSGALG00000005547,ENSGALG00000026069,ENSGALG00000013218,ENSGALG00000001486,ENSGALG00000027093,ENSGALG00000005453,ENSGALG00000013742,ENSGALG00000016590,ENSGALG00000005644,ENSGALG00000000466,ENSGALG00000011389,…	VAV3|CD3E|CD28|SERPING1|GFI1|TNIP3|C3d|PTPN2|CD38|ADAM8|PIK3AP1|CD55|C3AR1|ZAP70|TLR1LB|PLCG2|EZR|TLR7|MYO1G|LCK|TRAF3|NCKAP1L|ITK|TLR4|C1QB|STAP1|-|CCR7|TLR2-2|IRF1|LBP|C1QA|TNFRSF21|IRF-3|LYN|-|BLK|CSK|TNFAIP3|THEMIS|PTPRJ|LY96|PRKCB|-|TXK|NFKBIA|CTLA4|PTPN22|LPXN|IRG1|BTK|SYK|CD226|KLHL6|RLTPR|TLR1LA|RFTN1|MBL2|TRAT1|SKAP1|UBASH3A|CD247|PTPN6|UbI|PTPRC|
GO:0006952	defense response	biological_process	8.5847e-23	1.2435e-19	130	1195	602	13594	ENSGALG00000021656,ENSGALG00000014979,ENSGALG00000004096,ENSGALG00000001318,ENSGALG00000013356,ENSGALG00000013861,ENSGALG00000022586,ENSGALG00000006402,ENSGALG00000014297,ENSGALG00000011093,ENSGALG00000002507,ENSGALG00000011241,ENSGALG00000001571,ENSGALG00000005069,ENSGALG00000017485,ENSGALG00000004958,ENSGALG00000001525,ENSGALG00000006522,ENSGALG00000007158,ENSGALG00000021211,ENSGALG00000001486,…	PTPN22|FRK|CHRNA7|CSK|IKBKE|TNFAIP3|HPX|NRROS|IRF-3|AK7|MBL2|RFTN1|MYO1F|heme|TLR1LA|BTK|CALCOCO2|HCK|SOCS1|PRF1|ZAP70|IFN-gamma|CD4|PRCP|-|PIK3AP1|ADAM8|CRTAM|C3AR1|-|C3d|IL8|TNIP3|IRF8|FGB|CD28|AOAH|PDK4|GFI1|-|TLR2-2|TPN|FGF7|SELP|CD44|GGT5|PTAFR|NMI|NLRC5|IL6|ITK|PTK2B|C1QB|MAP1A|TNFRSF1B|LIPA|TAP1|TLR1LB|UNC13D|TNFSF8|TLR7|Nox2|TNFRSF4|NFKBIA|TXK|LSP1|CD40LG|SH2D1A|CARD9|LY96|GCH1|MATK|EP3|H…
GO:0002764	immune response-regulating signaling pathway	biological_process	4.4009e-21	5.8231e-18	57	1195	162	13594	ENSGALG00000000466,ENSGALG00000011389,ENSGALG00000002263,ENSGALG00000021442,ENSGALG00000027417,ENSGALG00000017485,ENSGALG00000016919,ENSGALG00000020482,ENSGALG00000004958,ENSGALG00000015216,ENSGALG00000027093,ENSGALG00000005453,ENSGALG00000013748,ENSGALG00000013742,ENSGALG00000016590,ENSGALG00000005644,ENSGALG00000011684,ENSGALG00000016173,ENSGALG00000015441,ENSGALG00000027572,ENSGALG00000009239,…	LCK|TRAF3|KLHL6|RLTPR|NCKAP1L|TLR1LA|IRG1|LPXN|BTK|SYK|TLR1LB|PLCG2|CD226|EZR|TLR7|MYO1G|STAP1|UBASH3A|CD247|CCR7|TLR2-2|PIGR|IRF1|LBP|PTPN6|UbI|PTPRC|TNFRSF21|RFTN1|TRAT1|ITK|SKAP1|TLR4|LYN|BLK|-|TNIP3|PTPN2|CSK|TNFAIP3|VAV3|CD3E|CD28|GFI1|IRF-3|ZAP70|TXK|NFKBIA|CTLA4|PTPN22|THEMIS|PTPRJ|CD38|LY96|ADAM8|PRKCB|PIK3AP1|
GO:0002757	immune response-activating signal transduction	biological_process	4.7509e-21	5.8231e-18	56	1195	157	13594	ENSGALG00000002192,ENSGALG00000016719,ENSGALG00000015441,ENSGALG00000027572,ENSGALG00000016173,ENSGALG00000009239,ENSGALG00000011684,ENSGALG00000014561,ENSGALG00000008125,ENSGALG00000006756,ENSGALG00000006785,ENSGALG00000027305,ENSGALG00000003857,ENSGALG00000007001,ENSGALG00000015362,ENSGALG00000011241,ENSGALG00000002263,ENSGALG00000027417,ENSGALG00000017485,ENSGALG00000021442,ENSGALG00000000466,…	PTPRC|TNFRSF21|CD247|CCR7|UBASH3A|TLR2-2|STAP1|PTPN6|UbI|LBP|IRF1|SKAP1|ITK|TLR4|TRAT1|RFTN1|KLHL6|NCKAP1L|TLR1LA|RLTPR|LCK|TRAF3|MYO1G|EZR|CD226|TLR7|BTK|LPXN|IRG1|PLCG2|TLR1LB|SYK|TXK|NFKBIA|PTPN22|CTLA4|ZAP70|PIK3AP1|PRKCB|ADAM8|CD38|THEMIS|PTPRJ|LY96|CSK|TNFAIP3|TNIP3|BLK|-|LYN|PTPN2|IRF-3|GFI1|VAV3|CD28|CD3E|
GO:0045087	innate immune response	biological_process	1.8733e-20	2.132e-17	69	1195	230	13594	ENSGALG00000014979,ENSGALG00000021656,ENSGALG00000027864,ENSGALG00000014127,ENSGALG00000017362,ENSGALG00000021139,ENSGALG00000027598,ENSGALG00000012200,ENSGALG00000000736,ENSGALG00000008447,ENSGALG00000001889,ENSGALG00000013356,ENSGALG00000013861,ENSGALG00000001318,ENSGALG00000008340,ENSGALG00000009237,ENSGALG00000016661,ENSGALG00000018967,ENSGALG00000014297,ENSGALG00000022586,ENSGALG00000014561,…	FRK|PTPN22|NFKBIA|TXK|HAVCR1|-|LY96|GCH1|MATK|SH2D1A|CARD9|IKBKE|TNFAIP3|CSK|FES|-|BLK|LYN|IRF-3|HPX|PTPN6|UbI|PIK3R6|MBL2|RFTN1|TLR1LA|MYO1F|HCK|CD226|SYK|CALCOCO2|BTK|IRG1|PRDX1|ZAP70|RNF19B|SOCS1|INOS|CRTAM|C3AR1|PIK3AP1|ADAM8|RASGRP1|DAPK1|PTPN2|TNIP3|SERPING1|GFI1|C1QA|LBP|IRF1|TLR2-2|-|C1QB|TLR4|NLRC5|PTK2B|ITK|NMI|TRAF3|SPON2|LCK|SAMHD1|TLR7|UNC13D|TRAFD1|STX11|TLR1LB|IGJ|
GO:0002250	adaptive immune response	biological_process	1.2069e-19	1.2821e-16	51	1195	139	13594	ENSGALG00000017239,ENSGALG00000017485,ENSGALG00000002160,ENSGALG00000002263,ENSGALG00000026466,ENSGALG00000013748,ENSGALG00000013372,ENSGALG00000005644,ENSGALG00000011673,ENSGALG00000002234,ENSGALG00000010748,ENSGALG00000011551,ENSGALG00000015216,ENSGALG00000027093,ENSGALG00000004958,ENSGALG00000016719,ENSGALG00000029093,ENSGALG00000015235,ENSGALG00000021404,ENSGALG00000021569,ENSGALG00000002192,…	CTSC|TLR1LA|B2M|KLHL6|-|CD226|IL7R|MYO1G|STX11|UNC13D|EXO1|IGJ|SYK|TLR1LB|BTK|TNFRSF21|-|scyc1|GCNT3|C1QA|PTPRC|BFIV21|PTPN6|IL13RA2|CTSS|ITK|IL6|BF1|RFTN1|SAMSN1|-|NFKB2|TNFAIP3|-|PRKCD|C3d|FAS|IRF-3|-|DMA|CD28|HPX|-|CD40LG|IFN-gamma|TXK|BATF|IL18R1|INPP5D|CD4|SASH3|
GO:0042110	T cell activation	biological_process	5.6741e-19	5.6506e-16	67	1195	234	13594	ENSGALG00000000158,ENSGALG00000006351,ENSGALG00000025948,ENSGALG00000007416,ENSGALG00000008669,ENSGALG00000004398,ENSGALG00000014277,ENSGALG00000007838,ENSGALG00000003485,ENSGALG00000013867,ENSGALG00000003437,ENSGALG00000009740,ENSGALG00000014477,ENSGALG00000009903,ENSGALG00000010323,ENSGALG00000024072,ENSGALG00000004621,ENSGALG00000001486,ENSGALG00000011673,ENSGALG00000007121,ENSGALG00000026484,…	DMA|FAS|SLA2|CD3E|CD28|CARD11|RHOH|NLRC3|CCND3|PTPN2|ADAM8|RASGRP1|CD4|IFN-gamma|BATF|AMICA1|PREX1|ZAP70|STX11|TNFSF8|RUNX2|DOCK2|NCKAP1L|RAC2|LCK|ITK|IL6|CD274|SLC46A2|TNFRSF21|IKZF1|scyc1|CCR7|IRF1|CD80|VCAM1|DOCK8|EOMES|BLK|CHRNA7|EGR1|CCL19|IL18R1|THEMIS|BCL11A|FLT3|SHH|SASH3|TXK|CTLA4|PAG1|PTPN22|LCP1|IL7R|SYK|B2M|CD5|RLTPR|CFTII|CD83|il-1beta|TCF1|PTPRC|TNFSF11|PIK3R6|CASP3|PTPN6|
GO:0050865	regulation of cell activation	biological_process	1.4138e-18	1.2736e-15	68	1195	244	13594	ENSGALG00000021442,ENSGALG00000005192,ENSGALG00000013372,ENSGALG00000013748,ENSGALG00000005135,ENSGALG00000015216,ENSGALG00000002192,ENSGALG00000026163,ENSGALG00000020316,ENSGALG00000001227,ENSGALG00000010638,ENSGALG00000014561,ENSGALG00000027133,ENSGALG00000024122,ENSGALG00000000534,ENSGALG00000013861,ENSGALG00000018967,ENSGALG00000008340,ENSGALG00000015388,ENSGALG00000005257,ENSGALG00000021656,…	RLTPR|CD5|IL7R|CD226|SERPINE2|SYK|PTPRC|TNFSF11|IL13RA2|PIK3R6|CASP3|PTPN6|CD83|TNFRSF13B|il-1beta|TNFAIP3|LYN|FES|Blimp-1|VCAM1|PTPN22|CTLA4|PAG1|INPP5D|HAVCR1|MZB1|SASH3|FLT3|SHH|NCKAP1L|LCK|RAC2|BANK1|UNC13D|ADGRF5|LMO4|Aiolos|scyc1|SELP|IKZF1|TNFRSF21|CCR7|CD80|IRF1|LBP|IL6|CD274|TLR4|SAMSN1|SLC46A2|CARD11|RPS6KA1|UBASH3B|PRKCD|CDKN1A|PTPN2|DMA|FAS|VAV3|CD28|CD3E|IFN-gamma|ZAP70|ADAM8|CD38|PL…
GO:0002768	immune response-regulating cell surface receptor signaling pathway	biological_process	1.4388e-18	1.2736e-15	38	1195	86	13594	ENSGALG00000000466,ENSGALG00000021442,ENSGALG00000027417,ENSGALG00000002263,ENSGALG00000015216,ENSGALG00000005453,ENSGALG00000020482,ENSGALG00000004958,ENSGALG00000013748,ENSGALG00000013742,ENSGALG00000005644,ENSGALG00000000919,ENSGALG00000014561,ENSGALG00000011684,ENSGALG00000016173,ENSGALG00000027572,ENSGALG00000015441,ENSGALG00000016719,ENSGALG00000002192,ENSGALG00000011241,ENSGALG00000015362,…	LCK|RLTPR|NCKAP1L|KLHL6|SYK|PLCG2|LPXN|BTK|CD226|EZR|MYO1G|PIGR|PTPN6|STAP1|UBASH3A|CCR7|CD247|TNFRSF21|PTPRC|RFTN1|TRAT1|SKAP1|ITK|PTPN2|LYN|BLK|CSK|CD3E|CD28|VAV3|ZAP70|CTLA4|PTPN22|TXK|PTPRJ|THEMIS|CD38|PRKCB|
GO:0002443	leukocyte mediated immunity	biological_process	1.5822e-18	1.3269e-15	49	1195	136	13594	ENSGALG00000007001,ENSGALG00000011241,ENSGALG00000000178,ENSGALG00000004617,ENSGALG00000021404,ENSGALG00000015235,ENSGALG00000029093,ENSGALG00000002192,ENSGALG00000024372,ENSGALG00000021569,ENSGALG00000014561,ENSGALG00000020316,ENSGALG00000001227,ENSGALG00000005644,ENSGALG00000013372,ENSGALG00000013748,ENSGALG00000002234,ENSGALG00000010748,ENSGALG00000011673,ENSGALG00000015216,ENSGALG00000017239,…	TLR4|RFTN1|BF1|-|GCNT3|scyc1|-|PTPRC|BFIV21|C1QA|PTPN6|IL13RA2|PIK3R6|MYO1G|IL7R|CD226|UNC13D|EXO1|STX11|SYK|CTSC|B2M|SPON2|-|NCF1|MYO1F|RAC2|CRTAM|INPP5D|SASH3|RASGRP1|SH2D1A|CD40LG|IFN-gamma|PRDX1|RNF19B|BATF|FAS|IRF-3|DMA|-|CD28|HPX|-|FES|-|PRKCD|C3d|LYN|
GO:0002429	immune response-activating cell surface receptor signaling pathway	biological_process	1.7775e-18	1.4162e-15	37	1195	82	13594	ENSGALG00000008669,ENSGALG00000007416,ENSGALG00000001915,ENSGALG00000013867,ENSGALG00000016661,ENSGALG00000018967,ENSGALG00000001318,ENSGALG00000014508,ENSGALG00000006382,ENSGALG00000014821,ENSGALG00000006014,ENSGALG00000001486,ENSGALG00000021656,ENSGALG00000008666,ENSGALG00000014127,ENSGALG00000005453,ENSGALG00000015216,ENSGALG00000004958,ENSGALG00000020482,ENSGALG00000005644,ENSGALG00000013742,…	CD28|CD3E|VAV3|PTPN2|BLK|LYN|CSK|CD38|PTPRJ|THEMIS|PRKCB|ZAP70|PTPN22|CTLA4|TXK|PLCG2|SYK|BTK|LPXN|MYO1G|EZR|CD226|LCK|NCKAP1L|RLTPR|KLHL6|TRAT1|RFTN1|SKAP1|ITK|PTPN6|CCR7|CD247|UBASH3A|STAP1|TNFRSF21|PTPRC|
GO:0001816	cytokine production	biological_process	2.5081e-18	1.9031e-15	81	1195	327	13594	ENSGALG00000027417,ENSGALG00000006378,ENSGALG00000027109,ENSGALG00000011389,ENSGALG00000012292,ENSGALG00000013742,ENSGALG00000016590,ENSGALG00000027093,ENSGALG00000005453,ENSGALG00000016719,ENSGALG00000015235,ENSGALG00000002781,ENSGALG00000006756,ENSGALG00000006785,ENSGALG00000006707,ENSGALG00000009239,ENSGALG00000027572,ENSGALG00000007001,ENSGALG00000015032,ENSGALG00000003857,ENSGALG00000010915,…	NCKAP1L|LIPA|SPON2|TRAF3|BANK1|EZR|TLR7|TLR1LB|PLCG2|TNFRSF21|scyc1|BRCA1|LBP|IRF1|NOX1|TLR2-2|CCR7|TLR4|CD274|ITK|IL6|NMI|PTAFR|NLRC3|IRF8|CARD11|PRKCD|IL12RB2|ANG-1|C3d|TRAIP|LICOS|PCSK5|CD3E|IFN-gamma|HPSE|CDH3|BATF|RNF19B|SOCS1|CRTAM|C3AR1|ADAM8|SLP76|RASGRP1|CD4|RLTPR|TLR1LA|SERPINF2|B2M|IL17RA|CD226|SYK|BTK|LITAF|CIDEA|UBASH3A|il-1beta|RUNX3|CD83|RFTN1|TNFAIP3|CSK|CHRNA7|LYN|EOMES|-|IRF-3|S…
GO:0030098	lymphocyte differentiation	biological_process	2.2974e-17	1.6639e-14	57	1195	190	13594	ENSGALG00000016661,ENSGALG00000027247,ENSGALG00000015388,ENSGALG00000013867,ENSGALG00000014277,ENSGALG00000004398,ENSGALG00000008669,ENSGALG00000007416,ENSGALG00000000158,ENSGALG00000006351,ENSGALG00000004621,ENSGALG00000010323,ENSGALG00000029169,ENSGALG00000001486,ENSGALG00000014127,ENSGALG00000021656,ENSGALG00000008666,ENSGALG00000009903,ENSGALG00000006415,ENSGALG00000014821,ENSGALG00000006379,…	BLK|EOMES|Blimp-1|PTPN2|RHOH|CARD11|CD28|CD3E|DMA|FAS|PREX1|BATF|HHEX|ZAP70|TXK|PTPN22|CTLA4|IFN-gamma|CD40LG|THEMIS|SHH|SASH3|FLT3|RASGRP1|BCL11A|CD4|EGR1|ADAM8|INPP5D|IL18R1|LCK|CMTM7|B2M|NCKAP1L|CFTII|RLTPR|DOCK2|RUNX2|SYK|PLCG2|SPI1|MFNG|TNFSF8|IL7R|CCR7|PIK3R6|PTPN6|IRF1|PTPRC|Aiolos|IKZF1|TCF1|SLC46A2|IL6|ITK|PTK2B|CD83|
GO:0050851	antigen receptor-mediated signaling pathway	biological_process	3.2896e-17	2.279e-14	34	1195	75	13594	ENSGALG00000001486,ENSGALG00000014127,ENSGALG00000008666,ENSGALG00000021656,ENSGALG00000006382,ENSGALG00000014821,ENSGALG00000014508,ENSGALG00000006014,ENSGALG00000018967,ENSGALG00000016661,ENSGALG00000013867,ENSGALG00000001915,ENSGALG00000007416,ENSGALG00000008669,ENSGALG00000011684,ENSGALG00000015441,ENSGALG00000027572,ENSGALG00000016173,ENSGALG00000014561,ENSGALG00000002192,ENSGALG00000016719,…	ZAP70|TXK|CTLA4|PTPN22|PTPRJ|THEMIS|CD38|PRKCB|LYN|BLK|PTPN2|VAV3|CD3E|CD28|STAP1|CD247|CCR7|UBASH3A|PTPN6|PTPRC|TNFRSF21|RFTN1|TRAT1|SKAP1|ITK|LCK|KLHL6|RLTPR|NCKAP1L|LPXN|BTK|SYK|PLCG2|EZR|
GO:0030217	T cell differentiation	biological_process	4.2155e-17	2.7987e-14	46	1195	132	13594	ENSGALG00000007121,ENSGALG00000013372,ENSGALG00000026484,ENSGALG00000015216,ENSGALG00000002160,ENSGALG00000002080,ENSGALG00000009046,ENSGALG00000021442,ENSGALG00000027417,ENSGALG00000000466,ENSGALG00000027133,ENSGALG00000003857,ENSGALG00000010915,ENSGALG00000006480,ENSGALG00000027345,ENSGALG00000002192,ENSGALG00000013086,ENSGALG00000001227,ENSGALG00000027572,ENSGALG00000006785,ENSGALG00000000158,…	TNFSF8|IL7R|RUNX2|SYK|B2M|DOCK2|CFTII|RLTPR|NCKAP1L|LCK|CD83|ITK|IL6|TCF1|SLC46A2|PTPRC|IKZF1|PIK3R6|CCR7|IRF1|DMA|FAS|CD3E|CD28|CARD11|RHOH|EOMES|BLK|PTPN2|ADAM8|EGR1|IL18R1|THEMIS|RASGRP1|BCL11A|CD4|FLT3|SASH3|SHH|TXK|IFN-gamma|CTLA4|PTPN22|BATF|PREX1|ZAP70|
GO:0002460	adaptive immune response based on somatic recombination of immune receptors built from immunoglobulin superfamily domains	biological_process	5.7836e-17	3.6862e-14	43	1195	116	13594	ENSGALG00000022586,ENSGALG00000008669,ENSGALG00000027693,ENSGALG00000024340,ENSGALG00000000158,ENSGALG00000006351,ENSGALG00000014297,ENSGALG00000011509,ENSGALG00000002016,ENSGALG00000027944,ENSGALG00000013861,ENSGALG00000014477,ENSGALG00000003951,ENSGALG00000001589,ENSGALG00000016786,ENSGALG00000010323,ENSGALG00000006415,ENSGALG00000009903,ENSGALG00000027093,ENSGALG00000011673,ENSGALG00000010748,…	HPX|CD28|-|-|DMA|FAS|IRF-3|C3d|PRKCD|-|TNFAIP3|CD4|SASH3|INPP5D|IL18R1|BATF|CD40LG|IFN-gamma|TLR1LB|STX11|EXO1|UNC13D|CD226|MYO1G|IL7R|-|B2M|KLHL6|CTSC|TLR1LA|-|NFKB2|RFTN1|BF1|IL6|IL13RA2|PTPN6|C1QA|PTPRC|BFIV21|-|GCNT3|scyc1|
GO:0002449	lymphocyte mediated immunity	biological_process	8.099e-17	4.8469e-14	41	1195	107	13594	ENSGALG00000000178,ENSGALG00000011241,ENSGALG00000004617,ENSGALG00000029093,ENSGALG00000015235,ENSGALG00000021404,ENSGALG00000021569,ENSGALG00000024372,ENSGALG00000002192,ENSGALG00000014561,ENSGALG00000020316,ENSGALG00000001227,ENSGALG00000013748,ENSGALG00000013372,ENSGALG00000005644,ENSGALG00000011673,ENSGALG00000002234,ENSGALG00000010748,ENSGALG00000017239,ENSGALG00000002160,ENSGALG00000026466,…	BF1|RFTN1|-|-|scyc1|GCNT3|C1QA|BFIV21|PTPRC|PTPN6|IL13RA2|PIK3R6|CD226|IL7R|MYO1G|STX11|UNC13D|EXO1|CTSC|B2M|-|CRTAM|INPP5D|RASGRP1|SASH3|SH2D1A|CD40LG|IFN-gamma|PRDX1|BATF|RNF19B|FAS|IRF-3|-|DMA|CD28|HPX|-|-|PRKCD|C3d|
GO:0048584	positive regulation of response to stimulus	biological_process	8.2131e-17	4.8469e-14	165	1195	999	13594	ENSGALG00000005544,ENSGALG00000012773,ENSGALG00000002643,ENSGALG00000007849,ENSGALG00000014659,ENSGALG00000009239,ENSGALG00000016564,ENSGALG00000017180,ENSGALG00000003857,ENSGALG00000010915,ENSGALG00000001256,ENSGALG00000004771,ENSGALG00000004617,ENSGALG00000009157,ENSGALG00000027417,ENSGALG00000012456,ENSGALG00000008355,ENSGALG00000003739,ENSGALG00000016590,ENSGALG00000013742,ENSGALG00000027093,…	GPR55|GCNT2|SELP|CD44|-|TLR2-2|PTK2B|DYNC2H1|ITK|IL6|NLRC5|C1QB|-|ECT2|NCKAP1L|RAC2|CASP8|SALL1|TLR7|EZR|TLR1LB|CDH3|IFN-gamma|SOCS1|ZAP70|ADAM8|PIK3AP1|C3AR1|ANKRD1|CRTAM|CD38|CD4|BLNK|CARD11|FGG|ANG-1|IL8|TNIP3|C3d|-|NEK10|DMA|XDH|GFI1|SLA2|S100A4|CD3E|CD28|-|FGB|LITAF|SLC9A3R1|BCL2L14|UBASH3A|CD247|TNFSF10|SKAP1|RFTN1|MMP9|MBL2|TRAT1|RLTPR|TLR1LA|heme|LPXN|LGR5|BTK|PTPN22|APAF1|HHEX|STOX1|PTPR…
GO:0002252	immune effector process	biological_process	9.62e-17	5.4745e-14	83	1195	359	13594	ENSGALG00000005453,ENSGALG00000001231,ENSGALG00000016590,ENSGALG00000005644,ENSGALG00000011673,ENSGALG00000010748,ENSGALG00000012442,ENSGALG00000002234,ENSGALG00000027109,ENSGALG00000011389,ENSGALG00000012456,ENSGALG00000017239,ENSGALG00000002080,ENSGALG00000008425,ENSGALG00000000178,ENSGALG00000004617,ENSGALG00000007001,ENSGALG00000004771,ENSGALG00000011955,ENSGALG00000016564,ENSGALG00000010915,…	PLCG2|SAMHD1|TLR7|MYO1G|STX11|EXO1|MFNG|UNC13D|SPON2|TRAF3|RAC2|CTSC|DOCK2|MAP1A|BF1|-|TLR4|C1QB|CX3CR1|PTK2B|IL6|NLRC5|LBP|IRF1|CXCR7|-|scyc1|FGF7|GCNT3|C1QA|CD28|-|FAS|SERPING1|-|DMA|PDK4|-|PRKCD|ANG-1|C3d|RASGRP1|CD55|CRTAM|C3AR1|PRF1|BATF|RNF19B|IFN-gamma|PRDX1|SYK|CD226|IL7R|LCP1|MYO1F|-|NCF1|CFTII|B2M|RFTN1|MBL2|SBNO2|PTPN6|GMIP|IL13RA2|PIK3R6|-|PTPRC|BFIV21|HPX|IRF-3|FES|LYN|EOMES|SASH3|CA…
GO:0002521	leukocyte differentiation	biological_process	1.081e-16	5.899e-14	71	1195	283	13594	ENSGALG00000000206,ENSGALG00000023768,ENSGALG00000016661,ENSGALG00000027247,ENSGALG00000018967,ENSGALG00000015388,ENSGALG00000014821,ENSGALG00000006379,ENSGALG00000017093,ENSGALG00000003951,ENSGALG00000007866,ENSGALG00000007669,ENSGALG00000001589,ENSGALG00000016786,ENSGALG00000029169,ENSGALG00000014127,ENSGALG00000021656,ENSGALG00000006415,ENSGALG00000008666,ENSGALG00000015216,ENSGALG00000008127,…	RASSF2|EphA2|BLK|EOMES|LYN|Blimp-1|THEMIS|SHH|FLT3|SASH3|BCL11A|EGR1|INPP5D|IL18R1|HHEX|TXK|PTPN22|CD40LG|CTLA4|SYK|SPI1|DCSTAMP|IL7R|CMTM7|B2M|CFTII|RLTPR|TCF1|CD83|SBNO2|PIK3R6|PTPN6|BATF3|PTPRC|TNFSF11|CD28|CD3E|DMA|FAS|UBASH3B|PTPN2|RHOH|CARD11|RASGRP1|CD4|ADAM8|PREX1|BATF|ZAP70|HCLS1|IFN-gamma|RUNX2|OSTM1|PLCG2|MFNG|TNFSF8|SNX10|LCK|CASP8|CAMK4|NCKAP1L|DOCK2|SLC46A2|IL6|ITK|PTK2B|CCR7|IRF1|A…
GO:0009897	external side of plasma membrane	cellular_component	1.1106e-16	5.899e-14	47	1195	140	13594	ENSGALG00000007454,ENSGALG00000008666,ENSGALG00000009903,ENSGALG00000006415,ENSGALG00000004495,ENSGALG00000001875,ENSGALG00000014477,ENSGALG00000017093,ENSGALG00000026069,ENSGALG00000004096,ENSGALG00000011222,ENSGALG00000028470,ENSGALG00000009268,ENSGALG00000007416,ENSGALG00000009262,ENSGALG00000008669,ENSGALG00000011141,ENSGALG00000005257,ENSGALG00000006351,ENSGALG00000016212,ENSGALG00000001414,…	PDCD1|CTLA4|IFN-gamma|CD40LG|DNAI2|TNFRSF4|CD4|FLT3|CD55|CHRNA7|IL12RB2|GSR|FGG|CD3E|FGB|CD28|ITGB6|VCAM1|FAS|LICOS|MUC16|CD80|CCR7|SELP|CD44|SDC1|TNFRSF18|TLR4|GFRA3|TNFRSF13B|CD274|LY75|CD83|ITGA4|IL6|CD8B|CD5|ANO1|TMEM123|B2M|SLAMF1|IL2RB|SERPINE2|ICOS|CD244|CD226|IL7R|
GO:0002694	regulation of leukocyte activation	biological_process	5.6216e-16	2.8895e-13	61	1195	227	13594	ENSGALG00000008669,ENSGALG00000007416,ENSGALG00000001915,ENSGALG00000006351,ENSGALG00000005257,ENSGALG00000000158,ENSGALG00000028318,ENSGALG00000008340,ENSGALG00000013867,ENSGALG00000015388,ENSGALG00000018967,ENSGALG00000013861,ENSGALG00000004398,ENSGALG00000003951,ENSGALG00000006379,ENSGALG00000017093,ENSGALG00000014477,ENSGALG00000009740,ENSGALG00000014508,ENSGALG00000025926,ENSGALG00000017362,…	CD28|CD3E|VAV3|FAS|VCAM1|DMA|CDKN1A|FES|PTPN2|Blimp-1|LYN|TNFAIP3|CARD11|SASH3|SHH|FLT3|CD4|RASGRP1|CD38|MZB1|HAVCR1|INPP5D|ADAM8|ZAP70|PTPN22|CTLA4|IFN-gamma|PAG1|SYK|IL7R|CD226|UNC13D|ADGRF5|BANK1|LCK|RAC2|NCKAP1L|RLTPR|CD5|SLC46A2|SAMSN1|CD274|TNFRSF13B|il-1beta|TLR4|IL6|CD83|PTPN6|CASP3|CD80|LBP|IRF1|CCR7|IL13RA2|PIK3R6|scyc1|TNFRSF21|IKZF1|TNFSF11|PTPRC|Aiolos|
GO:0042113	B cell activation	biological_process	1.1088e-14	5.5211e-12	44	1195	139	13594	ENSGALG00000008669,ENSGALG00000001915,ENSGALG00000006351,ENSGALG00000004096,ENSGALG00000013867,ENSGALG00000015388,ENSGALG00000002016,ENSGALG00000028318,ENSGALG00000018967,ENSGALG00000002583,ENSGALG00000013861,ENSGALG00000004398,ENSGALG00000006973,ENSGALG00000007866,ENSGALG00000003951,ENSGALG00000017093,ENSGALG00000014508,ENSGALG00000025926,ENSGALG00000001589,ENSGALG00000006014,ENSGALG00000029169,…	CD28|VAV3|FAS|CHRNA7|PTPN2|Blimp-1|PRKCD|CDKN1A|LYN|PIK3CD|TNFAIP3|CARD11|BLNK|BCL11A|SASH3|FLT3|CD38|MZB1|INPP5D|PRKCB|HHEX|BATF|CTLA4|CD40LG|IFN-gamma|SYK|PLCG2|IL7R|EXO1|MFNG|BANK1|CMTM7|NCKAP1L|SAMSN1|TLR4|TNFRSF13B|PTK2B|IL6|CASP3|PTPN6|IKZF1|TNFRSF21|Aiolos|PTPRC|
GO:0001817	regulation of cytokine production	biological_process	1.1719e-14	5.6584e-12	68	1195	285	13594	ENSGALG00000016590,ENSGALG00000013742,ENSGALG00000005453,ENSGALG00000027093,ENSGALG00000027417,ENSGALG00000011389,ENSGALG00000012292,ENSGALG00000027109,ENSGALG00000015032,ENSGALG00000007001,ENSGALG00000010915,ENSGALG00000012480,ENSGALG00000015235,ENSGALG00000016719,ENSGALG00000002781,ENSGALG00000006756,ENSGALG00000006785,ENSGALG00000027572,ENSGALG00000009239,ENSGALG00000006707,ENSGALG00000002908,…	TLR7|EZR|PLCG2|TLR1LB|NCKAP1L|TRAF3|BANK1|SPON2|CD274|TLR4|IL6|NMI|scyc1|TNFRSF21|BRCA1|LBP|IRF1|CCR7|TLR2-2|NOX1|TRAIP|LICOS|CD3E|IRF8|NLRC3|CARD11|IL12RB2|C3d|ANG-1|CRTAM|C3AR1|ADAM8|RASGRP1|IFN-gamma|HPSE|CDH3|SOCS1|SYK|BTK|SERPINF2|TLR1LA|RLTPR|B2M|IL17RA|il-1beta|CD83|LITAF|CIDEA|UBASH3A|IRF-3|SRGN|TNFAIP3|CSK|CHRNA7|-|LYN|HAVCR1|IL18R1|INPP5D|SASH3|LY96|CARD9|PTPN22|CD40LG|TNFRSF4|TXK|ZC3H1…
GO:0051249	regulation of lymphocyte activation	biological_process	1.2881e-14	6.0368e-12	54	1195	198	13594	ENSGALG00000013372,ENSGALG00000015216,ENSGALG00000021442,ENSGALG00000005192,ENSGALG00000027417,ENSGALG00000012456,ENSGALG00000000466,ENSGALG00000012292,ENSGALG00000027133,ENSGALG00000010915,ENSGALG00000007001,ENSGALG00000000534,ENSGALG00000015032,ENSGALG00000024122,ENSGALG00000015679,ENSGALG00000027345,ENSGALG00000013481,ENSGALG00000002192,ENSGALG00000026163,ENSGALG00000013086,ENSGALG00000016719,…	IL7R|SYK|RLTPR|CD5|NCKAP1L|RAC2|LCK|BANK1|CD83|IL6|TLR4|il-1beta|CD274|TNFRSF13B|SAMSN1|SLC46A2|Aiolos|PTPRC|TNFSF11|IKZF1|TNFRSF21|scyc1|PIK3R6|CCR7|IRF1|CASP3|CD80|PTPN6|DMA|VCAM1|FAS|VAV3|CD3E|CD28|CARD11|TNFAIP3|LYN|Blimp-1|PTPN2|CDKN1A|ADAM8|INPP5D|MZB1|CD38|RASGRP1|CD4|FLT3|SASH3|SHH|CTLA4|PAG1|IFN-gamma|PTPN22|ZAP70|
GO:0009617	response to bacterium	biological_process	1.7197e-14	7.829e-12	56	1195	210	13594	ENSGALG00000018967,ENSGALG00000026098,ENSGALG00000011961,ENSGALG00000009237,ENSGALG00000015388,ENSGALG00000002016,ENSGALG00000011222,ENSGALG00000007838,ENSGALG00000013861,ENSGALG00000005757,ENSGALG00000009262,ENSGALG00000005940,ENSGALG00000005693,ENSGALG00000002021,ENSGALG00000000181,ENSGALG00000027864,ENSGALG00000009903,ENSGALG00000001889,ENSGALG00000012200,ENSGALG00000014477,ENSGALG00000007651,…	LYN|IL8|TNIP3|-|Blimp-1|PRKCD|IL12RB2|NLRC3|TNFAIP3|IRF8|FGB|GFI1|INOS|ZC3H12A|TAP2|NFKBIA|IFN-gamma|CARD9|GCH1|CD4|STAT1|LY96|EP3|-|ANKRD1|HAVCR1|-|MYO1F|Worthington|NCF1|SPON2|IRF5|TNFRSF1B|B2M|TLR1LA|IRG1|IGJ|TLR1LB|PLCG2|SYK|TNFSF8|HCK|STAP1|CCR7|TLR2-2|LBP|CD80|-|LITAF|PTAFR|VIL1|MBL2|IL6|TLR4|il-1beta|SBNO2|
GO:0007018	microtubule-based movement	biological_process	1.209e-13	5.3513e-11	45	1195	156	13594	ENSGALG00000013281,ENSGALG00000012588,ENSGALG00000009722,ENSGALG00000012100,ENSGALG00000015404,ENSGALG00000011901,ENSGALG00000008779,ENSGALG00000013208,ENSGALG00000009740,ENSGALG00000004495,ENSGALG00000019837,ENSGALG00000003148,ENSGALG00000010057,ENSGALG00000007098,ENSGALG00000006790,ENSGALG00000005517,ENSGALG00000002350,ENSGALG00000007417,ENSGALG00000012159,ENSGALG00000016244,ENSGALG00000014779,…	RSPH4A|KIF27|DYNC1I1|CFAP221|-|KIF15|ACTR2|CENPE|RASGRP1|DNAI2|-|SPAG16|KIF6|KIF21A|KIF11|KIF9|DNAH3|ARMC4|ACTR3|LRRC6|SPAG17|CCDC39|-|DNAH5|DYNC2H1|-|DNAH7|KIF21B|KIF24|KIF4A|DNAH9|DNAH1|AK7|KIF2C|RSPH9|-|KIF23|HYDIN|IFT46|DNAAF1|KIF20A|RFX3|CCDC40|DNAH10|LCA5|
GO:0002520	immune system development	biological_process	1.5004e-13	6.4614e-11	98	1195	525	13594	ENSGALG00000005544,ENSGALG00000006252,ENSGALG00000013481,ENSGALG00000016629,ENSGALG00000013086,ENSGALG00000027572,ENSGALG00000006785,ENSGALG00000010915,ENSGALG00000003857,ENSGALG00000016564,ENSGALG00000005653,ENSGALG00000001143,ENSGALG00000027345,ENSGALG00000027417,ENSGALG00000002080,ENSGALG00000000466,ENSGALG00000008355,ENSGALG00000003922,ENSGALG00000000244,ENSGALG00000010748,ENSGALG00000012442,…	GPR55|LMO4|Aiolos|PRKX|IKZF1|CCR7|IRF1|IL6|ITK|PTK2B|NFKB2|ETS1|SLC46A2|NCKAP1L|DOCK2|LCK|CASP8|TOP2A|CAMK4|EXO1|MFNG|SNX10|TNFSF8|RUNX2|OSTM1|PLCG2|HCLS1|IFN-gamma|PREX1|BATF|PDCD1|ZAP70|CNN2|SPEF2|ADAM8|PLD4|PLEK|RASGRP1|CD4|RHOH|CARD11|IRF8|ANG-1|UBASH3B|PTPN2|DMA|FAS|WDR78|CD28|CD3E|TNFSF11|PTPRC|BATF3|ANLN|PIK3R6|PTPN6|CASP3|CD83|SBNO2|TNFRSF13B|TCF1|B2M|RLTPR|CFTII|CMTM7|-|DCSTAMP|IL7R|IRG1…
GO:0030097	hemopoiesis	biological_process	3.7354e-13	1.5663e-10	89	1195	463	13594	ENSGALG00000014821,ENSGALG00000007866,ENSGALG00000017093,ENSGALG00000003951,ENSGALG00000006379,ENSGALG00000001589,ENSGALG00000007669,ENSGALG00000016786,ENSGALG00000029169,ENSGALG00000027864,ENSGALG00000014127,ENSGALG00000008666,ENSGALG00000006415,ENSGALG00000021656,ENSGALG00000012541,ENSGALG00000000206,ENSGALG00000005492,ENSGALG00000023768,ENSGALG00000018967,ENSGALG00000000780,ENSGALG00000027247,…	THEMIS|BCL11A|FLT3|SASH3|SHH|INPP5D|EGR1|IL18R1|HHEX|NFKBIA|TXK|CTLA4|CD40LG|PTPN22|MB|RASSF2|NBEAL2|EphA2|LYN|SMPD3|EOMES|BLK|Blimp-1|FES|TCF1|CD83|SBNO2|TNFRSF13B|PIK3R6|CASP3|PTPN6|PTPRC|BATF3|TNFSF11|ANLN|SPI1|SYK|-|IL7R|DCSTAMP|CMTM7|B2M|RLTPR|CFTII|PLD4|RASGRP1|CD4|PLEK|ADAM8|CNN2|BATF|PREX1|ZAP70|HCLS1|IFN-gamma|CD3E|CD28|DMA|WDR78|FAS|ANG-1|UBASH3B|PTPN2|CARD11|RHOH|IRF8|SLC46A2|ETS1|ITK|…
GO:0050896	response to stimulus	biological_process	6.518e-13	2.663e-10	522	1195	4712	13594	ENSGALG00000007620,ENSGALG00000028924,ENSGALG00000009179,ENSGALG00000022985,ENSGALG00000006992,ENSGALG00000006180,ENSGALG00000000313,ENSGALG00000013253,ENSGALG00000003217,ENSGALG00000016369,ENSGALG00000015441,ENSGALG00000006522,ENSGALG00000004958,ENSGALG00000021442,ENSGALG00000017485,ENSGALG00000028368,ENSGALG00000001571,ENSGALG00000026499,ENSGALG00000004037,ENSGALG00000025926,ENSGALG00000001589,…	GFRA3|S100A16|TNFSF10|PPAR|MMP9|SLC9A6|TNNI1|INSRR|LITAF|FBXO32|CD247|HCK|BTK|RLTPR|TLR1LA|IRF5|MYO1F|TNFRSF25|DNA2|MZB1|INPP5D|THEMIS|VCAM1|BLB1|IRF-3|RGS12|NPTX2|CHRNA7|H2AFZ|PER2|SEPT2|-|SAMSN1|PTAFR|VIL1|TPN|ARHGAP27|7.|TLR2-2|TLR7|VDR|ECT2|LIPA|STMN1|GPR132|CASP8|CCDC40|CRTAM|C3AR1|STOML1|-|TAAR1|CDH3|PREX1|SOCS1|P2RX5|-|AOAH|PDK4|-|RHPN1|SLA2|-|ADGRG5|IRF8|CARD11|STK17B|RHOH|ANG-1|il-1beta|…
GO:0002237	response to molecule of bacterial origin	biological_process	8.6977e-13	3.4647e-10	40	1195	131	13594	ENSGALG00000003217,ENSGALG00000015474,ENSGALG00000006756,ENSGALG00000027572,ENSGALG00000009239,ENSGALG00000011684,ENSGALG00000002672,ENSGALG00000000534,ENSGALG00000007001,ENSGALG00000010915,ENSGALG00000000783,ENSGALG00000017485,ENSGALG00000002160,ENSGALG00000004419,ENSGALG00000028368,ENSGALG00000027109,ENSGALG00000027093,ENSGALG00000005453,ENSGALG00000016919,ENSGALG00000009903,ENSGALG00000027864,…	LITAF|CD80|LBP|CCR7|TLR2-2|STAP1|SBNO2|il-1beta|TLR4|IL6|PTAFR|TLR1LA|B2M|TNFRSF1B|IRF5|SPON2|TLR1LB|PLCG2|IRG1|IFN-gamma|NFKBIA|TAP2|ZC3H12A|INOS|ANKRD1|EP3|LY96|STAT1|GCH1|CARD9|IRF8|TNFAIP3|NLRC3|IL12RB2|Blimp-1|IL8|TNIP3|-|LYN|GFI1|
GO:0048534	hematopoietic or lymphoid organ development	biological_process	1.0986e-12	4.2695e-10	92	1195	495	13594	ENSGALG00000006415,ENSGALG00000008666,ENSGALG00000021656,ENSGALG00000027864,ENSGALG00000014127,ENSGALG00000029169,ENSGALG00000016786,ENSGALG00000001589,ENSGALG00000007669,ENSGALG00000007866,ENSGALG00000017093,ENSGALG00000003951,ENSGALG00000006379,ENSGALG00000014821,ENSGALG00000015388,ENSGALG00000008340,ENSGALG00000000780,ENSGALG00000018967,ENSGALG00000016661,ENSGALG00000027247,ENSGALG00000005492,…	CD40LG|CTLA4|PTPN22|NFKBIA|TXK|HHEX|IL18R1|INPP5D|EGR1|BCL11A|FLT3|SASH3|SHH|THEMIS|Blimp-1|FES|SMPD3|LYN|BLK|EOMES|NBEAL2|EphA2|RASSF2|MB|ANLN|PTPRC|BATF3|TNFSF11|CASP3|PTPN6|PIK3R6|TNFRSF13B|SBNO2|CD83|TCF1|CFTII|RLTPR|B2M|CMTM7|DCSTAMP|IL7R|-|SPI1|SYK|CCNB2|IFN-gamma|HCLS1|ZAP70|BATF|PREX1|ADAM8|CNN2|RASGRP1|CD4|PLEK|PLD4|IRF8|CARD11|RHOH|PTPN2|UBASH3B|ANG-1|WDR78|FAS|DMA|CD3E|CD28|IKZF1|PRKX|…
GO:0050900	leukocyte migration	biological_process	1.2307e-12	4.6691e-10	41	1195	139	13594	ENSGALG00000026163,ENSGALG00000015235,ENSGALG00000002643,ENSGALG00000011684,ENSGALG00000002722,ENSGALG00000027572,ENSGALG00000006756,ENSGALG00000015166,ENSGALG00000016564,ENSGALG00000008978,ENSGALG00000000534,ENSGALG00000007511,ENSGALG00000011955,ENSGALG00000001882,ENSGALG00000006992,ENSGALG00000003003,ENSGALG00000009046,ENSGALG00000027417,ENSGALG00000012456,ENSGALG00000013024,ENSGALG00000003399,…	TNFSF11|scyc1|SELP|STAP1|MST1|CCR7|LBP|GCNT1|PTK2B|ITGA4|il-1beta|ITGB2|CX3CR1|TNFRSF18|MMP9|CCL20|CFTII|NCKAP1L|RAC2|IL17RA|SELE|MYO1G|GPR15|CCR5|SYK|IFN-gamma|PTPN22|AMICA1|PLCB1|PREX1|ADAM8|CCL19|C3AR1|MADCAM1|PLA2G7|LYN|IL8|CCR2|VCAM1|VAV3|DOCK8|
GO:0034097	response to cytokine stimulus	biological_process	1.385e-12	5.1322e-10	64	1195	286	13594	ENSGALG00000009778,ENSGALG00000009903,ENSGALG00000005693,ENSGALG00000007158,ENSGALG00000006491,ENSGALG00000011418,ENSGALG00000007651,ENSGALG00000011954,ENSGALG00000016083,ENSGALG00000028249,ENSGALG00000026098,ENSGALG00000013867,ENSGALG00000012608,ENSGALG00000011222,ENSGALG00000002908,ENSGALG00000011733,ENSGALG00000006037,ENSGALG00000005940,ENSGALG00000011735,ENSGALG00000002781,ENSGALG00000016782,…	HCLS1|IFN-gamma|INOS|SOCS1|ANKRD1|CCR6|STAT1|CCR8|ANG-1|MCL1|IL8|PTPN2|DAPK1|IL12RB2|TRAIP|CCR2|MCM2|GFI1|CCXCR1-L|BRCA1|IL1R2|TNFRSF21|scyc1|STAP1|CXCR7|CCR7|IRF1|PTK2B|IL6|NLRC5|FASN|CD274|CX3CR1|CASP8|TRAF3|IL2RB|TXK|TNFRSF4|PLCB1|EGR1|JAK3|IL18R1|GCH1|CCR10|IKBKE|CXCR4|STAT3|IL2RG|IFNGR1|-|IRF-3|IL20RA|HPX|TNFSF11|il-1beta|SBNO2|TCF1|SELE|IL7R|DCSTAMP|STAT4|CCR5|CALCOCO2|SYK|
GO:0009607	response to biotic stimulus	biological_process	1.7026e-12	6.1656e-10	81	1195	410	13594	ENSGALG00000027571,ENSGALG00000009963,ENSGALG00000001571,ENSGALG00000001189,ENSGALG00000013024,ENSGALG00000027714,ENSGALG00000028368,ENSGALG00000002160,ENSGALG00000017485,ENSGALG00000016919,ENSGALG00000015216,ENSGALG00000009321,ENSGALG00000006522,ENSGALG00000013748,ENSGALG00000026345,ENSGALG00000009816,ENSGALG00000002192,ENSGALG00000003217,ENSGALG00000002507,ENSGALG00000000534,ENSGALG00000002672,…	-|Worthington|MYO1F|NCF1|IL17RA|ATG10|IRF5|B2M|TLR1LA|IRG1|SYK|WIPF1|HCK|CD226|GMIP|BATF3|PTPRC|LITAF|MBL2|il-1beta|SBNO2|COTL1|LYN|-|PIK3CD|Blimp-1|TNFAIP3|ZC3H12A|NFKBIA|TAP2|PTPN22|CARD9|GCH1|LY96|EP3|HAVCR1|SPON2|TRAF3|STMN1|TNFRSF1B|MAP1A|IGJ|TLR1LB|
GO:0050867	positive regulation of cell activation	biological_process	1.7468e-12	6.1851e-10	41	1195	140	13594	ENSGALG00000000158,ENSGALG00000005257,ENSGALG00000001915,ENSGALG00000008669,ENSGALG00000007416,ENSGALG00000004398,ENSGALG00000000366,ENSGALG00000028318,ENSGALG00000015388,ENSGALG00000001589,ENSGALG00000003437,ENSGALG00000017362,ENSGALG00000014508,ENSGALG00000003951,ENSGALG00000008756,ENSGALG00000006379,ENSGALG00000009740,ENSGALG00000014477,ENSGALG00000021656,ENSGALG00000009903,ENSGALG00000001486,…	DMA|VCAM1|VAV3|CD28|CD3E|CARD11|RPS6KA1|CDKN1A|Blimp-1|INPP5D|ADAM8|HAVCR1|CD38|SASH3|PLEK|SHH|RASGRP1|CD4|PTPN22|IFN-gamma|ZAP70|IL7R|CD226|SYK|NCKAP1L|CD5|RLTPR|LCK|IL6|CD83|TLR4|il-1beta|TNFSF11|PTPRC|SELP|scyc1|IKZF1|CCR7|PIK3R6|CD80|LBP|
GO:0003777	microtubule motor activity	molecular_function	2.7906e-12	9.6663e-10	26	1195	64	13594	ENSGALG00000003231,ENSGALG00000003170,ENSGALG00000010120,ENSGALG00000007098,ENSGALG00000013268,ENSGALG00000006790,ENSGALG00000005517,ENSGALG00000002350,ENSGALG00000008095,ENSGALG00000004195,ENSGALG00000004495,ENSGALG00000019837,ENSGALG00000004297,ENSGALG00000001111,ENSGALG00000010057,ENSGALG00000012588,ENSGALG00000012997,ENSGALG00000005601,ENSGALG00000017180,ENSGALG00000026090,ENSGALG00000015404,…	KIF20A|DNAH10|KIF2C|KIF21A|-|KIF11|KIF9|DNAH3|KIF23|KIF4A|DNAI2|-|DNAH1|DNAH9|KIF6|KIF27|DNAH5|-|DYNC2H1|-|-|DNAH7|KIF15|KIF21B|KIF24|CENPE|
GO:0050864	regulation of B cell activation	biological_process	3.834e-12	1.2998e-09	28	1195	73	13594	ENSGALG00000007001,ENSGALG00000025926,ENSGALG00000024122,ENSGALG00000001589,ENSGALG00000010915,ENSGALG00000017093,ENSGALG00000003951,ENSGALG00000015679,ENSGALG00000014508,ENSGALG00000008666,ENSGALG00000013086,ENSGALG00000016719,ENSGALG00000009903,ENSGALG00000013481,ENSGALG00000002192,ENSGALG00000010638,ENSGALG00000014561,ENSGALG00000006351,ENSGALG00000008669,ENSGALG00000015216,ENSGALG00000001915,…	TLR4|MZB1|TNFRSF13B|INPP5D|IL6|FLT3|SASH3|SAMSN1|CD38|CTLA4|IKZF1|TNFRSF21|IFN-gamma|Aiolos|PTPRC|CASP3|PTPN6|FAS|CD28|SYK|VAV3|TNFAIP3|NCKAP1L|CARD11|Blimp-1|CDKN1A|BANK1|LYN|
GO:0003341	cilium movement	biological_process	4.0225e-12	1.3353e-09	18	1195	31	13594	ENSGALG00000021855,ENSGALG00000007042,ENSGALG00000010179,ENSGALG00000016244,ENSGALG00000014779,ENSGALG00000002407,ENSGALG00000003258,ENSGALG00000007417,ENSGALG00000010299,ENSGALG00000003148,ENSGALG00000011093,ENSGALG00000004297,ENSGALG00000004495,ENSGALG00000007841,ENSGALG00000012100,ENSGALG00000012997,ENSGALG00000013281,ENSGALG00000012588	CCDC39|CCDC40|RFX3|LRRC6|SPAG17|HYDIN|DNAAF1|ARMC4|RSPH9|SPAG16|AK7|DNAH1|DNAI2|DNAH7|CFAP221|DNAH5|RSPH4A|KIF27|
GO:0001906	cell killing	biological_process	4.7001e-12	1.5284e-09	25	1195	58	13594	ENSGALG00000009740,ENSGALG00000000178,ENSGALG00000008447,ENSGALG00000004617,ENSGALG00000006527,ENSGALG00000014561,ENSGALG00000003577,ENSGALG00000001227,ENSGALG00000005693,ENSGALG00000029093,ENSGALG00000009903,ENSGALG00000002192,ENSGALG00000024372,ENSGALG00000010243,ENSGALG00000027693,ENSGALG00000013372,ENSGALG00000013748,ENSGALG00000002234,ENSGALG00000024340,ENSGALG00000011673,ENSGALG00000027944,…	RASGRP1|BF1|SH2D1A|-|CRTAM|PTPN6|RNF19B|PIK3R6|INOS|-|IFN-gamma|PTPRC|BFIV21|PRDX1|-|IL7R|CD226|UNC13D|-|STX11|-|NCF1|-|CTSC|B2M|
GO:0051707	response to other organism	biological_process	5.3995e-12	1.7207e-09	77	1195	389	13594	ENSGALG00000007121,ENSGALG00000002234,ENSGALG00000001231,ENSGALG00000016590,ENSGALG00000011551,ENSGALG00000027093,ENSGALG00000005453,ENSGALG00000001475,ENSGALG00000008425,ENSGALG00000004419,ENSGALG00000027109,ENSGALG00000011389,ENSGALG00000001256,ENSGALG00000010915,ENSGALG00000007001,ENSGALG00000000783,ENSGALG00000011433,ENSGALG00000000979,ENSGALG00000028158,ENSGALG00000011684,ENSGALG00000021031,…	TNFSF8|UNC13D|SAMHD1|TLR7|IGJ|TLR1LB|PLCG2|STMN1|MAP1A|TNFRSF1B|SPON2|TRAF3|NLRC5|IL6|TLR4|PTAFR|VIL1|-|FGF7|STAP1|CXCR7|CCR7|TLR2-2|IRF1|LBP|CD80|PDK4|GFI1|FGB|NLRC3|IRF8|IL8|TNIP3|PRKCD|IL12RB2|-|ANKRD1|CD4|STAT1|IFN-gamma|BATF|INOS|PRF1|WIPF1|HCK|IRG1|SYK|IRF5|B2M|TLR1LA|-|Worthington|MYO1F|NCF1|IL17RA|il-1beta|SBNO2|MBL2|PTPRC|LITAF|BATF3|GMIP|TNFAIP3|LYN|COTL1|-|PIK3CD|Blimp-1|EP3|HAVCR1|CAR…
GO:0006928	cellular component movement	biological_process	5.7577e-12	1.7989e-09	147	1195	989	13594	ENSGALG00000011433,ENSGALG00000017180,ENSGALG00000016564,ENSGALG00000014585,ENSGALG00000026663,ENSGALG00000001111,ENSGALG00000012773,ENSGALG00000028158,ENSGALG00000002643,ENSGALG00000016629,ENSGALG00000004195,ENSGALG00000013268,ENSGALG00000010299,ENSGALG00000010692,ENSGALG00000015878,ENSGALG00000012456,ENSGALG00000007042,ENSGALG00000010179,ENSGALG00000027417,ENSGALG00000001475,ENSGALG00000014264,…	VIL1|DYNC2H1|PTK2B|CCLI10|CX3CL1|DNAH9|GCNT2|FGF7|SELP|PRKX|KIF4A|-|RSPH9|LRP8|LCA5|RAC2|CCDC40|RFX3|NCKAP1L|STMN1|NSUN7|COL18A1|C3AR1|CFAP221|ADAM8|ZAP70|NEXN|PREX1|IFN-gamma|-|DNAI2|ABI3|ANG-1|IL8|MMP9|DCX|KIF21B|GFRA3|ITGA4|AK7|ANLN|SLC9A3R1|FAT2|KIF2C|LCP1|TENM2|SELE|DNAH10|MYO1F|KIF20A|RLTPR|CFTII|CENPE|PTPRJ|KIF27|CHL1|PTPN22|FRK|ARMC4|DOCK8|KIF11|VCAM1|KIF21A|CHRNA7|PKP2|STAT3|SPAG17|EFHC1…
GO:0002274	myeloid leukocyte activation	biological_process	6.5949e-12	2.0208e-09	30	1195	84	13594	ENSGALG00000008127,ENSGALG00000015216,ENSGALG00000016718,ENSGALG00000011673,ENSGALG00000002234,ENSGALG00000013748,ENSGALG00000016075,ENSGALG00000012357,ENSGALG00000012456,ENSGALG00000001571,ENSGALG00000018967,ENSGALG00000026098,ENSGALG00000000244,ENSGALG00000008340,ENSGALG00000002016,ENSGALG00000011954,ENSGALG00000014277,ENSGALG00000002080,ENSGALG00000009740,ENSGALG00000002113,ENSGALG00000007001,…	SPI1|SYK|ADGRF5|STX11|UNC13D|CD226|DCSTAMP|CXCR4|RAC2|MYO1F|LYN|IL8|CAMK4|FES|PRKCD|CCR8|RHOH|DOCK2|RASGRP1|SLP76|TLR4|SBNO2|HAVCR1|CCR6|CX3CR1|BATF|IL13RA2|CCR7|LBP|BATF3|
GO:0045088	regulation of innate immune response	biological_process	7.4336e-12	2.2349e-09	39	1195	133	13594	ENSGALG00000014297,ENSGALG00000005940,ENSGALG00000007381,ENSGALG00000022586,ENSGALG00000013861,ENSGALG00000013867,ENSGALG00000011961,ENSGALG00000009237,ENSGALG00000018967,ENSGALG00000017362,ENSGALG00000006527,ENSGALG00000005547,ENSGALG00000003437,ENSGALG00000027598,ENSGALG00000009740,ENSGALG00000008447,ENSGALG00000001889,ENSGALG00000021656,ENSGALG00000014127,ENSGALG00000027864,ENSGALG00000007158,…	IRF-3|GFI1|SERPING1|HPX|TNFAIP3|PTPN2|TNIP3|-|LYN|HAVCR1|CRTAM|PIK3AP1|ADAM8|LY96|RASGRP1|SH2D1A|CARD9|PTPN22|TXK|NFKBIA|SOCS1|CD226|SAMHD1|TLR7|TRAFD1|TLR1LB|IRG1|TLR1LA|TRAF3|MYO1F|TLR4|NLRC5|RFTN1|NMI|UbI|LBP|IRF1|TLR2-2|PIK3R6|
GO:0009986	cell surface	cellular_component	7.774e-12	2.2939e-09	75	1195	382	13594	ENSGALG00000026069,ENSGALG00000011418,ENSGALG00000003437,ENSGALG00000014477,ENSGALG00000014508,ENSGALG00000009903,ENSGALG00000004495,ENSGALG00000007454,ENSGALG00000006351,ENSGALG00000016212,ENSGALG00000000158,ENSGALG00000001414,ENSGALG00000010050,ENSGALG00000007416,ENSGALG00000008669,ENSGALG00000009262,ENSGALG00000009268,ENSGALG00000028470,ENSGALG00000009758,ENSGALG00000011222,ENSGALG00000007001,…	CD55|CCR6|ADAM8|CD4|CD38|IFN-gamma|DNAI2|PDCD1|FAS|LICOS|DMA|MUC16|LRFN2|CD3E|CD28|FGB|FGG|GSR|SLC7A11|IL12RB2|TLR4|ITGB2|KRT4|CD274|PLAU|IL6|SLC46A2|SEPT2|TNFRSF18|CD44|SELP|LBP|CD80|CXCR7|CCR7|ADGRF5|IL2RB|ICOS|MFI2|TMEM123|EPCAM|CD8B|hsp70|HAVCR1|CCR10|SHH|FLT3|PTPRJ|CTLA4|CD40LG|TNFRSF4|ITGB6|VCAM1|EphA2|SLITRK6|CHRNA7|CXCR4|GFRA3|TNFRSF13B|LY75|CD83|ITGA4|SDC1|CD226|CD244|IL7R|DCSTAMP|SLAMF1…
GO:0050863	regulation of T cell activation	biological_process	9.2905e-12	2.6916e-09	39	1195	135	13594	ENSGALG00000027345,ENSGALG00000027133,ENSGALG00000010915,ENSGALG00000000534,ENSGALG00000015032,ENSGALG00000001227,ENSGALG00000027572,ENSGALG00000006785,ENSGALG00000015474,ENSGALG00000010638,ENSGALG00000014561,ENSGALG00000002192,ENSGALG00000026163,ENSGALG00000013086,ENSGALG00000016719,ENSGALG00000015235,ENSGALG00000015216,ENSGALG00000013372,ENSGALG00000012456,ENSGALG00000000466,ENSGALG00000021442,…	SLC46A2|CD83|IL6|il-1beta|CD274|PIK3R6|CCR7|IRF1|CD80|CASP3|PTPN6|PTPRC|TNFSF11|IKZF1|TNFRSF21|scyc1|SYK|IL7R|RAC2|LCK|RLTPR|CD5|NCKAP1L|RASGRP1|CD4|SASH3|SHH|ADAM8|ZAP70|IFN-gamma|CTLA4|PAG1|PTPN22|CD3E|CD28|DMA|VCAM1|PTPN2|CARD11|
GO:0048583	regulation of response to stimulus	biological_process	9.6231e-12	2.7381e-09	264	1195	2089	13594	ENSGALG00000009239,ENSGALG00000002643,ENSGALG00000012773,ENSGALG00000011433,ENSGALG00000015679,ENSGALG00000017180,ENSGALG00000008355,ENSGALG00000004419,ENSGALG00000027417,ENSGALG00000009157,ENSGALG00000026484,ENSGALG00000027093,ENSGALG00000008581,ENSGALG00000011419,ENSGALG00000003739,ENSGALG00000013742,ENSGALG00000016590,ENSGALG00000007158,ENSGALG00000004621,ENSGALG00000026291,ENSGALG00000017247,…	TLR2-2|SELP|GCNT2|VIL1|SAMSN1|DYNC2H1|CASP8|TNFRSF1B|NCKAP1L|ECT2|RUNX2|TLR1LB|DUSP5|DUSP4|SALL1|EZR|TLR7|SOCS1|PREX1|CDH3|PRCP|ANKRD1|CRTAM|C3AR1|IL8|TC2N|ANG-1|Edar|RHOH|FGG|CARD11|SLA2|-|CD3E|PDK4|AOAH|DMA|NEK10|-|CD247|IL13RA2|FBXO32|LITAF|TNNI1|BCL2L14|SLC9A3R1|SLC9A6|TRAT1|MMP9|PPAR|SKAP1|TNFSF10|heme|MYO1F|TLR1LA|RLTPR|BTK|TRABD2B|CNKSR3|PTPN22|TNFAIP8L1|PTPRJ|THEMIS|SASH3|INPP5D|MZB1|SH3T…
GO:0002703	regulation of leukocyte mediated immunity	biological_process	1.2813e-11	3.5551e-09	30	1195	85	13594	ENSGALG00000002192,ENSGALG00000024372,ENSGALG00000015235,ENSGALG00000009903,ENSGALG00000029093,ENSGALG00000020316,ENSGALG00000001227,ENSGALG00000014561,ENSGALG00000006527,ENSGALG00000007001,ENSGALG00000008447,ENSGALG00000004617,ENSGALG00000003951,ENSGALG00000009740,ENSGALG00000000178,ENSGALG00000002160,ENSGALG00000011509,ENSGALG00000026466,ENSGALG00000018967,ENSGALG00000012456,ENSGALG00000027944,…	PTPRC|BFIV21|scyc1|IFN-gamma|-|IL13RA2|PIK3R6|PTPN6|CRTAM|TLR4|SH2D1A|-|SASH3|RASGRP1|BF1|B2M|C3d|-|LYN|RAC2|-|FES|UNC13D|-|IL7R|CD226|CD28|-|HPX|SYK|
GO:0044459	plasma membrane part	cellular_component	1.2941e-11	3.5551e-09	150	1195	1022	13594	ENSGALG00000005544,ENSGALG00000007849,ENSGALG00000002643,ENSGALG00000000783,ENSGALG00000004617,ENSGALG00000005809,ENSGALG00000010915,ENSGALG00000016564,ENSGALG00000003857,ENSGALG00000008355,ENSGALG00000008222,ENSGALG00000017185,ENSGALG00000006576,ENSGALG00000006855,ENSGALG00000012472,ENSGALG00000010692,ENSGALG00000013742,ENSGALG00000007454,ENSGALG00000001486,ENSGALG00000010858,ENSGALG00000008055,…	GPR55|CD44|SELP|PTAFR|-|SEPT2|IL6|PTK2B|ITK|CASP8|SLC26A5|TMEM123|GRM3|MFI2|IL2RB|LRP8|EZR|PDCD1|ZAP70|LRP2|SYT13|DNAI2|IFN-gamma|noxa1|PLEK|CD4|ADAM8|MUC13|FGG|RHOH|CARD11|ABCC4|FGB|-|CD28|CD3E|MUC16|DMA|-|CD247|CHRM3|SDC1|INSRR|CO6|SLC9A3R1|GNAL|TRAT1|ITGA4|CD83|GPR1|LY75|SKAP1|GFRA3|TENM2|SELE|ITGB8|ANO1|RLTPR|LGR5|BTK|LCP1|SLC12A2|HCK|TRABD2B|FRK|ASIC2|PTPRJ|FLT3|CHRNA7|CSK|CHRND|TGM2|VCAM1|B…
GO:0071345	cellular response to cytokine stimulus	biological_process	2.2206e-11	5.9971e-09	57	1195	254	13594	ENSGALG00000026163,ENSGALG00000016782,ENSGALG00000002781,ENSGALG00000015235,ENSGALG00000016719,ENSGALG00000027572,ENSGALG00000021031,ENSGALG00000011684,ENSGALG00000006785,ENSGALG00000010915,ENSGALG00000001256,ENSGALG00000016564,ENSGALG00000002672,ENSGALG00000011955,ENSGALG00000002747,ENSGALG00000000534,ENSGALG00000006480,ENSGALG00000011389,ENSGALG00000013372,ENSGALG00000016075,ENSGALG00000011732,…	TNFSF11|IL1R2|BRCA1|scyc1|TNFRSF21|CCR7|CXCR7|STAP1|IRF1|IL6|NLRC5|PTK2B|SBNO2|CX3CR1|FASN|il-1beta|TCF1|TRAF3|IL7R|DCSTAMP|CCR5|STAT4|SYK|IL2RB|HCLS1|TNFRSF4|TXK|IFN-gamma|SOCS1|PLCB1|INOS|EGR1|JAK3|ANKRD1|IL18R1|CCR6|STAT1|CCR10|CCR8|IL8|STAT3|ANG-1|CXCR4|IL12RB2|DAPK1|PTPN2|MCM2|-|IL2RG|TRAIP|CCR2|IFNGR1|IRF-3|GFI1|IL20RA|HPX|CCXCR1-L|
GO:0002699	positive regulation of immune effector process	biological_process	2.361e-11	6.2701e-09	31	1195	92	13594	ENSGALG00000013748,ENSGALG00000024340,ENSGALG00000002234,ENSGALG00000027693,ENSGALG00000008669,ENSGALG00000015216,ENSGALG00000022586,ENSGALG00000002160,ENSGALG00000027109,ENSGALG00000008340,ENSGALG00000027944,ENSGALG00000018967,ENSGALG00000012456,ENSGALG00000026466,ENSGALG00000011509,ENSGALG00000007001,ENSGALG00000006527,ENSGALG00000010915,ENSGALG00000000178,ENSGALG00000009740,ENSGALG00000003951,…	CD226|-|UNC13D|-|CD28|SYK|HPX|B2M|SPON2|FES|-|LYN|RAC2|-|C3d|TLR4|CRTAM|IL6|BF1|RASGRP1|SASH3|-|SH2D1A|IFN-gamma|-|scyc1|PTPN22|BFIV21|PTPRC|LBP|IL13RA2|
GO:0050852	T cell receptor signaling pathway	biological_process	2.7621e-11	7.1939e-09	22	1195	50	13594	ENSGALG00000021442,ENSGALG00000013867,ENSGALG00000000466,ENSGALG00000013742,ENSGALG00000007416,ENSGALG00000008669,ENSGALG00000005453,ENSGALG00000016719,ENSGALG00000021656,ENSGALG00000014127,ENSGALG00000002192,ENSGALG00000014561,ENSGALG00000001486,ENSGALG00000027572,ENSGALG00000015441,ENSGALG00000016173,ENSGALG00000003857,ENSGALG00000027305,ENSGALG00000011241,ENSGALG00000015362,ENSGALG00000014821,…	RLTPR|PTPN2|LCK|EZR|CD3E|CD28|PLCG2|TNFRSF21|PTPN22|TXK|PTPRC|PTPN6|ZAP70|CCR7|CD247|UBASH3A|ITK|SKAP1|RFTN1|TRAT1|THEMIS|PTPRJ|
GO:0001909	leukocyte mediated cytotoxicity	biological_process	2.7992e-11	7.1939e-09	23	1195	53	13594	ENSGALG00000004617,ENSGALG00000008447,ENSGALG00000000178,ENSGALG00000009740,ENSGALG00000006527,ENSGALG00000001227,ENSGALG00000003577,ENSGALG00000014561,ENSGALG00000010243,ENSGALG00000002192,ENSGALG00000024372,ENSGALG00000029093,ENSGALG00000027693,ENSGALG00000024340,ENSGALG00000011673,ENSGALG00000002234,ENSGALG00000013748,ENSGALG00000013372,ENSGALG00000001189,ENSGALG00000026466,ENSGALG00000027944,…	-|SH2D1A|BF1|RASGRP1|CRTAM|PIK3R6|RNF19B|PTPN6|PRDX1|PTPRC|BFIV21|-|-|-|STX11|UNC13D|CD226|IL7R|NCF1|-|-|B2M|CTSC|
GO:0006954	inflammatory response	biological_process	3.0208e-11	7.6403e-09	53	1195	228	13594	ENSGALG00000009740,ENSGALG00000017247,ENSGALG00000005547,ENSGALG00000003437,ENSGALG00000023142,ENSGALG00000006565,ENSGALG00000026069,ENSGALG00000005693,ENSGALG00000016261,ENSGALG00000001875,ENSGALG00000027716,ENSGALG00000006415,ENSGALG00000008669,ENSGALG00000012097,ENSGALG00000006402,ENSGALG00000011733,ENSGALG00000015346,ENSGALG00000007381,ENSGALG00000011141,ENSGALG00000026098,ENSGALG00000009237,…	RASGRP1|PRCP|PIK3AP1|ADAM8|EP3|-|CD55|INOS|Nox2|TNFRSF4|-|CD40LG|CD28|AOAH|NRROS|CCR2|NFKBIZ|SERPING1|ITGB6|IL8|-|C3d|LYN|CHRNA7|PTPN2|SOCS3|TNFAIP3|PTAFR|ETS1|IL6|CTSS|SBNO2|TLR4|il-1beta|TLR2-2|CCR7|AK7|LBP|TNFSF11|CD44|SELP|GGT5|CCR5|TLR1LB|SYK|UNC13D|HMOX1|NCF1|heme|IL17RA|TNFRSF1B|LIPA|TLR1LA|
GO:0045619	regulation of lymphocyte differentiation	biological_process	3.7746e-11	9.3976e-09	29	1195	84	13594	ENSGALG00000001227,ENSGALG00000006785,ENSGALG00000001486,ENSGALG00000014561,ENSGALG00000013481,ENSGALG00000002192,ENSGALG00000009903,ENSGALG00000013086,ENSGALG00000008666,ENSGALG00000009740,ENSGALG00000027345,ENSGALG00000017093,ENSGALG00000003951,ENSGALG00000006379,ENSGALG00000027133,ENSGALG00000001589,ENSGALG00000003437,ENSGALG00000010915,ENSGALG00000000466,ENSGALG00000013867,ENSGALG00000015388,…	PIK3R6|IRF1|ZAP70|PTPN6|Aiolos|PTPRC|IFN-gamma|IKZF1|CTLA4|RASGRP1|SLC46A2|FLT3|SASH3|SHH|CD83|INPP5D|ADAM8|IL6|LCK|PTPN2|Blimp-1|CARD11|RLTPR|NCKAP1L|CD28|SYK|DMA|IL7R|FAS|
GO:0002696	positive regulation of leukocyte activation	biological_process	5.1343e-11	1.2586e-08	38	1195	136	13594	ENSGALG00000009740,ENSGALG00000014477,ENSGALG00000006379,ENSGALG00000003951,ENSGALG00000014508,ENSGALG00000017362,ENSGALG00000001589,ENSGALG00000003437,ENSGALG00000001486,ENSGALG00000009903,ENSGALG00000021656,ENSGALG00000007416,ENSGALG00000008669,ENSGALG00000001915,ENSGALG00000005257,ENSGALG00000000158,ENSGALG00000015388,ENSGALG00000028318,ENSGALG00000004398,ENSGALG00000000534,ENSGALG00000007001,…	RASGRP1|CD4|SHH|SASH3|CD38|HAVCR1|INPP5D|ADAM8|ZAP70|IFN-gamma|PTPN22|CD3E|CD28|VAV3|VCAM1|DMA|Blimp-1|CDKN1A|CARD11|il-1beta|TLR4|CD83|IL6|LBP|CD80|PIK3R6|CCR7|IKZF1|scyc1|PTPRC|TNFSF11|SYK|CD226|IL7R|LCK|RLTPR|CD5|NCKAP1L|
GO:0050853	B cell receptor signaling pathway	biological_process	5.227e-11	1.2619e-08	17	1195	31	13594	ENSGALG00000015216,ENSGALG00000005453,ENSGALG00000020482,ENSGALG00000001915,ENSGALG00000004958,ENSGALG00000027417,ENSGALG00000002263,ENSGALG00000018967,ENSGALG00000016661,ENSGALG00000000466,ENSGALG00000006014,ENSGALG00000011241,ENSGALG00000014508,ENSGALG00000008666,ENSGALG00000002192,ENSGALG00000014561,ENSGALG00000011684	SYK|PLCG2|LPXN|VAV3|BTK|NCKAP1L|KLHL6|LYN|BLK|LCK|PRKCB|RFTN1|CD38|CTLA4|PTPRC|PTPN6|STAP1|
GO:0050670	regulation of lymphocyte proliferation	biological_process	5.4939e-11	1.3066e-08	34	1195	113	13594	ENSGALG00000010915,ENSGALG00000024122,ENSGALG00000015032,ENSGALG00000007001,ENSGALG00000000534,ENSGALG00000015474,ENSGALG00000014561,ENSGALG00000010638,ENSGALG00000006785,ENSGALG00000002192,ENSGALG00000013481,ENSGALG00000015235,ENSGALG00000016719,ENSGALG00000015216,ENSGALG00000012456,ENSGALG00000027417,ENSGALG00000021442,ENSGALG00000014508,ENSGALG00000003951,ENSGALG00000006379,ENSGALG00000001589,…	IL6|TNFRSF13B|CD274|TLR4|il-1beta|CD80|PTPN6|CASP3|IRF1|PTPRC|Aiolos|scyc1|TNFRSF21|SYK|RAC2|NCKAP1L|RLTPR|CD38|SASH3|SHH|INPP5D|MZB1|ZAP70|PTPN22|CTLA4|IFN-gamma|VAV3|CD28|CD3E|VCAM1|LYN|CDKN1A|Blimp-1|CARD11|
GO:0031349	positive regulation of defense response	biological_process	6.4893e-11	1.5206e-08	37	1195	130	13594	ENSGALG00000027572,ENSGALG00000009239,ENSGALG00000006756,ENSGALG00000006785,ENSGALG00000008125,ENSGALG00000026163,ENSGALG00000011241,ENSGALG00000000775,ENSGALG00000010915,ENSGALG00000007001,ENSGALG00000000534,ENSGALG00000005069,ENSGALG00000013024,ENSGALG00000011389,ENSGALG00000017485,ENSGALG00000016919,ENSGALG00000027093,ENSGALG00000013748,ENSGALG00000016590,ENSGALG00000027864,ENSGALG00000021656,…	CCR7|TLR2-2|LBP|IRF1|UbI|TNFSF11|RFTN1|CTSS|IL6|TLR4|il-1beta|heme|IL17RA|TRAF3|TLR1LA|IRG1|TLR1LB|CD226|TLR7|NFKBIA|PTPN22|CARD9|SH2D1A|RASGRP1|LY96|ADAM8|PIK3AP1|HAVCR1|CRTAM|LYN|TNIP3|C3d|-|TNFAIP3|CD28|IRF-3|GFI1|
GO:0032944	regulation of mononuclear cell proliferation	biological_process	7.2205e-11	1.6674e-08	34	1195	114	13594	ENSGALG00000021442,ENSGALG00000027417,ENSGALG00000012456,ENSGALG00000015216,ENSGALG00000016719,ENSGALG00000015235,ENSGALG00000013481,ENSGALG00000002192,ENSGALG00000006785,ENSGALG00000015474,ENSGALG00000010638,ENSGALG00000014561,ENSGALG00000000534,ENSGALG00000007001,ENSGALG00000024122,ENSGALG00000015032,ENSGALG00000010915,ENSGALG00000004398,ENSGALG00000015388,ENSGALG00000028318,ENSGALG00000018967,…	RLTPR|NCKAP1L|RAC2|SYK|TNFRSF21|scyc1|Aiolos|PTPRC|IRF1|CD80|CASP3|PTPN6|il-1beta|TLR4|TNFRSF13B|CD274|IL6|CARD11|Blimp-1|CDKN1A|LYN|VCAM1|CD3E|CD28|VAV3|CTLA4|IFN-gamma|PTPN22|ZAP70|MZB1|INPP5D|SHH|SASH3|CD38|
GO:0045058	T cell selection	biological_process	9.7397e-11	2.217e-08	16	1195	28	13594	ENSGALG00000014821,ENSGALG00000006379,ENSGALG00000014477,ENSGALG00000010915,ENSGALG00000027572,ENSGALG00000010323,ENSGALG00000001486,ENSGALG00000002192,ENSGALG00000015216,ENSGALG00000008669,ENSGALG00000007416,ENSGALG00000000158,ENSGALG00000006351,ENSGALG00000013867,ENSGALG00000004398,ENSGALG00000002080	THEMIS|SHH|CD4|IL6|CCR7|BATF|ZAP70|PTPRC|SYK|CD28|CD3E|DMA|FAS|PTPN2|CARD11|DOCK2|
GO:0050870	positive regulation of T cell activation	biological_process	1.2431e-10	2.7899e-08	29	1195	87	13594	ENSGALG00000004398,ENSGALG00000027417,ENSGALG00000021442,ENSGALG00000005192,ENSGALG00000000466,ENSGALG00000000158,ENSGALG00000013372,ENSGALG00000005257,ENSGALG00000015216,ENSGALG00000008669,ENSGALG00000007416,ENSGALG00000002192,ENSGALG00000026163,ENSGALG00000015235,ENSGALG00000021656,ENSGALG00000009903,ENSGALG00000013086,ENSGALG00000027572,ENSGALG00000001227,ENSGALG00000001486,ENSGALG00000015474,…	CARD11|NCKAP1L|RLTPR|CD5|LCK|DMA|IL7R|VCAM1|SYK|CD28|CD3E|PTPRC|TNFSF11|scyc1|PTPN22|IFN-gamma|IKZF1|CCR7|PIK3R6|ZAP70|CD80|IL6|CD83|ADAM8|il-1beta|SASH3|SHH|RASGRP1|CD4|
GO:0007017	microtubule-based process	biological_process	1.6833e-10	3.7252e-08	79	1195	440	13594	ENSGALG00000007417,ENSGALG00000005517,ENSGALG00000006790,ENSGALG00000009201,ENSGALG00000008351,ENSGALG00000007098,ENSGALG00000021855,ENSGALG00000008340,ENSGALG00000005303,ENSGALG00000016244,ENSGALG00000014779,ENSGALG00000012159,ENSGALG00000012836,ENSGALG00000013208,ENSGALG00000008779,ENSGALG00000006110,ENSGALG00000009722,ENSGALG00000013281,ENSGALG00000012588,ENSGALG00000006267,ENSGALG00000004706,…	ARMC4|KIF9|KIF11|CCNF|CAV3|KIF21A|CCDC39|FES|CCDC13|LRRC6|SPAG17|ACTR3|PRC1|CENPE|ACTR2|PLK1|DYNC1I1|RSPH4A|KIF27|TPX2|C15ORF23|CDK5RAP2|SPC25|ASPM|KIF2C|AURKA|DNAH10|KIF20A|NEK2|DNAAF1|IFT46|HYDIN|KIF21B|DNAH7|CKAP2|-|SPIRE2|AK7|DNAH1|BIRC5|DNAH3|GAS2L2|IFT88|RASGRP1|KIF15|NDC80|-|CFAP221|SPEF2|KIF6|RSPH1|SPAG16|RCC1|-|DNAI2|C11orf63|KIF23|EZR|SDCCAG8|-|RSPH9|LCA5|ESPL1|CCDC40|RFX3|ECT2|MYBL2|SG…
GO:0070663	regulation of leukocyte proliferation	biological_process	1.9203e-10	4.1914e-08	34	1195	117	13594	ENSGALG00000001915,ENSGALG00000007416,ENSGALG00000008669,ENSGALG00000005257,ENSGALG00000018967,ENSGALG00000015388,ENSGALG00000028318,ENSGALG00000004398,ENSGALG00000014508,ENSGALG00000003951,ENSGALG00000006379,ENSGALG00000001589,ENSGALG00000025926,ENSGALG00000001486,ENSGALG00000009903,ENSGALG00000008666,ENSGALG00000021656,ENSGALG00000015216,ENSGALG00000012456,ENSGALG00000021442,ENSGALG00000027417,…	VAV3|CD3E|CD28|VCAM1|LYN|Blimp-1|CDKN1A|CARD11|CD38|SASH3|SHH|INPP5D|MZB1|ZAP70|IFN-gamma|CTLA4|PTPN22|SYK|RAC2|RLTPR|NCKAP1L|IL6|TLR4|il-1beta|TNFRSF13B|CD274|IRF1|PTPN6|CD80|CASP3|Aiolos|PTPRC|TNFRSF21|scyc1|
GO:0006935	chemotaxis	biological_process	2.64e-10	5.5624e-08	58	1195	286	13594	ENSGALG00000011954,ENSGALG00000016713,ENSGALG00000008340,ENSGALG00000002016,ENSGALG00000013867,ENSGALG00000026098,ENSGALG00000012357,ENSGALG00000016083,ENSGALG00000018967,ENSGALG00000023768,ENSGALG00000011733,ENSGALG00000011735,ENSGALG00000001915,ENSGALG00000010589,ENSGALG00000006583,ENSGALG00000009903,ENSGALG00000026394,ENSGALG00000007911,ENSGALG00000026995,ENSGALG00000004621,ENSGALG00000024072,…	CCR8|PLA2G7|FES|PRKCD|PTPN2|IL8|CXCR4|ANG-1|LYN|EphA2|CCR2|CCXCR1-L|VAV3|FLRT2|LSP1|IFN-gamma|CORO1B|CHL1|RHOG|PREX1|AMICA1|CCR6|C3AR1|CCL19|ADAM8|SHH|CCR10|PTPRJ|NCKAP1L|-|EPHA7|DOCK2|CCL20|IL17RA|TENM2|RAC2|CCL1|SYK|CCR5|STX3|scyc1|FGF7|TNFSF11|CCLI10|LBP|CX3CL1|CCR7|STAP1|CXCR7|MST1|NRCAM|CX3CR1|RUNX3|ITGB2|il-1beta|GFRA3|PTK2B|PTAFR|
GO:0042330	taxis	biological_process	2.64e-10	5.5624e-08	58	1195	286	13594	ENSGALG00000012456,ENSGALG00000013024,ENSGALG00000001768,ENSGALG00000003003,ENSGALG00000002080,ENSGALG00000015593,ENSGALG00000027417,ENSGALG00000024466,ENSGALG00000020514,ENSGALG00000011732,ENSGALG00000015216,ENSGALG00000002329,ENSGALG00000011684,ENSGALG00000002722,ENSGALG00000021031,ENSGALG00000009514,ENSGALG00000026663,ENSGALG00000027572,ENSGALG00000006756,ENSGALG00000014585,ENSGALG00000026163,…	RAC2|IL17RA|TENM2|CCL20|DOCK2|EPHA7|NCKAP1L|-|STX3|CCR5|SYK|CCL1|STAP1|MST1|CXCR7|NRCAM|CX3CL1|CCR7|LBP|CCLI10|TNFSF11|scyc1|FGF7|PTAFR|PTK2B|ITGB2|GFRA3|il-1beta|RUNX3|CX3CR1|LYN|CXCR4|ANG-1|IL8|PTPN2|FES|PRKCD|CCR8|PLA2G7|FLRT2|VAV3|CCXCR1-L|CCR2|EphA2|AMICA1|CHL1|PREX1|RHOG|CORO1B|IFN-gamma|LSP1|PTPRJ|CCR10|SHH|ADAM8|CCL19|CCR6|C3AR1|
GO:0019221	cytokine-mediated signaling pathway	biological_process	2.6531e-10	5.5624e-08	44	1195	179	13594	ENSGALG00000013869,ENSGALG00000022586,ENSGALG00000011735,ENSGALG00000005638,ENSGALG00000016693,ENSGALG00000002908,ENSGALG00000011733,ENSGALG00000013865,ENSGALG00000014297,ENSGALG00000005940,ENSGALG00000026098,ENSGALG00000003267,ENSGALG00000016083,ENSGALG00000012357,ENSGALG00000011222,ENSGALG00000013867,ENSGALG00000011954,ENSGALG00000028519,ENSGALG00000007651,ENSGALG00000007669,ENSGALG00000028085,…	IL20RA|HPX|CCXCR1-L|IL2RG|-|TRAIP|CCR2|IFNGR1|IRF-3|GFI1|IL8|STAT3|ANG-1|CXCR4|IL12RB2|PTPN2|CCR8|CCR10|STAT1|EGR1|JAK3|IL18R1|CCR6|SOCS1|PLCB1|TNFRSF4|TXK|CCR5|STAT4|IL2RB|SYK|IL7R|TRAF3|NLRC5|IL6|PTK2B|CX3CR1|il-1beta|CCR7|STAP1|CXCR7|IRF1|TNFSF11|IL1R2|
GO:0046651	lymphocyte proliferation	biological_process	2.6988e-10	5.5847e-08	40	1195	155	13594	ENSGALG00000005257,ENSGALG00000008669,ENSGALG00000010156,ENSGALG00000007416,ENSGALG00000001915,ENSGALG00000004398,ENSGALG00000002016,ENSGALG00000028318,ENSGALG00000015388,ENSGALG00000003485,ENSGALG00000018967,ENSGALG00000025926,ENSGALG00000001589,ENSGALG00000006379,ENSGALG00000003951,ENSGALG00000014508,ENSGALG00000021656,ENSGALG00000008666,ENSGALG00000006415,ENSGALG00000009903,ENSGALG00000001486,…	VCAM1|CD28|DOCK8|CD3E|VAV3|CARD11|PRKCD|CDKN1A|Blimp-1|CCND3|LYN|MZB1|INPP5D|SHH|SASH3|CD38|PTPN22|CTLA4|CD40LG|IFN-gamma|ZAP70|IL7R|SYK|NCKAP1L|RLTPR|DOCK2|RAC2|TNFRSF13B|CD274|TLR4|il-1beta|IL6|scyc1|TNFRSF21|PTPRC|Aiolos|CD80|CASP3|PTPN6|IRF1|
GO:0019882	antigen processing and presentation	biological_process	2.8891e-10	5.9019e-08	24	1195	63	13594	ENSGALG00000002160,ENSGALG00000026466,ENSGALG00000027944,ENSGALG00000000158,ENSGALG00000024340,ENSGALG00000014428,ENSGALG00000012494,ENSGALG00000000166,ENSGALG00000000141,ENSGALG00000026269,ENSGALG00000027693,ENSGALG00000024372,ENSGALG00000008022,ENSGALG00000000181,ENSGALG00000029093,ENSGALG00000009903,ENSGALG00000027572,ENSGALG00000000775,ENSGALG00000003389,ENSGALG00000004617,ENSGALG00000009520,…	B2M|-|-|DMA|-|TAPBPL|CD1A1|DMB2|BLB1|TAP1|-|BFIV21|TPN|TAP2|-|IFN-gamma|CCR7|CTSS|GILT|-|MARCH1|CD1.2|BF1|RFTN1|
GO:0070661	leukocyte proliferation	biological_process	3.1141e-10	6.281e-08	41	1195	162	13594	ENSGALG00000013372,ENSGALG00000015216,ENSGALG00000027417,ENSGALG00000021442,ENSGALG00000002080,ENSGALG00000012456,ENSGALG00000024122,ENSGALG00000015032,ENSGALG00000007001,ENSGALG00000000534,ENSGALG00000010915,ENSGALG00000015235,ENSGALG00000016719,ENSGALG00000026163,ENSGALG00000002192,ENSGALG00000013481,ENSGALG00000010638,ENSGALG00000015474,ENSGALG00000014561,ENSGALG00000006785,ENSGALG00000005257,…	IL7R|SYK|NCKAP1L|RLTPR|DOCK2|RAC2|TNFRSF13B|CD274|TLR4|il-1beta|IL6|scyc1|TNFRSF21|TNFSF11|PTPRC|Aiolos|CASP3|CD80|PTPN6|IRF1|VCAM1|DOCK8|CD28|CD3E|VAV3|CARD11|CDKN1A|PRKCD|Blimp-1|CCND3|LYN|MZB1|INPP5D|SASH3|SHH|CD38|PTPN22|CTLA4|CD40LG|IFN-gamma|ZAP70|
GO:0032943	mononuclear cell proliferation	biological_process	3.3474e-10	6.6671e-08	40	1195	156	13594	ENSGALG00000013372,ENSGALG00000015216,ENSGALG00000027417,ENSGALG00000002080,ENSGALG00000021442,ENSGALG00000012456,ENSGALG00000010915,ENSGALG00000015032,ENSGALG00000024122,ENSGALG00000000534,ENSGALG00000007001,ENSGALG00000002192,ENSGALG00000013481,ENSGALG00000015235,ENSGALG00000016719,ENSGALG00000015474,ENSGALG00000010638,ENSGALG00000014561,ENSGALG00000006785,ENSGALG00000005257,ENSGALG00000001915,…	IL7R|SYK|NCKAP1L|DOCK2|RLTPR|RAC2|IL6|CD274|TNFRSF13B|il-1beta|TLR4|PTPRC|Aiolos|scyc1|TNFRSF21|CD80|CASP3|PTPN6|IRF1|VCAM1|VAV3|CD28|DOCK8|CD3E|CARD11|CCND3|LYN|PRKCD|CDKN1A|Blimp-1|INPP5D|MZB1|CD38|SHH|SASH3|PTPN22|IFN-gamma|CTLA4|CD40LG|ZAP70|
GO:0071222	cellular response to lipopolysaccharide	biological_process	4.0416e-10	7.9026e-08	26	1195	75	13594	ENSGALG00000000534,ENSGALG00000007001,ENSGALG00000002672,ENSGALG00000006491,ENSGALG00000010915,ENSGALG00000007651,ENSGALG00000027598,ENSGALG00000000783,ENSGALG00000009903,ENSGALG00000027864,ENSGALG00000003217,ENSGALG00000006756,ENSGALG00000002021,ENSGALG00000015474,ENSGALG00000005693,ENSGALG00000011684,ENSGALG00000005940,ENSGALG00000016919,ENSGALG00000013861,ENSGALG00000005757,ENSGALG00000004419,…	il-1beta|TLR4|SBNO2|ANKRD1|IL6|STAT1|LY96|PTAFR|IFN-gamma|NFKBIA|LITAF|LBP|ZC3H12A|CD80|INOS|STAP1|GFI1|IRG1|TNFAIP3|IRF8|TNFRSF1B|B2M|Blimp-1|SPON2|LYN|TNIP3|
GO:0051251	positive regulation of lymphocyte activation	biological_process	4.0669e-10	7.9026e-08	35	1195	126	13594	ENSGALG00000015474,ENSGALG00000001227,ENSGALG00000027572,ENSGALG00000013086,ENSGALG00000015235,ENSGALG00000002192,ENSGALG00000026163,ENSGALG00000007001,ENSGALG00000000534,ENSGALG00000027133,ENSGALG00000010915,ENSGALG00000000466,ENSGALG00000021442,ENSGALG00000005192,ENSGALG00000027417,ENSGALG00000015216,ENSGALG00000013372,ENSGALG00000001486,ENSGALG00000009903,ENSGALG00000021656,ENSGALG00000014477,…	CD80|PIK3R6|CCR7|IKZF1|scyc1|PTPRC|TNFSF11|TLR4|il-1beta|CD83|IL6|LCK|RLTPR|CD5|NCKAP1L|SYK|IL7R|ZAP70|IFN-gamma|PTPN22|CD4|RASGRP1|SHH|SASH3|CD38|INPP5D|ADAM8|Blimp-1|CDKN1A|CARD11|CD3E|CD28|VAV3|VCAM1|DMA|
GO:0009611	response to wounding	biological_process	4.1795e-10	8.0237e-08	80	1195	452	13594	ENSGALG00000008669,ENSGALG00000009262,ENSGALG00000012989,ENSGALG00000007381,ENSGALG00000015346,ENSGALG00000011733,ENSGALG00000012097,ENSGALG00000013867,ENSGALG00000009758,ENSGALG00000002016,ENSGALG00000006567,ENSGALG00000011509,ENSGALG00000026098,ENSGALG00000009266,ENSGALG00000010738,ENSGALG00000009268,ENSGALG00000009740,ENSGALG00000017247,ENSGALG00000008756,ENSGALG00000026069,ENSGALG00000006565,…	CD28|FGB|NINJ2|SERPING1|NFKBIZ|CCR2|AOAH|PTPN2|SLC7A11|PRKCD|UBASH3B|C3d|IL8|FGA|TC2N|FGG|RASGRP1|PRCP|PLEK|CD55|-|ADAM8|PIK3AP1|CNN2|AMICA1|INOS|-|HPSE|TLR1LB|UNC13D|LIPA|TNFRSF1B|ETS1|VIL1|PTAFR|TLR4|PLAU|IL6|LBP|7.|MAP3K1|TLR2-2|CCR7|GGT5|CD44|SELP|NBEAL2|ITGB6|NRROS|CAV3|CHRNA7|LYN|-|SOCS3|TNFAIP3|SHH|ASIC2|EP3|Nox2|CD40LG|CORO1B|TNFRSF4|SYK|SERPINE2|CCR5|HMOX1|IL17RA|heme|LBH|NCF1|TLR1LA|SER…
GO:1902105	regulation of leukocyte differentiation	biological_process	7.8058e-10	1.4807e-07	37	1195	141	13594	ENSGALG00000015216,ENSGALG00000016075,ENSGALG00000013372,ENSGALG00000000466,ENSGALG00000008355,ENSGALG00000027417,ENSGALG00000021442,ENSGALG00000027345,ENSGALG00000010915,ENSGALG00000027133,ENSGALG00000014561,ENSGALG00000006785,ENSGALG00000001227,ENSGALG00000013086,ENSGALG00000002192,ENSGALG00000026163,ENSGALG00000005544,ENSGALG00000013481,ENSGALG00000008669,ENSGALG00000000206,ENSGALG00000006351,…	SYK|DCSTAMP|IL7R|LCK|CASP8|NCKAP1L|RLTPR|SLC46A2|IL6|CD83|PTPN6|IRF1|PIK3R6|IKZF1|PTPRC|TNFSF11|GPR55|Aiolos|CD28|RASSF2|FAS|DMA|Blimp-1|PTPN2|UBASH3B|LYN|CARD11|SHH|SASH3|FLT3|RASGRP1|INPP5D|ADAM8|ZAP70|IFN-gamma|CTLA4|HCLS1|
GO:0019724	B cell mediated immunity	biological_process	9.3674e-10	1.756e-07	19	1195	43	13594	ENSGALG00000002016,ENSGALG00000011509,ENSGALG00000013748,ENSGALG00000006351,ENSGALG00000014297,ENSGALG00000010748,ENSGALG00000000158,ENSGALG00000022586,ENSGALG00000008669,ENSGALG00000009903,ENSGALG00000006415,ENSGALG00000021404,ENSGALG00000015235,ENSGALG00000021569,ENSGALG00000002192,ENSGALG00000014561,ENSGALG00000010323,ENSGALG00000020316,ENSGALG00000001589	PRKCD|C3d|CD226|FAS|IRF-3|EXO1|DMA|HPX|CD28|IFN-gamma|CD40LG|GCNT3|scyc1|C1QA|PTPRC|PTPN6|BATF|IL13RA2|INPP5D|
GO:0071219	cellular response to molecule of bacterial origin	biological_process	1.1305e-09	2.0784e-07	26	1195	78	13594	ENSGALG00000016919,ENSGALG00000005940,ENSGALG00000011961,ENSGALG00000018967,ENSGALG00000027109,ENSGALG00000015388,ENSGALG00000004419,ENSGALG00000002160,ENSGALG00000005757,ENSGALG00000013861,ENSGALG00000000783,ENSGALG00000027598,ENSGALG00000007651,ENSGALG00000010915,ENSGALG00000002672,ENSGALG00000006491,ENSGALG00000007001,ENSGALG00000000534,ENSGALG00000011684,ENSGALG00000005693,ENSGALG00000015474,…	IRG1|GFI1|TNIP3|LYN|SPON2|Blimp-1|TNFRSF1B|B2M|IRF8|TNFAIP3|PTAFR|LY96|STAT1|IL6|SBNO2|ANKRD1|TLR4|il-1beta|STAP1|INOS|CD80|LBP|ZC3H12A|LITAF|NFKBIA|IFN-gamma|
GO:0071216	cellular response to biotic stimulus	biological_process	1.1348e-09	2.0784e-07	28	1195	89	13594	ENSGALG00000011684,ENSGALG00000005693,ENSGALG00000015474,ENSGALG00000006756,ENSGALG00000002021,ENSGALG00000003217,ENSGALG00000027864,ENSGALG00000009903,ENSGALG00000000783,ENSGALG00000027598,ENSGALG00000007651,ENSGALG00000010915,ENSGALG00000006491,ENSGALG00000002672,ENSGALG00000000534,ENSGALG00000007001,ENSGALG00000011961,ENSGALG00000018967,ENSGALG00000027714,ENSGALG00000015388,ENSGALG00000027109,…	STAP1|INOS|CD80|LBP|ZC3H12A|LITAF|NFKBIA|IFN-gamma|PTAFR|LY96|STAT1|IL6|ANKRD1|SBNO2|il-1beta|TLR4|TNIP3|LYN|ATG10|Blimp-1|SPON2|B2M|TNFRSF1B|IRF8|TNFAIP3|IRG1|SYK|GFI1|
GO:0060326	cell chemotaxis	biological_process	1.4005e-09	2.5359e-07	35	1195	131	13594	ENSGALG00000015216,ENSGALG00000011732,ENSGALG00000002329,ENSGALG00000013024,ENSGALG00000012456,ENSGALG00000024466,ENSGALG00000027417,ENSGALG00000003003,ENSGALG00000011955,ENSGALG00000007511,ENSGALG00000000534,ENSGALG00000016564,ENSGALG00000014585,ENSGALG00000006756,ENSGALG00000026663,ENSGALG00000027572,ENSGALG00000011684,ENSGALG00000002722,ENSGALG00000015235,ENSGALG00000026163,ENSGALG00000001915,…	SYK|CCR5|CCL1|IL17RA|RAC2|-|NCKAP1L|CCL20|CX3CR1|ITGB2|il-1beta|PTK2B|CCLI10|LBP|CX3CL1|CCR7|STAP1|MST1|scyc1|TNFSF11|VAV3|EphA2|CCR2|PRKCD|IL8|LYN|PLA2G7|C3AR1|CCL19|ADAM8|RHOG|PREX1|AMICA1|IFN-gamma|CORO1B|
GO:0071944	cell periphery	cellular_component	1.4262e-09	2.5462e-07	248	1195	2043	13594	ENSGALG00000009903,ENSGALG00000004495,ENSGALG00000026291,ENSGALG00000008055,ENSGALG00000010858,ENSGALG00000012298,ENSGALG00000007454,ENSGALG00000001486,ENSGALG00000011806,ENSGALG00000001470,ENSGALG00000003437,ENSGALG00000005547,ENSGALG00000014477,ENSGALG00000006973,ENSGALG00000008997,ENSGALG00000009520,ENSGALG00000008756,ENSGALG00000003792,ENSGALG00000014508,ENSGALG00000008952,ENSGALG00000004398,…	IFN-gamma|DNAI2|CDH3|SYT13|LRP2|SLC39A8|PDCD1|ZAP70|MUC13|STOML1|ADAM8|PIK3AP1|CD4|BLNK|STEAP4|MARCH1|PLEK|FYB|CD38|noxa1|CARD11|FGG|RHOH|Edar|ANG-1|-|MUC16|DMA|CD3E|-|CD28|FGB|ADGRG5|INPPL1|SLA2|ABCC4|GGT5|CD44|SELP|GPR55|OSBPL6|7.|FASN|PTK2B|ITK|IL6|SEPT2|-|PTAFR|MFI2|GRM3|TMEM123|SLC26A5|CASP8|TLR7|EZR|CD1A1|CATIP|LRP8|CDHR3|IL2RB|FRK|CLCA2|TRABD2B|ZC3H12A|STOX1|OLFM4|MLKL|FLT3|KIAA0556|PTPRJ|…
GO:0046631	alpha-beta T cell activation	biological_process	1.4382e-09	2.5462e-07	25	1195	74	13594	ENSGALG00000002080,ENSGALG00000009046,ENSGALG00000027417,ENSGALG00000027247,ENSGALG00000007121,ENSGALG00000007416,ENSGALG00000015216,ENSGALG00000008669,ENSGALG00000009903,ENSGALG00000013086,ENSGALG00000021656,ENSGALG00000015235,ENSGALG00000014127,ENSGALG00000002192,ENSGALG00000006785,ENSGALG00000015474,ENSGALG00000001486,ENSGALG00000010323,ENSGALG00000016786,ENSGALG00000003857,ENSGALG00000027133,…	DOCK2|CFTII|NCKAP1L|EOMES|TNFSF8|CD3E|SYK|CD28|IFN-gamma|IKZF1|PTPN22|scyc1|TXK|PTPRC|IRF1|CD80|ZAP70|BATF|IL18R1|ITK|CD83|IL6|TCF1|SASH3|SHH|
GO:0031347	regulation of defense response	biological_process	1.538e-09	2.693e-07	61	1195	313	13594	ENSGALG00000016919,ENSGALG00000027093,ENSGALG00000004802,ENSGALG00000013748,ENSGALG00000016590,ENSGALG00000001231,ENSGALG00000005069,ENSGALG00000001571,ENSGALG00000013024,ENSGALG00000011389,ENSGALG00000004419,ENSGALG00000008425,ENSGALG00000017485,ENSGALG00000012480,ENSGALG00000011241,ENSGALG00000001143,ENSGALG00000000775,ENSGALG00000001256,ENSGALG00000010915,ENSGALG00000007001,ENSGALG00000000534,…	IRG1|TLR1LB|TRAFD1|CD226|TLR7|SAMHD1|heme|MYO1F|IL17RA|TRAF3|TNFRSF1B|MAP1A|TLR1LA|NMI|RFTN1|ETS1|CTSS|NLRC5|IL6|TLR4|il-1beta|SBNO2|PIK3R6|CXCR7|TLR2-2|CCR7|IRF1|LBP|UbI|GMIP|TNFSF11|FGF7|HPX|CD28|AOAH|PDK4|GFI1|SERPING1|IRF-3|LYN|C3d|TNIP3|-|CHRNA7|PTPN2|TNFAIP3|SOCS3|CARD9|SH2D1A|RASGRP1|LY96|ADAM8|PIK3AP1|CD55|CRTAM|-|HAVCR1|SOCS1|TXK|NFKBIA|PTPN22|
GO:0070286	axonemal dynein complex assembly	biological_process	2.1641e-09	3.7481e-07	11	1195	15	13594	ENSGALG00000007841,ENSGALG00000007417,ENSGALG00000016591,ENSGALG00000012997,ENSGALG00000002114,ENSGALG00000007042,ENSGALG00000021855,ENSGALG00000003258,ENSGALG00000004495,ENSGALG00000004297,ENSGALG00000016244	DNAH7|ARMC4|DRC1|DNAH5|ZMYND10|CCDC40|CCDC39|DNAAF1|DNAI2|DNAH1|LRRC6|
GO:0045580	regulation of T cell differentiation	biological_process	2.4931e-09	4.2715e-07	23	1195	65	13594	ENSGALG00000006785,ENSGALG00000001486,ENSGALG00000001227,ENSGALG00000013086,ENSGALG00000008666,ENSGALG00000009903,ENSGALG00000002192,ENSGALG00000027345,ENSGALG00000009740,ENSGALG00000006379,ENSGALG00000003951,ENSGALG00000027133,ENSGALG00000003437,ENSGALG00000010915,ENSGALG00000013867,ENSGALG00000000466,ENSGALG00000021442,ENSGALG00000027417,ENSGALG00000004398,ENSGALG00000015216,ENSGALG00000008669,…	IRF1|ZAP70|PIK3R6|IKZF1|CTLA4|IFN-gamma|PTPRC|SLC46A2|RASGRP1|SHH|SASH3|CD83|ADAM8|IL6|PTPN2|LCK|RLTPR|NCKAP1L|CARD11|SYK|CD28|IL7R|DMA|
GO:0032496	response to lipopolysaccharide	biological_process	2.5581e-09	4.3362e-07	33	1195	121	13594	ENSGALG00000006756,ENSGALG00000015474,ENSGALG00000011684,ENSGALG00000027572,ENSGALG00000003217,ENSGALG00000000783,ENSGALG00000007001,ENSGALG00000000534,ENSGALG00000002672,ENSGALG00000010915,ENSGALG00000027109,ENSGALG00000002160,ENSGALG00000004419,ENSGALG00000005453,ENSGALG00000016919,ENSGALG00000002021,ENSGALG00000005693,ENSGALG00000009903,ENSGALG00000027864,ENSGALG00000007651,ENSGALG00000012200,…	LBP|CD80|STAP1|CCR7|LITAF|PTAFR|TLR4|il-1beta|SBNO2|IL6|SPON2|B2M|TNFRSF1B|PLCG2|IRG1|ZC3H12A|INOS|IFN-gamma|NFKBIA|STAT1|GCH1|LY96|ANKRD1|EP3|Blimp-1|IL12RB2|LYN|IL8|TNIP3|NLRC3|TNFAIP3|IRF8|GFI1|
GO:0009605	response to external stimulus	biological_process	3.5837e-09	6.0108e-07	114	1195	772	13594	ENSGALG00000008756,ENSGALG00000026069,ENSGALG00000006491,ENSGALG00000013218,ENSGALG00000011418,ENSGALG00000006565,ENSGALG00000003437,ENSGALG00000005450,ENSGALG00000005547,ENSGALG00000024072,ENSGALG00000004621,ENSGALG00000009903,ENSGALG00000011203,ENSGALG00000008669,ENSGALG00000011735,ENSGALG00000009262,ENSGALG00000001915,ENSGALG00000005940,ENSGALG00000006351,ENSGALG00000007381,ENSGALG00000011733,…	PLEK|CD55|ANKRD1|C3AR1|CCR6|-|ADAM8|CCDC66|PIK3AP1|AMICA1|PREX1|IFN-gamma|HPSE|CD28|CCXCR1-L|FGB|VAV3|GFI1|FAS|SERPING1|CCR2|PDK4|AOAH|PTPN2|CDKN1A|PRKCD|ANG-1|UBASH3B|C3d|IL8|TC2N|CCR8|FGG|ETS1|PTAFR|TLR4|ITGB2|CX3CR1|PTK2B|PLAU|IL6|LBP|IRF1|CCLI10|STAP1|NRCAM|CXCR7|MAP3K1|MST1|TLR2-2|CX3CL1|CCR7|SELP|scyc1|RAD51|FGF7|foxp2|TLR1LB|TLR7|CCL1|VDR|RAC2|CASP8|DOCK2|NCKAP1L|TNFRSF1B|CCR10|SHH|PTPRJ|A…
GO:0003774	motor activity	molecular_function	3.6287e-09	6.0229e-07	30	1195	108	13594	ENSGALG00000003170,ENSGALG00000003231,ENSGALG00000001571,ENSGALG00000005644,ENSGALG00000005122,ENSGALG00000006790,ENSGALG00000005517,ENSGALG00000007098,ENSGALG00000010120,ENSGALG00000013268,ENSGALG00000002350,ENSGALG00000008095,ENSGALG00000004297,ENSGALG00000001111,ENSGALG00000004195,ENSGALG00000004495,ENSGALG00000019837,ENSGALG00000010057,ENSGALG00000026090,ENSGALG00000015404,ENSGALG00000012997,…	DNAH10|KIF20A|MYO1F|MYO1G|MYO1H|KIF11|KIF9|KIF21A|KIF2C|-|DNAH3|KIF23|DNAH1|DNAH9|KIF4A|DNAI2|-|KIF6|-|-|DNAH5|KIF27|-|DYNC2H1|CENPE|KIF24|KIF15|DNAH7|KIF21B|MYH13|
GO:0005886	plasma membrane	cellular_component	3.689e-09	6.0599e-07	237	1195	1954	13594	ENSGALG00000002452,ENSGALG00000026069,ENSGALG00000025886,ENSGALG00000013867,ENSGALG00000012608,ENSGALG00000011222,ENSGALG00000027944,ENSGALG00000010187,ENSGALG00000012454,ENSGALG00000028470,ENSGALG00000005259,ENSGALG00000015140,ENSGALG00000001915,ENSGALG00000002314,ENSGALG00000000166,ENSGALG00000006351,ENSGALG00000016212,ENSGALG00000002720,ENSGALG00000000919,ENSGALG00000015474,ENSGALG00000006707,…	AQP3|CD55|SUSD3|PTPN2|DAPK1|IL12RB2|-|SLC1A1|CYTH4|GSR|VIPR1|-|VAV3|CDHR1|DMB2|FAS|LICOS|AQP5|PIGR|CD80|NOX1|LAPTM5|NBEA|CCR7|TNFRSF21|-|BRCA1|Aiolos|BF1|TNFRSF18|SLC6A6|TLR4|ITGB2|CD274|NOXO1|EPCAM|CD8B|TRAF3|hsp70|LCK|CDC42SE2|MFAP3L|CORO1C|ICOS|GABRA4|HTR2A|SAMHD1|MYO1G|STX11|ADGRF5|Nox2|HPGD|CYTH1|CD40LG|CTLA4|CORO1B|NFKBIA|TXK|TNFRSF4|PRC1|MATK|LY96|SHH|GPR35|FEN1|EP3|FES|BLK|PIK3CD|ATP6V1G3…
GO:0016064	immunoglobulin mediated immune response	biological_process	4.7569e-09	7.7343e-07	18	1195	42	13594	ENSGALG00000001589,ENSGALG00000014561,ENSGALG00000010323,ENSGALG00000020316,ENSGALG00000021404,ENSGALG00000015235,ENSGALG00000009903,ENSGALG00000006415,ENSGALG00000002192,ENSGALG00000021569,ENSGALG00000008669,ENSGALG00000022586,ENSGALG00000014297,ENSGALG00000013748,ENSGALG00000010748,ENSGALG00000000158,ENSGALG00000002016,ENSGALG00000011509	INPP5D|PTPN6|BATF|IL13RA2|GCNT3|scyc1|IFN-gamma|CD40LG|PTPRC|C1QA|CD28|HPX|IRF-3|CD226|EXO1|DMA|PRKCD|C3d|
GO:0007166	cell surface receptor signaling pathway	biological_process	5.1924e-09	8.3361e-07	218	1195	1758	13594	ENSGALG00000011955,ENSGALG00000015032,ENSGALG00000007001,ENSGALG00000007511,ENSGALG00000027443,ENSGALG00000008823,ENSGALG00000021079,ENSGALG00000016719,ENSGALG00000016782,ENSGALG00000002781,ENSGALG00000009152,ENSGALG00000006756,ENSGALG00000000919,ENSGALG00000006785,ENSGALG00000027572,ENSGALG00000011684,ENSGALG00000021031,ENSGALG00000014718,ENSGALG00000023933,ENSGALG00000005644,ENSGALG00000016992,…	CX3CR1|CD274|TLR4|ITGB2|RGS22|IQUB|RGS19|TNFRSF21|IL1R2|BRCA1|ATRNL1|LBP|PIGR|IRF1|CCR7|STAP1|CXCR7|MAP3K1|G0S2|MYO1G|HTR2A|GABRA4|MFNG|ADGRF5|CD3D|PLCG2|GPR15|TRAF3|LCK|CCR6|-|STAT1|SUCNR1|FAS|TRAIP|CCR2|CCXCR1-L|CYSLTR2|VAV3|Wnt10a|IFT88|CCR8|VIPR1|MADCAM1|PRKCD|DAPK1|IL12RB2|PTPN2|SIGLEC1|RUNX3|il-1beta|ARID5B|PTPRC|TNFSF11|PTPN6|CIDEA|PIK3R6|ASPM|IL7R|CD226|HMOX1|GPR141|-|SYK|SERPINE2|CCR5|IR…
GO:0002683	negative regulation of immune system process	biological_process	5.2316e-09	8.3361e-07	36	1195	144	13594	ENSGALG00000024122,ENSGALG00000015032,ENSGALG00000012480,ENSGALG00000015679,ENSGALG00000016719,ENSGALG00000016173,ENSGALG00000020316,ENSGALG00000011684,ENSGALG00000014561,ENSGALG00000010638,ENSGALG00000006785,ENSGALG00000004802,ENSGALG00000016718,ENSGALG00000013372,ENSGALG00000014428,ENSGALG00000013742,ENSGALG00000020482,ENSGALG00000016919,ENSGALG00000012292,ENSGALG00000005547,ENSGALG00000016943,…	TNFRSF13B|CD274|NMI|SAMSN1|TNFRSF21|UBASH3A|IL13RA2|STAP1|PTPN6|CASP3|IRF1|TRAFD1|ADGRF5|IL7R|TAPBPL|EZR|LPXN|IRG1|BANK1|PIK3AP1|OLFM4|INPP5D|CD55|PTPRJ|SHH|FLT3|CTLA4|PAG1|PLCB1|PDCD1|SERPING1|FAS|TNFAIP3|LYN|Blimp-1|PTPN2|
GO:0031341	regulation of cell killing	biological_process	5.8266e-09	9.1922e-07	18	1195	42	13594	ENSGALG00000027693,ENSGALG00000024340,ENSGALG00000013372,ENSGALG00000013748,ENSGALG00000026466,ENSGALG00000027944,ENSGALG00000002160,ENSGALG00000008447,ENSGALG00000004617,ENSGALG00000009740,ENSGALG00000000178,ENSGALG00000006527,ENSGALG00000001227,ENSGALG00000005693,ENSGALG00000024372,ENSGALG00000002192,ENSGALG00000029093,ENSGALG00000009903	-|-|IL7R|CD226|-|-|B2M|SH2D1A|-|RASGRP1|BF1|CRTAM|PIK3R6|INOS|BFIV21|PTPRC|-|IFN-gamma|
GO:0048002	antigen processing and presentation of peptide antigen	biological_process	7.7689e-09	1.2136e-06	17	1195	38	13594	ENSGALG00000027944,ENSGALG00000026466,ENSGALG00000002160,ENSGALG00000027693,ENSGALG00000026269,ENSGALG00000014428,ENSGALG00000000158,ENSGALG00000024340,ENSGALG00000029093,ENSGALG00000008022,ENSGALG00000024372,ENSGALG00000000181,ENSGALG00000009520,ENSGALG00000000178,ENSGALG00000004617,ENSGALG00000003389,ENSGALG00000000775	-|-|B2M|-|TAP1|TAPBPL|DMA|-|-|TPN|BFIV21|TAP2|MARCH1|BF1|-|GILT|CTSS|
GO:0007165	signal transduction	biological_process	8.9479e-09	1.3842e-06	356	1195	3197	13594	ENSGALG00000009903,ENSGALG00000001583,ENSGALG00000001486,ENSGALG00000005547,ENSGALG00000003437,ENSGALG00000014508,ENSGALG00000008756,ENSGALG00000014477,ENSGALG00000006973,ENSGALG00000028249,ENSGALG00000011509,ENSGALG00000011961,ENSGALG00000003485,ENSGALG00000028318,ENSGALG00000005940,ENSGALG00000008701,ENSGALG00000026613,ENSGALG00000009262,ENSGALG00000008669,ENSGALG00000004111,ENSGALG00000001626,…	IFN-gamma|TRAF1|ZAP70|PIK3AP1|ADAM8|CD38|PLEK|CD4|BLNK|MCL1|C3d|TNIP3|CCND3|CDKN1A|GFI1|XDH|S100A4|FGB|CD28|GPR174|UTS2R|GPR55|CD44|FGF7|NLRC5|IL6|ITK|PTK2B|GRM3|-|RAC2|RGS18|INSIG2|IL2RB|S1PR4|FRK|HTR7|HMHA1|ATP2A3|HHEX|APAF1|OLFM4|LPAR5|STOX1|ASIC2|-|CCR10|SFN|CSK|IKBKE|TNFAIP3|STAT3|CXCR4|RPGRIP1L|IL2RG|ARHGAP15|HPX|DOCK8|SDC1|BIRC5|UBASH3A|PIM1|RORC|ITGA4|GPR1|DCX|GNAL|WDFY4|RGS13|GABRP|RFTN1…
GO:0043383	negative T cell selection	biological_process	1.2075e-08	1.8501e-06	9	1195	11	13594	ENSGALG00000002192,ENSGALG00000002080,ENSGALG00000027572,ENSGALG00000001486,ENSGALG00000006351,ENSGALG00000014821,ENSGALG00000007416,ENSGALG00000008669,ENSGALG00000006379	PTPRC|DOCK2|CCR7|ZAP70|FAS|THEMIS|CD3E|CD28|SHH|
GO:0001819	positive regulation of cytokine production	biological_process	1.2649e-08	1.9195e-06	38	1195	160	13594	ENSGALG00000004398,ENSGALG00000005757,ENSGALG00000011509,ENSGALG00000011222,ENSGALG00000014297,ENSGALG00000007416,ENSGALG00000011203,ENSGALG00000014127,ENSGALG00000021656,ENSGALG00000006415,ENSGALG00000009903,ENSGALG00000008875,ENSGALG00000003437,ENSGALG00000017362,ENSGALG00000016786,ENSGALG00000013218,ENSGALG00000001889,ENSGALG00000003951,ENSGALG00000027598,ENSGALG00000009740,ENSGALG00000002160,…	CARD11|IRF8|C3d|IL12RB2|IRF-3|CD3E|HPSE|TXK|PTPN22|CD40LG|IFN-gamma|PLCB1|ADAM8|HAVCR1|IL18R1|C3AR1|CARD9|SASH3|LY96|RASGRP1|B2M|SERPINF2|RLTPR|IL17RA|SPON2|TLR7|PLCG2|SYK|BRCA1|scyc1|CCR7|NOX1|IRF1|LBP|IL6|CD83|il-1beta|TLR4|
GO:0005875	microtubule associated complex	cellular_component	1.4298e-08	2.1494e-06	27	1195	94	13594	ENSGALG00000013268,ENSGALG00000007098,ENSGALG00000007768,ENSGALG00000010120,ENSGALG00000005517,ENSGALG00000006790,ENSGALG00000002350,ENSGALG00000008095,ENSGALG00000003231,ENSGALG00000003170,ENSGALG00000009722,ENSGALG00000017180,ENSGALG00000012588,ENSGALG00000012997,ENSGALG00000005601,ENSGALG00000015404,ENSGALG00000011901,ENSGALG00000000628,ENSGALG00000007841,ENSGALG00000005806,ENSGALG00000013208,…	-|KIF21A|AURKA|KIF2C|KIF9|KIF11|DNAH3|KIF23|KIF20A|DNAH10|DYNC1I1|DYNC2H1|KIF27|DNAH5|-|-|KIF15|KIF21B|DNAH7|KIF24|CENPE|-|DNAI2|KIF4A|DNAH1|DNAH9|KIF6|
GO:0002706	regulation of lymphocyte mediated immunity	biological_process	1.7951e-08	2.6732e-06	23	1195	70	13594	ENSGALG00000026466,ENSGALG00000011509,ENSGALG00000027944,ENSGALG00000002160,ENSGALG00000022586,ENSGALG00000008669,ENSGALG00000027693,ENSGALG00000024340,ENSGALG00000013372,ENSGALG00000013748,ENSGALG00000001227,ENSGALG00000014561,ENSGALG00000002192,ENSGALG00000024372,ENSGALG00000015235,ENSGALG00000009903,ENSGALG00000029093,ENSGALG00000008447,ENSGALG00000004617,ENSGALG00000003951,ENSGALG00000000178,…	-|C3d|-|B2M|HPX|CD28|-|-|IL7R|CD226|PIK3R6|PTPN6|PTPRC|BFIV21|scyc1|IFN-gamma|-|SH2D1A|-|SASH3|BF1|RASGRP1|CRTAM|
GO:0045621	positive regulation of lymphocyte differentiation	biological_process	2.1689e-08	3.2e-06	19	1195	51	13594	ENSGALG00000013372,ENSGALG00000000158,ENSGALG00000015216,ENSGALG00000027417,ENSGALG00000021442,ENSGALG00000015388,ENSGALG00000000466,ENSGALG00000010915,ENSGALG00000027133,ENSGALG00000001589,ENSGALG00000003437,ENSGALG00000003951,ENSGALG00000006379,ENSGALG00000009740,ENSGALG00000009903,ENSGALG00000013086,ENSGALG00000002192,ENSGALG00000001486,ENSGALG00000001227	IL7R|DMA|SYK|NCKAP1L|RLTPR|Blimp-1|LCK|IL6|CD83|INPP5D|ADAM8|SASH3|SHH|RASGRP1|IFN-gamma|IKZF1|PTPRC|ZAP70|PIK3R6|
GO:0042221	response to chemical stimulus	biological_process	2.2977e-08	3.3588e-06	204	1195	1650	13594	ENSGALG00000006351,ENSGALG00000002908,ENSGALG00000011733,ENSGALG00000011735,ENSGALG00000011355,ENSGALG00000001915,ENSGALG00000007838,ENSGALG00000011954,ENSGALG00000013867,ENSGALG00000009758,ENSGALG00000011222,ENSGALG00000012608,ENSGALG00000002016,ENSGALG00000003837,ENSGALG00000011418,ENSGALG00000003457,ENSGALG00000007651,ENSGALG00000002452,ENSGALG00000010243,ENSGALG00000009778,ENSGALG00000024072,…	FAS|TRAIP|CCR2|CCXCR1-L|Wnt10a|VAV3|NLRC3|CCR8|PTPN2|SLC7A11|IL12RB2|DAPK1|PRKCD|ADCY7|CCR6|CNP|STAT1|AQP3|PRDX1|HCLS1|AMICA1|INOS|SPAG16|GABRA4|HTR2A|CAT|CCL1|PLCG2|DOCK2|SPON2|TRAF3|LCK|TLR4|ITGB2|CX3CR1|CD274|ETS1|TNFRSF21|scyc1|RAD51|BRCA1|-|IL1R2|PIGR|LBP|IRF1|CD80|NOX1|STAP1|NRCAM|CXCR7|MAP3K1|MST1|CCR7|HTR1B|EphA2|-|CAV3|LIG1|FLRT2|IL20RA|SOCS3|Blimp-1|DGKD|FES|LYN|BLK|-|TWF2|IL18R1|EP3|JA…
GO:0044699	single-organism process	biological_process	2.5208e-08	3.6514e-06	774	1195	7893	13594	ENSGALG00000008713,ENSGALG00000027133,ENSGALG00000008589,ENSGALG00000025988,ENSGALG00000008978,ENSGALG00000004607,ENSGALG00000013785,ENSGALG00000006165,ENSGALG00000020331,ENSGALG00000004792,ENSGALG00000005986,ENSGALG00000009854,ENSGALG00000003176,ENSGALG00000011488,ENSGALG00000016666,ENSGALG00000016341,ENSGALG00000014690,ENSGALG00000001977,ENSGALG00000010120,ENSGALG00000016986,ENSGALG00000020482,…	BIRC5|CD83|GPR1|RORC|ITGA4|HEBP2|GNAL|WDFY4|-|PLCB2|TUB|NEK2|-|CMTM7|CTSB|CSMD1|SLC12A2|LDB3|KIF2C|LCP1|LPXN|LGR5|-|S1PR4|RUBCN|ATP2A3|APAF1|LPAR5|SFN|CENPE|ASIC2|IKBKE|SPAG17|PLA2G7|CSK|PKP2|CXCR4|AK8|MLF1|DOCK8|HPX|DNAH9|CD44|GPR55|UTS2R|CCLI10|DRAM1|-|PPT1|PBEF1|KRT4|ITK|PARVG|NLRC5|VMP1|HLF|NMI|-|MAP1A|SLC26A5|RAC2|ESPL1|CENPI|TNFSF8|INSIG2|CDHR3|UNC13D|CDHR4|GLRX|PRF1|NEXN|COL18A1|CFAP221|AD…
GO:0006959	humoral immune response	biological_process	2.5957e-08	3.7261e-06	22	1195	66	13594	ENSGALG00000027572,ENSGALG00000014659,ENSGALG00000014561,ENSGALG00000021569,ENSGALG00000002192,ENSGALG00000016719,ENSGALG00000009903,ENSGALG00000008447,ENSGALG00000002507,ENSGALG00000026069,ENSGALG00000021139,ENSGALG00000004771,ENSGALG00000013218,ENSGALG00000011509,ENSGALG00000027109,ENSGALG00000002160,ENSGALG00000016919,ENSGALG00000011551,ENSGALG00000022586,ENSGALG00000009262,ENSGALG00000010748,…	CCR7|-|PTPN6|C1QA|PTPRC|TNFRSF21|IFN-gamma|SH2D1A|MBL2|CD55|-|C1QB|C3AR1|C3d|SPON2|B2M|IRG1|IGJ|HPX|FGB|EXO1|SERPING1|
GO:0044763	single-organism cellular process	biological_process	2.6544e-08	3.7763e-06	716	1195	7222	13594	ENSGALG00000005638,ENSGALG00000007899,ENSGALG00000006775,ENSGALG00000012421,ENSGALG00000013861,ENSGALG00000009748,ENSGALG00000012159,ENSGALG00000003602,ENSGALG00000003267,ENSGALG00000000780,ENSGALG00000004118,ENSGALG00000005845,ENSGALG00000016943,ENSGALG00000010725,ENSGALG00000023844,ENSGALG00000028519,ENSGALG00000013640,ENSGALG00000003196,ENSGALG00000014979,ENSGALG00000026998,ENSGALG00000002559,…	IL2RG|CHRND|TGM2|ARHGAP15|TNFAIP3|ASNS|ACTR3|RPGRIP1L|STAT3|SMPD3|STOX1|-|OLFM4|YWHAZ|-|CCR10|MBP|ANG|FRK|HTR7|HMHA1|TAP2|HHEX|ZC3H12A|C15ORF23|FAT2|CASP6|CD164|CALCOCO2|SPI1|ANO1|CFTII|ITGB8|PVRL3|DNAH10|NCAPH|SELE|KIF20A|KNDC1|PIM1|RGS13|GABRP|TCF1|RFTN1|DCX|CYTIP|CO6|SDC1|UBASH3A|GFI1|XDH|MCM2|CD28|FGB|GPR174|S100A4|INPPL1|ABCC4|PTTG1|CDKN1A|TNIP3|MCL1|NSUN7|SLP76|NRXN3|FANCA|BLNK|CD38|COL7A1|…
GO:0045582	positive regulation of T cell differentiation	biological_process	2.8577e-08	4.0296e-06	17	1195	42	13594	ENSGALG00000010915,ENSGALG00000027133,ENSGALG00000003437,ENSGALG00000003951,ENSGALG00000006379,ENSGALG00000009740,ENSGALG00000013086,ENSGALG00000009903,ENSGALG00000002192,ENSGALG00000001486,ENSGALG00000001227,ENSGALG00000013372,ENSGALG00000000158,ENSGALG00000015216,ENSGALG00000027417,ENSGALG00000021442,ENSGALG00000000466	IL6|CD83|ADAM8|SASH3|SHH|RASGRP1|IKZF1|IFN-gamma|PTPRC|ZAP70|PIK3R6|IL7R|DMA|SYK|NCKAP1L|RLTPR|LCK|
GO:0002474	antigen processing and presentation of peptide antigen via MHC class I	biological_process	3.0125e-08	4.1955e-06	14	1195	28	13594	ENSGALG00000026269,ENSGALG00000027693,ENSGALG00000000178,ENSGALG00000004617,ENSGALG00000014428,ENSGALG00000003389,ENSGALG00000024340,ENSGALG00000027944,ENSGALG00000026466,ENSGALG00000029093,ENSGALG00000008022,ENSGALG00000024372,ENSGALG00000002160,ENSGALG00000000181	TAP1|-|BF1|-|TAPBPL|GILT|-|-|-|-|TPN|BFIV21|B2M|TAP2|
GO:0050663	cytokine secretion	biological_process	3.028e-08	4.1955e-06	25	1195	84	13594	ENSGALG00000021442,ENSGALG00000017485,ENSGALG00000018967,ENSGALG00000016083,ENSGALG00000009237,ENSGALG00000013024,ENSGALG00000012292,ENSGALG00000013742,ENSGALG00000004167,ENSGALG00000015216,ENSGALG00000027093,ENSGALG00000001875,ENSGALG00000016719,ENSGALG00000009903,ENSGALG00000021656,ENSGALG00000009239,ENSGALG00000003577,ENSGALG00000007158,ENSGALG00000027572,ENSGALG00000027737,ENSGALG00000002113,…	RLTPR|TLR1LA|LYN|ANG-1|-|IL17RA|BANK1|EZR|SRGN|SYK|TLR1LB|TNFRSF4|TNFRSF21|IFN-gamma|PTPN22|TLR2-2|RNF19B|SOCS1|CCR7|CIDEA|SLP76|TLR4|il-1beta|CD274|CRTAM|
GO:0045061	thymic T cell selection	biological_process	3.547e-08	4.8723e-06	11	1195	18	13594	ENSGALG00000002192,ENSGALG00000004398,ENSGALG00000002080,ENSGALG00000027572,ENSGALG00000001486,ENSGALG00000013867,ENSGALG00000000158,ENSGALG00000006351,ENSGALG00000006379,ENSGALG00000008669,ENSGALG00000007416	PTPRC|CARD11|DOCK2|CCR7|ZAP70|PTPN2|DMA|FAS|SHH|CD28|CD3E|
GO:0030595	leukocyte chemotaxis	biological_process	4.0839e-08	5.5618e-06	26	1195	91	13594	ENSGALG00000015235,ENSGALG00000009903,ENSGALG00000026163,ENSGALG00000006756,ENSGALG00000027572,ENSGALG00000004621,ENSGALG00000024072,ENSGALG00000011684,ENSGALG00000002722,ENSGALG00000011955,ENSGALG00000013218,ENSGALG00000007511,ENSGALG00000000534,ENSGALG00000028256,ENSGALG00000003437,ENSGALG00000016564,ENSGALG00000027417,ENSGALG00000016713,ENSGALG00000013024,ENSGALG00000026098,ENSGALG00000012456,…	scyc1|IFN-gamma|TNFSF11|LBP|CCR7|PREX1|AMICA1|STAP1|MST1|CX3CR1|C3AR1|ITGB2|il-1beta|CCL19|ADAM8|PTK2B|NCKAP1L|PLA2G7|IL17RA|IL8|RAC2|LYN|CCR2|SYK|CCR5|VAV3|
GO:0050869	negative regulation of B cell activation	biological_process	4.6491e-08	6.2778e-06	12	1195	22	13594	ENSGALG00000018967,ENSGALG00000010638,ENSGALG00000012292,ENSGALG00000015388,ENSGALG00000008666,ENSGALG00000016719,ENSGALG00000013861,ENSGALG00000015679,ENSGALG00000017093,ENSGALG00000001589,ENSGALG00000006351,ENSGALG00000024122	LYN|CASP3|BANK1|Blimp-1|CTLA4|TNFRSF21|TNFAIP3|SAMSN1|FLT3|INPP5D|FAS|TNFRSF13B|
GO:0050707	regulation of cytokine secretion	biological_process	4.7054e-08	6.3005e-06	23	1195	74	13594	ENSGALG00000001875,ENSGALG00000016719,ENSGALG00000009903,ENSGALG00000021656,ENSGALG00000009239,ENSGALG00000007158,ENSGALG00000027572,ENSGALG00000027737,ENSGALG00000007001,ENSGALG00000000534,ENSGALG00000015032,ENSGALG00000006527,ENSGALG00000021442,ENSGALG00000017485,ENSGALG00000018967,ENSGALG00000016083,ENSGALG00000009237,ENSGALG00000013024,ENSGALG00000012292,ENSGALG00000013742,ENSGALG00000004167,…	TNFRSF4|TNFRSF21|IFN-gamma|PTPN22|TLR2-2|SOCS1|CCR7|CIDEA|TLR4|il-1beta|CD274|CRTAM|RLTPR|TLR1LA|LYN|ANG-1|-|IL17RA|BANK1|EZR|SRGN|SYK|TLR1LB|
GO:0048518	positive regulation of biological process	biological_process	5.6989e-08	7.5673e-06	326	1195	2924	13594	ENSGALG00000027693,ENSGALG00000008669,ENSGALG00000009262,ENSGALG00000026613,ENSGALG00000008701,ENSGALG00000005940,ENSGALG00000028318,ENSGALG00000011509,ENSGALG00000011961,ENSGALG00000003485,ENSGALG00000006973,ENSGALG00000014477,ENSGALG00000008756,ENSGALG00000014508,ENSGALG00000004338,ENSGALG00000003437,ENSGALG00000005547,ENSGALG00000002113,ENSGALG00000001486,ENSGALG00000007454,ENSGALG00000009903,…	-|CD28|FGB|S100A4|XDH|GFI1|CDKN1A|C3d|TNIP3|CCND3|BLNK|CD4|PLEK|CD38|COL18A1|ADAM8|PIK3AP1|SLP76|ZAP70|PDCD1|IFN-gamma|GLRX|TNFSF8|INSIG2|LRP8|UNC13D|TOP2A|RAC2|MYBL2|-|PBEF1|GZMA|C1QB|ITK|PTK2B|NLRC5|IL6|-|PPT1|CD44|FGF7|GPR55|TGM2|HPX|STAT3|TNFAIP3|IKBK
GO:0002697	regulation of immune effector process	biological_process	6.9385e-08	9.137e-06	45	1195	223	13594	ENSGALG00000010915,ENSGALG00000007001,ENSGALG00000004617,ENSGALG00000000178,ENSGALG00000024372,ENSGALG00000002192,ENSGALG00000028158,ENSGALG00000015235,ENSGALG00000029093,ENSGALG00000020316,ENSGALG00000021031,ENSGALG00000001227,ENSGALG00000026345,ENSGALG00000014561,ENSGALG00000006756,ENSGALG00000002234,ENSGALG00000013372,ENSGALG00000013748,ENSGALG00000015216,ENSGALG00000002160,ENSGALG00000008425,…	IL6|TLR4|-|BF1|BFIV21|PTPRC|FGF7|scyc1|-|IL13RA2|CXCR7|PIK3R6|GMIP|PTPN6|LBP|UNC13D|IL7R|CD226|SYK|B2M|MAP1A|-|RAC2|TRAF3|SPON2|CRTAM|MZB1|CD55|SH2D1A|SASH3|RASGRP1|PTPN22|IFN-gamma|CD40LG|PDK4|-|SERPING1|-|CD28|HPX|C3d|ANG-1|LYN|-|FES|
GO:0051704	multi-organism process	biological_process	7.4334e-08	9.7085e-06	85	1195	548	13594	ENSGALG00000005940,ENSGALG00000015164,ENSGALG00000009700,ENSGALG00000009262,ENSGALG00000007838,ENSGALG00000005757,ENSGALG00000011222,ENSGALG00000002016,ENSGALG00000011961,ENSGALG00000026098,ENSGALG00000006491,ENSGALG00000027255,ENSGALG00000027174,ENSGALG00000014477,ENSGALG00000007651,ENSGALG00000009903,ENSGALG00000021211,ENSGALG00000005693,ENSGALG00000010323,ENSGALG00000001231,ENSGALG00000016590,…	GFI1|PCSK5|PDK4|FGB|NLRC3|IRF8|IL12RB2|PRKCD|TNIP3|IL8|ANKRD1|NRXN3|-|CD4|STAT1|IFN-gamma|PRF1|INOS|BATF|SAMHD1|TLR7|TNFSF8|UNC13D|IGJ|TLR1LB|TAP1|PLCG2|STMN1|MAP1A|TNFRSF1B|SPON2|TRAF3|TOP2A|TLR4|NLRC5|IL6|VIL1|PTAFR|FGF7|-|IRF1|LBP|CD80|CXCR7|STAP1|TLR2-2|CCR7|TNFAIP3|Blimp-1|COTL1|LYN|-|PIK3CD|HAVCR1|EP3|GCH1|LY96|CARD9|PTPN22|NFKBIA|TRABD2B|TAP2|ZC3H12A|HPGD|HCK|WIPF1|SYK|IRG1|SERPINE2|TLR1LA…
GO:0050729	positive regulation of inflammatory response	biological_process	8.3969e-08	1.0878e-05	13	1195	26	13594	ENSGALG00000005069,ENSGALG00000009239,ENSGALG00000009237,ENSGALG00000011509,ENSGALG00000027572,ENSGALG00000006756,ENSGALG00000013024,ENSGALG00000026163,ENSGALG00000008669,ENSGALG00000000775,ENSGALG00000003437,ENSGALG00000010915,ENSGALG00000000534	heme|TLR2-2|-|C3d|CCR7|LBP|IL17RA|TNFSF11|CD28|CTSS|ADAM8|IL6|il-1beta|
GO:0031343	positive regulation of cell killing	biological_process	8.9707e-08	1.1527e-05	16	1195	39	13594	ENSGALG00000006527,ENSGALG00000000178,ENSGALG00000009740,ENSGALG00000004617,ENSGALG00000008447,ENSGALG00000009903,ENSGALG00000029093,ENSGALG00000002192,ENSGALG00000024372,ENSGALG00000005693,ENSGALG00000013748,ENSGALG00000024340,ENSGALG00000027693,ENSGALG00000002160,ENSGALG00000027944,ENSGALG00000026466	CRTAM|BF1|RASGRP1|-|SH2D1A|IFN-gamma|-|PTPRC|BFIV21|INOS|CD226|-|-|B2M|-|-|
GO:0002224	toll-like receptor signaling pathway	biological_process	9.2453e-08	1.1785e-05	21	1195	65	13594	ENSGALG00000027864,ENSGALG00000021656,ENSGALG00000009239,ENSGALG00000006785,ENSGALG00000006756,ENSGALG00000008125,ENSGALG00000005547,ENSGALG00000007001,ENSGALG00000011241,ENSGALG00000027598,ENSGALG00000013861,ENSGALG00000017485,ENSGALG00000018967,ENSGALG00000011961,ENSGALG00000009237,ENSGALG00000011389,ENSGALG00000016590,ENSGALG00000014297,ENSGALG00000005940,ENSGALG00000016919,ENSGALG00000027093	NFKBIA|PTPN22|TLR2-2|IRF1|LBP|UbI|PIK3AP1|TLR4|RFTN1|LY96|TNFAIP3|TLR1LA|LYN|TNIP3|-|TRAF3|TLR7|IRF-3|GFI1|IRG1|TLR1LB|
GO:0032101	regulation of response to external stimulus	biological_process	9.5312e-08	1.2029e-05	57	1195	321	13594	ENSGALG00000009052,ENSGALG00000005069,ENSGALG00000012456,ENSGALG00000013024,ENSGALG00000004419,ENSGALG00000027417,ENSGALG00000002987,ENSGALG00000005135,ENSGALG00000011732,ENSGALG00000020514,ENSGALG00000015216,ENSGALG00000009239,ENSGALG00000027572,ENSGALG00000002722,ENSGALG00000011684,ENSGALG00000006756,ENSGALG00000026163,ENSGALG00000002643,ENSGALG00000015235,ENSGALG00000001143,ENSGALG00000022985,…	LBH|heme|RAC2|IL17RA|TNFRSF1B|NCKAP1L|SERPINF2|SERPINE2|CCR5|STX3|SYK|TLR2-2|CCR7|MST1|STAP1|LBP|TNFSF11|SELP|scyc1|ETS1|PPAR|IL6|PTK2B|CTSS|PLAU|SBNO2|TLR4|il-1beta|IL8|C3d|-|TC2N|CXCR4|LYN|UBASH3B|PRKCD|PTPN2|CHRNA7|FGG|PLA2G7|SOCS3|TNFAIP3|FGB|CD28|AOAH|CCR2|SERPING1|HPSE|CORO1B|ASIC2|PLEK|PIK3AP1|CCL19|ADAM8|-|C3AR1|CD55|
GO:0002708	positive regulation of lymphocyte mediated immunity	biological_process	9.5876e-08	1.2029e-05	18	1195	49	13594	ENSGALG00000026466,ENSGALG00000011509,ENSGALG00000027944,ENSGALG00000002160,ENSGALG00000027693,ENSGALG00000022586,ENSGALG00000024340,ENSGALG00000013748,ENSGALG00000024372,ENSGALG00000002192,ENSGALG00000029093,ENSGALG00000015235,ENSGALG00000004617,ENSGALG00000008447,ENSGALG00000000178,ENSGALG00000009740,ENSGALG00000003951,ENSGALG00000006527	-|C3d|-|B2M|-|HPX|-|CD226|BFIV21|PTPRC|-|scyc1|-|SH2D1A|BF1|RASGRP1|SASH3|CRTAM|
GO:0042129	regulation of T cell proliferation	biological_process	1.0236e-07	1.2743e-05	23	1195	77	13594	ENSGALG00000021656,ENSGALG00000015235,ENSGALG00000016719,ENSGALG00000009903,ENSGALG00000002192,ENSGALG00000010638,ENSGALG00000014561,ENSGALG00000015474,ENSGALG00000001486,ENSGALG00000006785,ENSGALG00000015032,ENSGALG00000000534,ENSGALG00000010915,ENSGALG00000003951,ENSGALG00000006379,ENSGALG00000027417,ENSGALG00000021442,ENSGALG00000004398,ENSGALG00000012456,ENSGALG00000005257,ENSGALG00000015216,…	PTPN22|scyc1|TNFRSF21|IFN-gamma|PTPRC|CASP3|PTPN6|CD80|ZAP70|IRF1|CD274|il-1beta|IL6|SASH3|SHH|NCKAP1L|RLTPR|CARD11|RAC2|VCAM1|SYK|CD28|CD3E|
GO:0007159	leukocyte cell-cell adhesion	biological_process	1.0404e-07	1.2851e-05	13	1195	27	13594	ENSGALG00000002643,ENSGALG00000007849,ENSGALG00000028341,ENSGALG00000002192,ENSGALG00000003399,ENSGALG00000012456,ENSGALG00000013742,ENSGALG00000000534,ENSGALG00000007511,ENSGALG00000005257,ENSGALG00000015166,ENSGALG00000008978,ENSGALG00000015216	SELP|CD44|MADCAM1|PTPRC|SELE|RAC2|EZR|il-1beta|ITGB2|VCAM1|GCNT1|ITGA4|SYK|
GO:0010033	response to organic substance	biological_process	1.176e-07	1.4414e-05	151	1195	1167	13594	ENSGALG00000013869,ENSGALG00000010589,ENSGALG00000023768,ENSGALG00000015895,ENSGALG00000008351,ENSGALG00000016693,ENSGALG00000015388,ENSGALG00000001730,ENSGALG00000009237,ENSGALG00000016661,ENSGALG00000018967,ENSGALG00000027786,ENSGALG00000027598,ENSGALG00000012200,ENSGALG00000001889,ENSGALG00000016786,ENSGALG00000003977,ENSGALG00000006014,ENSGALG00000028085,ENSGALG00000007669,ENSGALG00000028256,…	IL20RA|FLRT2|EphA2|HTR1B|CAV3|-|Blimp-1|DGKD|-|BLK|LYN|SOCS3|LY96|GCH1|CARD9|IL18R1|TWF2|PRKCB|JAK3|EGR1|CCL19|EP3|ERO1L|PLCB1|HPGD|HSD17B2|TNFRSF4|NFKBIA|CORO1B|TXK|SYK|CCR5|STAT4|IRG1|IL7R|DCSTAMP|HMOX1|GPRC6A|B2M|RUNX3|SBNO2|il-1beta|CTSS|CIDEA|CASP3|TNFSF11|CCXCR1-L|Wnt10a|FAS|CCR2|TRAIP|DAPK1|PRKCD|IL12RB2|PTPN2|ADCY7|NLRC3|CCR8|STAT1|CCR6|INOS|AQP3|HCLS1|PLCG2|TRAF3|SPON2|LCK|CD274|CX3CR1|T…
GO:0045060	negative thymic T cell selection	biological_process	1.2002e-07	1.4599e-05	8	1195	10	13594	ENSGALG00000007416,ENSGALG00000008669,ENSGALG00000006379,ENSGALG00000006351,ENSGALG00000001486,ENSGALG00000027572,ENSGALG00000002080,ENSGALG00000002192	CD3E|CD28|SHH|FAS|ZAP70|CCR7|DOCK2|PTPRC|
GO:0001910	regulation of leukocyte mediated cytotoxicity	biological_process	1.3283e-07	1.6034e-05	16	1195	40	13594	ENSGALG00000002192,ENSGALG00000024372,ENSGALG00000029093,ENSGALG00000001227,ENSGALG00000006527,ENSGALG00000004617,ENSGALG00000008447,ENSGALG00000009740,ENSGALG00000000178,ENSGALG00000002160,ENSGALG00000026466,ENSGALG00000027944,ENSGALG00000024340,ENSGALG00000013748,ENSGALG00000013372,ENSGALG00000027693	PTPRC|BFIV21|-|PIK3R6|CRTAM|-|SH2D1A|RASGRP1|BF1|B2M|-|-|-|CD226|IL7R|-|
GO:0002705	positive regulation of leukocyte mediated immunity	biological_process	1.38e-07	1.6534e-05	18	1195	50	13594	ENSGALG00000002160,ENSGALG00000027944,ENSGALG00000026466,ENSGALG00000011509,ENSGALG00000013748,ENSGALG00000024340,ENSGALG00000027693,ENSGALG00000022586,ENSGALG00000015235,ENSGALG00000029093,ENSGALG00000002192,ENSGALG00000024372,ENSGALG00000006527,ENSGALG00000003951,ENSGALG00000009740,ENSGALG00000000178,ENSGALG00000008447,ENSGALG00000004617	B2M|-|-|C3d|CD226|-|-|HPX|scyc1|-|PTPRC|BFIV21|CRTAM|SASH3|RASGRP1|BF1|SH2D1A|-|
GO:0042098	T cell proliferation	biological_process	1.6434e-07	1.9541e-05	26	1195	97	13594	ENSGALG00000003951,ENSGALG00000006379,ENSGALG00000015032,ENSGALG00000000534,ENSGALG00000010915,ENSGALG00000014561,ENSGALG00000010638,ENSGALG00000001486,ENSGALG00000015474,ENSGALG00000006785,ENSGALG00000021656,ENSGALG00000015235,ENSGALG00000016719,ENSGALG00000009903,ENSGALG00000002192,ENSGALG00000015216,ENSGALG00000008669,ENSGALG00000010156,ENSGALG00000007416,ENSGALG00000005257,ENSGALG00000003485,…	SASH3|SHH|CD274|il-1beta|IL6|PTPN6|CASP3|ZAP70|CD80|IRF1|PTPN22|scyc1|TNFRSF21|IFN-gamma|PTPRC|SYK|CD28|DOCK8|CD3E|VCAM1|CCND3|RAC2|NCKAP1L|DOCK2|RLTPR|CARD11|
GO:0045089	positive regulation of innate immune response	biological_process	1.7681e-07	2.084e-05	28	1195	109	13594	ENSGALG00000011389,ENSGALG00000009237,ENSGALG00000011961,ENSGALG00000018967,ENSGALG00000017485,ENSGALG00000013861,ENSGALG00000027093,ENSGALG00000016919,ENSGALG00000005940,ENSGALG00000014297,ENSGALG00000016590,ENSGALG00000013748,ENSGALG00000008125,ENSGALG00000006785,ENSGALG00000006756,ENSGALG00000009239,ENSGALG00000021656,ENSGALG00000027864,ENSGALG00000027598,ENSGALG00000011241,ENSGALG00000009740,…	TRAF3|-|TNIP3|LYN|TLR1LA|TNFAIP3|TLR1LB|IRG1|GFI1|IRF-3|TLR7|CD226|UbI|IRF1|LBP|TLR2-2|PTPN22|NFKBIA|LY96|RFTN1|RASGRP1|SH2D1A|CARD9|HAVCR1|CRTAM|TLR4|PIK3AP1|ADAM8|
GO:0046635	positive regulation of alpha-beta T cell activation	biological_process	1.7788e-07	2.084e-05	15	1195	37	13594	ENSGALG00000007416,ENSGALG00000003951,ENSGALG00000015216,ENSGALG00000008669,ENSGALG00000006379,ENSGALG00000027133,ENSGALG00000010915,ENSGALG00000001486,ENSGALG00000015474,ENSGALG00000002192,ENSGALG00000009903,ENSGALG00000013086,ENSGALG00000021656,ENSGALG00000015235,ENSGALG00000027417	CD3E|SASH3|SYK|CD28|SHH|CD83|IL6|ZAP70|CD80|PTPRC|IFN-gamma|IKZF1|PTPN22|scyc1|NCKAP1L|
GO:0030888	regulation of B cell proliferation	biological_process	1.913e-07	2.225e-05	16	1195	42	13594	ENSGALG00000001915,ENSGALG00000004398,ENSGALG00000027417,ENSGALG00000018967,ENSGALG00000015388,ENSGALG00000028318,ENSGALG00000001589,ENSGALG00000007001,ENSGALG00000025926,ENSGALG00000024122,ENSGALG00000014508,ENSGALG00000003951,ENSGALG00000013481,ENSGALG00000016719,ENSGALG00000008666,ENSGALG00000010638	VAV3|CARD11|NCKAP1L|LYN|Blimp-1|CDKN1A|INPP5D|TLR4|MZB1|TNFRSF13B|CD38|SASH3|Aiolos|TNFRSF21|CTLA4|CASP3|
GO:0004896	cytokine receptor activity	molecular_function	2.0184e-07	2.3306e-05	20	1195	62	13594	ENSGALG00000011954,ENSGALG00000011222,ENSGALG00000012357,ENSGALG00000013372,ENSGALG00000013865,ENSGALG00000011733,ENSGALG00000005638,ENSGALG00000016693,ENSGALG00000012472,ENSGALG00000011735,ENSGALG00000011732,ENSGALG00000013869,ENSGALG00000007849,ENSGALG00000016782,ENSGALG00000021031,ENSGALG00000027572,ENSGALG00000016786,ENSGALG00000011418,ENSGALG00000011955,ENSGALG00000028519	CCR8|IL12RB2|CXCR4|IL7R|IFNGR1|CCR2|IL2RG|-|IL2RB|CCXCR1-L|CCR5|IL20RA|CD44|IL1R2|CXCR7|CCR7|IL18R1|CCR6|CX3CR1|CCR10|
GO:0002819	regulation of adaptive immune response	biological_process	2.1452e-07	2.4591e-05	23	1195	79	13594	ENSGALG00000003951,ENSGALG00000000178,ENSGALG00000014477,ENSGALG00000004617,ENSGALG00000015679,ENSGALG00000015235,ENSGALG00000029093,ENSGALG00000009903,ENSGALG00000024372,ENSGALG00000002192,ENSGALG00000014561,ENSGALG00000013372,ENSGALG00000014297,ENSGALG00000013748,ENSGALG00000024340,ENSGALG00000008669,ENSGALG00000022586,ENSGALG00000027693,ENSGALG00000013861,ENSGALG00000002160,ENSGALG00000027944,…	SASH3|BF1|CD4|-|SAMSN1|scyc1|-|IFN-gamma|BFIV21|PTPRC|PTPN6|IL7R|IRF-3|CD226|-|CD28|HPX|-|TNFAIP3|B2M|-|-|C3d|
GO:0006950	response to stress	biological_process	2.3908e-07	2.7211e-05	211	1195	1761	13594	ENSGALG00000001143,ENSGALG00000005086,ENSGALG00000007001,ENSGALG00000021031,ENSGALG00000006707,ENSGALG00000014718,ENSGALG00000027572,ENSGALG00000006756,ENSGALG00000006785,ENSGALG00000002781,ENSGALG00000000979,ENSGALG00000021569,ENSGALG00000004516,ENSGALG00000011551,ENSGALG00000014471,ENSGALG00000011673,ENSGALG00000003085,ENSGALG00000004802,ENSGALG00000010748,ENSGALG00000006681,ENSGALG00000001231,…	ETS1|PLAU|TLR4|CXCR7|NOX1|MAP3K1|CCR7|LBP|IRF1|BRCA1|-|C1QA|RAD51|IGJ|CAT|STX11|CDK1|TRAFD1|EXO1|BRSK2|SAMHD1|LCK|ASS1|hsp70|SPON2|TRAF3|RASGRP1|CNN2|CD55|AMICA1|INOS|BATF|RNF19B|HPSE|PRDX1|-|NINJ2|VAV3|CCR2|NFKBIZ|SERPING1|FAS|UBASH3B|FGA|PTPN2|SLC7A11|PRKCD|DAPK1|IFT88|PIF1|CTSS|CADPS2|il-1beta|SBNO2|PIK3R6|TPD52L1|CASP3|GMIP|PTPN6|UbI|PTPRC|TNFSF11|IRG1|SERPINE2|CCR5|PRDX6|SYK|HMOX1|CD226|Wort…
GO:0004715	non-membrane spanning protein tyrosine kinase activity	molecular_function	2.4625e-07	2.7828e-05	14	1195	33	13594	ENSGALG00000015216,ENSGALG00000000736,ENSGALG00000004958,ENSGALG00000006522,ENSGALG00000028085,ENSGALG00000016564,ENSGALG00000003857,ENSGALG00000008340,ENSGALG00000001486,ENSGALG00000016661,ENSGALG00000000466,ENSGALG00000014979,ENSGALG00000001318,ENSGALG00000014127	SYK|MATK|BTK|HCK|JAK3|PTK2B|ITK|FES|ZAP70|BLK|LCK|FRK|CSK|TXK|
GO:0042102	positive regulation of T cell proliferation	biological_process	2.5426e-07	2.8531e-05	17	1195	47	13594	ENSGALG00000007416,ENSGALG00000015216,ENSGALG00000008669,ENSGALG00000005257,ENSGALG00000004398,ENSGALG00000021442,ENSGALG00000027417,ENSGALG00000003951,ENSGALG00000006379,ENSGALG00000010915,ENSGALG00000000534,ENSGALG00000015474,ENSGALG00000001486,ENSGALG00000002192,ENSGALG00000009903,ENSGALG00000015235,ENSGALG00000021656	CD3E|SYK|CD28|VCAM1|CARD11|RLTPR|NCKAP1L|SASH3|SHH|IL6|il-1beta|CD80|ZAP70|PTPRC|IFN-gamma|scyc1|PTPN22|
GO:1902107	positive regulation of leukocyte differentiation	biological_process	2.6518e-07	2.9548e-05	23	1195	81	13594	ENSGALG00000008355,ENSGALG00000000466,ENSGALG00000015388,ENSGALG00000021442,ENSGALG00000027417,ENSGALG00000015216,ENSGALG00000000158,ENSGALG00000013372,ENSGALG00000016075,ENSGALG00000001227,ENSGALG00000001486,ENSGALG00000009778,ENSGALG00000002192,ENSGALG00000026163,ENSGALG00000009903,ENSGALG00000013086,ENSGALG00000009740,ENSGALG00000006379,ENSGALG00000003951,ENSGALG00000003437,ENSGALG00000027133,…	CASP8|LCK|Blimp-1|RLTPR|NCKAP1L|SYK|DMA|IL7R|DCSTAMP|PIK3R6|ZAP70|HCLS1|PTPRC|TNFSF11|IFN-gamma|IKZF1|RASGRP1|SHH|SASH3|ADAM8|CD83|INPP5D|IL6|
GO:0030593	neutrophil chemotaxis	biological_process	2.6881e-07	2.9744e-05	15	1195	38	13594	ENSGALG00000012456,ENSGALG00000024072,ENSGALG00000026098,ENSGALG00000027572,ENSGALG00000004621,ENSGALG00000006756,ENSGALG00000009903,ENSGALG00000027417,ENSGALG00000015235,ENSGALG00000001915,ENSGALG00000015216,ENSGALG00000028256,ENSGALG00000000534,ENSGALG00000007511,ENSGALG00000013218	RAC2|AMICA1|IL8|CCR7|PREX1|LBP|IFN-gamma|NCKAP1L|scyc1|VAV3|SYK|CCL19|il-1beta|ITGB2|C3AR1|
GO:0002675	positive regulation of acute inflammatory response	biological_process	3.4764e-07	3.8202e-05	7	1195	8	13594	ENSGALG00000005069,ENSGALG00000011509,ENSGALG00000027572,ENSGALG00000003437,ENSGALG00000010915,ENSGALG00000026163,ENSGALG00000000534	heme|C3d|CCR7|ADAM8|IL6|TNFSF11|il-1beta|
GO:0050708	regulation of protein secretion	biological_process	3.6153e-07	3.9456e-05	28	1195	113	13594	ENSGALG00000010915,ENSGALG00000006527,ENSGALG00000006491,ENSGALG00000015032,ENSGALG00000000534,ENSGALG00000007001,ENSGALG00000001875,ENSGALG00000021656,ENSGALG00000016719,ENSGALG00000006415,ENSGALG00000009903,ENSGALG00000027572,ENSGALG00000009239,ENSGALG00000007158,ENSGALG00000027737,ENSGALG00000013742,ENSGALG00000004167,ENSGALG00000009262,ENSGALG00000027093,ENSGALG00000015216,ENSGALG00000009268,…	IL6|CRTAM|ANKRD1|CD274|il-1beta|TLR4|TNFRSF4|PTPN22|TNFRSF21|CD40LG|IFN-gamma|CCR7|TLR2-2|SOCS1|CIDEA|EZR|SRGN|FGB|TLR1LB|SYK|FGG|TLR1LA|RLTPR|-|ANG-1|LYN|BANK1|IL17RA|
GO:0042101	T cell receptor complex	cellular_component	4.2941e-07	4.6545e-05	8	1195	11	13594	ENSGALG00000004398,ENSGALG00000014561,ENSGALG00000001486,ENSGALG00000015441,ENSGALG00000027305,ENSGALG00000007416,ENSGALG00000015216,ENSGALG00000015362	CARD11|PTPN6|ZAP70|CD247|SKAP1|CD3E|SYK|TRAT1|
GO:0050854	regulation of antigen receptor-mediated signaling pathway	biological_process	4.3816e-07	4.7174e-05	13	1195	30	13594	ENSGALG00000002192,ENSGALG00000018967,ENSGALG00000011684,ENSGALG00000000466,ENSGALG00000016173,ENSGALG00000027572,ENSGALG00000013867,ENSGALG00000014561,ENSGALG00000006014,ENSGALG00000013742,ENSGALG00000006382,ENSGALG00000020482,ENSGALG00000015362	PTPRC|LYN|STAP1|LCK|UBASH3A|CCR7|PTPN2|PTPN6|PRKCB|EZR|PTPRJ|LPXN|TRAT1|
GO:0040011	locomotion	biological_process	4.453e-07	4.7327e-05	118	1195	891	13594	ENSGALG00000015216,ENSGALG00000020514,ENSGALG00000011732,ENSGALG00000002338,ENSGALG00000004320,ENSGALG00000016986,ENSGALG00000013024,ENSGALG00000001768,ENSGALG00000003399,ENSGALG00000016666,ENSGALG00000001571,ENSGALG00000015593,ENSGALG00000009046,ENSGALG00000021442,ENSGALG00000024466,ENSGALG00000003003,ENSGALG00000006992,ENSGALG00000020927,ENSGALG00000007993,ENSGALG00000007620,ENSGALG00000000534,…	SYK|STX3|CCR5|ASPM|FAT2|LCP1|IL17RA|TENM2|SELE|CTSB|MYO1F|EPHA7|CFTII|RLTPR|-|CCL20|MMP9|ARPC5|DCX|GFRA3|il-1beta|RUNX3|ITGA4|ARID5B|DNAH1|SLC9A3R1|ANLN|TNFSF11|DOCK8|FLRT2|VCAM1|EphA2|CCDC39|CHRNA7|FES|CXCR4|LYN|PIK3CD|STAT3|LRRC6|EFHC1|PLA2G7|CSK|CCR10|MATK|SHH|PTPRJ|CCL19|CAP1|PLCB1|CHL1|RHOG|PTPN22|LSP1|FRK|CORO1B|GPR15|SDCCAG8|MYO1G|CCL1|LRP8|RAC2|RFX3|VTN|CCDC40|DOCK2|CORO1C|NCKAP1L|ETS1|TN…
GO:0001578	microtubule bundle formation	biological_process	4.4553e-07	4.7327e-05	14	1195	35	13594	ENSGALG00000006518,ENSGALG00000006110,ENSGALG00000023552,ENSGALG00000010299,ENSGALG00000013281,ENSGALG00000008340,ENSGALG00000016175,ENSGALG00000003148,ENSGALG00000011093,ENSGALG00000006971,ENSGALG00000003231,ENSGALG00000020906,ENSGALG00000014779,ENSGALG00000017134	C11orf63|PLK1|SPEF2|RSPH9|RSPH4A|FES|RSPH1|SPAG16|AK7|CDK5RAP2|KIF20A|GAS2L2|SPAG17|IFT88|
GO:0070665	positive regulation of leukocyte proliferation	biological_process	4.7751e-07	5.0388e-05	22	1195	77	13594	ENSGALG00000001915,ENSGALG00000007416,ENSGALG00000015216,ENSGALG00000008669,ENSGALG00000005257,ENSGALG00000018967,ENSGALG00000028318,ENSGALG00000004398,ENSGALG00000021442,ENSGALG00000027417,ENSGALG00000014508,ENSGALG00000003951,ENSGALG00000006379,ENSGALG00000010915,ENSGALG00000000534,ENSGALG00000007001,ENSGALG00000015474,ENSGALG00000001486,ENSGALG00000002192,ENSGALG00000009903,ENSGALG00000021656,…	VAV3|CD3E|SYK|CD28|VCAM1|LYN|CDKN1A|CARD11|RLTPR|NCKAP1L|CD38|SASH3|SHH|IL6|il-1beta|TLR4|CD80|ZAP70|PTPRC|IFN-gamma|PTPN22|scyc1|
GO:0007010	cytoskeleton organization	biological_process	4.8339e-07	5.0673e-05	97	1195	694	13594	ENSGALG00000000521,ENSGALG00000011093,ENSGALG00000013253,ENSGALG00000008713,ENSGALG00000007650,ENSGALG00000020927,ENSGALG00000017025,ENSGALG00000014957,ENSGALG00000003231,ENSGALG00000001571,ENSGALG00000002987,ENSGALG00000009854,ENSGALG00000002338,ENSGALG00000006522,ENSGALG00000016986,ENSGALG00000007768,ENSGALG00000009321,ENSGALG00000010120,ENSGALG00000001977,ENSGALG00000003912,ENSGALG00000006267,…	SPIRE2|AK7|INSRR|BIRC5|SLC9A3R1|ARPC5|CKAP2|WDR1|KIF20A|MYO1F|SERPINF2|NEK2|ASPM|HCK|LCP1|AURKA|WIPF1|KIF2C|LDB3|CAP1|TPX2|SPC25|CDK5RAP2|RHOG|C15ORF23|FRK|PDLIM3|CORO1B|SHH|CENPE|PRC1|ACTR2|TWF2|PLK1|RSPH4A|PKP2|FES|SPAG17|CCDC13|PKP1|ACTR3|ARPC4|LIMCH1|CCNF|KIF11|CAV3|GPR65|CCP110|STAP1|MAP3K1|FGF7|ARPC1B|BRCA1|KIF24|ARPC3|VIL1|KRT4|PTK2B|PARVG|ESPL1|RAC2|ECT2|MYBL2|CORO1C|NCKAP1L|DOCK2|STMN1|M…
GO:0046641	positive regulation of alpha-beta T cell proliferation	biological_process	5.1544e-07	5.368e-05	8	1195	11	13594	ENSGALG00000015474,ENSGALG00000001486,ENSGALG00000002192,ENSGALG00000021656,ENSGALG00000015235,ENSGALG00000007416,ENSGALG00000008669,ENSGALG00000015216	CD80|ZAP70|PTPRC|PTPN22|scyc1|CD3E|CD28|SYK|
GO:0030193	regulation of blood coagulation	biological_process	5.5837e-07	5.7401e-05	17	1195	50	13594	ENSGALG00000007001,ENSGALG00000005086,ENSGALG00000008756,ENSGALG00000000367,ENSGALG00000002643,ENSGALG00000011203,ENSGALG00000007381,ENSGALG00000009262,ENSGALG00000015216,ENSGALG00000005135,ENSGALG00000002987,ENSGALG00000009268,ENSGALG00000002016,ENSGALG00000010738,ENSGALG00000009052,ENSGALG00000006567,ENSGALG00000018967	TLR4|PLAU|PLEK|ASIC2|SELP|HPSE|SERPING1|FGB|SYK|SERPINE2|SERPINF2|FGG|PRKCD|TC2N|LBH|UBASH3B|LYN|
GO:1900046	regulation of hemostasis	biological_process	5.5837e-07	5.7401e-05	17	1195	50	13594	ENSGALG00000007381,ENSGALG00000005135,ENSGALG00000015216,ENSGALG00000009262,ENSGALG00000009268,ENSGALG00000002987,ENSGALG00000009052,ENSGALG00000010738,ENSGALG00000018967,ENSGALG00000006567,ENSGALG00000002016,ENSGALG00000005086,ENSGALG00000007001,ENSGALG00000000367,ENSGALG00000008756,ENSGALG00000011203,ENSGALG00000002643	SERPING1|SERPINE2|SYK|FGB|FGG|SERPINF2|LBH|TC2N|LYN|UBASH3B|PRKCD|PLAU|TLR4|ASIC2|PLEK|HPSE|SELP|
GO:0046634	regulation of alpha-beta T cell activation	biological_process	5.7799e-07	5.9037e-05	16	1195	45	13594	ENSGALG00000007416,ENSGALG00000008669,ENSGALG00000015216,ENSGALG00000027417,ENSGALG00000006379,ENSGALG00000003951,ENSGALG00000027133,ENSGALG00000010915,ENSGALG00000006785,ENSGALG00000001486,ENSGALG00000015474,ENSGALG00000002192,ENSGALG00000013086,ENSGALG00000009903,ENSGALG00000015235,ENSGALG00000021656	CD3E|CD28|SYK|NCKAP1L|SHH|SASH3|CD83|IL6|IRF1|ZAP70|CD80|PTPRC|IKZF1|IFN-gamma|scyc1|PTPN22|
GO:0046633	alpha-beta T cell proliferation	biological_process	5.8535e-07	5.9407e-05	10	1195	18	13594	ENSGALG00000001486,ENSGALG00000015474,ENSGALG00000006785,ENSGALG00000015235,ENSGALG00000021656,ENSGALG00000002080,ENSGALG00000002192,ENSGALG00000015216,ENSGALG00000008669,ENSGALG00000007416	ZAP70|CD80|IRF1|scyc1|PTPN22|DOCK2|PTPRC|SYK|CD28|CD3E|
GO:0042100	B cell proliferation	biological_process	6.0812e-07	6.1328e-05	19	1195	61	13594	ENSGALG00000013372,ENSGALG00000001915,ENSGALG00000004398,ENSGALG00000027417,ENSGALG00000018967,ENSGALG00000015388,ENSGALG00000028318,ENSGALG00000002016,ENSGALG00000001589,ENSGALG00000007001,ENSGALG00000024122,ENSGALG00000025926,ENSGALG00000014508,ENSGALG00000003951,ENSGALG00000013481,ENSGALG00000006415,ENSGALG00000008666,ENSGALG00000016719,ENSGALG00000010638	IL7R|VAV3|CARD11|NCKAP1L|LYN|Blimp-1|CDKN1A|PRKCD|INPP5D|TLR4|TNFRSF13B|MZB1|CD38|SASH3|Aiolos|CD40LG|CTLA4|TNFRSF21|CASP3|
GO:0046632	alpha-beta T cell differentiation	biological_process	6.5507e-07	6.5647e-05	18	1195	56	13594	ENSGALG00000013086,ENSGALG00000009903,ENSGALG00000014127,ENSGALG00000001486,ENSGALG00000006785,ENSGALG00000010323,ENSGALG00000016786,ENSGALG00000010915,ENSGALG00000027133,ENSGALG00000003857,ENSGALG00000003951,ENSGALG00000006379,ENSGALG00000006480,ENSGALG00000027417,ENSGALG00000009046,ENSGALG00000027247,ENSGALG00000007121,ENSGALG00000015216	IKZF1|IFN-gamma|TXK|ZAP70|IRF1|BATF|IL18R1|IL6|CD83|ITK|SASH3|SHH|TCF1|NCKAP1L|CFTII|EOMES|TNFSF8|SYK|
GO:0038083	peptidyl-tyrosine autophosphorylation	biological_process	7.412e-07	7.3815e-05	13	1195	31	13594	ENSGALG00000004958,ENSGALG00000000736,ENSGALG00000015216,ENSGALG00000016564,ENSGALG00000003857,ENSGALG00000006522,ENSGALG00000016661,ENSGALG00000000466,ENSGALG00000001486,ENSGALG00000008340,ENSGALG00000014127,ENSGALG00000001318,ENSGALG00000014979	BTK|MATK|SYK|PTK2B|ITK|HCK|BLK|LCK|ZAP70|FES|TXK|CSK|FRK|
GO:0050671	positive regulation of lymphocyte proliferation	biological_process	7.7175e-07	7.638e-05	21	1195	73	13594	ENSGALG00000005257,ENSGALG00000001915,ENSGALG00000015216,ENSGALG00000008669,ENSGALG00000007416,ENSGALG00000004398,ENSGALG00000027417,ENSGALG00000021442,ENSGALG00000028318,ENSGALG00000010915,ENSGALG00000000534,ENSGALG00000007001,ENSGALG00000014508,ENSGALG00000003951,ENSGALG00000006379,ENSGALG00000002192,ENSGALG00000021656,ENSGALG00000015235,ENSGALG00000009903,ENSGALG00000015474,ENSGALG00000001486	VCAM1|VAV3|SYK|CD28|CD3E|CARD11|NCKAP1L|RLTPR|CDKN1A|IL6|il-1beta|TLR4|CD38|SASH3|SHH|PTPRC|PTPN22|scyc1|IFN-gamma|CD80|ZAP70|
GO:0071621	granulocyte chemotaxis	biological_process	8.9359e-07	8.7892e-05	16	1195	46	13594	ENSGALG00000001915,ENSGALG00000015216,ENSGALG00000027417,ENSGALG00000026098,ENSGALG00000012456,ENSGALG00000013024,ENSGALG00000028256,ENSGALG00000013218,ENSGALG00000007511,ENSGALG00000000534,ENSGALG00000015235,ENSGALG00000009903,ENSGALG00000027572,ENSGALG00000004621,ENSGALG00000024072,ENSGALG00000006756	VAV3|SYK|NCKAP1L|IL8|RAC2|IL17RA|CCL19|C3AR1|ITGB2|il-1beta|scyc1|IFN-gamma|CCR7|PREX1|AMICA1|LBP|
GO:0009306	protein secretion	biological_process	9.4211e-07	9.2096e-05	32	1195	146	13594	ENSGALG00000013742,ENSGALG00000015216,ENSGALG00000027093,ENSGALG00000017485,ENSGALG00000021442,ENSGALG00000012292,ENSGALG00000013024,ENSGALG00000015032,ENSGALG00000000534,ENSGALG00000007001,ENSGALG00000010915,ENSGALG00000016719,ENSGALG00000027737,ENSGALG00000009239,ENSGALG00000027572,ENSGALG00000015164,ENSGALG00000009262,ENSGALG00000004167,ENSGALG00000009268,ENSGALG00000009237,ENSGALG00000018967,…	EZR|SYK|TLR1LB|TLR1LA|RLTPR|BANK1|IL17RA|CD274|il-1beta|TLR4|IL6|TNFRSF21|CIDEA|TLR2-2|CCR7|PCSK5|FGB|SRGN|FGG|-|LYN|ANG-1|ANKRD1|CRTAM|SLP76|PLEK|PTPN22|CD40LG|IFN-gamma|TNFRSF4|RNF19B|SOCS1|
GO:0046640	regulation of alpha-beta T cell proliferation	biological_process	9.7946e-07	9.5163e-05	9	1195	15	13594	ENSGALG00000015216,ENSGALG00000008669,ENSGALG00000007416,ENSGALG00000001486,ENSGALG00000015474,ENSGALG00000006785,ENSGALG00000021656,ENSGALG00000015235,ENSGALG00000002192	SYK|CD28|CD3E|ZAP70|CD80|IRF1|PTPN22|scyc1|PTPRC|
GO:0032946	positive regulation of mononuclear cell proliferation	biological_process	9.9587e-07	9.6171e-05	21	1195	74	13594	ENSGALG00000005257,ENSGALG00000001915,ENSGALG00000007416,ENSGALG00000015216,ENSGALG00000008669,ENSGALG00000004398,ENSGALG00000021442,ENSGALG00000027417,ENSGALG00000028318,ENSGALG00000010915,ENSGALG00000000534,ENSGALG00000007001,ENSGALG00000014508,ENSGALG00000003951,ENSGALG00000006379,ENSGALG00000002192,ENSGALG00000009903,ENSGALG00000021656,ENSGALG00000015235,ENSGALG00000015474,ENSGALG00000001486	VCAM1|VAV3|CD3E|SYK|CD28|CARD11|RLTPR|NCKAP1L|CDKN1A|IL6|il-1beta|TLR4|CD38|SASH3|SHH|PTPRC|IFN-gamma|PTPN22|scyc1|CD80|ZAP70|
GO:0042742	defense response to bacterium	biological_process	1.1344e-06	0.00010889	23	1195	86	13594	ENSGALG00000017362,ENSGALG00000007001,ENSGALG00000027174,ENSGALG00000002507,ENSGALG00000014477,ENSGALG00000001889,ENSGALG00000009903,ENSGALG00000000979,ENSGALG00000006756,ENSGALG00000005693,ENSGALG00000006522,ENSGALG00000007121,ENSGALG00000009262,ENSGALG00000015216,ENSGALG00000011551,ENSGALG00000005757,ENSGALG00000002160,ENSGALG00000002016,ENSGALG00000027109,ENSGALG00000001189,ENSGALG00000001571,…	HAVCR1|TLR4|-|MBL2|CD4|CARD9|IFN-gamma|-|LBP|INOS|HCK|TNFSF8|FGB|SYK|IGJ|IRF8|B2M|PRKCD|SPON2|NCF1|MYO1F|Worthington|-|
GO:0045577	regulation of B cell differentiation	biological_process	1.153e-06	0.00011001	10	1195	19	13594	ENSGALG00000017093,ENSGALG00000015216,ENSGALG00000001589,ENSGALG00000015388,ENSGALG00000014561,ENSGALG00000004398,ENSGALG00000013481,ENSGALG00000002192,ENSGALG00000013086,ENSGALG00000027417	FLT3|SYK|INPP5D|Blimp-1|PTPN6|CARD11|Aiolos|PTPRC|IKZF1|NCKAP1L|
GO:0002824	positive regulation of adaptive immune response based on somatic recombination of immune receptors built from immunoglobulin superfamily domains	biological_process	1.1718e-06	0.00011066	16	1195	46	13594	ENSGALG00000024372,ENSGALG00000002192,ENSGALG00000015235,ENSGALG00000029093,ENSGALG00000004617,ENSGALG00000003951,ENSGALG00000000178,ENSGALG00000014477,ENSGALG00000002160,ENSGALG00000011509,ENSGALG00000026466,ENSGALG00000027944,ENSGALG00000024340,ENSGALG00000013748,ENSGALG00000022586,ENSGALG00000027693	BFIV21|PTPRC|scyc1|-|-|SASH3|BF1|CD4|B2M|C3d|-|-|-|CD226|HPX|-|
GO:0023052	signaling	biological_process	1.1806e-06	0.00011066	374	1195	3520	13594	ENSGALG00000004419,ENSGALG00000009157,ENSGALG00000027417,ENSGALG00000008355,ENSGALG00000007042,ENSGALG00000010179,ENSGALG00000027407,ENSGALG00000003739,ENSGALG00000011419,ENSGALG00000026166,ENSGALG00000013742,ENSGALG00000016590,ENSGALG00000026484,ENSGALG00000008581,ENSGALG00000027093,ENSGALG00000012773,ENSGALG00000002643,ENSGALG00000009239,ENSGALG00000002775,ENSGALG00000025745,ENSGALG00000016687,…	TNFRSF1B|ECT2|NCKAP1L|CASP8|CCDC40|RFX3|GPR132|SALL1|DUSP4|VDR|EZR|TLR7|RUNX2|DUSP5|TLR1LB|GCNT2|SELP|TLR2-2|FA2H|ARHGAP27|7.|DYNC2H1|PER2|-|PTAFR|VIL1|SEPT2|STK17B|CARD11|FGG|RHOH|ANG-1|STOML3|IL8|Edar|NEK10|PDK4|P2RX5|RHPN1|ADGRG5|-|SLA2|CD3E|-|CDH3|SOCS1|PREX1|STOML1|ANKRD1|C3AR1|TAAR1|CHN2|PRCP|RIN3|-|RLTPR|TLR1LA|TNFRSF25|TENM2|CALML3|HCK|BTK|MVP|LITAF|SLC9A3R1|INSRR|BCL2L14|-|CHRM3|CD247|TN…
GO:0044700	single organism signaling	biological_process	1.1806e-06	0.00011066	374	1195	3520	13594	ENSGALG00000026250,ENSGALG00000006014,ENSGALG00000028256,ENSGALG00000028085,ENSGALG00000023142,ENSGALG00000003141,ENSGALG00000001889,ENSGALG00000006511,ENSGALG00000011796,ENSGALG00000004967,ENSGALG00000001875,ENSGALG00000006583,ENSGALG00000008666,ENSGALG00000010769,ENSGALG00000010595,ENSGALG00000008351,ENSGALG00000016693,ENSGALG00000023768,ENSGALG00000028931,ENSGALG00000015895,ENSGALG00000004167,…	DOK2|PRKCB|CCL19|JAK3|EP3|SMAP2|CARD9|BCL2A1|-|MAPK15|TNFRSF4|LSP1|CTLA4|HPGD|GPR65|CAV3|-|EphA2|IGFBP4|HTR1B|SRGN|CCNA2|ADGRB3|RAB36|SLITRK6|RASAL3|PIK3CD|BLK|-|LYN|ARID5B|RUNX3|RAB37|ARHGAP25|PTPRC|TNFSF11|PIK3R6|GMIP|PTPN6|CIDEA|TPD52L1|GPR141|CTH|IL7R|RAB17|CCR5|BMP5|DENND6B|STX3|SYK|IFT46|SH3BP1|EPHA7|BID|FBP1|TAGAP|MCF2|KIF15|STAT1|-|HCLS1|PRDX1|SUCNR1|BATF|CCR2|VAV3|Wnt10a|CCR8|MADCAM1|RPS…
GO:0071822	protein complex subunit organization	biological_process	1.1957e-06	0.00011142	110	1195	813	13594	ENSGALG00000019837,ENSGALG00000009826,ENSGALG00000004495,ENSGALG00000009778,ENSGALG00000009553,ENSGALG00000027784,ENSGALG00000021211,ENSGALG00000026383,ENSGALG00000019751,ENSGALG00000016591,ENSGALG00000009309,ENSGALG00000014801,ENSGALG00000015691,ENSGALG00000009740,ENSGALG00000008756,ENSGALG00000009268,ENSGALG00000018946,ENSGALG00000020906,ENSGALG00000010187,ENSGALG00000005757,ENSGALG00000017134,…	-|CLGN|DNAI2|HCLS1|SMC4|RCC1|PRF1|TMSB4X|MICAL1|DRC1|EIF5A2|NDC80|SMC2|RASGRP1|PLEK|FGG|LMOD3|GAS2L2|SLC1A1|IRF8|IFT88|LMOD2|ANG-1|GMFB|FGA|PRKCD|DMA|FAS|-|INPPL1|FGB|LMO4|IKZF1|SELP|RAD51|ARPC1B|MAP3K1|PTK2B|DNAH5|VIL1|ARPC3|KIF24|STMN1|MYBL2|NCKAP1L|ECT
GO:0070887	cellular response to chemical stimulus	biological_process	1.2258e-06	0.00011352	151	1195	1204	13594	ENSGALG00000014471,ENSGALG00000002329,ENSGALG00000000466,ENSGALG00000027109,ENSGALG00000011389,ENSGALG00000007001,ENSGALG00000007511,ENSGALG00000011955,ENSGALG00000021031,ENSGALG00000006707,ENSGALG00000011684,ENSGALG00000002722,ENSGALG00000014718,ENSGALG00000027572,ENSGALG00000006785,ENSGALG00000006756,ENSGALG00000015474,ENSGALG00000002781,ENSGALG00000000979,ENSGALG00000016782,ENSGALG00000016719,…	CAT|CCL1|LCK|SPON2|TRAF3|TLR4|ITGB2|CX3CR1|CXCR7|NOX1|STAP1|MST1|MAP3K1|CCR7|IRF1|LBP|CD80|BRCA1|-|IL1R2|TNFRSF21|scyc1|RAD51|Wnt10a|VAV3|CCXCR1-L|CCR2|TRAIP|FAS|ADCY7|PTPN2|PRKCD|DAPK1|IL12RB2|CCR8|STAT1|CCR6|INOS|AMICA1|SPAG16|PRDX1|HCLS1|IRG1|STAT4|CCR5|SYK|HMOX1|IL7R|DCSTAMP|IL17RA|FBP1|B2M|CCL20|-|CTSS|il-1beta|SBNO2|CIDEA|CASP3|TNFSF11|FLRT2|IL20RA|-|CAV3|HTR1B|EphA2|LYN|BLK|Blimp-1|SOCS3|G…
GO:0045066	regulatory T cell differentiation	biological_process	1.2325e-06	0.00011352	7	1195	9	13594	ENSGALG00000000466,ENSGALG00000008669,ENSGALG00000006785,ENSGALG00000009046,ENSGALG00000008666,ENSGALG00000009903,ENSGALG00000021442	LCK|CD28|IRF1|CFTII|CTLA4|IFN-gamma|RLTPR|
GO:0002685	regulation of leukocyte migration	biological_process	1.2674e-06	0.00011606	22	1195	81	13594	ENSGALG00000016564,ENSGALG00000003437,ENSGALG00000028256,ENSGALG00000013218,ENSGALG00000001882,ENSGALG00000015235,ENSGALG00000021656,ENSGALG00000002643,ENSGALG00000011684,ENSGALG00000008875,ENSGALG00000002722,ENSGALG00000027572,ENSGALG00000006756,ENSGALG00000011733,ENSGALG00000011732,ENSGALG00000016713,ENSGALG00000003003,ENSGALG00000027417,ENSGALG00000012456,ENSGALG00000018967,ENSGALG00000026098,…	PTK2B|ADAM8|CCL19|C3AR1|TNFRSF18|scyc1|PTPN22|SELP|STAP1|PLCB1|MST1|CCR7|LBP|CCR2|CCR5|PLA2G7|CCL20|NCKAP1L|RAC2|LYN|IL8|SELE|
GO:0002758	innate immune response-activating signal transduction	biological_process	1.2922e-06	0.00011765	22	1195	81	13594	ENSGALG00000007001,ENSGALG00000005547,ENSGALG00000003437,ENSGALG00000027598,ENSGALG00000011241,ENSGALG00000021656,ENSGALG00000027864,ENSGALG00000008125,ENSGALG00000006756,ENSGALG00000006785,ENSGALG00000009239,ENSGALG00000005940,ENSGALG00000014297,ENSGALG00000016590,ENSGALG00000027093,ENSGALG00000016919,ENSGALG00000017485,ENSGALG00000013861,ENSGALG00000011389,ENSGALG00000009237,ENSGALG00000011961,…	TLR4|PIK3AP1|ADAM8|LY96|RFTN1|PTPN22|NFKBIA|UbI|LBP|IRF1|TLR2-2|GFI1|IRF-3|TLR7|TLR1LB|IRG1|TLR1LA|TNFAIP3|TRAF3|-|TNIP3|LYN|
GO:0018108	peptidyl-tyrosine phosphorylation	biological_process	1.3027e-06	0.00011794	40	1195	210	13594	ENSGALG00000018967,ENSGALG00000016083,ENSGALG00000016661,ENSGALG00000013867,ENSGALG00000011222,ENSGALG00000008340,ENSGALG00000002016,ENSGALG00000001318,ENSGALG00000007416,ENSGALG00000022586,ENSGALG00000023768,ENSGALG00000007158,ENSGALG00000001486,ENSGALG00000014127,ENSGALG00000009778,ENSGALG00000009903,ENSGALG00000014979,ENSGALG00000014477,ENSGALG00000000736,ENSGALG00000017093,ENSGALG00000003589,…	LYN|ANG-1|BLK|PTPN2|IL12RB2|FES|PRKCD|CSK|CD3E|HPX|EphA2|SOCS1|ZAP70|TXK|HCLS1|IFN-gamma|FRK|CD4|MATK|FLT3|VTN|LCK|EPHA7|BTK|MVP|SYK|HTR2A|HCK|PTPN6|CD80|PTPRC|CD44|FGF7|INSRR|TNFRSF18|SAMSN1|PTK2B|ITK|IL6|ITGB2|
GO:0002822	regulation of adaptive immune response based on somatic recombination of immune receptors built from immunoglobulin superfamily domains	biological_process	1.4768e-06	0.00013227	21	1195	75	13594	ENSGALG00000002160,ENSGALG00000013861,ENSGALG00000011509,ENSGALG00000026466,ENSGALG00000027944,ENSGALG00000024340,ENSGALG00000013748,ENSGALG00000013372,ENSGALG00000022586,ENSGALG00000027693,ENSGALG00000008669,ENSGALG00000024372,ENSGALG00000002192,ENSGALG00000009903,ENSGALG00000029093,ENSGALG00000015235,ENSGALG00000014561,ENSGALG00000004617,ENSGALG00000000178,ENSGALG00000014477,ENSGALG00000003951	B2M|TNFAIP3|C3d|-|-|-|CD226|IL7R|HPX|-|CD28|BFIV21|PTPRC|IFN-gamma|-|scyc1|PTPN6|-|BF1|CD4|SASH3|
GO:0042611	MHC protein complex	cellular_component	1.4776e-06	0.00013227	12	1195	27	13594	ENSGALG00000000158,ENSGALG00000024340,ENSGALG00000000141,ENSGALG00000000166,ENSGALG00000004617,ENSGALG00000027693,ENSGALG00000000178,ENSGALG00000024372,ENSGALG00000002160,ENSGALG00000029093,ENSGALG00000026466,ENSGALG00000027944	DMA|-|BLB1|DMB2|-|-|BF1|BFIV21|B2M|-|-|-|
GO:0035082	axoneme assembly	biological_process	1.5242e-06	0.00013568	9	1195	16	13594	ENSGALG00000010299,ENSGALG00000023552,ENSGALG00000013281,ENSGALG00000006518,ENSGALG00000014779,ENSGALG00000017134,ENSGALG00000003148,ENSGALG00000011093,ENSGALG00000016175	RSPH9|SPEF2|RSPH4A|C11orf63|SPAG17|IFT88|SPAG16|AK7|RSPH1|
GO:0002821	positive regulation of adaptive immune response	biological_process	1.617e-06	0.00014314	16	1195	47	13594	ENSGALG00000027944,ENSGALG00000026466,ENSGALG00000011509,ENSGALG00000002160,ENSGALG00000022586,ENSGALG00000027693,ENSGALG00000013748,ENSGALG00000024340,ENSGALG00000015235,ENSGALG00000029093,ENSGALG00000002192,ENSGALG00000024372,ENSGALG00000003951,ENSGALG00000014477,ENSGALG00000000178,ENSGALG00000004617	-|-|C3d|B2M|HPX|-|CD226|-|scyc1|-|PTPRC|BFIV21|SASH3|CD4|BF1|-|
GO:0018212	peptidyl-tyrosine modification	biological_process	1.7065e-06	0.00015022	40	1195	212	13594	ENSGALG00000014127,ENSGALG00000009778,ENSGALG00000009903,ENSGALG00000014979,ENSGALG00000007158,ENSGALG00000001486,ENSGALG00000014477,ENSGALG00000000736,ENSGALG00000017093,ENSGALG00000001318,ENSGALG00000018967,ENSGALG00000016083,ENSGALG00000016661,ENSGALG00000013867,ENSGALG00000011222,ENSGALG00000008340,ENSGALG00000002016,ENSGALG00000023768,ENSGALG00000007416,ENSGALG00000022586,ENSGALG00000002192,…	TXK|HCLS1|IFN-gamma|FRK|SOCS1|ZAP70|CD4|MATK|FLT3|CSK|LYN|ANG-1|BLK|PTPN2|IL12RB2|FES|PRKCD|EphA2|CD3E|HPX|PTPRC|CD44|FGF7|INSRR|CD80|PTPN6|PTK2B|ITK|IL6|ITGB2|SAMSN1|TNFRSF18|EPHA7|LCK|VTN|HTR2A|HCK|BTK|MVP|SYK|
GO:0005930	axoneme	cellular_component	1.7733e-06	0.00015525	19	1195	66	13594	ENSGALG00000017317,ENSGALG00000003148,ENSGALG00000004495,ENSGALG00000004297,ENSGALG00000001111,ENSGALG00000007841,ENSGALG00000017180,ENSGALG00000012997,ENSGALG00000013404,ENSGALG00000007042,ENSGALG00000021855,ENSGALG00000015878,ENSGALG00000003602,ENSGALG00000016674,ENSGALG00000003258,ENSGALG00000007438,ENSGALG00000017134,ENSGALG00000007417,ENSGALG00000001996	DNAJB13|SPAG16|DNAI2|DNAH1|DNAH9|DNAH7|DYNC2H1|DNAH5|AK8|CCDC40|CCDC39|LCA5|RPGRIP1L|EFHC1|DNAAF1|IFT46|IFT88|ARMC4|DNALI1|
GO:0001912	positive regulation of leukocyte mediated cytotoxicity	biological_process	1.8566e-06	0.00016166	14	1195	37	13594	ENSGALG00000027944,ENSGALG00000026466,ENSGALG00000029093,ENSGALG00000002160,ENSGALG00000002192,ENSGALG00000024372,ENSGALG00000027693,ENSGALG00000000178,ENSGALG00000009740,ENSGALG00000008447,ENSGALG00000004617,ENSGALG00000006527,ENSGALG00000013748,ENSGALG00000024340	-|-|-|B2M|PTPRC|BFIV21|-|BF1|RASGRP1|SH2D1A|-|CRTAM|CD226|-|
GO:0030261	chromosome condensation	biological_process	2.0349e-06	0.00017622	9	1195	16	13594	ENSGALG00000014425,ENSGALG00000001491,ENSGALG00000011722,ENSGALG00000009553,ENSGALG00000024128,ENSGALG00000003922,ENSGALG00000019553,ENSGALG00000014439,ENSGALG00000015691	NCAPG|NCAPD3|STRA8|SMC4|NCAPH|TOP2A|SERPINB10|NCAPD2|SMC2|
GO:0032609	interferon-gamma production	biological_process	2.1988e-06	0.00018938	16	1195	48	13594	ENSGALG00000011222,ENSGALG00000027247,ENSGALG00000021442,ENSGALG00000005757,ENSGALG00000007416,ENSGALG00000016590,ENSGALG00000027572,ENSGALG00000003577,ENSGALG00000014127,ENSGALG00000003951,ENSGALG00000007001,ENSGALG00000000534,ENSGALG00000015032,ENSGALG00000016786,ENSGALG00000026821,ENSGALG00000003857	IL12RB2|EOMES|RLTPR|IRF8|CD3E|TLR7|CCR7|RNF19B|TXK|SASH3|TLR4|il-1beta|CD274|IL18R1|RUNX3|ITK|
GO:0002456	T cell mediated immunity	biological_process	2.3272e-06	0.00019936	17	1195	54	13594	ENSGALG00000002160,ENSGALG00000017239,ENSGALG00000026466,ENSGALG00000027944,ENSGALG00000011673,ENSGALG00000024340,ENSGALG00000005644,ENSGALG00000013372,ENSGALG00000027693,ENSGALG00000002192,ENSGALG00000024372,ENSGALG00000015235,ENSGALG00000029093,ENSGALG00000004617,ENSGALG00000003951,ENSGALG00000000178,ENSGALG00000011241	B2M|CTSC|-|-|STX11|-|MYO1G|IL7R|-|PTPRC|BFIV21|scyc1|-|-|SASH3|BF1|RFTN1|
GO:0036230	granulocyte activation	biological_process	2.4182e-06	0.00020496	10	1195	20	13594	ENSGALG00000012357,ENSGALG00000001571,ENSGALG00000026098,ENSGALG00000027572,ENSGALG00000002016,ENSGALG00000011954,ENSGALG00000015216,ENSGALG00000011673,ENSGALG00000011418,ENSGALG00000011955	CXCR4|MYO1F|IL8|CCR7|PRKCD|CCR8|SYK|STX11|CCR6|CX3CR1|
GO:0042119	neutrophil activation	biological_process	2.4182e-06	0.00020496	10	1195	20	13594	ENSGALG00000002016,ENSGALG00000012357,ENSGALG00000001571,ENSGALG00000026098,ENSGALG00000027572,ENSGALG00000011954,ENSGALG00000015216,ENSGALG00000011418,ENSGALG00000011955,ENSGALG00000011673	PRKCD|CXCR4|MYO1F|IL8|CCR7|CCR8|SYK|CCR6|CX3CR1|STX11|
GO:0001913	T cell mediated cytotoxicity	biological_process	2.5195e-06	0.00021191	13	1195	33	13594	ENSGALG00000027944,ENSGALG00000026466,ENSGALG00000029093,ENSGALG00000017239,ENSGALG00000002192,ENSGALG00000002160,ENSGALG00000024372,ENSGALG00000027693,ENSGALG00000000178,ENSGALG00000004617,ENSGALG00000013372,ENSGALG00000011673,ENSGALG00000024340	-|-|-|CTSC|PTPRC|B2M|BFIV21|-|BF1|-|IL7R|STX11|-|
GO:0050818	regulation of coagulation	biological_process	2.5269e-06	0.00021191	17	1195	55	13594	ENSGALG00000005135,ENSGALG00000009262,ENSGALG00000015216,ENSGALG00000007381,ENSGALG00000006567,ENSGALG00000018967,ENSGALG00000009052,ENSGALG00000010738,ENSGALG00000002016,ENSGALG00000009268,ENSGALG00000002987,ENSGALG00000000367,ENSGALG00000008756,ENSGALG00000005086,ENSGALG00000007001,ENSGALG00000011203,ENSGALG00000002643	SERPINE2|FGB|SYK|SERPING1|UBASH3B|LYN|LBH|TC2N|PRKCD|FGG|SERPINF2|ASIC2|PLEK|PLAU|TLR4|HPSE|SELP|
GO:0080134	regulation of response to stress	biological_process	2.6821e-06	0.00022375	92	1195	654	13594	ENSGALG00000009268,ENSGALG00000028249,ENSGALG00000011509,ENSGALG00000011961,ENSGALG00000010738,ENSGALG00000006567,ENSGALG00000002016,ENSGALG00000013867,ENSGALG00000009700,ENSGALG00000012097,ENSGALG00000005940,ENSGALG00000007381,ENSGALG00000008701,ENSGALG00000008669,ENSGALG00000009262,ENSGALG00000010243,ENSGALG00000011203,ENSGALG00000007158,ENSGALG00000005547,ENSGALG00000003437,ENSGALG00000006491,…	FGG|MCL1|C3d|TNIP3|TC2N|UBASH3B|PRKCD|PTPN2|PDK4|AOAH|GFI1|SERPING1|XDH|CD28|FGB|PRDX1|HPSE|SOCS1|PIK3AP1|ADAM8|ANKRD1|CRTAM|-|CD55|PLEK|RASGRP1|TNFRSF1B|MAP1A|TRAF3|TRAFD1|TLR7|SAMHD1|TLR1LB|BRCA1|CD44|RAD51|FGF7|SELP|TLR2-2|CCR7|NOX1|CXCR7|MAP3K1|LBP|IRF1|NLRC5|IL6|PLAU|PTK2B|TLR4|VIL1|NMI|ETS1|TNFAIP3|SOCS3|-|LYN|CHRNA7|CAV3|IRF-3|HPX|RASSF2|TXK|NFKBIA|PTPN22|PLCB1|CCL19|HAVCR1|ASIC2|SH2D1A|CA…
GO:0005871	kinesin complex	cellular_component	2.776e-06	0.00023038	15	1195	45	13594	ENSGALG00000007098,ENSGALG00000012588,ENSGALG00000010120,ENSGALG00000006790,ENSGALG00000015404,ENSGALG00000005517,ENSGALG00000011901,ENSGALG00000000628,ENSGALG00000013208,ENSGALG00000008095,ENSGALG00000005806,ENSGALG00000019837,ENSGALG00000004195,ENSGALG00000003231,ENSGALG00000010057	KIF21A|KIF27|KIF2C|KIF11|-|KIF9|KIF15|KIF21B|CENPE|KIF23|KIF24|-|KIF4A|KIF20A|KIF6|
GO:0001637	G-protein coupled chemoattractant receptor activity	molecular_function	2.9911e-06	0.00024568	10	1195	20	13594	ENSGALG00000011954,ENSGALG00000021031,ENSGALG00000012357,ENSGALG00000027572,ENSGALG00000011733,ENSGALG00000011955,ENSGALG00000011418,ENSGALG00000011732,ENSGALG00000028519,ENSGALG00000011735	CCR8|CXCR7|CXCR4|CCR7|CCR2|CX3CR1|CCR6|CCR5|CCR10|CCXCR1-L|
GO:0004950	chemokine receptor activity	molecular_function	2.9911e-06	0.00024568	10	1195	20	13594	ENSGALG00000011954,ENSGALG00000027572,ENSGALG00000012357,ENSGALG00000021031,ENSGALG00000011733,ENSGALG00000011418,ENSGALG00000011955,ENSGALG00000011732,ENSGALG00000011735,ENSGALG00000028519	CCR8|CCR7|CXCR4|CXCR7|CCR2|CCR6|CX3CR1|CCR5|CCXCR1-L|CCR10|
GO:0045589	regulation of regulatory T cell differentiation	biological_process	3.0122e-06	0.00024613	6	1195	7	13594	ENSGALG00000021442,ENSGALG00000008666,ENSGALG00000009903,ENSGALG00000008669,ENSGALG00000006785,ENSGALG00000000466	RLTPR|CTLA4|IFN-gamma|CD28|IRF1|LCK|
GO:0002366	leukocyte activation involved in immune response	biological_process	3.0491e-06	0.00024788	26	1195	111	13594	ENSGALG00000006415,ENSGALG00000009903,ENSGALG00000002192,ENSGALG00000020316,ENSGALG00000010323,ENSGALG00000016786,ENSGALG00000002672,ENSGALG00000011955,ENSGALG00000007001,ENSGALG00000010915,ENSGALG00000016564,ENSGALG00000009740,ENSGALG00000002080,ENSGALG00000008340,ENSGALG00000027247,ENSGALG00000001571,ENSGALG00000018967,ENSGALG00000012456,ENSGALG00000010748,ENSGALG00000016986,ENSGALG00000002234,…	CD40LG|IFN-gamma|PTPRC|IL13RA2|BATF|IL18R1|SBNO2|CX3CR1|TLR4|IL6|PTK2B|RASGRP1|DOCK2|FES|EOMES|MYO1F|LYN|RAC2|EXO1|LCP1|UNC13D|MFNG|STX11|CD28|PLCG2|SYK|
GO:0051716	cellular response to stimulus	biological_process	3.0876e-06	0.00024974	409	1195	3914	13594	ENSGALG00000005693,ENSGALG00000011203,ENSGALG00000005481,ENSGALG00000006897,ENSGALG00000012576,ENSGALG00000009740,ENSGALG00000011418,ENSGALG00000013867,ENSGALG00000012608,ENSGALG00000011277,ENSGALG00000011222,ENSGALG00000012454,ENSGALG00000005259,ENSGALG00000009864,ENSGALG00000017134,ENSGALG00000011735,ENSGALG00000017001,ENSGALG00000002908,ENSGALG00000006351,ENSGALG00000011684,ENSGALG00000002722,…	INOS|HPSE|ARHGEF3|-|RASEF|RASGRP1|CCR6|PTPN2|DAPK1|PLEKHG7|IL12RB2|CYTH4|VIPR1|TRAF-5|IFT88|CCXCR1-L|CYSLTR2|TRAIP|FAS|STAP1|MST1|CCR7|IRF1|ATRNL1|-|BRCA1|IL1R2|RGS19|RAD51|PLAU|RGS22|ITGB2|TLR4|CX3CR1|CD274|LCK|SPON2|BANK1|MAP3K8|-|GPR15|PLXNC1|PLCG2|ADGRF5|CD3D|CAT|MFNG|CDK1|GABRA4|MYO1G|PLCB1|CYTH1|RHOG|ERO1L|SRPRB|NFKBIA|TXK|CORO1B|RGS1|TBC1D32|GPR35|MATK|SHH|LY96|FEN1|EGR1|IL18R1|Blimp-1|DGK…
GO:0048870	cell motility	biological_process	3.2994e-06	0.00026419	102	1195	760	13594	ENSGALG00000026163,ENSGALG00000012104,ENSGALG00000004297,ENSGALG00000007650,ENSGALG00000008978,ENSGALG00000002991,ENSGALG00000007620,ENSGALG00000000534,ENSGALG00000020927,ENSGALG00000007993,ENSGALG00000006992,ENSGALG00000003003,ENSGALG00000009046,ENSGALG00000021442,ENSGALG00000024466,ENSGALG00000001571,ENSGALG00000013024,ENSGALG00000003399,ENSGALG00000016986,ENSGALG00000002338,ENSGALG00000004320,…	TNFSF11|ANLN|DNAH1|SLC9A3R1|ITGA4|ARID5B|GFRA3|il-1beta|ARPC5|DCX|MMP9|CCL20|CFTII|RLTPR|-|MYO1F|IL17RA|SELE|LCP1|ASPM|FAT2|CCR5|SYK|CORO1B|PTPN22|FRK|PLCB1|CHL1|RHOG|CAP1|CCL19|PTPRJ|MATK|SHH|EFHC1|CSK|PLA2G7|LRRC6|LYN|PIK3CD|STAT3|CCDC39|CHRNA7|FES|VCAM1|EphA2|FLRT2|DOCK8|BRCA1|GCNT2|scyc1|PRKX|FGF7|SELP|NOX1|STAP1|MST1|MAP3K1|CX3CL1|CCR7|LBP|CCLI10|GCNT1|PTK2B|PLAU|DNAH5|ITGB2|CX3CR1|TNFRSF18|…
GO:0051674	localization of cell	biological_process	3.2994e-06	0.00026419	102	1195	760	13594	ENSGALG00000015216,ENSGALG00000011732,ENSGALG00000002338,ENSGALG00000004320,ENSGALG00000016986,ENSGALG00000003399,ENSGALG00000013024,ENSGALG00000001571,ENSGALG00000009046,ENSGALG00000021442,ENSGALG00000024466,ENSGALG00000003003,ENSGALG00000006992,ENSGALG00000020927,ENSGALG00000007993,ENSGALG00000007620,ENSGALG00000000534,ENSGALG00000002991,ENSGALG00000008978,ENSGALG00000004297,ENSGALG00000007650,…	SYK|CCR5|ASPM|FAT2|LCP1|SELE|IL17RA|MYO1F|CFTII|RLTPR|-|CCL20|MMP9|ARPC5|DCX|GFRA3|il-1beta|ARID5B|ITGA4|DNAH1|SLC9A3R1|ANLN|TNFSF11|DOCK8|FLRT2|VCAM1|EphA2|CCDC39|CHRNA7|FES|LYN|STAT3|PIK3CD|LRRC6|EFHC1|CSK|PLA2G7|MATK|SHH|PTPRJ|CCL19|CAP1|PLCB1|CHL1|RHOG|FRK|PTPN22|CORO1B|GPR15|SDCCAG8|MYO1G|LRP8|CCL1|RAC2|RFX3|VTN|CCDC40|CORO1C|NCKAP1L|ETS1|TNFRSF18|VIL1|ITGB2|CX3CR1|PLAU|PTK2B|GCNT1|DNAH5|LBP…
GO:0043368	positive T cell selection	biological_process	3.5534e-06	0.00028224	9	1195	17	13594	ENSGALG00000000158,ENSGALG00000010915,ENSGALG00000014821,ENSGALG00000006379,ENSGALG00000002192,ENSGALG00000002080,ENSGALG00000010323,ENSGALG00000013867,ENSGALG00000001486	DMA|IL6|THEMIS|SHH|PTPRC|DOCK2|BATF|PTPN2|ZAP70|
GO:0030286	dynein complex	cellular_component	3.5604e-06	0.00028224	11	1195	26	13594	ENSGALG00000004297,ENSGALG00000001111,ENSGALG00000004495,ENSGALG00000003170,ENSGALG00000013268,ENSGALG00000009722,ENSGALG00000017180,ENSGALG00000012997,ENSGALG00000005601,ENSGALG00000002350,ENSGALG00000007841	DNAH1|DNAH9|DNAI2|DNAH10|-|DYNC1I1|DYNC2H1|DNAH5|-|DNAH3|DNAH7|
GO:0036159	inner dynein arm assembly	biological_process	3.7872e-06	0.00029874	7	1195	10	13594	ENSGALG00000003258,ENSGALG00000002114,ENSGALG00000004297,ENSGALG00000016244,ENSGALG00000007042,ENSGALG00000007841,ENSGALG00000021855	DNAAF1|ZMYND10|DNAH1|LRRC6|CCDC40|DNAH7|CCDC39|
GO:0008219	cell death	biological_process	3.9355e-06	0.00030739	126	1195	978	13594	ENSGALG00000009864,ENSGALG00000007924,ENSGALG00000000366,ENSGALG00000004398,ENSGALG00000009268,ENSGALG00000013867,ENSGALG00000012608,ENSGALG00000028318,ENSGALG00000002016,ENSGALG00000016083,ENSGALG00000028249,ENSGALG00000008701,ENSGALG00000006351,ENSGALG00000009700,ENSGALG00000011560,ENSGALG00000007416,ENSGALG00000009262,ENSGALG00000008669,ENSGALG00000009903,ENSGALG00000009778,ENSGALG00000021211,…	TRAF-5|STK17B|RPS6KA1|CARD11|FGG|PTPN2|DAPK1|CDKN1A|PRKCD|ANG-1|MCL1|XDH|FAS|PDK4|PACRG|CD3E|FGB|CD28|IFN-gamma|HCLS1|PRF1|PDCD1|TRAF1|COL18A1|ANKRD1|MICAL1|ADAM8|CD38|MAP3K8|CTSC|NCKAP1L|TMEM123|TNFRSF1B|TRAF3|TOP2A|BUB1|CASP8|LCK|G0S2|CAT|BRSK2|CDK1|IL2RB|PLCG2|TNFRSF21|CD44|BRCA1|Aiolos|IRF1|CASP7|CXCR7|DRAM1|NOX1|MAP3K1|CYFIP2|PPT1|GZMA|CX3CR1|PTK2B|IL6|SLC46A2|ETS1|VIL1|TNFAIP3|SOCS3|CASP18|…
GO:0016265	death	biological_process	3.9355e-06	0.00030739	126	1195	978	13594	ENSGALG00000007768,ENSGALG00000012550,ENSGALG00000011331,ENSGALG00000006522,ENSGALG00000012186,ENSGALG00000008127,ENSGALG00000002771,ENSGALG00000028368,ENSGALG00000026252,ENSGALG00000005192,ENSGALG00000015593,ENSGALG00000009963,ENSGALG00000013039,ENSGALG00000000742,ENSGALG00000009179,ENSGALG00000026821,ENSGALG00000028510,ENSGALG00000000534,ENSGALG00000004607,ENSGALG00000006992,ENSGALG00000006480,…	AURKA|HMOX1|CTH|HCK|CASP6|SPI1|-|IRF5|FOXE3|CD5|EPHA7|Worthington|BID|PIM1|TNFSF10|RUNX3|SIGLEC1|il-1beta|HEBP2|MMP9|TCF1|PTPRC|BIRC5|BCL2L14|SLC9A3R1|MMD|BFAR|CIDEA|CASP3|TPD52L1|EphA2|SRGN|GZMM|IL20RA|DNASE1L3|DOCK8|RASSF2|TGM2|ASNS|CASP18|IKBKE|SOCS3|TNFAIP3|STAT3|LYN|CCL19|EGR1|INPP5D|PLK1|ASIC2|CARD9|SHH|YWHAZ|BCL2A1|TSC22D1|SFN|TNFRSF4|CTLA4|CD40LG|CHL1|ATP2A3|ERO1L|APAF1|CDK1|BRSK2|CAT|G0S…
GO:0002221	pattern recognition receptor signaling pathway	biological_process	4.0491e-06	0.00031472	21	1195	80	13594	ENSGALG00000018967,ENSGALG00000009237,ENSGALG00000011961,ENSGALG00000011389,ENSGALG00000013861,ENSGALG00000017485,ENSGALG00000016919,ENSGALG00000027093,ENSGALG00000016590,ENSGALG00000014297,ENSGALG00000005940,ENSGALG00000009239,ENSGALG00000006785,ENSGALG00000006756,ENSGALG00000008125,ENSGALG00000027864,ENSGALG00000021656,ENSGALG00000011241,ENSGALG00000027598,ENSGALG00000005547,ENSGALG00000007001	LYN|-|TNIP3|TRAF3|TNFAIP3|TLR1LA|IRG1|TLR1LB|TLR7|IRF-3|GFI1|TLR2-2|IRF1|LBP|UbI|NFKBIA|PTPN22|RFTN1|LY96|PIK3AP1|TLR4|
GO:0002687	positive regulation of leukocyte migration	biological_process	4.2269e-06	0.00032695	17	1195	56	13594	ENSGALG00000028256,ENSGALG00000016564,ENSGALG00000003437,ENSGALG00000013218,ENSGALG00000001882,ENSGALG00000002643,ENSGALG00000015235,ENSGALG00000027572,ENSGALG00000006756,ENSGALG00000011733,ENSGALG00000011732,ENSGALG00000016713,ENSGALG00000003003,ENSGALG00000027417,ENSGALG00000026098,ENSGALG00000012456,ENSGALG00000003399	CCL19|PTK2B|ADAM8|C3AR1|TNFRSF18|SELP|scyc1|CCR7|LBP|CCR2|CCR5|PLA2G7|CCL20|NCKAP1L|IL8|RAC2|SELE|
GO:0002263	cell activation involved in immune response	biological_process	4.2923e-06	0.0003304	26	1195	113	13594	ENSGALG00000010323,ENSGALG00000020316,ENSGALG00000006415,ENSGALG00000009903,ENSGALG00000002192,ENSGALG00000009740,ENSGALG00000016786,ENSGALG00000002672,ENSGALG00000011955,ENSGALG00000007001,ENSGALG00000010915,ENSGALG00000016564,ENSGALG00000008340,ENSGALG00000027247,ENSGALG00000001571,ENSGALG00000012456,ENSGALG00000018967,ENSGALG00000002080,ENSGALG00000015216,ENSGALG00000008669,ENSGALG00000005453,…	BATF|IL13RA2|CD40LG|IFN-gamma|PTPRC|RASGRP1|IL18R1|SBNO2|CX3CR1|TLR4|IL6|PTK2B|FES|EOMES|MYO1F|RAC2|LYN|DOCK2|SYK|CD28|PLCG2|UNC13D|EXO1|MFNG|LCP1|STX11|
GO:0032675	regulation of interleukin-6 production	biological_process	4.4241e-06	0.00033604	17	1195	56	13594	ENSGALG00000009903,ENSGALG00000006756,ENSGALG00000002021,ENSGALG00000000534,ENSGALG00000007001,ENSGALG00000001589,ENSGALG00000010915,ENSGALG00000001889,ENSGALG00000007838,ENSGALG00000013861,ENSGALG00000027417,ENSGALG00000017485,ENSGALG00000027109,ENSGALG00000004096,ENSGALG00000012292,ENSGALG00000016590,ENSGALG00000027093	IFN-gamma|LBP|ZC3H12A|il-1beta|TLR4|INPP5D|IL6|CARD9|NLRC3|TNFAIP3|NCKAP1L|TLR1LA|SPON2|CHRNA7|BANK1|TLR7|TLR1LB|
GO:0002228	natural killer cell mediated immunity	biological_process	4.4288e-06	0.00033604	10	1195	21	13594	ENSGALG00000009740,ENSGALG00000008447,ENSGALG00000006527,ENSGALG00000013748,ENSGALG00000002234,ENSGALG00000011673,ENSGALG00000014561,ENSGALG00000003577,ENSGALG00000001227,ENSGALG00000010243	RASGRP1|SH2D1A|CRTAM|CD226|UNC13D|STX11|PTPN6|RNF19B|PIK3R6|PRDX1|
GO:0042267	natural killer cell mediated cytotoxicity	biological_process	4.4288e-06	0.00033604	10	1195	21	13594	ENSGALG00000014561,ENSGALG00000001227,ENSGALG00000003577,ENSGALG00000010243,ENSGALG00000009740,ENSGALG00000008447,ENSGALG00000013748,ENSGALG00000006527,ENSGALG00000011673,ENSGALG00000002234	PTPN6|PIK3R6|RNF19B|PRDX1|RASGRP1|SH2D1A|CD226|CRTAM|STX11|UNC13D|
GO:0006915	apoptotic process	biological_process	4.696e-06	0.00035462	117	1195	896	13594	ENSGALG00000009778,ENSGALG00000009903,ENSGALG00000001583,ENSGALG00000007454,ENSGALG00000019751,ENSGALG00000003437,ENSGALG00000006491,ENSGALG00000004338,ENSGALG00000014508,ENSGALG00000009268,ENSGALG00000000366,ENSGALG00000004398,ENSGALG00000007924,ENSGALG00000009864,ENSGALG00000028249,ENSGALG00000016083,ENSGALG00000002016,ENSGALG00000012608,ENSGALG00000028318,ENSGALG00000013867,ENSGALG00000009700,…	HCLS1|IFN-gamma|TRAF1|PDCD1|MICAL1|ADAM8|ANKRD1|COL18A1|CD38|FGG|RPS6KA1|CARD11|STK17B|TRAF-5|MCL1|ANG-1|PRKCD|DAPK1|CDKN1A|PTPN2|PDK4|FAS|XDH|CD28|FGB|CD3E|BRCA1|Aiolos|CD44|TNFRSF21|CYFIP2|PPT1|NOX1|DRAM1|CXCR7|MAP3K1|IRF1|CASP7|IL6|PTK2B|CX3CR1|GZMA|VIL1|SLC46A2|ETS1|TNFRSF1B|NCKAP1L|MAP3K8|CTSC|LCK|CASP8|TOP2A|TRAF3|BUB1|CDK1|BRSK2|CAT|G0S2|IL2RB|TNFRSF4|CD40LG|CTLA4|CHL1|ATP2A3|ERO1L|APAF1|E…
GO:0002377	immunoglobulin production	biological_process	5.1688e-06	0.00038849	15	1195	46	13594	ENSGALG00000010323,ENSGALG00000020316,ENSGALG00000002192,ENSGALG00000015235,ENSGALG00000021404,ENSGALG00000009903,ENSGALG00000006415,ENSGALG00000003951,ENSGALG00000022586,ENSGALG00000008669,ENSGALG00000010748,ENSGALG00000010915,ENSGALG00000006351,ENSGALG00000013372,ENSGALG00000025926	BATF|IL13RA2|PTPRC|scyc1|GCNT3|IFN-gamma|CD40LG|SASH3|HPX|CD28|EXO1|IL6|FAS|IL7R|MZB1|
GO:0000796	condensin complex	cellular_component	5.2599e-06	0.00039348	5	1195	5	13594	ENSGALG00000001491,ENSGALG00000014425,ENSGALG00000024128,ENSGALG00000014439,ENSGALG00000015691	NCAPD3|NCAPG|NCAPH|NCAPD2|SMC2|
GO:0042089	cytokine biosynthetic process	biological_process	5.656e-06	0.00042113	18	1195	63	13594	ENSGALG00000006785,ENSGALG00000006756,ENSGALG00000009903,ENSGALG00000001889,ENSGALG00000012480,ENSGALG00000000534,ENSGALG00000007001,ENSGALG00000010915,ENSGALG00000001589,ENSGALG00000017485,ENSGALG00000004398,ENSGALG00000027093,ENSGALG00000015216,ENSGALG00000007416,ENSGALG00000014297,ENSGALG00000016590,ENSGALG00000015164,ENSGALG00000016212	IRF1|LBP|IFN-gamma|CARD9|NMI|il-1beta|TLR4|IL6|INPP5D|TLR1LA|CARD11|TLR1LB|SYK|CD3E|IRF-3|TLR7|PCSK5|LICOS|
GO:0009967	positive regulation of signal transduction	biological_process	5.9215e-06	0.00043886	101	1195	752	13594	ENSGALG00000007001,ENSGALG00000016564,ENSGALG00000017180,ENSGALG00000001256,ENSGALG00000010915,ENSGALG00000001882,ENSGALG00000012773,ENSGALG00000007849,ENSGALG00000002643,ENSGALG00000005544,ENSGALG00000006756,ENSGALG00000011684,ENSGALG00000006707,ENSGALG00000014718,ENSGALG00000021031,ENSGALG00000027572,ENSGALG00000016992,ENSGALG00000023933,ENSGALG00000014471,ENSGALG00000003739,ENSGALG00000012442,…	TLR4|PTK2B|DYNC2H1|NLRC5|IL6|TNFRSF18|GCNT2|CD44|SELP|GPR55|LBP|STAP1|NOX1|MAP3K1|CXCR7|CCR7|HTR2A|G0S2|CAT|SALL1|MFNG|CTSC|ECT2|BUB1|BANK1|CASP8|LCK|ANKRD1|ADAM8|PIK3AP1|CD4|RASGRP1|BLNK|IFN-gamma|HPSE|CDH3|HCLS1|ZAP70|SOCS1|XDH|FAS|GFI1|NEK10|CD3E|FGB|CD28|S100A4|SLA2|TRAF-5|IFT88|CARD11|FGG|PTPN2|PRKCD|ANG-1|C3d|il-1beta|SIGLEC1|RUNX3|TNFSF10|MMP9|TRAT1|SLC9A3R1|BCL2L14|PTPRC|TNFSF11|LITAF|TPD…
GO:0050871	positive regulation of B cell activation	biological_process	6.412e-06	0.000473	15	1195	47	13594	ENSGALG00000003951,ENSGALG00000008669,ENSGALG00000015216,ENSGALG00000001915,ENSGALG00000014508,ENSGALG00000007001,ENSGALG00000001589,ENSGALG00000010915,ENSGALG00000015388,ENSGALG00000028318,ENSGALG00000009903,ENSGALG00000013086,ENSGALG00000027417,ENSGALG00000004398,ENSGALG00000002192	SASH3|CD28|SYK|VAV3|CD38|TLR4|INPP5D|IL6|Blimp-1|CDKN1A|IFN-gamma|IKZF1|NCKAP1L|CARD11|PTPRC|
GO:0002218	activation of innate immune response	biological_process	6.9009e-06	0.00050595	22	1195	89	13594	ENSGALG00000011389,ENSGALG00000009237,ENSGALG00000011961,ENSGALG00000018967,ENSGALG00000017485,ENSGALG00000013861,ENSGALG00000027093,ENSGALG00000016919,ENSGALG00000014297,ENSGALG00000005940,ENSGALG00000016590,ENSGALG00000008125,ENSGALG00000006756,ENSGALG00000006785,ENSGALG00000009239,ENSGALG00000021656,ENSGALG00000027864,ENSGALG00000027598,ENSGALG00000011241,ENSGALG00000007001,ENSGALG00000005547,…	TRAF3|-|TNIP3|LYN|TLR1LA|TNFAIP3|TLR1LB|IRG1|IRF-3|GFI1|TLR7|UbI|LBP|IRF1|TLR2-2|PTPN22|NFKBIA|LY96|RFTN1|TLR4|PIK3AP1|ADAM8|
GO:0032103	positive regulation of response to external stimulus	biological_process	6.9222e-06	0.00050595	24	1195	103	13594	ENSGALG00000008669,ENSGALG00000011732,ENSGALG00000020514,ENSGALG00000011733,ENSGALG00000013024,ENSGALG00000009237,ENSGALG00000026098,ENSGALG00000011509,ENSGALG00000005069,ENSGALG00000012456,ENSGALG00000027417,ENSGALG00000016713,ENSGALG00000013218,ENSGALG00000000534,ENSGALG00000010915,ENSGALG00000028256,ENSGALG00000016564,ENSGALG00000000775,ENSGALG00000003437,ENSGALG00000006756,ENSGALG00000009239,…	CD28|CCR5|STX3|CCR2|IL17RA|-|IL8|C3d|heme|RAC2|NCKAP1L|PLA2G7|C3AR1|il-1beta|IL6|CCL19|PTK2B|CTSS|ADAM8|LBP|TLR2-2|CCR7|scyc1|TNFSF11|
GO:0072376	protein activation cascade	biological_process	7.0786e-06	0.00051503	12	1195	31	13594	ENSGALG00000009268,ENSGALG00000021569,ENSGALG00000011509,ENSGALG00000014659,ENSGALG00000004771,ENSGALG00000013218,ENSGALG00000007381,ENSGALG00000026069,ENSGALG00000021139,ENSGALG00000002507,ENSGALG00000009262,ENSGALG00000017247	FGG|C1QA|C3d|-|C1QB|C3AR1|SERPING1|CD55|-|MBL2|FGB|PRCP|
GO:0012501	programmed cell death	biological_process	7.2459e-06	0.00052287	118	1195	913	13594	ENSGALG00000001143,ENSGALG00000027345,ENSGALG00000011433,ENSGALG00000013548,ENSGALG00000011955,ENSGALG00000016564,ENSGALG00000010915,ENSGALG00000008933,ENSGALG00000006785,ENSGALG00000012761,ENSGALG00000006707,ENSGALG00000021031,ENSGALG00000014718,ENSGALG00000003818,ENSGALG00000003936,ENSGALG00000016719,ENSGALG00000007849,ENSGALG00000002781,ENSGALG00000013481,ENSGALG00000005453,ENSGALG00000012472,…	ETS1|SLC46A2|VIL1|GZMA|CX3CR1|PTK2B|IL6|CASP7|IRF1|DRAM1|NOX1|CXCR7|MAP3K1|CYFIP2|PPT1|TNFRSF21|CD44|BRCA1|Aiolos|PLCG2|IL2RB|G0S2|CAT|CDK1|BRSK2|TOP2A|TRAF3|BUB1|CASP8|LCK|MAP3K8|CTSC|NCKAP1L|TNFRSF1B|CD38|COL18A1|ANKRD1|MICAL1|ADAM8|PDCD1|TRAF1|IFN-gamma|HCLS1|CD3E|FGB|CD28|XDH|FAS|PDK4|PTPN2|CDKN1A|DAPK1|PRKCD|ANG-1|MCL1|TRAF-5|RPS6KA1|STK17B|CARD11|FGG|MMP9|TCF1|il-1beta|SIGLEC1|RUNX3|TNFSF10…
GO:0042107	cytokine metabolic process	biological_process	7.2521e-06	0.00052287	18	1195	64	13594	ENSGALG00000006785,ENSGALG00000006756,ENSGALG00000009903,ENSGALG00000001889,ENSGALG00000012480,ENSGALG00000007001,ENSGALG00000000534,ENSGALG00000001589,ENSGALG00000010915,ENSGALG00000017485,ENSGALG00000004398,ENSGALG00000007416,ENSGALG00000015216,ENSGALG00000027093,ENSGALG00000016590,ENSGALG00000014297,ENSGALG00000016212,ENSGALG00000015164	IRF1|LBP|IFN-gamma|CARD9|NMI|TLR4|il-1beta|INPP5D|IL6|TLR1LA|CARD11|CD3E|SYK|TLR1LB|TLR7|IRF-3|LICOS|PCSK5|
GO:0034314	Arp2/3 complex-mediated actin nucleation	biological_process	7.3812e-06	0.00052978	9	1195	18	13594	ENSGALG00000012159,ENSGALG00000026394,ENSGALG00000022490,ENSGALG00000012208,ENSGALG00000011452,ENSGALG00000008779,ENSGALG00000020927,ENSGALG00000006691,ENSGALG00000003820	ACTR3|CORO1B|ARPC1B|GMFB|-|ACTR2|ARPC5|ARPC4|ARPC3|
GO:0005164	tumor necrosis factor receptor binding	molecular_function	7.616e-06	0.00054419	9	1195	18	13594	ENSGALG00000006415,ENSGALG00000016852,ENSGALG00000026163,ENSGALG00000011389,ENSGALG00000001583,ENSGALG00000009179,ENSGALG00000007121,ENSGALG00000007651,ENSGALG00000028502	CD40LG|BAFF|TNFSF11|TRAF3|TRAF1|TNFSF10|TNFSF8|STAT1|-|
GO:0007154	cell communication	biological_process	7.8298e-06	0.00055697	376	1195	3593	13594	ENSGALG00000011901,ENSGALG00000007651,ENSGALG00000021512,ENSGALG00000006562,ENSGALG00000013747,ENSGALG00000010362,ENSGALG00000010323,ENSGALG00000009778,ENSGALG00000010243,ENSGALG00000001915,ENSGALG00000011355,ENSGALG00000011733,ENSGALG00000003837,ENSGALG00000009266,ENSGALG00000006567,ENSGALG00000010435,ENSGALG00000002016,ENSGALG00000028341,ENSGALG00000011954,ENSGALG00000000366,ENSGALG00000007838,…	KIF15|STAT1|-|MCF2|TAGAP|SUCNR1|BATF|HCLS1|PRDX1|VAV3|Wnt10a|CCR2|ADCY7|FGA|UBASH3B|RASGRP3|PRKCD|MADCAM1|CCR8|RPS6KA1|NLRC3|NFKB2|TNFRSF18|DOK3|IQUB|NRCAM|NOX1|CXCR7|MAP3K1|LBP|PIGR|PLCB4|TNFRSF21|BRSK2|RANGAP1|STX11|G0S2|HTR2A|BUB1|TRAF3|EPCAM|CAMK4|CDC42SE2|DOCK2|CTSC|CARD9|BCL2A1|MAPK15|-|PRKCB|JAK3|DOK2|CCL19|EP3|SMAP2|HPGD|TNFRSF4|LSP1|CTLA4|SRGN|ADGRB3|CCNA2|RAB36|CAV3|GPR65|-|EphA2|HTR1B|…
GO:0050727	regulation of inflammatory response	biological_process	7.9668e-06	0.00056338	27	1195	123	13594	ENSGALG00000009239,ENSGALG00000027572,ENSGALG00000006756,ENSGALG00000026163,ENSGALG00000001143,ENSGALG00000003437,ENSGALG00000000775,ENSGALG00000010915,ENSGALG00000005547,ENSGALG00000026069,ENSGALG00000000534,ENSGALG00000007001,ENSGALG00000006565,ENSGALG00000002672,ENSGALG00000018967,ENSGALG00000005069,ENSGALG00000011509,ENSGALG00000009237,ENSGALG00000013024,ENSGALG00000004096,ENSGALG00000013867,…	TLR2-2|CCR7|LBP|TNFSF11|ETS1|ADAM8|CTSS|IL6|PIK3AP1|CD55|il-1beta|TLR4|-|SBNO2|LYN|heme|C3d|-|IL17RA|CHRNA7|PTPN2|TNFRSF1B|TNFAIP3|SOCS3|CD28|AOAH|SERPING1|
GO:0033077	T cell differentiation in thymus	biological_process	7.9906e-06	0.00056338	15	1195	48	13594	ENSGALG00000002080,ENSGALG00000002192,ENSGALG00000002160,ENSGALG00000004398,ENSGALG00000001486,ENSGALG00000013867,ENSGALG00000027572,ENSGALG00000013372,ENSGALG00000006351,ENSGALG00000000158,ENSGALG00000003437,ENSGALG00000006379,ENSGALG00000008669,ENSGALG00000007416,ENSGALG00000009740	DOCK2|PTPRC|B2M|CARD11|ZAP70|PTPN2|CCR7|IL7R|FAS|DMA|ADAM8|SHH|CD28|CD3E|RASGRP1|
GO:0030889	negative regulation of B cell proliferation	biological_process	8.3542e-06	0.00058642	7	1195	11	13594	ENSGALG00000018967,ENSGALG00000015388,ENSGALG00000010638,ENSGALG00000001589,ENSGALG00000008666,ENSGALG00000016719,ENSGALG00000024122	LYN|Blimp-1|CASP3|INPP5D|CTLA4|TNFRSF21|TNFRSF13B|
GO:0048871	multicellular organismal homeostasis	biological_process	8.7241e-06	0.00060969	33	1195	168	13594	ENSGALG00000009700,ENSGALG00000013869,ENSGALG00000002314,ENSGALG00000003267,ENSGALG00000006567,ENSGALG00000023142,ENSGALG00000001589,ENSGALG00000003437,ENSGALG00000011806,ENSGALG00000017093,ENSGALG00000003951,ENSGALG00000006379,ENSGALG00000017247,ENSGALG00000026291,ENSGALG00000010243,ENSGALG00000016718,ENSGALG00000016075,ENSGALG00000015216,ENSGALG00000011551,ENSGALG00000002160,ENSGALG00000008425,…	PDK4|IL20RA|CDHR1|STAT3|UBASH3B|EP3|INPP5D|ADAM8|MUC13|FLT3|SASH3|SHH|PRCP|CDH3|PRDX1|ADGRF5|DCSTAMP|SYK|IGJ|B2M|MAP1A|LIPA|TUB|Worthington|heme|LCA5|PTK2B|il-1beta|TLR4|TNFSF11|GPR55|CIDEA|PIGR|
GO:0051223	regulation of protein transport	biological_process	9.1282e-06	0.00063515	47	1195	279	13594	ENSGALG00000009157,ENSGALG00000017485,ENSGALG00000021442,ENSGALG00000012292,ENSGALG00000013024,ENSGALG00000000244,ENSGALG00000016986,ENSGALG00000011966,ENSGALG00000016590,ENSGALG00000013742,ENSGALG00000027093,ENSGALG00000015216,ENSGALG00000003217,ENSGALG00000007650,ENSGALG00000016719,ENSGALG00000027572,ENSGALG00000009239,ENSGALG00000027737,ENSGALG00000010915,ENSGALG00000015032,ENSGALG00000000534,…	ECT2|TLR1LA|RLTPR|BANK1|IL17RA|CAMK4|LCP1|RANGAP1|TLR7|EZR|TLR1LB|SYK|LITAF|SLC9A3R1|TNFRSF21|CCR7|TLR2-2|CIDEA|IL6|CD274|il-1beta|TLR4|CSK|FGG|-|SH3TC2|ANG-1|LYN|CDKN1A|PRKCD|Edar|SRGN|FGB|HCLS1|TNFRSF4|NFKBIA|PRDX1|PTPN22|CD40LG|IFN-gamma|SOCS1|CCL19|IL18R1|ANKRD1|CRTAM|SHH|SFN|
GO:0004871	signal transducer activity	molecular_function	9.5127e-06	0.00065617	112	1195	865	13594	ENSGALG00000001875,ENSGALG00000013371,ENSGALG00000006583,ENSGALG00000026998,ENSGALG00000008875,ENSGALG00000010769,ENSGALG00000023142,ENSGALG00000026250,ENSGALG00000014455,ENSGALG00000016786,ENSGALG00000020986,ENSGALG00000028519,ENSGALG00000011796,ENSGALG00000004967,ENSGALG00000027598,ENSGALG00000023844,ENSGALG00000017093,ENSGALG00000002349,ENSGALG00000013356,ENSGALG00000012357,ENSGALG00000003267,…	TNFRSF4|S1PR4|LSP1|HTR7|PLCB1|HPGD|EP3|DOK2|LPAR5|IL18R1|GPR35|CCR10|-|MAPK15|LY96|-|FLT3|KRT6A|IKBKE|CXCR4|STAT3|IL2RG|-|IFNGR1|GPR65|HTR1B|EphA2|ADGRB3|IL20RA|RGS12|LITAF|INSRR|CHRM3|CD247|PTPN6|GPR1|PPAR|RORC|GFRA3|GNAL|GABRP|EPHA7|-|TLR1LA|PLCB2|SELE|GPRC6A|HMOX1|GPR141|IL7R|STAT4|GNG2|GRM1|LGR5|CCR5|SYK|-|SUCNR1|CCR6|C3AR1|TAAR1|-|STAT1|CCR8|VIPR1|TRAF-5|IL12RB2|CCR2|TRAIP|P2RX5|FAS|ADGRG5|-…
GO:0060089	molecular transducer activity	molecular_function	9.5127e-06	0.00065617	112	1195	865	13594	ENSGALG00000012083,ENSGALG00000012550,ENSGALG00000013372,ENSGALG00000025974,ENSGALG00000027629,ENSGALG00000012297,ENSGALG00000010163,ENSGALG00000011732,ENSGALG00000015216,ENSGALG00000005546,ENSGALG00000020331,ENSGALG00000015593,ENSGALG00000004792,ENSGALG00000017485,ENSGALG00000014925,ENSGALG00000003399,ENSGALG00000008589,ENSGALG00000025988,ENSGALG00000022985,ENSGALG00000007620,ENSGALG00000013785,…	GPR141|HMOX1|IL7R|STAT4|GNG2|GRM1|LGR5|CCR5|SYK|-|-|EPHA7|PLCB2|TLR1LA|GPRC6A|SELE|GPR1|RORC|PPAR|GFRA3|GNAL|GABRP|LITAF|INSRR|CHRM3|CD247|PTPN6|-|IL2RG|IFNGR1|GPR65|HTR1B|EphA2|ADGRB3|IL20RA|RGS12|KRT6A|IKBKE|CXCR4|STAT3|EP3|DOK2|LPAR5|IL18R1|GPR35|-|CCR10|MAPK15|FLT3|-|LY96|TNFRSF4|S1PR4|LSP1|HTR7|HPGD|PLCB1|ADGRF5|CD3D|VDR|HTR2A|GABRA4|TLR7|GPR15|IL2RB|TLR1LB|PLCG2|TNFRSF1B|MAP3K8|-|ECT2|GRM3|…
GO:0032635	interleukin-6 production	biological_process	9.6067e-06	0.00065979	17	1195	59	13594	ENSGALG00000001889,ENSGALG00000001589,ENSGALG00000010915,ENSGALG00000007001,ENSGALG00000000534,ENSGALG00000006756,ENSGALG00000002021,ENSGALG00000009903,ENSGALG00000027093,ENSGALG00000016590,ENSGALG00000027109,ENSGALG00000004096,ENSGALG00000012292,ENSGALG00000013861,ENSGALG00000007838,ENSGALG00000017485,ENSGALG00000027417	CARD9|INPP5D|IL6|TLR4|il-1beta|LBP|ZC3H12A|IFN-gamma|TLR1LB|TLR7|SPON2|CHRNA7|BANK1|TNFAIP3|NLRC3|TLR1LA|NCKAP1L|
GO:0008154	actin polymerization or depolymerization	biological_process	1.0458e-05	0.00071268	24	1195	107	13594	ENSGALG00000003977,ENSGALG00000016564,ENSGALG00000019751,ENSGALG00000026383,ENSGALG00000003820,ENSGALG00000008756,ENSGALG00000011433,ENSGALG00000008779,ENSGALG00000020927,ENSGALG00000022490,ENSGALG00000009778,ENSGALG00000026394,ENSGALG00000014718,ENSGALG00000011452,ENSGALG00000009321,ENSGALG00000018521,ENSGALG00000006691,ENSGALG00000027417,ENSGALG00000012159,ENSGALG00000018946,ENSGALG00000014957,…	TWF2|PTK2B|MICAL1|TMSB4X|ARPC3|PLEK|VIL1|ACTR2|ARPC5|ARPC1B|HCLS1|CORO1B|MAP3K1|-|WIPF1|CATIP|ARPC4|NCKAP1L|ACTR3|LMOD3|WDR1|PRKCD|GMFB|LMOD2|
GO:0036158	outer dynein arm assembly	biological_process	1.0488e-05	0.00071268	6	1195	8	13594	ENSGALG00000007417,ENSGALG00000002114,ENSGALG00000016244,ENSGALG00000004495,ENSGALG00000003258,ENSGALG00000012997	ARMC4|ZMYND10|LRRC6|DNAI2|DNAAF1|DNAH5|
GO:0000780	condensed nuclear chromosome, centromeric region	cellular_component	1.0511e-05	0.00071268	7	1195	11	13594	ENSGALG00000004838,ENSGALG00000008233,ENSGALG00000013208,ENSGALG00000006110,ENSGALG00000014801,ENSGALG00000011281,ENSGALG00000007768	BUB1B|BUB1|CENPE|PLK1|NDC80|SGOL1|AURKA|
GO:0045132	meiotic chromosome segregation	biological_process	1.2832e-05	0.00086635	9	1195	19	13594	ENSGALG00000006110,ENSGALG00000015691,ENSGALG00000008779,ENSGALG00000001506,ENSGALG00000012159,ENSGALG00000011281,ENSGALG00000009553,ENSGALG00000011722,ENSGALG00000009956	PLK1|SMC2|ACTR2|PTTG1|ACTR3|SGOL1|SMC4|STRA8|ESPL1|
GO:0016494	C-X-C chemokine receptor activity	molecular_function	1.3512e-05	0.00090841	6	1195	8	13594	ENSGALG00000011954,ENSGALG00000011418,ENSGALG00000011955,ENSGALG00000027572,ENSGALG00000021031,ENSGALG00000012357	CCR8|CCR6|CX3CR1|CCR7|CXCR7|CXCR4|
GO:0071624	positive regulation of granulocyte chemotaxis	biological_process	1.3988e-05	0.00093256	8	1195	15	13594	ENSGALG00000028256,ENSGALG00000013218,ENSGALG00000012456,ENSGALG00000026098,ENSGALG00000027572,ENSGALG00000006756,ENSGALG00000015235,ENSGALG00000027417	CCL19|C3AR1|RAC2|IL8|CCR7|LBP|scyc1|NCKAP1L|
GO:0090023	positive regulation of neutrophil chemotaxis	biological_process	1.3988e-05	0.00093256	8	1195	15	13594	ENSGALG00000028256,ENSGALG00000013218,ENSGALG00000015235,ENSGALG00000027417,ENSGALG00000012456,ENSGALG00000026098,ENSGALG00000027572,ENSGALG00000006756	CCL19|C3AR1|scyc1|NCKAP1L|RAC2|IL8|CCR7|LBP|
GO:0002440	production of molecular mediator of immune response	biological_process	1.4094e-05	0.00093574	20	1195	80	13594	ENSGALG00000002192,ENSGALG00000021404,ENSGALG00000015235,ENSGALG00000021656,ENSGALG00000006415,ENSGALG00000009903,ENSGALG00000020316,ENSGALG00000010323,ENSGALG00000010915,ENSGALG00000025926,ENSGALG00000007001,ENSGALG00000003951,ENSGALG00000002160,ENSGALG00000016083,ENSGALG00000027109,ENSGALG00000010748,ENSGALG00000013372,ENSGALG00000006351,ENSGALG00000022586,ENSGALG00000008669	PTPRC|GCNT3|scyc1|PTPN22|CD40LG|IFN-gamma|IL13RA2|BATF|IL6|MZB1|TLR4|SASH3|B2M|ANG-1|SPON2|EXO1|IL7R|FAS|HPX|CD28|
GO:0030183	B cell differentiation	biological_process	1.5312e-05	0.0010111	18	1195	68	13594	ENSGALG00000013481,ENSGALG00000002192,ENSGALG00000013086,ENSGALG00000006415,ENSGALG00000014561,ENSGALG00000029169,ENSGALG00000016564,ENSGALG00000001589,ENSGALG00000007866,ENSGALG00000017093,ENSGALG00000004398,ENSGALG00000027417,ENSGALG00000013867,ENSGALG00000015388,ENSGALG00000011488,ENSGALG00000012442,ENSGALG00000015216,ENSGALG00000005453	Aiolos|PTPRC|IKZF1|CD40LG|PTPN6|HHEX|PTK2B|INPP5D|BCL11A|FLT3|CARD11|NCKAP1L|PTPN2|Blimp-1|CMTM7|MFNG|SYK|PLCG2|
GO:0042035	regulation of cytokine biosynthetic process	biological_process	1.5356e-05	0.0010111	16	1195	55	13594	ENSGALG00000017485,ENSGALG00000004398,ENSGALG00000016590,ENSGALG00000016212,ENSGALG00000027093,ENSGALG00000015216,ENSGALG00000007416,ENSGALG00000009903,ENSGALG00000006756,ENSGALG00000006785,ENSGALG00000007001,ENSGALG00000000534,ENSGALG00000010915,ENSGALG00000001589,ENSGALG00000001889,ENSGALG00000012480	TLR1LA|CARD11|TLR7|LICOS|TLR1LB|SYK|CD3E|IFN-gamma|LBP|IRF1|TLR4|il-1beta|IL6|INPP5D|CARD9|NMI|
GO:0002755	MyD88-dependent toll-like receptor signaling pathway	biological_process	1.5742e-05	0.0010322	9	1195	19	13594	ENSGALG00000017485,ENSGALG00000009239,ENSGALG00000009237,ENSGALG00000008125,ENSGALG00000006785,ENSGALG00000014297,ENSGALG00000016590,ENSGALG00000007001,ENSGALG00000027093	TLR1LA|TLR2-2|-|UbI|IRF1|IRF-3|TLR7|TLR4|TLR1LB|
GO:0033993	response to lipid	biological_process	1.6464e-05	0.0010752	50	1195	310	13594	ENSGALG00000018967,ENSGALG00000011961,ENSGALG00000003267,ENSGALG00000026098,ENSGALG00000014023,ENSGALG00000015388,ENSGALG00000011222,ENSGALG00000007838,ENSGALG00000013861,ENSGALG00000005757,ENSGALG00000009700,ENSGALG00000005940,ENSGALG00000006351,ENSGALG00000005693,ENSGALG00000002021,ENSGALG00000027864,ENSGALG00000009903,ENSGALG00000002452,ENSGALG00000005467,ENSGALG00000007651,ENSGALG00000012200,…	LYN|TNIP3|STAT3|IL8|H2AFZ|Blimp-1|IL12RB2|NLRC3|TNFAIP3|IRF8|PDK4|GFI1|FAS|INOS|ZC3H12A|NFKBIA|IFN-gamma|AQP3|HSD17B2|STAT1|GCH1|LY96|EP3|CCL19|TWF2|ANKRD1|CYP24A1|SPON2|TNFRSF1B|B2M|IRG1|PLCG2|VDR|STAP1|STRA8|CCR7|LBP|CD80|FBXO32|BRCA1|LITAF|PTAFR|PTK2B|RORC|IL6|PIM1|PPAR|TLR4|il-1beta|SBNO2|
GO:0045010	actin nucleation	biological_process	1.6679e-05	0.0010848	10	1195	24	13594	ENSGALG00000012208,ENSGALG00000012159,ENSGALG00000026394,ENSGALG00000022490,ENSGALG00000008779,ENSGALG00000011433,ENSGALG00000020927,ENSGALG00000006691,ENSGALG00000003820,ENSGALG00000011452	GMFB|ACTR3|CORO1B|ARPC1B|ACTR2|VIL1|ARPC5|ARPC4|ARPC3|-|
GO:0002275	myeloid cell activation involved in immune response	biological_process	1.6995e-05	0.0011008	12	1195	34	13594	ENSGALG00000011955,ENSGALG00000002672,ENSGALG00000002234,ENSGALG00000011673,ENSGALG00000015216,ENSGALG00000009740,ENSGALG00000002080,ENSGALG00000008340,ENSGALG00000012456,ENSGALG00000001571,ENSGALG00000018967,ENSGALG00000020316	CX3CR1|SBNO2|UNC13D|STX11|SYK|RASGRP1|DOCK2|FES|RAC2|MYO1F|LYN|IL13RA2|
GO:0050866	negative regulation of cell activation	biological_process	1.8455e-05	0.0011906	20	1195	82	13594	ENSGALG00000015679,ENSGALG00000006379,ENSGALG00000017093,ENSGALG00000001589,ENSGALG00000024122,ENSGALG00000015032,ENSGALG00000020316,ENSGALG00000010638,ENSGALG00000014561,ENSGALG00000006785,ENSGALG00000008666,ENSGALG00000015758,ENSGALG00000016719,ENSGALG00000005135,ENSGALG00000016718,ENSGALG00000006351,ENSGALG00000018967,ENSGALG00000012292,ENSGALG00000015388,ENSGALG00000013861	SAMSN1|SHH|FLT3|INPP5D|TNFRSF13B|CD274|IL13RA2|CASP3|PTPN6|IRF1|CTLA4|PAG1|TNFRSF21|SERPINE2|ADGRF5|FAS|LYN|BANK1|Blimp-1|TNFAIP3|
GO:0001894	tissue homeostasis	biological_process	1.9012e-05	0.0012216	27	1195	130	13594	ENSGALG00000017093,ENSGALG00000003951,ENSGALG00000006379,ENSGALG00000016564,ENSGALG00000001589,ENSGALG00000003437,ENSGALG00000011806,ENSGALG00000007001,ENSGALG00000000919,ENSGALG00000005544,ENSGALG00000010243,ENSGALG00000026291,ENSGALG00000026163,ENSGALG00000002314,ENSGALG00000013869,ENSGALG00000011551,ENSGALG00000015216,ENSGALG00000016718,ENSGALG00000009700,ENSGALG00000016075,ENSGALG00000009963,…	FLT3|SASH3|SHH|PTK2B|INPP5D|ADAM8|MUC13|TLR4|PIGR|GPR55|PRDX1|CDH3|TNFSF11|CDHR1|IL20RA|IGJ|SYK|ADGRF5|PDK4|DCSTAMP|Worthington|UBASH3B|LCA5|LIPA|MAP1A|B2M|TUB|
GO:0016020	membrane	cellular_component	1.9308e-05	0.0012343	492	1195	4871	13594	ENSGALG00000000783,ENSGALG00000023347,ENSGALG00000011717,ENSGALG00000005809,ENSGALG00000011922,ENSGALG00000010152,ENSGALG00000004730,ENSGALG00000009239,ENSGALG00000025996,ENSGALG00000016687,ENSGALG00000004195,ENSGALG00000009172,ENSGALG00000006728,ENSGALG00000002643,ENSGALG00000012773,ENSGALG00000006501,ENSGALG00000005596,ENSGALG00000027093,ENSGALG00000016590,ENSGALG00000013742,ENSGALG00000007042,…	PTAFR|-|-|SEPT2|PCNXL4|TSPAN8|CLIC2|TLR2-2|MKI67|7.|KIF4A|OSBPL6|-|SELP|GCNT2|GGT5|TLDC1|TLR1LB|TLR7|EZR|CCDC40|CASP8|GPR132|TNFRSF1B|STMN1|TMEM123|TTK|ECT2|NCKAP1L|MFI2|TAAR1|FYB|MARCH1|SLC16A6|STOML1|C3AR1|CRTAM|MUC13|RCC1|SLC39A8|LRP2|SYT13|CDH3|DNAI2|-|ADGRG5|SLA2|-|CD3E|PDK4|DMA|MUC16|-|P2RX5|STOML3|ANG-1|Edar|SLCO4A1|FGG|RHOH|CARD11|-|-|SLC9A6|TRAT1|DEF6|LY75|TNFSF10|SKAP1|PANK1|S100A16|GFR…
GO:0002444	myeloid leukocyte mediated immunity	biological_process	1.9366e-05	0.0012343	12	1195	34	13594	ENSGALG00000012456,ENSGALG00000001571,ENSGALG00000018967,ENSGALG00000020316,ENSGALG00000001189,ENSGALG00000011509,ENSGALG00000027109,ENSGALG00000008340,ENSGALG00000011673,ENSGALG00000002234,ENSGALG00000009740,ENSGALG00000015216	RAC2|MYO1F|LYN|IL13RA2|NCF1|C3d|SPON2|FES|STX11|UNC13D|RASGRP1|SYK|
GO:0004888	transmembrane signaling receptor activity	molecular_function	1.9742e-05	0.0012532	81	1195	585	13594	ENSGALG00000010362,ENSGALG00000021512,ENSGALG00000013994,ENSGALG00000013218,ENSGALG00000011418,ENSGALG00000011222,ENSGALG00000005259,ENSGALG00000011954,ENSGALG00000007416,ENSGALG00000004111,ENSGALG00000017001,ENSGALG00000011735,ENSGALG00000001149,ENSGALG00000012080,ENSGALG00000004613,ENSGALG00000006351,ENSGALG00000011733,ENSGALG00000000919,ENSGALG00000016687,ENSGALG00000021031,ENSGALG00000027572,…	SUCNR1|-|TAAR1|C3AR1|CCR6|IL12RB2|VIPR1|CCR8|CD3E|GPR174|CYSLTR2|CCXCR1-L|ADGRG5|-|P2RX5|FAS|CCR2|PIGR|7.|CXCR7|CCR7|CD44|GPR55|IL1R2|UTS2R|-|PTAFR|ITGB2|TLR4|CX3CR1|GPR132|-|GRM3|TNFRSF1B|TLR1LB|IL2RB|GPR15|HTR2A|GABRA4|TLR7|CD3D|ADGRF5|HPGD|HTR7|TNFRSF4|S1PR4|-|CCR10|FLT3|-|GPR35|LPAR5|IL18R1|EP3|CXCR4|ADGRB3|IL20RA|HTR1B|EphA2|-|IFNGR1|IL2RG|GPR65|PTPN6|CHRM3|CD247|INSRR|GABRP|GFRA3|GPR1|GPRC6…
GO:0034113	heterotypic cell-cell adhesion	biological_process	2.2134e-05	0.0013996	10	1195	25	13594	ENSGALG00000007849,ENSGALG00000012773,ENSGALG00000002192,ENSGALG00000028341,ENSGALG00000009268,ENSGALG00000012913,ENSGALG00000009514,ENSGALG00000007511,ENSGALG00000008978,ENSGALG00000009262	CD44|GCNT2|PTPRC|MADCAM1|FGG|PKP2|NRCAM|ITGB2|ITGA4|FGB|
GO:0042108	positive regulation of cytokine biosynthetic process	biological_process	2.2381e-05	0.0014076	12	1195	34	13594	ENSGALG00000016212,ENSGALG00000007001,ENSGALG00000000534,ENSGALG00000016590,ENSGALG00000007416,ENSGALG00000015216,ENSGALG00000027093,ENSGALG00000004398,ENSGALG00000009903,ENSGALG00000017485,ENSGALG00000006785,ENSGALG00000006756	LICOS|TLR4|il-1beta|TLR7|CD3E|SYK|TLR1LB|CARD11|IFN-gamma|TLR1LA|IRF1|LBP|
GO:0023056	positive regulation of signaling	biological_process	2.2438e-05	0.0014076	103	1195	796	13594	ENSGALG00000016083,ENSGALG00000011509,ENSGALG00000013867,ENSGALG00000002016,ENSGALG00000004398,ENSGALG00000009268,ENSGALG00000009864,ENSGALG00000017134,ENSGALG00000026613,ENSGALG00000025948,ENSGALG00000007416,ENSGALG00000009262,ENSGALG00000008669,ENSGALG00000011322,ENSGALG00000008701,ENSGALG00000006351,ENSGALG00000005940,ENSGALG00000007158,ENSGALG00000001486,ENSGALG00000026291,ENSGALG00000011203,…	ANG-1|C3d|PTPN2|PRKCD|CARD11|FGG|TRAF-5|IFT88|S100A4|SLA2|CD3E|FGB|CD28|NEK10|XDH|FAS|GFI1|SOCS1|ZAP70|CDH3|HPSE|HCLS1|IFN-gamma|RASGRP1|CD4|BLNK|ADAM8|PIK3AP1|ANKRD1|CASP8|LCK|BANK1|BUB1|CTSC|ECT2|SALL1|CAT|MFNG|HTR2A|G0S2|NOX1|MAP3K1|STAP1|CXCR7|CCR7|LBP|GPR55|GCNT2|SELP|CD44|TNFRSF18|PTK2B|DYNC2H1|IL6|NLRC5|TLR4|LYN|STAT3|IKBKE|IL20RA|RASSF2|HPX|IGFBP4|IRF-3|PLCB1|HHEX|APAF1|TXK|PTPN22|CARD9|P…
GO:0070201	regulation of establishment of protein localization	biological_process	2.304e-05	0.0014397	50	1195	314	13594	ENSGALG00000006379,ENSGALG00000028115,ENSGALG00000006491,ENSGALG00000006527,ENSGALG00000016786,ENSGALG00000028256,ENSGALG00000007158,ENSGALG00000026995,ENSGALG00000021656,ENSGALG00000009903,ENSGALG00000006415,ENSGALG00000001875,ENSGALG00000009778,ENSGALG00000010243,ENSGALG00000027864,ENSGALG00000009262,ENSGALG00000004167,ENSGALG00000023768,ENSGALG00000002016,ENSGALG00000028318,ENSGALG00000016809,…	SHH|SFN|ANKRD1|CRTAM|IL18R1|CCL19|SOCS1|RHOG|PTPN22|IFN-gamma|CD40LG|TNFRSF4|HCLS1|PRDX1|NFKBIA|FGB|SRGN|EphA2|PRKCD|CDKN1A|Edar|-|SH3TC2|ANG-1|LYN|FGG|CSK|VIL1|CD274|TLR4|il-1beta|IL6|CIDEA|CCR7|TLR2-2|SLC9A3R1|TNFRSF21|LITAF|TLR1LB|SYK|EZR|TLR7|LCP1|RANGAP1|BANK1|IL17RA|CAMK4|ECT2|TLR1LA|RLTPR|
GO:0001914	regulation of T cell mediated cytotoxicity	biological_process	2.3529e-05	0.0014645	11	1195	29	13594	ENSGALG00000027944,ENSGALG00000026466,ENSGALG00000029093,ENSGALG00000024372,ENSGALG00000002192,ENSGALG00000002160,ENSGALG00000000178,ENSGALG00000027693,ENSGALG00000004617,ENSGALG00000013372,ENSGALG00000024340	-|-|-|BFIV21|PTPRC|B2M|BF1|-|-|IL7R|-|
GO:0006953	acute-phase response	biological_process	2.5854e-05	0.0015961	7	1195	12	13594	ENSGALG00000005069,ENSGALG00000006756,ENSGALG00000010915,ENSGALG00000026163,ENSGALG00000023142,ENSGALG00000027716,ENSGALG00000000534	heme|LBP|IL6|TNFSF11|EP3|-|il-1beta|
GO:0004872	receptor activity	molecular_function	2.5925e-05	0.0015961	103	1195	796	13594	ENSGALG00000010362,ENSGALG00000021512,ENSGALG00000013994,ENSGALG00000013218,ENSGALG00000011418,ENSGALG00000011222,ENSGALG00000016809,ENSGALG00000011954,ENSGALG00000005259,ENSGALG00000011735,ENSGALG00000017001,ENSGALG00000004111,ENSGALG00000007416,ENSGALG00000012080,ENSGALG00000001149,ENSGALG00000006351,ENSGALG00000004613,ENSGALG00000011733,ENSGALG00000009152,ENSGALG00000016687,ENSGALG00000000919,…	SUCNR1|-|TAAR1|C3AR1|CCR6|IL12RB2|Edar|CCR8|VIPR1|CCXCR1-L|CYSLTR2|GPR174|CD3E|-|ADGRG5|FAS|P2RX5|CCR2|ATRNL1|7.|PIGR|ENPP3|CCR7|CXCR7|CD44|IL1R2|UTS2R|GPR55|PTAFR|-|CX3CR1|TLR4|ITGB2|SEMA3G|GPR132|CCDC40|VTN|GRM3|-|TNFRSF1B|TLR1LB|IL2RB|PLXNC1|GPR15|HTR2A|GABRA4|TLR7|SEMA4G|LRP8|VDR|CD3D|ADGRF5|HPGD|-|HTR7|TNFRSF4|S1PR4|FLT3|-|LY96|CCR10|-|GPR35|IL18R1|LPAR5|EP3|STAT3|CXCR4|IL20RA|ADGRB3|EphA2|I…
GO:0045576	mast cell activation	biological_process	2.5945e-05	0.0015961	10	1195	25	13594	ENSGALG00000009740,ENSGALG00000015216,ENSGALG00000013748,ENSGALG00000002113,ENSGALG00000002234,ENSGALG00000008340,ENSGALG00000018967,ENSGALG00000012456,ENSGALG00000020316,ENSGALG00000014277	RASGRP1|SYK|CD226|SLP76|UNC13D|FES|LYN|RAC2|IL13RA2|RHOH|
GO:0050730	regulation of peptidyl-tyrosine phosphorylation	biological_process	2.6741e-05	0.0016388	26	1195	127	13594	ENSGALG00000002016,ENSGALG00000013867,ENSGALG00000000466,ENSGALG00000003589,ENSGALG00000016083,ENSGALG00000018967,ENSGALG00000015593,ENSGALG00000022586,ENSGALG00000000238,ENSGALG00000015216,ENSGALG00000007416,ENSGALG00000016992,ENSGALG00000014561,ENSGALG00000015474,ENSGALG00000007158,ENSGALG00000028158,ENSGALG00000007849,ENSGALG00000009903,ENSGALG00000009778,ENSGALG00000002192,ENSGALG00000014477,…	PRKCD|PTPN2|LCK|VTN|ANG-1|LYN|EPHA7|HPX|MVP|SYK|CD3E|HTR2A|PTPN6|CD80|SOCS1|FGF7|CD44|IFN-gamma|HCLS1|PTPRC|CD4|TNFRSF18|SAMSN1|ITGB2|IL6|PTK2B|
GO:0032879	regulation of localization	biological_process	2.7672e-05	0.0016869	153	1195	1294	13594	ENSGALG00000005693,ENSGALG00000010243,ENSGALG00000009778,ENSGALG00000026383,ENSGALG00000027777,ENSGALG00000006567,ENSGALG00000013867,ENSGALG00000002016,ENSGALG00000012608,ENSGALG00000007152,ENSGALG00000011735,ENSGALG00000011733,ENSGALG00000011684,ENSGALG00000002722,ENSGALG00000014718,ENSGALG00000027572,ENSGALG00000006756,ENSGALG00000002781,ENSGALG00000016719,ENSGALG00000015235,ENSGALG00000001882,…	INOS|PRDX1|HCLS1|TMSB4X|CNN2|UBASH3B|PTPN2|PRKCD|DAPK1|FAM3D|CCXCR1-L|CCR2|STAP1|MST1|MAP3K1|CCR7|LBP|BRCA1|TNFRSF21|scyc1|TNFRSF18|ETS1|PLAU|TLR4|CD274|VTN|hsp70|CAMK4|BANK1|DOCK2|CORO1C|PLCG2|RANGAP1|CDK1|HTR2A|PLCB1|ASTN2|RHOG|ERO1L|NFKBIA|CORO1B|TNFRSF4|CD40LG|SYNGR3|SHH|CCL19|PRKCB|IL18R1|LYN|BLK|PIK3CD|-|CCDC39|FES|FLRT2|SRGN|KCNJ16|CAV3|HTR1B|EphA2|MMD|SNAP91|PTPN6|CIDEA|TNFSF11|CTSS|CADPS…
GO:0010647	positive regulation of cell communication	biological_process	2.7738e-05	0.0016869	103	1195	800	13594	ENSGALG00000012442,ENSGALG00000014471,ENSGALG00000003739,ENSGALG00000023933,ENSGALG00000016992,ENSGALG00000009157,ENSGALG00000017239,ENSGALG00000000466,ENSGALG00000008355,ENSGALG00000008233,ENSGALG00000012292,ENSGALG00000001256,ENSGALG00000010915,ENSGALG00000016564,ENSGALG00000017180,ENSGALG00000007001,ENSGALG00000001882,ENSGALG00000005544,ENSGALG00000007849,ENSGALG00000002643,ENSGALG00000012773,…	MFNG|CAT|SALL1|G0S2|HTR2A|ECT2|CTSC|LCK|CASP8|BUB1|BANK1|NLRC5|IL6|PTK2B|DYNC2H1|TLR4|TNFRSF18|GPR55|CD44|SELP|GCNT2|CCR7|CXCR7|NOX1|STAP1|MAP3K1|LBP|NEK10|FAS|GFI1|XDH|S100A4|SLA2|FGB|CD28|CD3E|FGG|CARD11|IFT88|TRAF-5|C3d|ANG-1|PRKCD|PTPN2|PIK3AP1|ADAM8|ANKRD1|CD4|RASGRP1|BLNK|HCLS1|HPSE|CDH3|IFN-gamma|SOCS1|ZAP70|HMOX1|ASPM|CTH|CD226|LGR5|SERPINE2|BMP5|GRM1|STX3|SYK|SERPINF2|BID|TNFSF10|RUNX3|S…
GO:0045123	cellular extravasation	biological_process	2.8671e-05	0.001737	9	1195	21	13594	ENSGALG00000002643,ENSGALG00000028341,ENSGALG00000003399,ENSGALG00000008875,ENSGALG00000024072,ENSGALG00000005257,ENSGALG00000008978,ENSGALG00000003437,ENSGALG00000015166	SELP|MADCAM1|SELE|PLCB1|AMICA1|VCAM1|ITGA4|ADAM8|GCNT1|
GO:0002695	negative regulation of leukocyte activation	biological_process	2.9746e-05	0.0017954	19	1195	78	13594	ENSGALG00000016718,ENSGALG00000006351,ENSGALG00000013861,ENSGALG00000018967,ENSGALG00000012292,ENSGALG00000015388,ENSGALG00000001589,ENSGALG00000024122,ENSGALG00000015032,ENSGALG00000015679,ENSGALG00000017093,ENSGALG00000006379,ENSGALG00000008666,ENSGALG00000015758,ENSGALG00000016719,ENSGALG00000020316,ENSGALG00000010638,ENSGALG00000014561,ENSGALG00000006785	ADGRF5|FAS|TNFAIP3|LYN|BANK1|Blimp-1|INPP5D|TNFRSF13B|CD274|SAMSN1|FLT3|SHH|CTLA4|PAG1|TNFRSF21|IL13RA2|CASP3|PTPN6|IRF1|
GO:0005874	microtubule	cellular_component	3.0006e-05	0.001799	34	1195	187	13594	ENSGALG00000002338,ENSGALG00000003085,ENSGALG00000007768,ENSGALG00000010120,ENSGALG00000008095,ENSGALG00000013900,ENSGALG00000008425,ENSGALG00000001475,ENSGALG00000003231,ENSGALG00000029134,ENSGALG00000017180,ENSGALG00000017025,ENSGALG00000003509,ENSGALG00000005806,ENSGALG00000000628,ENSGALG00000008713,ENSGALG00000004195,ENSGALG00000006790,ENSGALG00000005517,ENSGALG00000007098,ENSGALG00000020906,…	ASPM|CDK1|AURKA|KIF2C|KIF23|MAP7|MAP1A|STMN1|KIF20A|SNPH|DYNC2H1|CKAP2|C9ORF9|KIF24|KIF21B|BIRC5|KIF4A|KIF11|KIF9|KIF21A|GAS2L2|-|PLK1|KIF27|CNP|CENPE|KIF15|-|GTSE1|SRPRB|TPX2|KIF6|C15ORF23|CDK5RAP2|
GO:0002455	humoral immune response mediated by circulating immunoglobulin	biological_process	3.006e-05	0.001799	5	1195	6	13594	ENSGALG00000021569,ENSGALG00000010748,ENSGALG00000002192,ENSGALG00000022586,ENSGALG00000014561	C1QA|EXO1|PTPRC|HPX|PTPN6|
GO:0030833	regulation of actin filament polymerization	biological_process	3.0145e-05	0.001799	19	1195	79	13594	ENSGALG00000011452,ENSGALG00000006691,ENSGALG00000027417,ENSGALG00000012159,ENSGALG00000018946,ENSGALG00000002016,ENSGALG00000012208,ENSGALG00000008805,ENSGALG00000003977,ENSGALG00000026383,ENSGALG00000016564,ENSGALG00000003820,ENSGALG00000008779,ENSGALG00000011433,ENSGALG00000020927,ENSGALG00000022490,ENSGALG00000009778,ENSGALG00000026394,ENSGALG00000014718	-|ARPC4|NCKAP1L|ACTR3|LMOD3|PRKCD|GMFB|LMOD2|TWF2|TMSB4X|PTK2B|ARPC3|ACTR2|VIL1|ARPC5|ARPC1B|HCLS1|CORO1B|MAP3K1|
GO:0000778	condensed nuclear chromosome kinetochore	cellular_component	3.0571e-05	0.0018126	5	1195	6	13594	ENSGALG00000008233,ENSGALG00000013208,ENSGALG00000004838,ENSGALG00000006110,ENSGALG00000014801	BUB1|CENPE|BUB1B|PLK1|NDC80|
GO:0044458	motile cilium assembly	biological_process	3.06e-05	0.0018126	5	1195	6	13594	ENSGALG00000016244,ENSGALG00000002114,ENSGALG00000003258,ENSGALG00000021855,ENSGALG00000007042	LRRC6|ZMYND10|DNAAF1|CCDC39|CCDC40|
GO:0007076	mitotic chromosome condensation	biological_process	3.2104e-05	0.0018946	6	1195	9	13594	ENSGALG00000009553,ENSGALG00000015691,ENSGALG00000014439,ENSGALG00000024128,ENSGALG00000014425,ENSGALG00000001491	SMC4|SMC2|NCAPD2|NCAPH|NCAPG|NCAPD3|
GO:0008064	regulation of actin polymerization or depolymerization	biological_process	3.3768e-05	0.0019782	21	1195	93	13594	ENSGALG00000014718,ENSGALG00000022490,ENSGALG00000026394,ENSGALG00000009778,ENSGALG00000003820,ENSGALG00000008756,ENSGALG00000020927,ENSGALG00000008779,ENSGALG00000011433,ENSGALG00000003977,ENSGALG00000026383,ENSGALG00000016564,ENSGALG00000002016,ENSGALG00000014957,ENSGALG00000008805,ENSGALG00000012208,ENSGALG00000027417,ENSGALG00000012159,ENSGALG00000018946,ENSGALG00000006691,ENSGALG00000011452	MAP3K1|ARPC1B|CORO1B|HCLS1|ARPC3|PLEK|ARPC5|ACTR2|VIL1|TWF2|TMSB4X|PTK2B|PRKCD|WDR1|LMOD2|GMFB|NCKAP1L|ACTR3|LMOD3|ARPC4|-|	Hyperlink
GO:0030832	regulation of actin filament length	biological_process	3.3768e-05	0.0019782	21	1195	93	13594	ENSGALG00000014718,ENSGALG00000026394,ENSGALG00000009778,ENSGALG00000022490,ENSGALG00000020927,ENSGALG00000011433,ENSGALG00000008779,ENSGALG00000003820,ENSGALG00000008756,ENSGALG00000026383,ENSGALG00000016564,ENSGALG00000003977,ENSGALG00000008805,ENSGALG00000012208,ENSGALG00000014957,ENSGALG00000002016,ENSGALG00000018946,ENSGALG00000012159,ENSGALG00000027417,ENSGALG00000006691,ENSGALG00000011452	MAP3K1|CORO1B|HCLS1|ARPC1B|ARPC5|VIL1|ACTR2|ARPC3|PLEK|TMSB4X|PTK2B|TWF2|LMOD2|GMFB|WDR1|PRKCD|LMOD3|ACTR3|NCKAP1L|ARPC4|-|
GO:0030031	cell projection assembly	biological_process	3.4643e-05	0.0020189	41	1195	248	13594	ENSGALG00000016895,ENSGALG00000008779,ENSGALG00000003977,ENSGALG00000013281,ENSGALG00000012588,ENSGALG00000023552,ENSGALG00000016175,ENSGALG00000003148,ENSGALG00000026995,ENSGALG00000004495,ENSGALG00000016757,ENSGALG00000001915,ENSGALG00000004336,ENSGALG00000023768,ENSGALG00000021855,ENSGALG00000003602,ENSGALG00000002016,ENSGALG00000005303,ENSGALG00000017134,ENSGALG00000016244,ENSGALG00000014779,…	DZIP1|ACTR2|TWF2|RSPH4A|KIF27|SPEF2|RSPH1|SPAG16|RHOG|DNAI2|TSGA10|VAV3|INPPL1|EphA2|CCDC39|RPGRIP1L|PRKCD|CCDC13|IFT88|LRRC6|SPAG17|SEPT2|KIF24|ZMYND10|DYNC2H1|DNAH5|STAP1|AK7|SLC9A3R1|C11orf63|EZR|RAB17|SNX10|RSPH9|RAC2|RFX3|CCDC40|CORO1C|CEP126|DNAAF1|IFT46|
GO:0002526	acute inflammatory response	biological_process	3.4717e-05	0.0020189	13	1195	41	13594	ENSGALG00000017247,ENSGALG00000007381,ENSGALG00000026069,ENSGALG00000000534,ENSGALG00000010915,ENSGALG00000003437,ENSGALG00000023142,ENSGALG00000006756,ENSGALG00000027572,ENSGALG00000011509,ENSGALG00000005069,ENSGALG00000027716,ENSGALG00000026163	PRCP|SERPING1|CD55|il-1beta|IL6|ADAM8|EP3|LBP|CCR7|C3d|heme|-|TNFSF11|
GO:0010543	regulation of platelet activation	biological_process	3.6575e-05	0.0021192	8	1195	17	13594	ENSGALG00000002643,ENSGALG00000006567,ENSGALG00000018967,ENSGALG00000002016,ENSGALG00000007001,ENSGALG00000005135,ENSGALG00000008756,ENSGALG00000015216	SELP|UBASH3B|LYN|PRKCD|TLR4|SERPINE2|PLEK|SYK|
GO:0030041	actin filament polymerization	biological_process	3.6798e-05	0.0021244	20	1195	87	13594	ENSGALG00000022490,ENSGALG00000026394,ENSGALG00000009778,ENSGALG00000014718,ENSGALG00000003977,ENSGALG00000026383,ENSGALG00000016564,ENSGALG00000003820,ENSGALG00000020927,ENSGALG00000008779,ENSGALG00000011433,ENSGALG00000027417,ENSGALG00000012159,ENSGALG00000018946,ENSGALG00000002016,ENSGALG00000008805,ENSGALG00000012208,ENSGALG00000011452,ENSGALG00000018521,ENSGALG00000006691	ARPC1B|CORO1B|HCLS1|MAP3K1|TWF2|TMSB4X|PTK2B|ARPC3|ARPC5|ACTR2|VIL1|NCKAP1L|ACTR3|LMOD3|PRKCD|LMOD2|GMFB|-|CATIP|ARPC4|
GO:0007059	chromosome segregation	biological_process	3.7621e-05	0.0021641	28	1195	142	13594	ENSGALG00000006790,ENSGALG00000010120,ENSGALG00000001506,ENSGALG00000009157,ENSGALG00000011281,ENSGALG00000009854,ENSGALG00000015874,ENSGALG00000012159,ENSGALG00000008233,ENSGALG00000024128,ENSGALG00000003922,ENSGALG00000009956,ENSGALG00000014801,ENSGALG00000006110,ENSGALG00000013208,ENSGALG00000014439,ENSGALG00000008779,ENSGALG00000015691,ENSGALG00000001491,ENSGALG00000002781,ENSGALG00000019837,…	KIF11|KIF2C|PTTG1|ECT2|SGOL1|NEK2|TTK|ACTR3|BUB1|NCAPH|TOP2A|ESPL1|NDC80|PLK1|CENPE|NCAPD2|ACTR2|SMC2|NCAPD3|BRCA1|-|NCAPG|STRA8|SMC4|RCC1|SPC25|C15ORF23|CDK5RAP2|
GO:0003351	epithelial cilium movement	biological_process	3.9128e-05	0.0022427	7	1195	13	13594	ENSGALG00000021855,ENSGALG00000010179,ENSGALG00000007042,ENSGALG00000011093,ENSGALG00000004297,ENSGALG00000016244,ENSGALG00000012588	CCDC39|RFX3|CCDC40|AK7|DNAH1|LRRC6|KIF27|
GO:0061041	regulation of wound healing	biological_process	3.944e-05	0.0022525	18	1195	73	13594	ENSGALG00000007381,ENSGALG00000005135,ENSGALG00000015216,ENSGALG00000009262,ENSGALG00000009268,ENSGALG00000002987,ENSGALG00000006567,ENSGALG00000018967,ENSGALG00000009052,ENSGALG00000010738,ENSGALG00000002016,ENSGALG00000005086,ENSGALG00000007001,ENSGALG00000000367,ENSGALG00000011433,ENSGALG00000008756,ENSGALG00000011203,ENSGALG00000002643	SERPING1|SERPINE2|SYK|FGB|FGG|SERPINF2|UBASH3B|LYN|LBH|TC2N|PRKCD|PLAU|TLR4|ASIC2|VIL1|PLEK|HPSE|SELP|
GO:0002637	regulation of immunoglobulin production	biological_process	4.1906e-05	0.0023847	10	1195	26	13594	ENSGALG00000002192,ENSGALG00000006415,ENSGALG00000009903,ENSGALG00000015235,ENSGALG00000020316,ENSGALG00000010915,ENSGALG00000025926,ENSGALG00000022586,ENSGALG00000008669,ENSGALG00000003951	PTPRC|CD40LG|IFN-gamma|scyc1|IL13RA2|IL6|MZB1|HPX|CD28|SASH3|
GO:0051250	negative regulation of lymphocyte activation	biological_process	4.3962e-05	0.0024928	17	1195	67	13594	ENSGALG00000016719,ENSGALG00000008666,ENSGALG00000015758,ENSGALG00000010638,ENSGALG00000014561,ENSGALG00000006785,ENSGALG00000015032,ENSGALG00000024122,ENSGALG00000001589,ENSGALG00000006379,ENSGALG00000017093,ENSGALG00000015679,ENSGALG00000013861,ENSGALG00000012292,ENSGALG00000015388,ENSGALG00000018967,ENSGALG00000006351	TNFRSF21|CTLA4|PAG1|CASP3|PTPN6|IRF1|CD274|TNFRSF13B|INPP5D|SHH|FLT3|SAMSN1|TNFAIP3|BANK1|Blimp-1|LYN|FAS|
GO:0016310	phosphorylation	biological_process	4.532e-05	0.0025608	149	1195	1262	13594	ENSGALG00000011684,ENSGALG00000014718,ENSGALG00000015474,ENSGALG00000024469,ENSGALG00000004516,ENSGALG00000001882,ENSGALG00000028457,ENSGALG00000007001,ENSGALG00000007511,ENSGALG00000000466,ENSGALG00000011715,ENSGALG00000003589,ENSGALG00000008233,ENSGALG00000021344,ENSGALG00000000244,ENSGALG00000004901,ENSGALG00000007356,ENSGALG00000003085,ENSGALG00000006681,ENSGALG00000016992,ENSGALG00000016426,…	STAP1|MAP3K1|CD80|PPP1R14D|RAD51|TNFRSF18|MAP3K19|TLR4|ITGB2|LCK|hsp70|VTN|BUB1|-|CAMK4|CORO1C|MAP3K8|CDK1|BRSK2|HTR2A|MAP3K15|HCLS1|KIF15|RASGRP1|MICAL1|STK32C|UBASH3B|DAPK1|IL12RB2|PRKCD|PTPN2|RPS6KA1|VAV3|MMD|PIK3R6|CASP3|PTPN6|PFKFB3|UbI|TPD52L1|TNFSF11|PTPRC|ALPK2|CDKL1|-|RUNX3|il-1beta|CCNB3|FBP1|EPHA7|BMP5|STAT4|CCNB2|GRM1|SYK|TNFRSF4|TXK|MAPK15|MATK|JAK3|PRKCB|CCL19|PLK1|PIK3CD|BLK|LYN|FE…
GO:0071396	cellular response to lipid	biological_process	5.2245e-05	0.0029231	36	1195	208	13594	ENSGALG00000015388,ENSGALG00000014023,ENSGALG00000011961,ENSGALG00000018967,ENSGALG00000005757,ENSGALG00000013861,ENSGALG00000005940,ENSGALG00000009700,ENSGALG00000002021,ENSGALG00000005693,ENSGALG00000009903,ENSGALG00000027864,ENSGALG00000027598,ENSGALG00000007651,ENSGALG00000006491,ENSGALG00000003977,ENSGALG00000027109,ENSGALG00000002160,ENSGALG00000004419,ENSGALG00000016919,ENSGALG00000026166,…	Blimp-1|H2AFZ|TNIP3|LYN|IRF8|TNFAIP3|GFI1|PDK4|ZC3H12A|INOS|IFN-gamma|NFKBIA|LY96|STAT1|ANKRD1|TWF2|SPON2|B2M|TNFRSF1B|IRG1|VDR|CD80|FBXO32|LBP|STAP1|STRA8|LITAF|PTAFR|SBNO2|il-1beta|TLR4|RORC|IL6|PIM1|PPAR|PTK2B|
GO:0038023	signaling receptor activity	molecular_function	5.2296e-05	0.0029231	87	1195	658	13594	ENSGALG00000003267,ENSGALG00000012357,ENSGALG00000023768,ENSGALG00000015895,ENSGALG00000010595,ENSGALG00000013865,ENSGALG00000016693,ENSGALG00000005638,ENSGALG00000013869,ENSGALG00000016176,ENSGALG00000026998,ENSGALG00000001875,ENSGALG00000013371,ENSGALG00000010769,ENSGALG00000016786,ENSGALG00000014455,ENSGALG00000023142,ENSGALG00000027598,ENSGALG00000023844,ENSGALG00000017093,ENSGALG00000028519,…	STAT3|CXCR4|EphA2|HTR1B|GPR65|IFNGR1|-|IL2RG|IL20RA|ADGRB3|HTR7|TNFRSF4|S1PR4|HPGD|IL18R1|LPAR5|EP3|LY96|-|FLT3|CCR10|-|GPR35|TLR1LA|-|EPHA7|GPRC6A|SELE|IL7R|GPR141|-|LGR5|CCR5|GRM1|INSRR|PTPN6|CD247|CHRM3|GFRA3|RORC|PPAR|GPR1|GABRP|VIPR1|CCR8|IL12RB2|FAS|P2RX5|CCR2|CCXCR1-L|CYSLTR2|CD3E|GPR174|ADGRG5|-|SUCNR1|CCR6|C3AR1|-|TAAR1|GRM3|-|TNFRSF1B|GPR132|CCDC40|GABRA4|HTR2A|TLR7|VDR|CD3D|ADGRF5|IL2R…
GO:0000226	microtubule cytoskeleton organization	biological_process	5.2388e-05	0.0029231	46	1195	292	13594	ENSGALG00000014801,ENSGALG00000006110,ENSGALG00000013281,ENSGALG00000023552,ENSGALG00000012836,ENSGALG00000013208,ENSGALG00000019837,ENSGALG00000006267,ENSGALG00000016175,ENSGALG00000003148,ENSGALG00000010900,ENSGALG00000004706,ENSGALG00000027784,ENSGALG00000006971,ENSGALG00000006790,ENSGALG00000009201,ENSGALG00000008351,ENSGALG00000020906,ENSGALG00000005303,ENSGALG00000014779,ENSGALG00000017134,…	NDC80|PLK1|RSPH4A|SPEF2|PRC1|CENPE|-|TPX2|RSPH1|SPAG16|SPC25|C15ORF23|RCC1|CDK5RAP2|KIF11|CCNF|CAV3|GAS2L2|CCDC13|SPAG17|IFT88|FES|CKAP2|KIF24|BIRC5|BRCA1|CCP110|SPIRE2|AK7|EZR|ASPM|SDCCAG8|AURKA|RSPH9|KIF2C|C11orf63|KIF23|ECT2|MYBL2|SGOL1|NEK2|MAP7|STMN1|MAP1A|ESPL1|KIF20A|
GO:0070098	chemokine-mediated signaling pathway	biological_process	5.2467e-05	0.0029231	12	1195	37	13594	ENSGALG00000026098,ENSGALG00000027572,ENSGALG00000012357,ENSGALG00000021031,ENSGALG00000011954,ENSGALG00000011735,ENSGALG00000028519,ENSGALG00000011732,ENSGALG00000011955,ENSGALG00000011418,ENSGALG00000016564,ENSGALG00000011733	IL8|CCR7|CXCR4|CXCR7|CCR8|CCXCR1-L|CCR10|CCR5|CX3CR1|CCR6|PTK2B|CCR2|
GO:0032271	regulation of protein polymerization	biological_process	5.535e-05	0.0030629	21	1195	96	13594	ENSGALG00000011452,ENSGALG00000006691,ENSGALG00000012159,ENSGALG00000001475,ENSGALG00000018946,ENSGALG00000027417,ENSGALG00000008805,ENSGALG00000012208,ENSGALG00000002016,ENSGALG00000008340,ENSGALG00000026383,ENSGALG00000016564,ENSGALG00000003977,ENSGALG00000020927,ENSGALG00000011433,ENSGALG00000008779,ENSGALG00000003820,ENSGALG00000026394,ENSGALG00000009778,ENSGALG00000022490,ENSGALG00000014718	-|ARPC4|ACTR3|STMN1|LMOD3|NCKAP1L|LMOD2|GMFB|PRKCD|FES|TMSB4X|PTK2B|TWF2|ARPC5|VIL1|ACTR2|ARPC3|CORO1B|HCLS1|ARPC1B|MAP3K1|
GO:0044425	membrane part	cellular_component	5.536e-05	0.0030629	313	1195	2964	13594	ENSGALG00000027555,ENSGALG00000021442,ENSGALG00000017485,ENSGALG00000005069,ENSGALG00000001768,ENSGALG00000017271,ENSGALG00000006522,ENSGALG00000009719,ENSGALG00000004958,ENSGALG00000012345,ENSGALG00000007650,ENSGALG00000013253,ENSGALG00000010778,ENSGALG00000015441,ENSGALG00000022788,ENSGALG00000011153,ENSGALG00000027305,ENSGALG00000007620,ENSGALG00000006431,ENSGALG00000006180,ENSGALG00000015362,…	-|RLTPR|TLR1LA|heme|TENM2|ANO2|HCK|PCDH10|BTK|UST|SLC9A3R1|INSRR|CHRM3|CD247|NIPAL2|LY75|SKAP1|GFRA3|PANK1|SLC9A6|TRAT1|-|CHRNA7|ND4|IFNGR1|SVOPL|VCAM1|BLB1|NBEAL2|TRABD2B|PAG1|cytb|LAPTM4B|PTPRJ|FLT3|TMEM123|TNFRSF1B|MFI2|CASP8|GPR132|TLR7|EZR|TLR1LB|SEL
GO:0034142	toll-like receptor 4 signaling pathway	biological_process	5.5893e-05	0.0030816	10	1195	27	13594	ENSGALG00000007001,ENSGALG00000005547,ENSGALG00000027598,ENSGALG00000016919,ENSGALG00000013861,ENSGALG00000027864,ENSGALG00000006756,ENSGALG00000008125,ENSGALG00000018967,ENSGALG00000011961	TLR4|PIK3AP1|LY96|IRG1|TNFAIP3|NFKBIA|LBP|UbI|LYN|TNIP3|
GO:0001772	immunological synapse	cellular_component	5.6479e-05	0.0031032	9	1195	22	13594	ENSGALG00000004398,ENSGALG00000014277,ENSGALG00000021442,ENSGALG00000000466,ENSGALG00000001486,ENSGALG00000013742,ENSGALG00000006382,ENSGALG00000007416,ENSGALG00000008669	CARD11|RHOH|RLTPR|LCK|ZAP70|EZR|PTPRJ|CD3E|CD28|
GO:0045588	positive regulation of gamma-delta T cell differentiation	biological_process	5.7543e-05	0.00314	4	1195	4	13594	ENSGALG00000000466,ENSGALG00000015216,ENSGALG00000002192,ENSGALG00000027417	LCK|SYK|PTPRC|NCKAP1L|
GO:0046645	positive regulation of gamma-delta T cell activation	biological_process	5.7543e-05	0.00314	4	1195	4	13594	ENSGALG00000000466,ENSGALG00000015216,ENSGALG00000002192,ENSGALG00000027417	LCK|SYK|PTPRC|NCKAP1L|
GO:0060287	epithelial cilium movement involved in determination of left/right asymmetry	biological_process	5.8058e-05	0.003155	4	1195	4	13594	ENSGALG00000016244,ENSGALG00000021855,ENSGALG00000010179,ENSGALG00000007042	LRRC6|CCDC39|RFX3|CCDC40|
GO:0050790	regulation of catalytic activity	biological_process	5.8214e-05	0.003155	138	1195	1160	13594	ENSGALG00000018967,ENSGALG00000016176,ENSGALG00000011881,ENSGALG00000008469,ENSGALG00000000206,ENSGALG00000008351,ENSGALG00000011930,ENSGALG00000007093,ENSGALG00000008875,ENSGALG00000001875,ENSGALG00000014876,ENSGALG00000012200,ENSGALG00000028256,ENSGALG00000006110,ENSGALG00000016616,ENSGALG00000003141,ENSGALG00000013039,ENSGALG00000025810,ENSGALG00000012520,ENSGALG00000011738,ENSGALG00000015593,…	LYN|ADGRB3|CCNA2|SPINT1|RASSF2|CAV3|-|CYTH1|PLCB1|TNFRSF4|TBC1D32|GCH1|CCL19|PLK1|KAL1|SMAP2|BID|CCNB3|NCF4|ARHGDIB|EPHA7|DENND6B|CCNB2|GRM1|SERPINE2|SLAMF1|SYK|CDC20|CST7|C4|PIK3R6|MMD|TPD52L1|CASP3|PTPN6|GMIP|UbI|PTPRC|TNFSF11|-|ARHGAP25|-|PIF1|SERPINB10|il-1beta|UBASH3B|PTPN2|RASGRP3|DAPK1|PLEKHG7|PRKCD|RPS6KA1|CYTH4|VAV3|SERPINB5|SERPINB1|SERPING1|INOS|-|ARHGEF3|RASGRP1|MICAL1|MCF2|VTN|hsp70|…
GO:0002700	regulation of production of molecular mediator of immune response	biological_process	5.9698e-05	0.0032071	15	1195	55	13594	ENSGALG00000008669,ENSGALG00000003951,ENSGALG00000022586,ENSGALG00000010915,ENSGALG00000025926,ENSGALG00000007001,ENSGALG00000016083,ENSGALG00000020316,ENSGALG00000027109,ENSGALG00000002192,ENSGALG00000002160,ENSGALG00000015235,ENSGALG00000021656,ENSGALG00000006415,ENSGALG00000009903	CD28|SASH3|HPX|IL6|MZB1|TLR4|ANG-1|IL13RA2|SPON2|PTPRC|B2M|scyc1|PTPN22|CD40LG|IFN-gamma|
GO:0002714	positive regulation of B cell mediated immunity	biological_process	6.0148e-05	0.0032071	4	1195	4	13594	ENSGALG00000013748,ENSGALG00000002192,ENSGALG00000022586,ENSGALG00000011509	CD226|PTPRC|HPX|C3d|
GO:0002891	positive regulation of immunoglobulin mediated immune response	biological_process	6.0148e-05	0.0032071	4	1195	4	13594	ENSGALG00000013748,ENSGALG00000002192,ENSGALG00000022586,ENSGALG00000011509	CD226|PTPRC|HPX|C3d|
GO:0002688	regulation of leukocyte chemotaxis	biological_process	6.0165e-05	0.0032071	15	1195	55	13594	ENSGALG00000011732,ENSGALG00000013218,ENSGALG00000028256,ENSGALG00000016564,ENSGALG00000011733,ENSGALG00000006756,ENSGALG00000027572,ENSGALG00000026098,ENSGALG00000012456,ENSGALG00000011684,ENSGALG00000002722,ENSGALG00000018967,ENSGALG00000015235,ENSGALG00000027417,ENSGALG00000016713	CCR5|C3AR1|CCL19|PTK2B|CCR2|LBP|CCR7|IL8|RAC2|STAP1|MST1|LYN|scyc1|NCKAP1L|PLA2G7|
GO:0003356	regulation of cilium beat frequency	biological_process	6.0181e-05	0.0032071	4	1195	4	13594	ENSGALG00000003258,ENSGALG00000007417,ENSGALG00000021855,ENSGALG00000007042	DNAAF1|ARMC4|CCDC39|CCDC40|
GO:0019900	kinase binding	molecular_function	6.234e-05	0.0033111	52	1195	346	13594	ENSGALG00000025810,ENSGALG00000000466,ENSGALG00000003231,ENSGALG00000011389,ENSGALG00000003922,ENSGALG00000011281,ENSGALG00000004161,ENSGALG00000015216,ENSGALG00000000238,ENSGALG00000006681,ENSGALG00000007768,ENSGALG00000001977,ENSGALG00000013742,ENSGALG00000013748,ENSGALG00000014718,ENSGALG00000011684,ENSGALG00000017062,ENSGALG00000014561,ENSGALG00000011544,ENSGALG00000007993,ENSGALG00000027305,…	CCNB3|LCK|KIF20A|TRAF3|TOP2A|SGOL1|CCNB2|SYK|MVP|BRSK2|AURKA|LDB3|EZR|CD226|MAP3K1|STAP1|NBEA|PTPN6|BCL2L14|DCX|SKAP1|ITGB2|STAT3|CCND3|PTPN2|RASGRP3|PKP2|PRKCD|IL12RB2|CSK|TNFAIP3|CCNA2|CD28|KIF11|FAS|SPAG16|SOCS1|CDK5RAP2|TPX2|HCLS1|PTPN22|PTPRJ|CD4|PRC1|SFN|PLEK|YWHAZ|MLKL|FAM83C|PRKCB|PLK1|TWF2|
GO:0003823	antigen binding	molecular_function	6.2791e-05	0.003324	12	1195	37	13594	ENSGALG00000000178,ENSGALG00000027693,ENSGALG00000004617,ENSGALG00000021139,ENSGALG00000012494,ENSGALG00000024340,ENSGALG00000000158,ENSGALG00000027109,ENSGALG00000027944,ENSGALG00000026466,ENSGALG00000029093,ENSGALG00000024372	BF1|-|-|-|CD1A1|-|DMA|SPON2|-|-|-|BFIV21|
GO:0002709	regulation of T cell mediated immunity	biological_process	6.3208e-05	0.0033241	13	1195	43	13594	ENSGALG00000004617,ENSGALG00000003951,ENSGALG00000027693,ENSGALG00000000178,ENSGALG00000024340,ENSGALG00000013372,ENSGALG00000026466,ENSGALG00000027944,ENSGALG00000002160,ENSGALG00000002192,ENSGALG00000024372,ENSGALG00000015235,ENSGALG00000029093	-|SASH3|-|BF1|-|IL7R|-|-|B2M|PTPRC|BFIV21|scyc1|-|
GO:0032729	positive regulation of interferon-gamma production	biological_process	6.3211e-05	0.0033241	9	1195	22	13594	ENSGALG00000011222,ENSGALG00000014127,ENSGALG00000021442,ENSGALG00000005757,ENSGALG00000007416,ENSGALG00000003951,ENSGALG00000000534,ENSGALG00000007001,ENSGALG00000016786	IL12RB2|TXK|RLTPR|IRF8|CD3E|SASH3|il-1beta|TLR4|IL18R1|
GO:0006526	arginine biosynthetic process	biological_process	6.3605e-05	0.0033338	4	1195	4	13594	ENSGALG00000023689,ENSGALG00000002558,ENSGALG00000016254,ENSGALG00000002576	ASS1|ASL1|OTC|CRYD2|
GO:0045059	positive thymic T cell selection	biological_process	6.6133e-05	0.003455	6	1195	10	13594	ENSGALG00000002192,ENSGALG00000000158,ENSGALG00000002080,ENSGALG00000013867,ENSGALG00000006379,ENSGALG00000001486	PTPRC|DMA|DOCK2|PTPN2|SHH|ZAP70|
GO:0042127	regulation of cell proliferation	biological_process	6.6828e-05	0.0034799	106	1195	845	13594	ENSGALG00000009424,ENSGALG00000026484,ENSGALG00000003739,ENSGALG00000015122,ENSGALG00000026166,ENSGALG00000008969,ENSGALG00000012456,ENSGALG00000000466,ENSGALG00000027417,ENSGALG00000007001,ENSGALG00000015032,ENSGALG00000018666,ENSGALG00000003857,ENSGALG00000016564,ENSGALG00000005086,ENSGALG00000010915,ENSGALG00000006785,ENSGALG00000002775,ENSGALG00000015474,ENSGALG00000006707,ENSGALG00000011657,…	foxp2|RUNX2|SALL1|TAF4B|VDR|EPCAM|RAC2|LCK|NCKAP1L|TLR4|CD274|KRT4|ITK|PTK2B|PLAU|IL6|IRF1|FA2H|CD80|NOX1|EAF2|GCNT2|TNFRSF21|scyc1|FGF7|BRCA1|Aiolos|CD3E|SERPINB5|CD28|INPPL1|VAV3|XDH|PTPN2|CDKN1A|ANG-1|IL8|TRAF-5|IFT88|CARD11|STAT1|CD38|COL18A1|FANCA|CNN2|EIF5A2|ZAP70|INOS|AMICA1|IFN-gamma|CDH3|HPSE|HCLS1|SYK|STX3|BMP5|SERPINE2|LGR5|BTK|HCK|ASPM|HMOX1|heme|BID|BTG2|RLTPR|SERPINF2|FOXE3|TCF1|MAR…
GO:0090022	regulation of neutrophil chemotaxis	biological_process	6.9422e-05	0.0035954	8	1195	18	13594	ENSGALG00000015235,ENSGALG00000027417,ENSGALG00000012456,ENSGALG00000026098,ENSGALG00000027572,ENSGALG00000006756,ENSGALG00000028256,ENSGALG00000013218	scyc1|NCKAP1L|RAC2|IL8|CCR7|LBP|CCL19|C3AR1|
GO:0032715	negative regulation of interleukin-6 production	biological_process	6.9498e-05	0.0035954	6	1195	10	13594	ENSGALG00000027417,ENSGALG00000007001,ENSGALG00000013861,ENSGALG00000007838,ENSGALG00000004096,ENSGALG00000002021	NCKAP1L|TLR4|TNFAIP3|NLRC3|CHRNA7|ZC3H12A|
GO:0050901	leukocyte tethering or rolling	biological_process	7.0289e-05	0.0036146	6	1195	10	13594	ENSGALG00000015166,ENSGALG00000028341,ENSGALG00000008978,ENSGALG00000005257,ENSGALG00000002643,ENSGALG00000003399	GCNT1|MADCAM1|ITGA4|VCAM1|SELP|SELE|
GO:0042612	MHC class I protein complex	cellular_component	7.0324e-05	0.0036146	9	1195	22	13594	ENSGALG00000004617,ENSGALG00000000178,ENSGALG00000027693,ENSGALG00000024340,ENSGALG00000026466,ENSGALG00000027944,ENSGALG00000002160,ENSGALG00000024372,ENSGALG00000029093	-|BF1|-|-|-|-|B2M|BFIV21|-|
GO:0071310	cellular response to organic substance	biological_process	7.1304e-05	0.0036532	118	1195	962	13594	ENSGALG00000000466,ENSGALG00000027109,ENSGALG00000011389,ENSGALG00000004419,ENSGALG00000026484,ENSGALG00000012472,ENSGALG00000026166,ENSGALG00000013742,ENSGALG00000014718,ENSGALG00000011684,ENSGALG00000021031,ENSGALG00000027572,ENSGALG00000006785,ENSGALG00000006756,ENSGALG00000015474,ENSGALG00000002781,ENSGALG00000016782,ENSGALG00000016719,ENSGALG00000012773,ENSGALG00000015235,ENSGALG00000007849,…	LCK|SPON2|TRAF3|TNFRSF1B|RUNX2|IL2RB|VDR|EZR|MAP3K1|STAP1|CXCR7|CCR7|IRF1|LBP|CD80|BRCA1|IL1R2|TNFRSF21|GCNT2|scyc1|CD44|FGF7|RAD51|VIL1|PTAFR|PTK2B|NLRC5|IL6|FASN|TLR4|CX3CR1|ANG-1|TNIP3|IL8|ADCY7|PTPN2|DAPK1|PRKCD|IL12RB2|CCR8|IRF8|Wnt10a|CCXCR1-L|TRAIP|CCR2|PDK4|MCM2|XDH|GFI1|INOS|SOCS1|HCLS1|IFN-gamma|PRCP|STAT1|PIK3AP1|CCR6|ANKRD1|CTSB|B2M|ANO1|IRG1|STAT4|CCR5|SYK|HCK|DCSTAMP|IL7R|STRA8|FBXO…
GO:0016477	cell migration	biological_process	7.1987e-05	0.0036665	91	1195	710	13594	ENSGALG00000004338,ENSGALG00000013218,ENSGALG00000003437,ENSGALG00000026383,ENSGALG00000027777,ENSGALG00000009903,ENSGALG00000001486,ENSGALG00000024072,ENSGALG00000004621,ENSGALG00000008945,ENSGALG00000011733,ENSGALG00000001287,ENSGALG00000001915,ENSGALG00000028341,ENSGALG00000002016,ENSGALG00000016083,ENSGALG00000026098,ENSGALG00000007511,ENSGALG00000011955,ENSGALG00000015166,ENSGALG00000016564,…	COL18A1|C3AR1|ADAM8|TMSB4X|CNN2|IFN-gamma|ZAP70|AMICA1|PREX1|NEXN|CCR2|ABI3|VAV3|MADCAM1|PRKCD|ANG-1|IL8|ITGB2|CX3CR1|GCNT1|PTK2B|PLAU|ETS1|TNFRSF18|VIL1|GCNT2|scyc1|SELP|PRKX|FGF7|LBP|CCLI10|NOX1|MST1|STAP1|MAP3K1|CX3CL1|CCR7|SDCCAG8|MYO1G|CCL1|LRP8|GPR15|CORO1C|NCKAP1L|RAC2|VTN|CCL19|MATK|SHH|PTPRJ|PTPN22|FRK|CORO1B|CAP1|PLCB1|CHL1|RHOG|VCAM1|EphA2|DOCK8|FLRT2|EFHC1|PLA2G7|CSK|FES|LYN|PIK3CD|ST…
GO:0001916	positive regulation of T cell mediated cytotoxicity	biological_process	7.2024e-05	0.0036665	10	1195	27	13594	ENSGALG00000000178,ENSGALG00000027693,ENSGALG00000004617,ENSGALG00000024340,ENSGALG00000027944,ENSGALG00000026466,ENSGALG00000029093,ENSGALG00000002160,ENSGALG00000002192,ENSGALG00000024372	BF1|-|-|-|-|-|-|B2M|PTPRC|BFIV21|
GO:0036037	CD8-positive, alpha-beta T cell activation	biological_process	7.4577e-05	0.0037844	6	1195	10	13594	ENSGALG00000009903,ENSGALG00000021656,ENSGALG00000027417,ENSGALG00000007121,ENSGALG00000006785,ENSGALG00000027247	IFN-gamma|PTPN22|NCKAP1L|TNFSF8|IRF1|EOMES|
GO:0043304	regulation of mast cell degranulation	biological_process	7.5105e-05	0.0037991	6	1195	10	13594	ENSGALG00000002234,ENSGALG00000018967,ENSGALG00000012456,ENSGALG00000020316,ENSGALG00000015216,ENSGALG00000008340	UNC13D|LYN|RAC2|IL13RA2|SYK|FES|
GO:0007596	blood coagulation	biological_process	7.5918e-05	0.0038281	24	1195	118	13594	ENSGALG00000007001,ENSGALG00000005086,ENSGALG00000008756,ENSGALG00000006379,ENSGALG00000000367,ENSGALG00000002643,ENSGALG00000006415,ENSGALG00000011203,ENSGALG00000014561,ENSGALG00000016687,ENSGALG00000007381,ENSGALG00000005492,ENSGALG00000009262,ENSGALG00000015216,ENSGALG00000005135,ENSGALG00000002987,ENSGALG00000009268,ENSGALG00000002016,ENSGALG00000009758,ENSGALG00000009266,ENSGALG00000009052,…	TLR4|PLAU|PLEK|SHH|ASIC2|SELP|CD40LG|HPSE|PTPN6|7.|SERPING1|NBEAL2|FGB|SYK|SERPINE2|SERPINF2|FGG|PRKCD|SLC7A11|FGA|LBH|TC2N|UBASH3B|LYN|
GO:0002711	positive regulation of T cell mediated immunity	biological_process	7.6435e-05	0.003842	12	1195	38	13594	ENSGALG00000027944,ENSGALG00000026466,ENSGALG00000015235,ENSGALG00000029093,ENSGALG00000024372,ENSGALG00000002192,ENSGALG00000002160,ENSGALG00000003951,ENSGALG00000027693,ENSGALG00000000178,ENSGALG00000004617,ENSGALG00000024340	-|-|scyc1|-|BFIV21|PTPRC|B2M|SASH3|-|BF1|-|-|
GO:0060333	interferon-gamma-mediated signaling pathway	biological_process	7.8677e-05	0.0039423	6	1195	10	13594	ENSGALG00000001256,ENSGALG00000014127,ENSGALG00000007158,ENSGALG00000022586,ENSGALG00000006785,ENSGALG00000013867	NLRC5|TXK|SOCS1|HPX|IRF1|PTPN2|
GO:0071706	tumor necrosis factor superfamily cytokine production	biological_process	8.07e-05	0.0040309	15	1195	56	13594	ENSGALG00000007838,ENSGALG00000013861,ENSGALG00000009903,ENSGALG00000016083,ENSGALG00000027737,ENSGALG00000002021,ENSGALG00000006756,ENSGALG00000027109,ENSGALG00000003437,ENSGALG00000017362,ENSGALG00000007001,ENSGALG00000001889,ENSGALG00000003951,ENSGALG00000027598,ENSGALG00000009740	NLRC3|TNFAIP3|IFN-gamma|ANG-1|CIDEA|ZC3H12A|LBP|SPON2|ADAM8|HAVCR1|TLR4|CARD9|SASH3|LY96|RASGRP1|
GO:0002886	regulation of myeloid leukocyte mediated immunity	biological_process	8.1358e-05	0.0040511	7	1195	14	13594	ENSGALG00000011509,ENSGALG00000018967,ENSGALG00000012456,ENSGALG00000020316,ENSGALG00000015216,ENSGALG00000008340,ENSGALG00000002234	C3d|LYN|RAC2|IL13RA2|SYK|FES|UNC13D|
GO:0010466	negative regulation of peptidase activity	biological_process	8.2102e-05	0.0040754	24	1195	118	13594	ENSGALG00000020972,ENSGALG00000007849,ENSGALG00000005811,ENSGALG00000008713,ENSGALG00000011433,ENSGALG00000028115,ENSGALG00000006992,ENSGALG00000003512,ENSGALG00000019553,ENSGALG00000019751,ENSGALG00000016616,ENSGALG00000011509,ENSGALG00000003589,ENSGALG00000000366,ENSGALG00000014412,ENSGALG00000001506,ENSGALG00000005135,ENSGALG00000008469,ENSGALG00000012873,ENSGALG00000019555,ENSGALG00000011930,…	-|CD44|COL7A1|BIRC5|VIL1|SFN|MMP9|SPINK7|SERPINB10|MICAL1|KAL1|C3d|VTN|RPS6KA1|CSTA|PTTG1|SERPINE2|SPINT1|SERPINB5|SERPINB1|-|CST7|SERPING1|C4|
GO:0042345	regulation of NF-kappaB import into nucleus	biological_process	8.4874e-05	0.004187	9	1195	23	13594	ENSGALG00000016809,ENSGALG00000003217,ENSGALG00000010243,ENSGALG00000027864,ENSGALG00000028256,ENSGALG00000016786,ENSGALG00000007001,ENSGALG00000000534,ENSGALG00000016590	Edar|LITAF|PRDX1|NFKBIA|CCL19|IL18R1|TLR4|il-1beta|TLR7|
GO:0042348	NF-kappaB import into nucleus	biological_process	8.4874e-05	0.004187	9	1195	23	13594	ENSGALG00000000534,ENSGALG00000007001,ENSGALG00000016590,ENSGALG00000016786,ENSGALG00000028256,ENSGALG00000016809,ENSGALG00000027864,ENSGALG00000010243,ENSGALG00000003217	il-1beta|TLR4|TLR7|IL18R1|CCL19|Edar|NFKBIA|PRDX1|LITAF|
GO:0016337	cell-cell adhesion	biological_process	8.6237e-05	0.0042411	44	1195	287	13594	ENSGALG00000025992,ENSGALG00000026291,ENSGALG00000013001,ENSGALG00000024072,ENSGALG00000003437,ENSGALG00000028341,ENSGALG00000009268,ENSGALG00000000299,ENSGALG00000018967,ENSGALG00000006567,ENSGALG00000012913,ENSGALG00000002016,ENSGALG00000009758,ENSGALG00000005257,ENSGALG00000002314,ENSGALG00000014412,ENSGALG00000015140,ENSGALG00000009262,ENSGALG00000026163,ENSGALG00000002192,ENSGALG00000007849,…	CDHR4|CDH3|-|AMICA1|ADAM8|MADCAM1|FGG|PKP1|LYN|UBASH3B|PKP2|PRKCD|SLC7A11|VCAM1|CDHR1|CSTA|-|FGB|TNFSF11|PTPRC|CD44|SELP|GCNT2|CYFIP2|NRCAM|PTPN6|ITGA4|GCNT1|ITGB2|il-1beta|VMP1|PVRL3|EPHA7|RAC2|TENM2|EPCAM|SELE|CD164|CDHR3|FAT2|EZR|SERPINE2|PCDH10|SYK|
GO:0008009	chemokine activity	molecular_function	8.6633e-05	0.0042474	8	1195	18	13594	ENSGALG00000028256,ENSGALG00000002329,ENSGALG00000014585,ENSGALG00000026098,ENSGALG00000026663,ENSGALG00000015235,ENSGALG00000024466,ENSGALG00000003003	CCL19|CCL1|CCLI10|IL8|CX3CL1|scyc1|-|CCL20|
GO:0007599	hemostasis	biological_process	8.7758e-05	0.0042894	24	1195	119	13594	ENSGALG00000005492,ENSGALG00000007381,ENSGALG00000005135,ENSGALG00000015216,ENSGALG00000009262,ENSGALG00000009268,ENSGALG00000002987,ENSGALG00000018967,ENSGALG00000006567,ENSGALG00000010738,ENSGALG00000009052,ENSGALG00000009266,ENSGALG00000009758,ENSGALG00000002016,ENSGALG00000005086,ENSGALG00000007001,ENSGALG00000000367,ENSGALG00000008756,ENSGALG00000006379,ENSGALG00000011203,ENSGALG00000006415,…	NBEAL2|SERPING1|SERPINE2|SYK|FGB|FGG|SERPINF2|LYN|UBASH3B|TC2N|LBH|FGA|SLC7A11|PRKCD|PLAU|TLR4|ASIC2|PLEK|SHH|HPSE|CD40LG|SELP|PTPN6|7.|
GO:0046629	gamma-delta T cell activation	biological_process	8.9623e-05	0.0043671	5	1195	7	13594	ENSGALG00000027417,ENSGALG00000002192,ENSGALG00000015216,ENSGALG00000000466,ENSGALG00000024072	NCKAP1L|PTPRC|SYK|LCK|AMICA1|
GO:0032880	regulation of protein localization	biological_process	9.4264e-05	0.0045793	57	1195	393	13594	ENSGALG00000010915,ENSGALG00000015032,ENSGALG00000000534,ENSGALG00000007001,ENSGALG00000011433,ENSGALG00000005809,ENSGALG00000003217,ENSGALG00000016719,ENSGALG00000007650,ENSGALG00000027572,ENSGALG00000009239,ENSGALG00000003078,ENSGALG00000027737,ENSGALG00000016986,ENSGALG00000003085,ENSGALG00000011966,ENSGALG00000016590,ENSGALG00000013742,ENSGALG00000020514,ENSGALG00000015216,ENSGALG00000027093,…	IL6|CD274|il-1beta|TLR4|VIL1|SEPT2|LITAF|TNFRSF21|SLC9A3R1|CCR7|TLR2-2|MMD|CIDEA|LCP1|CDK1|RANGAP1|TLR7|EZR|STX3|SYK|TLR1LB|NEK2|ECT2|TLR1LA|RLTPR|BANK1|IL17RA|CAMK4|CCL19|IL18R1|ANKRD1|CRTAM|SHH|SFN|TNFRSF4|HCLS1|NFKBIA|PRDX1|PTPN22|CD40LG|IFN-gamma|C15ORF23|ASTN2|RHOG|SOCS1|EphA2|SRGN|FGB|CSK|FGG|-|ANG-1|SH3TC2|LYN|CDKN1A|PRKCD|Edar|
GO:0031663	lipopolysaccharide-mediated signaling pathway	biological_process	0.0001007	0.0048669	11	1195	34	13594	ENSGALG00000018967,ENSGALG00000015388,ENSGALG00000006756,ENSGALG00000027864,ENSGALG00000013861,ENSGALG00000000783,ENSGALG00000016919,ENSGALG00000027598,ENSGALG00000007651,ENSGALG00000007001,ENSGALG00000000534	LYN|Blimp-1|LBP|NFKBIA|TNFAIP3|PTAFR|IRG1|LY96|STAT1|TLR4|il-1beta|
GO:0002922	positive regulation of humoral immune response	biological_process	0.0001008	0.0048669	5	1195	7	13594	ENSGALG00000022586,ENSGALG00000016919,ENSGALG00000011509,ENSGALG00000027572,ENSGALG00000002192	HPX|IRG1|C3d|CCR7|PTPRC|
GO:0006200	ATP catabolic process	biological_process	0.00010595	0.0051001	30	1195	168	13594	ENSGALG00000003170,ENSGALG00000008860,ENSGALG00000003922,ENSGALG00000003231,ENSGALG00000010901,ENSGALG00000026269,ENSGALG00000008095,ENSGALG00000002350,ENSGALG00000016896,ENSGALG00000005517,ENSGALG00000006790,ENSGALG00000010120,ENSGALG00000007098,ENSGALG00000013268,ENSGALG00000010057,ENSGALG00000004516,ENSGALG00000001111,ENSGALG00000004297,ENSGALG00000004195,ENSGALG00000000181,ENSGALG00000019837,…	DNAH10|LONRF3|TOP2A|KIF20A|-|TAP1|KIF23|DNAH3|ABCC4|KIF9|KIF11|KIF2C|KIF21A|-|KIF6|RAD51|DNAH9|DNAH1|KIF4A|TAP2|-|CENPE|KIF24|DNAH7|KIF15|-|KIF27|DNAH5|-|DYNC2H1|
GO:0043020	NADPH oxidase complex	cellular_component	0.00010641	0.0051069	5	1195	7	13594	ENSGALG00000012520,ENSGALG00000001189,ENSGALG00000008952,ENSGALG00000006707,ENSGALG00000005572	NCF4|NCF1|noxa1|NOX1|NOXO1|
GO:0043122	regulation of I-kappaB kinase/NF-kappaB cascade	biological_process	0.00010711	0.0051251	28	1195	150	13594	ENSGALG00000016809,ENSGALG00000011961,ENSGALG00000016083,ENSGALG00000008355,ENSGALG00000013356,ENSGALG00000009157,ENSGALG00000009864,ENSGALG00000013861,ENSGALG00000007838,ENSGALG00000014277,ENSGALG00000004398,ENSGALG00000026613,ENSGALG00000011331,ENSGALG00000016590,ENSGALG00000012550,ENSGALG00000026163,ENSGALG00000003217,ENSGALG00000027864,ENSGALG00000010243,ENSGALG00000007651,ENSGALG00000001889,…	Edar|TNIP3|ANG-1|CASP8|IKBKE|ECT2|TRAF-5|TNFAIP3|NLRC3|RHOH|CARD11|S100A4|CTH|TLR7|HMOX1|TNFSF11|LITAF|NFKBIA|PRDX1|STAT1|CARD9|IL18R1|il-1beta|TLR4|PRKCB|CCL19|TNFSF10|OLFM4|
GO:0032490	detection of molecule of bacterial origin	biological_process	0.00011099	0.0052952	5	1195	7	13594	ENSGALG00000006756,ENSGALG00000027598,ENSGALG00000027093,ENSGALG00000007001,ENSGALG00000017485	LBP|LY96|TLR1LB|TLR4|TLR1LA|
GO:0050855	regulation of B cell receptor signaling pathway	biological_process	0.00012294	0.0058473	6	1195	11	13594	ENSGALG00000006014,ENSGALG00000002192,ENSGALG00000011684,ENSGALG00000018967,ENSGALG00000020482,ENSGALG00000014561	PRKCB|PTPRC|STAP1|LYN|LPXN|PTPN6|
GO:0032813	tumor necrosis factor receptor superfamily binding	molecular_function	0.0001251	0.0059325	9	1195	24	13594	ENSGALG00000011389,ENSGALG00000001583,ENSGALG00000006415,ENSGALG00000026163,ENSGALG00000016852,ENSGALG00000007651,ENSGALG00000028502,ENSGALG00000007121,ENSGALG00000009179	TRAF3|TRAF1|CD40LG|TNFSF11|BAFF|STAT1|-|TNFSF8|TNFSF10|
GO:0034341	response to interferon-gamma	biological_process	0.00012594	0.0059545	10	1195	29	13594	ENSGALG00000007158,ENSGALG00000005693,ENSGALG00000012608,ENSGALG00000006785,ENSGALG00000013867,ENSGALG00000014127,ENSGALG00000022586,ENSGALG00000012200,ENSGALG00000001525,ENSGALG00000001256	SOCS1|INOS|DAPK1|IRF1|PTPN2|TXK|HPX|GCH1|CALCOCO2|NLRC5|
GO:0006461	protein complex assembly	biological_process	0.0001281	0.0060389	83	1195	636	13594	ENSGALG00000008926,ENSGALG00000002114,ENSGALG00000007841,ENSGALG00000016442,ENSGALG00000020927,ENSGALG00000026163,ENSGALG00000007892,ENSGALG00000008713,ENSGALG00000004297,ENSGALG00000015846,ENSGALG00000007768,ENSGALG00000016986,ENSGALG00000012550,ENSGALG00000011331,ENSGALG00000002338,ENSGALG00000006522,ENSGALG00000009854,ENSGALG00000003258,ENSGALG00000013039,ENSGALG00000012613,ENSGALG00000016943,…	CADPS2|ZMYND10|DNAH7|RRM2|ARPC5|TNFSF11|SPAG6|BIRC5|DNAH1|SNAP91|AURKA|LCP1|HMOX1|CTH|ASPM|HCK|NEK2|DNAAF1|BID|FBP1|OLFM4|MLKL|MZB1|TWF2|PLK1|ACTR2|GCH1|CORO1B|TPX2|KIF9|KIF11|TK1|ARPC4|ARMC4|ACTR3|LRRC6|IKBKE|FES|CCDC39|DGKD|DNAH5|PTK2B|VIL1|ARPC3|LMO4|RAD51|SELP|ARPC1B|IKZF1|MAP3K1|CAT|CATIP|SAMHD1|KIF23|IGJ|STMN1|NCKAP1L|MYBL2|ECT2|CCDC40|DRC1|TMSB4X|PLEK|RASGRP1|HCLS1|-|DNAI2|CLGN|RCC1|PRF1|D…
GO:0008283	cell proliferation	biological_process	0.00012862	0.0060456	127	1195	1065	13594	ENSGALG00000026081,ENSGALG00000029169,ENSGALG00000006415,ENSGALG00000008666,ENSGALG00000014979,ENSGALG00000021656,ENSGALG00000027864,ENSGALG00000014127,ENSGALG00000012836,ENSGALG00000016971,ENSGALG00000000736,ENSGALG00000028115,ENSGALG00000003951,ENSGALG00000006379,ENSGALG00000017093,ENSGALG00000006382,ENSGALG00000004118,ENSGALG00000025926,ENSGALG00000001589,ENSGALG00000015388,ENSGALG00000008340,…	RBM38|HHEX|CD40LG|CTLA4|FRK|PTPN22|NFKBIA|TXK|PRC1|TSC22D1|MATK|SFN|SASH3|SHH|FLT3|PTPRJ|STOX1|MZB1|INPP5D|Blimp-1|FES|LYN|SLURP1|BLK|STAT3|TNFAIP3|PDXK|CSK|DOCK8|IGFBP4|VCAM1|PTPN6|CASP3|SAT1|SLC9A3R1|BIRC5|PTPRC|TNFSF11|TCF1|MARCKSL1|il-1beta|GILT|TNFRSF13B|PIM1|GMNC|BID|heme|NCF1|BTG2|RLTPR|FOXE3|SERPINF2|SYK|BMP5|STAT4|STX3|GNG2|SERPINE2|LGR5|BTK|HCK|ASPM|IL7R|HMOX1|-|LRP2|ZAP70|INOS|AMICA1|I…
GO:0043067	regulation of programmed cell death	biological_process	0.00012902	0.0060464	97	1195	769	13594	ENSGALG00000006992,ENSGALG00000006480,ENSGALG00000000742,ENSGALG00000009179,ENSGALG00000028510,ENSGALG00000026821,ENSGALG00000000534,ENSGALG00000003111,ENSGALG00000027737,ENSGALG00000010638,ENSGALG00000014843,ENSGALG00000002192,ENSGALG00000008713,ENSGALG00000011544,ENSGALG00000007650,ENSGALG00000007768,ENSGALG00000012550,ENSGALG00000011331,ENSGALG00000006522,ENSGALG00000013039,ENSGALG00000028368,…	MMP9|TCF1|PIM1|TNFSF10|SIGLEC1|RUNX3|il-1beta|BFAR|CIDEA|CASP3|TPD52L1|PTPRC|BIRC5|BCL2L14|SLC9A3R1|AURKA|HMOX1|CTH|HCK|BID|IRF5|FOXE3|EPHA7|ASIC2|CARD9|SHH|BCL2A1|TSC22D1|SFN|CCL19|EGR1|INPP5D|PLK1|CHL1|APAF1|TNFRSF4|CTLA4|CD40LG|IL20RA|DOCK8|TGM2|RASSF2|STAT3|LYN|ASNS|CASP18|SOCS3|TNFAIP3|VIL1|SLC46A2|ETS1|IL6|PTK2B|CX3CR1|GZMA|PPT1|NOX1|CXCR7|BRCA1|Aiolos|CD44|PLCG2|IL2RB|CDK1|CAT|G0S2|LCK|CAS…
GO:0032649	regulation of interferon-gamma production	biological_process	0.00013104	0.0061231	12	1195	40	13594	ENSGALG00000007416,ENSGALG00000003951,ENSGALG00000016590,ENSGALG00000000534,ENSGALG00000007001,ENSGALG00000015032,ENSGALG00000016786,ENSGALG00000011222,ENSGALG00000027572,ENSGALG00000021442,ENSGALG00000005757,ENSGALG00000014127	CD3E|SASH3|TLR7|il-1beta|TLR4|CD274|IL18R1|IL12RB2|CCR7|RLTPR|IRF8|TXK|
GO:0022411	cellular component disassembly	biological_process	0.00013248	0.0061724	24	1195	122	13594	ENSGALG00000011433,ENSGALG00000008756,ENSGALG00000005806,ENSGALG00000009309,ENSGALG00000005572,ENSGALG00000000775,ENSGALG00000017025,ENSGALG00000019751,ENSGALG00000003977,ENSGALG00000006110,ENSGALG00000012761,ENSGALG00000005688,ENSGALG00000007768,ENSGALG00000016986,ENSGALG00000010120,ENSGALG00000005517,ENSGALG00000011715,ENSGALG00000008805,ENSGALG00000003922,ENSGALG00000014957,ENSGALG00000018946,…	VIL1|PLEK|KIF24|EIF5A2|NOXO1|CTSS|CKAP2|MICAL1|TWF2|PLK1|DRAM1|DNASE1L3|AURKA|LCP1|KIF2C|KIF9|hsp70|LMOD2|TOP2A|WDR1|LMOD3|STMN1|GAS2L2|MFI2|
GO:0050839	cell adhesion molecule binding	molecular_function	0.00013409	0.006229	12	1195	43	13594	ENSGALG00000013742,ENSGALG00000013748,ENSGALG00000005257,ENSGALG00000007511,ENSGALG00000008978,ENSGALG00000003437,ENSGALG00000016943,ENSGALG00000009262,ENSGALG00000009268,ENSGALG00000015367,ENSGALG00000001768,ENSGALG00000024072	EZR|CD226|VCAM1|ITGB2|ITGA4|ADAM8|OLFM4|FGB|FGG|PVRL3|TENM2|AMICA1|
GO:0070271	protein complex biogenesis	biological_process	0.00013514	0.0062598	83	1195	637	13594	ENSGALG00000003503,ENSGALG00000009157,ENSGALG00000027417,ENSGALG00000001475,ENSGALG00000007042,ENSGALG00000001231,ENSGALG00000018521,ENSGALG00000014471,ENSGALG00000008095,ENSGALG00000011551,ENSGALG00000004516,ENSGALG00000002643,ENSGALG00000022490,ENSGALG00000013086,ENSGALG00000006252,ENSGALG00000014718,ENSGALG00000012997,ENSGALG00000016564,ENSGALG00000003820,ENSGALG00000011433,ENSGALG00000005757,…	MYBL2|ECT2|NCKAP1L|STMN1|CCDC40|SAMHD1|CATIP|CAT|KIF23|IGJ|RAD51|SELP|ARPC1B|IKZF1|LMO4|MAP3K1|DNAH5|PTK2B|ARPC3|VIL1|IRF8|SLC1A1|LMOD3|FGG|PRKCD|GMFB|FGA|ANG-1|LMOD2|FAS|-|DMA|FGB|HCLS1|-|CLGN|DNAI2|PRF1|RCC1|DRC1|TMSB4X|PLEK|RASGRP1|DNAAF1|NEK2|FBP1|BID|ASPM|CTH|HCK|LCP1|AURKA|HMOX1|BIRC5|DNAH1|TNFSF11|SPAG6|SNAP91|ZMYND10|CADPS2|DNAH7|RRM2|ARPC5|IKBKE|LRRC6|ACTR3|FES|DGKD|CCDC39|KIF11|KIF9|ARP…
GO:0060249	anatomical structure homeostasis	biological_process	0.00013639	0.0062882	31	1195	177	13594	ENSGALG00000002160,ENSGALG00000008425,ENSGALG00000006378,ENSGALG00000005986,ENSGALG00000009926,ENSGALG00000009963,ENSGALG00000006567,ENSGALG00000015878,ENSGALG00000009700,ENSGALG00000008351,ENSGALG00000016718,ENSGALG00000016075,ENSGALG00000013869,ENSGALG00000002314,ENSGALG00000015216,ENSGALG00000011551,ENSGALG00000026163,ENSGALG00000005544,ENSGALG00000026291,ENSGALG00000010243,ENSGALG00000000919,…	B2M|MAP1A|LIPA|TUB|HAAO|Worthington|UBASH3B|LCA5|PDK4|CAV3|ADGRF5|DCSTAMP|IL20RA|CDHR1|SYK|IGJ|TNFSF11|GPR55|CDH3|PRDX1|PIGR|IL6|INPP5D|PTK2B|PIF1|ADAM8|MUC13|TLR4|SASH3|SHH|FLT3|
GO:0033003	regulation of mast cell activation	biological_process	0.00013655	0.0062882	7	1195	15	13594	ENSGALG00000015216,ENSGALG00000008340,ENSGALG00000012456,ENSGALG00000020316,ENSGALG00000018967,ENSGALG00000013748,ENSGALG00000002234	SYK|FES|RAC2|IL13RA2|LYN|CD226|UNC13D|
GO:0050857	positive regulation of antigen receptor-mediated signaling pathway	biological_process	0.00013703	0.0062925	6	1195	11	13594	ENSGALG00000015362,ENSGALG00000000466,ENSGALG00000027572,ENSGALG00000011684,ENSGALG00000018967,ENSGALG00000006014	TRAT1|LCK|CCR7|STAP1|LYN|PRKCB|
GO:0006956	complement activation	biological_process	0.00013844	0.0063388	9	1195	24	13594	ENSGALG00000021139,ENSGALG00000026069,ENSGALG00000004771,ENSGALG00000013218,ENSGALG00000007381,ENSGALG00000002507,ENSGALG00000021569,ENSGALG00000014659,ENSGALG00000011509	-|CD55|C1QB|C3AR1|SERPING1|MBL2|C1QA|-|C3d|
GO:0033006	regulation of mast cell activation involved in immune response	biological_process	0.00014014	0.0063982	6	1195	11	13594	ENSGALG00000020316,ENSGALG00000012456,ENSGALG00000018967,ENSGALG00000008340,ENSGALG00000015216,ENSGALG00000002234	IL13RA2|RAC2|LYN|FES|SYK|UNC13D|
GO:0044430	cytoskeletal part	cellular_component	0.00014376	0.006545	118	1195	981	13594	ENSGALG00000020927,ENSGALG00000000628,ENSGALG00000014692,ENSGALG00000007841,ENSGALG00000017025,ENSGALG00000005601,ENSGALG00000029134,ENSGALG00000014425,ENSGALG00000004297,ENSGALG00000007650,ENSGALG00000012104,ENSGALG00000008713,ENSGALG00000000313,ENSGALG00000012297,ENSGALG00000004161,ENSGALG00000020482,ENSGALG00000007768,ENSGALG00000009321,ENSGALG00000010120,ENSGALG00000016986,ENSGALG00000000470,…	ARPC5|KIF21B|LMNB1|DNAH7|CKAP2|-|SNPH|NCAPG|DNAH1|SLC9A3R1|ANLN|BIRC5|TNNI1|GRM1|CCNB2|LPXN|AURKA|WIPF1|KIF2C|LCP1|LMNB2|ASPM|MYO1F|KIF20A|DNAH10|NEK2|IFT46|C4orf47|RLTPR|ACTR2|PRC1|DZIP1|CENPE|DYNC1I1|KIF27|PLK1|STOX1|DLGAP5|CDK5RAP2|C15ORF23|CAP1|TPX2|SRPRB|CORO1B|SYNM|ARPC4|KIF21A|KIF11|KIF9|VCAM1|CCNF|CEP55|PKP2|RPGRIP1L|EFHC1|TNFAIP3|KRT6A|CCDC13|VIL1|KIF24|SEPT2|ARPC3|DYNC2H1|C9ORF9|DNAH5|K…
GO:0019901	protein kinase binding	molecular_function	0.00014758	0.0066994	46	1195	305	13594	ENSGALG00000006790,ENSGALG00000008669,ENSGALG00000011881,ENSGALG00000001318,ENSGALG00000012913,ENSGALG00000011222,ENSGALG00000013867,ENSGALG00000003267,ENSGALG00000003485,ENSGALG00000003977,ENSGALG00000006110,ENSGALG00000024014,ENSGALG00000006014,ENSGALG00000002766,ENSGALG00000010725,ENSGALG00000008756,ENSGALG00000028115,ENSGALG00000014477,ENSGALG00000012836,ENSGALG00000006382,ENSGALG00000009778,…	KIF11|CD28|CCNA2|CSK|PKP2|IL12RB2|PTPN2|STAT3|CCND3|TWF2|PLK1|FAM83C|PRKCB|MLKL|YWHAZ|PLEK|SFN|CD4|PRC1|PTPRJ|HCLS1|TPX2|SPAG16|SOCS1|CDK5RAP2|CD226|EZR|AURKA|BRSK2|LDB3|SYK|MVP|CCNB2|TRAF3|TOP2A|KIF20A|LCK|CCNB3|ITGB2|SKAP1|DCX|BCL2L14|PTPN6|NBEA|STAP1|MAP3K1|
GO:0050817	coagulation	biological_process	0.00014928	0.0067574	24	1195	123	13594	ENSGALG00000007001,ENSGALG00000005086,ENSGALG00000008756,ENSGALG00000006379,ENSGALG00000000367,ENSGALG00000002643,ENSGALG00000006415,ENSGALG00000011203,ENSGALG00000014561,ENSGALG00000016687,ENSGALG00000007381,ENSGALG00000005492,ENSGALG00000009262,ENSGALG00000015216,ENSGALG00000005135,ENSGALG00000002987,ENSGALG00000009268,ENSGALG00000002016,ENSGALG00000009758,ENSGALG00000010738,ENSGALG00000009052,…	TLR4|PLAU|PLEK|SHH|ASIC2|SELP|CD40LG|HPSE|PTPN6|7.|SERPING1|NBEAL2|FGB|SYK|SERPINE2|SERPINF2|FGG|PRKCD|SLC7A11|TC2N|LBH|FGA|UBASH3B|LYN|
GO:0030838	positive regulation of actin filament polymerization	biological_process	0.0001498	0.0067617	13	1195	48	13594	ENSGALG00000026394,ENSGALG00000012159,ENSGALG00000027417,ENSGALG00000022490,ENSGALG00000014718,ENSGALG00000012208,ENSGALG00000016564,ENSGALG00000011452,ENSGALG00000020927,ENSGALG00000011433,ENSGALG00000008779,ENSGALG00000003820,ENSGALG00000006691	CORO1B|ACTR3|NCKAP1L|ARPC1B|MAP3K1|GMFB|PTK2B|-|ARPC5|VIL1|ACTR2|ARPC3|ARPC4|
GO:0060271	cilium morphogenesis	biological_process	0.00015904	0.0071585	27	1195	148	13594	ENSGALG00000002114,ENSGALG00000012100,ENSGALG00000017180,ENSGALG00000008823,ENSGALG00000012588,ENSGALG00000012997,ENSGALG00000023552,ENSGALG00000016895,ENSGALG00000005809,ENSGALG00000005806,ENSGALG00000008779,ENSGALG00000014876,ENSGALG00000004495,ENSGALG00000003148,ENSGALG00000003899,ENSGALG00000011046,ENSGALG00000005303,ENSGALG00000016244,ENSGALG00000017134,ENSGALG00000017190,ENSGALG00000003258,…	ZMYND10|CFAP221|DYNC2H1|IQUB|KIF27|DNAH5|SPEF2|DZIP1|SEPT2|KIF24|ACTR2|TBC1D32|DNAI2|SPAG16|RAB17|SNX10|CCDC13|LRRC6|IFT88|CEP126|DNAAF1|ACTR3|IFT46|CCDC39|RPGRIP1L|CCDC40|RFX3|
GO:0070372	regulation of ERK1 and ERK2 cascade	biological_process	0.00016004	0.0071834	24	1195	125	13594	ENSGALG00000018967,ENSGALG00000016083,ENSGALG00000013867,ENSGALG00000009268,ENSGALG00000002987,ENSGALG00000015593,ENSGALG00000015216,ENSGALG00000009262,ENSGALG00000011322,ENSGALG00000023768,ENSGALG00000016992,ENSGALG00000013742,ENSGALG00000021031,ENSGALG00000014561,ENSGALG00000026163,ENSGALG00000005544,ENSGALG00000007849,ENSGALG00000027159,ENSGALG00000007650,ENSGALG00000012773,ENSGALG00000009740,…	LYN|ANG-1|PTPN2|FGG|SERPINF2|EPHA7|SYK|FGB|NEK10|EphA2|HTR2A|EZR|CXCR7|PTPN6|TNFSF11|GPR55|CD44|CNKSR3|SLC9A3R1|GCNT2|RASGRP1|CCL19|PTK2B|TLR4|
GO:0050856	regulation of T cell receptor signaling pathway	biological_process	0.00016487	0.0073793	8	1195	20	13594	ENSGALG00000015362,ENSGALG00000006382,ENSGALG00000013742,ENSGALG00000013867,ENSGALG00000014561,ENSGALG00000016173,ENSGALG00000000466,ENSGALG00000027572	TRAT1|PTPRJ|EZR|PTPN2|PTPN6|UBASH3A|LCK|CCR7|
GO:0032940	secretion by cell	biological_process	0.00016826	0.0075099	63	1195	460	13594	ENSGALG00000009237,ENSGALG00000016661,ENSGALG00000018967,ENSGALG00000000780,ENSGALG00000016083,ENSGALG00000008340,ENSGALG00000004096,ENSGALG00000009268,ENSGALG00000007152,ENSGALG00000004167,ENSGALG00000009262,ENSGALG00000015164,ENSGALG00000016258,ENSGALG00000015895,ENSGALG00000003577,ENSGALG00000007158,ENSGALG00000008875,ENSGALG00000005693,ENSGALG00000001875,ENSGALG00000016682,ENSGALG00000021656,…	-|BLK|LYN|SMPD3|ANG-1|FES|CHRNA7|FGG|FAM3D|SRGN|FGB|PCSK5|SYTL5|HTR1B|RNF19B|SOCS1|PLCB1|INOS|TNFRSF4|CRISP1|PTPN22|CD40LG|IFN-gamma|PLEK|RASGRP1|SLP76|NRXN3|CRTAM|ANKRD1|RFX3|RAC2|MYO1F|BANK1|IL17RA|TLR1LA|ANO1|RLTPR|EXOC3L4|STX3|SYTL3|SYK|TLR1LB|UNC13D|
GO:0007249	I-kappaB kinase/NF-kappaB cascade	biological_process	0.00017212	0.0076606	29	1195	162	13594	ENSGALG00000007651,ENSGALG00000001889,ENSGALG00000016786,ENSGALG00000007001,ENSGALG00000000534,ENSGALG00000028256,ENSGALG00000006014,ENSGALG00000016943,ENSGALG00000009179,ENSGALG00000003217,ENSGALG00000026163,ENSGALG00000027864,ENSGALG00000010243,ENSGALG00000026613,ENSGALG00000004958,ENSGALG00000011331,ENSGALG00000016590,ENSGALG00000012550,ENSGALG00000016809,ENSGALG00000011961,ENSGALG00000016083,…	STAT1|CARD9|IL18R1|TLR4|il-1beta|CCL19|PRKCB|OLFM4|TNFSF10|LITAF|TNFSF11|NFKBIA|PRDX1|S100A4|BTK|CTH|TLR7|HMOX1|Edar|TNIP3|ANG-1|CASP8|ECT2|IKBKE|TRAF-5|NLRC3|TNFAIP3|RHOH|CARD11|
GO:0065009	regulation of molecular function	biological_process	0.00017603	0.0078128	164	1195	1452	13594	ENSGALG00000009179,ENSGALG00000000742,ENSGALG00000008978,ENSGALG00000013785,ENSGALG00000006992,ENSGALG00000003512,ENSGALG00000007650,ENSGALG00000008713,ENSGALG00000007768,ENSGALG00000000238,ENSGALG00000009854,ENSGALG00000007007,ENSGALG00000003399,ENSGALG00000016666,ENSGALG00000006382,ENSGALG00000028115,ENSGALG00000013208,ENSGALG00000006904,ENSGALG00000027159,ENSGALG00000002021,ENSGALG00000007557,…	TNFSF10|PIM1|ITGA4|GNAL|MMP9|SPINK7|SLC9A3R1|BIRC5|AURKA|MVP|NEK2|KNDC1|SELE|CTSB|PTPRJ|SFN|CENPE|RNH1|CNKSR3|ZC3H12A|RUBCN|TPX2|APAF1|HHEX|RGS12|DOCK8|TNFAIP3|PTK2B|ITK|CLIC2|NLRC5|IL6|GZMA|VIL1|SEPT2|GPR55|-|CD44|PPT1|DNAJB11|DUSP4|LRP8|VDR|DUSP5|PIK3R5|ECT2|NCKAP1L|CASP8|RAC2|RGS18|ADAM8|STOML1|PPP4R4|PIK3AP1|SLP76|noxa1|CD4|PLEK|CDH3|GLRX|IFN-gamma|RBL1|COL7A1|SOCS1|TRAF1|PREX1|NEK10|XDH|GFI1…
GO:0072593	reactive oxygen species metabolic process	biological_process	0.00017982	0.0079592	21	1195	102	13594	ENSGALG00000014471,ENSGALG00000006402,ENSGALG00000009700,ENSGALG00000008701,ENSGALG00000015216,ENSGALG00000001189,ENSGALG00000002016,ENSGALG00000028318,ENSGALG00000018378,ENSGALG00000005572,ENSGALG00000008952,ENSGALG00000017247,ENSGALG00000012200,ENSGALG00000002781,ENSGALG00000010243,ENSGALG00000009903,ENSGALG00000006707,ENSGALG00000016261,ENSGALG00000005693,ENSGALG00000004621,ENSGALG00000002021	CAT|NRROS|PDK4|XDH|SYK|NCF1|PRKCD|CDKN1A|ND2|NOXO1|noxa1|PRCP|GCH1|BRCA1|PRDX1|IFN-gamma|NOX1|Nox2|INOS|PREX1|ZC3H12A|
GO:0002448	mast cell mediated immunity	biological_process	0.00018171	0.0080202	8	1195	20	13594	ENSGALG00000012456,ENSGALG00000020316,ENSGALG00000018967,ENSGALG00000008340,ENSGALG00000027109,ENSGALG00000015216,ENSGALG00000009740,ENSGALG00000002234	RAC2|IL13RA2|LYN|FES|SPON2|SYK|RASGRP1|UNC13D|
GO:0048872	homeostasis of number of cells	biological_process	0.00018487	0.0081375	30	1195	171	13594	ENSGALG00000027572,ENSGALG00000010638,ENSGALG00000009778,ENSGALG00000010243,ENSGALG00000013086,ENSGALG00000009903,ENSGALG00000006379,ENSGALG00000003951,ENSGALG00000017093,ENSGALG00000001143,ENSGALG00000027345,ENSGALG00000010915,ENSGALG00000001589,ENSGALG00000024122,ENSGALG00000002583,ENSGALG00000018967,ENSGALG00000013867,ENSGALG00000006378,ENSGALG00000017134,ENSGALG00000027417,ENSGALG00000021442,…	CCR7|CASP3|HCLS1|PRDX1|IKZF1|IFN-gamma|SHH|SASH3|FLT3|ETS1|SLC46A2|IL6|INPP5D|TNFRSF13B|PIK3CD|LYN|PTPN2|LIPA|IFT88|NCKAP1L|RLTPR|TNFAIP3|MB|CCNB2|GPR174|RASSF2|SPI1|HMOX1|IL7R|FAS|
GO:0002673	regulation of acute inflammatory response	biological_process	0.00019205	0.0084192	9	1195	25	13594	ENSGALG00000026163,ENSGALG00000005069,ENSGALG00000011509,ENSGALG00000027572,ENSGALG00000026069,ENSGALG00000000534,ENSGALG00000007381,ENSGALG00000003437,ENSGALG00000010915	TNFSF11|heme|C3d|CCR7|CD55|il-1beta|SERPING1|ADAM8|IL6|
GO:0042981	regulation of apoptotic process	biological_process	0.0001925	0.0084192	95	1195	758	13594	ENSGALG00000013869,ENSGALG00000006775,ENSGALG00000000206,ENSGALG00000010156,ENSGALG00000009748,ENSGALG00000013861,ENSGALG00000027786,ENSGALG00000008346,ENSGALG00000018967,ENSGALG00000003267,ENSGALG00000001589,ENSGALG00000028256,ENSGALG00000007669,ENSGALG00000006110,ENSGALG00000001889,ENSGALG00000000367,ENSGALG00000016971,ENSGALG00000028115,ENSGALG00000006511,ENSGALG00000006379,ENSGALG00000001875,…	IL20RA|TGM2|RASSF2|DOCK8|ASNS|TNFAIP3|SOCS3|CASP18|LYN|STAT3|INPP5D|CCL19|EGR1|PLK1|CARD9|ASIC2|TSC22D1|SFN|BCL2A1|SHH|TNFRSF4|CD40LG|CTLA4|CHL1|APAF1|HMOX1|AURKA|HCK|CTH|IRF5|EPHA7|FOXE3|BID|TNFSF10|PIM1|il-1beta|SIGLEC1|RUNX3|MMP9|TCF1|PTPRC|SLC9A3R1|BCL2L14|BIRC5|BFAR|TPD52L1|CIDEA|CASP3|PDK4|XDH|FAS|FGB|RPS6KA1|STK17B|CARD11|FGG|TRAF-5|ANG-1|MCL1|PTPN2|DAPK1|PRKCD|ADAM8|MICAL1|COL18A1|ANKRD1|…
GO:0007155	cell adhesion	biological_process	0.00019286	0.0084192	75	1195	584	13594	ENSGALG00000007093,ENSGALG00000013001,ENSGALG00000006382,ENSGALG00000016943,ENSGALG00000018967,ENSGALG00000012913,ENSGALG00000008340,ENSGALG00000000299,ENSGALG00000010589,ENSGALG00000006775,ENSGALG00000011141,ENSGALG00000005257,ENSGALG00000023768,ENSGALG00000014561,ENSGALG00000002192,ENSGALG00000026163,ENSGALG00000012545,ENSGALG00000027305,ENSGALG00000008978,ENSGALG00000000534,ENSGALG00000001571,…	CYTH1|-|PTPRJ|OLFM4|LYN|PKP2|FES|PKP1|FLRT2|TGM2|ITGB6|VCAM1|EphA2|PTPN6|PTPRC|TNFSF11|CYTIP|SKAP1|ITGA4|il-1beta|MYO1F|SELE|TENM2|PVRL3|ITGB8|EPHA7|STX3|LPXN|PCDH10|SERPINE2|SYK|CD164|FAT2|AMICA1|PREX1|HPSE|CDHR4|CDH3|ADAM8|COL18A1|ANG-1|UBASH3B|SLC7A11|PRKCD|FGG|MADCAM1|-|NINJ2|CSTA|VAV3|CDHR1|FGB|NRCAM|CYFIP2|GCNT2|CD44|SELP|PRKX|TNFRSF18|VMP1|PLAU|PTK2B|PARVG|GCNT1|ITGB2|RAC2|VTN|EPCAM|MFI2|N…
GO:0030414	peptidase inhibitor activity	molecular_function	0.00019616	0.008537	20	1195	96	13594	ENSGALG00000006717,ENSGALG00000020972,ENSGALG00000008713,ENSGALG00000005811,ENSGALG00000003512,ENSGALG00000011433,ENSGALG00000016616,ENSGALG00000019553,ENSGALG00000011509,ENSGALG00000000366,ENSGALG00000012873,ENSGALG00000014412,ENSGALG00000001506,ENSGALG00000005135,ENSGALG00000008469,ENSGALG00000011930,ENSGALG00000008660,ENSGALG00000026646,ENSGALG00000007381,ENSGALG00000019555	-|-|BIRC5|COL7A1|SPINK7|VIL1|KAL1|SERPINB10|C3d|RPS6KA1|SERPINB5|CSTA|PTTG1|SERPINE2|SPINT1|-|CST7|C4|SERPING1|SERPINB1|
GO:0051258	protein polymerization	biological_process	0.00019663	0.008537	25	1195	134	13594	ENSGALG00000026394,ENSGALG00000009778,ENSGALG00000022490,ENSGALG00000014718,ENSGALG00000016564,ENSGALG00000026383,ENSGALG00000003977,ENSGALG00000020927,ENSGALG00000011433,ENSGALG00000008779,ENSGALG00000003820,ENSGALG00000001475,ENSGALG00000018946,ENSGALG00000009268,ENSGALG00000012159,ENSGALG00000027417,ENSGALG00000008805,ENSGALG00000012208,ENSGALG00000009266,ENSGALG00000008340,ENSGALG00000002016,…	CORO1B|HCLS1|ARPC1B|MAP3K1|PTK2B|TMSB4X|TWF2|ARPC5|VIL1|ACTR2|ARPC3|STMN1|LMOD3|FGG|ACTR3|NCKAP1L|LMOD2|GMFB|FGA|FES|PRKCD|CATIP|-|ARPC4|FGB|
GO:0032680	regulation of tumor necrosis factor production	biological_process	0.00020201	0.008747	14	1195	54	13594	ENSGALG00000013861,ENSGALG00000009903,ENSGALG00000007838,ENSGALG00000027737,ENSGALG00000002021,ENSGALG00000006756,ENSGALG00000027109,ENSGALG00000016083,ENSGALG00000017362,ENSGALG00000007001,ENSGALG00000027598,ENSGALG00000003951,ENSGALG00000009740,ENSGALG00000001889	TNFAIP3|IFN-gamma|NLRC3|CIDEA|ZC3H12A|LBP|SPON2|ANG-1|HAVCR1|TLR4|LY96|SASH3|RASGRP1|CARD9|
GO:0061134	peptidase regulator activity	molecular_function	0.00021187	0.0091491	22	1195	111	13594	ENSGALG00000011531,ENSGALG00000005811,ENSGALG00000008713,ENSGALG00000020972,ENSGALG00000006717,ENSGALG00000003512,ENSGALG00000011433,ENSGALG00000016616,ENSGALG00000019553,ENSGALG00000011509,ENSGALG00000017239,ENSGALG00000000366,ENSGALG00000012873,ENSGALG00000005135,ENSGALG00000008469,ENSGALG00000014412,ENSGALG00000001506,ENSGALG00000007381,ENSGALG00000026646,ENSGALG00000011930,ENSGALG00000008660,…	APAF1|COL7A1|BIRC5|-|-|SPINK7|VIL1|KAL1|SERPINB10|C3d|CTSC|RPS6KA1|SERPINB5|SERPINE2|SPINT1|CSTA|PTTG1|SERPING1|C4|-|CST7|SERPINB1|
GO:0043254	regulation of protein complex assembly	biological_process	0.00021478	0.0092495	33	1195	198	13594	ENSGALG00000012208,ENSGALG00000008805,ENSGALG00000008340,ENSGALG00000002016,ENSGALG00000012159,ENSGALG00000018946,ENSGALG00000005757,ENSGALG00000006691,ENSGALG00000006351,ENSGALG00000011452,ENSGALG00000005517,ENSGALG00000009778,ENSGALG00000026394,ENSGALG00000008779,ENSGALG00000008756,ENSGALG00000026383,ENSGALG00000003977,ENSGALG00000006110,ENSGALG00000013039,ENSGALG00000001475,ENSGALG00000027417,…	GMFB|LMOD2|FES|PRKCD|ACTR3|LMOD3|IRF8|ARPC4|FAS|-|KIF9|HCLS1|CORO1B|ACTR2|PLEK|TMSB4X|TWF2|PLK1|BID|STMN1|NCKAP1L|IGJ|LCP1|HCK|MAP3K1|LMO4|ARPC1B|SELP|IKZF1|VIL1|ARPC5|ARPC3|PTK2B|
GO:0031982	vesicle	cellular_component	0.00021577	0.0092672	232	1195	2146	13594	ENSGALG00000007864,ENSGALG00000007381,ENSGALG00000006351,ENSGALG00000016306,ENSGALG00000015164,ENSGALG00000006558,ENSGALG00000016258,ENSGALG00000019555,ENSGALG00000003320,ENSGALG00000012873,ENSGALG00000011560,ENSGALG00000012352,ENSGALG00000001915,ENSGALG00000017134,ENSGALG00000010187,ENSGALG00000028470,ENSGALG00000011633,ENSGALG00000002016,ENSGALG00000012714,ENSGALG00000027497,ENSGALG00000006562,…	ARMC3|SERPING1|FAS|FAM49B|PCSK5|WDR60|SYTL5|SERPINB1|CCDC180|SERPINB5|PACRG|BLVRA|VAV3|IFT88|SLC1A1|GSR|SLC5A8|PRKCD|TXNRD1|CFD|MCF2|ALDH1A1|OSTF1|CNP|SMC2|PLD4|ST6GAL1|PRDX1|SUCNR1|MYO1G|CDK1|EVPL|ADGRF5|CAT|STX11|PLCG2|RUSC2|IGJ|CORO1C|CTSC|CDC42SE2|Cu|DOCK2|TTYH3|CAMK4|EPCAM|SLC37A2|SPON2|ASS1|VTN|hsp70|LCK|CD274|ITGB2|SEMA3G|C9ORF9|PLAU|IQUB|ARPC3|MAL2|C16orf89|GCNT3|C1QA|LBP|PIGR|AQP5|CYFIP2…
GO:0031334	positive regulation of protein complex assembly	biological_process	0.00021687	0.0092894	20	1195	97	13594	ENSGALG00000011452,ENSGALG00000006351,ENSGALG00000016986,ENSGALG00000011551,ENSGALG00000006691,ENSGALG00000005757,ENSGALG00000027417,ENSGALG00000012159,ENSGALG00000008340,ENSGALG00000013039,ENSGALG00000012208,ENSGALG00000016564,ENSGALG00000008756,ENSGALG00000003820,ENSGALG00000020927,ENSGALG00000008779,ENSGALG00000011433,ENSGALG00000022490,ENSGALG00000026394,ENSGALG00000014718	-|FAS|LCP1|IGJ|ARPC4|IRF8|NCKAP1L|ACTR3|FES|BID|GMFB|PTK2B|PLEK|ARPC3|ARPC5|ACTR2|VIL1|ARPC1B|CORO1B|MAP3K1|
GO:0042060	wound healing	biological_process	0.00021771	0.0093004	35	1195	215	13594	ENSGALG00000017247,ENSGALG00000006379,ENSGALG00000008756,ENSGALG00000000367,ENSGALG00000027777,ENSGALG00000024072,ENSGALG00000006415,ENSGALG00000026394,ENSGALG00000011203,ENSGALG00000009262,ENSGALG00000012989,ENSGALG00000005492,ENSGALG00000007381,ENSGALG00000008351,ENSGALG00000009758,ENSGALG00000002016,ENSGALG00000006567,ENSGALG00000018967,ENSGALG00000009266,ENSGALG00000010738,ENSGALG00000009268,…	PRCP|SHH|PLEK|ASIC2|CNN2|AMICA1|CD40LG|CORO1B|HPSE|FGB|NINJ2|NBEAL2|SERPING1|CAV3|SLC7A11|PRKCD|UBASH3B|LYN|FGA|TC2N|FGG|VIL1|TLR4|PLAU|PPAR|PTPN6|7.|MAP3K1|SELP|CD44|SYK|SERPINE2|HMOX1|LBH|SERPINF2|
GO:0001771	immunological synapse formation	biological_process	0.00021945	0.0093494	4	1195	5	13594	ENSGALG00000027572,ENSGALG00000010156,ENSGALG00000021211,ENSGALG00000002080	CCR7|DOCK8|PRF1|DOCK2|
GO:0046903	secretion	biological_process	0.00022149	0.0094111	68	1195	511	13594	ENSGALG00000008875,ENSGALG00000021656,ENSGALG00000006415,ENSGALG00000001875,ENSGALG00000008340,ENSGALG00000004096,ENSGALG00000016661,ENSGALG00000009237,ENSGALG00000000780,ENSGALG00000018967,ENSGALG00000004167,ENSGALG00000015895,ENSGALG00000027737,ENSGALG00000010778,ENSGALG00000020316,ENSGALG00000008713,ENSGALG00000007650,ENSGALG00000026163,ENSGALG00000000534,ENSGALG00000008926,ENSGALG00000013024,…	PLCB1|PTPN22|CD40LG|TNFRSF4|FES|CHRNA7|BLK|-|SMPD3|LYN|SRGN|HTR1B|CIDEA|CHRM3|IL13RA2|BIRC5|SLC9A3R1|TNFSF11|il-1beta|CADPS2|IL17RA|MYO1F|ANO1|TLR1LA|RLTPR|SYK|SYTL3|STX3|SOCS1|RNF19B|INOS|IFN-gamma|CRISP1|PLEK|RASGRP1|ANKRD1|CRTAM|SLP76|NRXN3|ANG-1|FGG|FAM3D|FGB|PCSK5|SYTL5|TNFAIP2|AQP5|CCR7|PPT1|TLR2-2|FGF7|TNFRSF21|VMP1|CD274|TLR4|IL6|BANK1|RFX3|RAC2|TLR1LB|SLC9A4|C11orf63|EXOC3L4|MYO1G|EZR|HT…
GO:0022610	biological adhesion	biological_process	0.00022807	0.0096653	75	1195	587	13594	ENSGALG00000012989,ENSGALG00000015140,ENSGALG00000014412,ENSGALG00000002314,ENSGALG00000001915,ENSGALG00000009262,ENSGALG00000006567,ENSGALG00000016083,ENSGALG00000009758,ENSGALG00000002016,ENSGALG00000028341,ENSGALG00000009268,ENSGALG00000003437,ENSGALG00000004338,ENSGALG00000024072,ENSGALG00000004621,ENSGALG00000026291,ENSGALG00000025992,ENSGALG00000011203,ENSGALG00000008109,ENSGALG00000002234,…	NINJ2|-|CSTA|CDHR1|VAV3|FGB|UBASH3B|ANG-1|SLC7A11|PRKCD|MADCAM1|FGG|ADAM8|COL18A1|AMICA1|PREX1|CDH3|CDHR4|HPSE|CDHR3|UNC13D|EZR|MYO1G|RAC2|VTN|EPCAM|MFI2|NCKAP1L|CORO1C|TNFRSF18|VMP1|PTK2B|PARVG|PLAU|GCNT1|ITGB2|NRCAM|CYFIP2|GCNT2|CD44|PRKX|SELP|FLRT2|TGM2|VCAM1|ITGB6|EphA2|LYN|PKP2|FES|PKP1|PTPRJ|OLFM4|CYTH1|-|LPXN|STX3|PCDH10|SERPINE2|SYK|CD164|FAT2|MYO1F|TENM2|SELE|PVRL3|ITGB8|EPHA7|SKAP1|ITGA…
GO:0005858	axonemal dynein complex	cellular_component	0.00022969	0.009708	4	1195	5	13594	ENSGALG00000004297,ENSGALG00000004495,ENSGALG00000012997,ENSGALG00000007841	DNAH1|DNAI2|DNAH5|DNAH7|
GO:0046330	positive regulation of JNK cascade	biological_process	0.0002311	0.0097417	12	1195	43	13594	ENSGALG00000014843,ENSGALG00000008875,ENSGALG00000006707,ENSGALG00000002987,ENSGALG00000026163,ENSGALG00000009740,ENSGALG00000000206,ENSGALG00000001889,ENSGALG00000000534,ENSGALG00000007001,ENSGALG00000016564,ENSGALG00000028256	TPD52L1|PLCB1|NOX1|SERPINF2|TNFSF11|RASGRP1|RASSF2|CARD9|il-1beta|TLR4|PTK2B|CCL19|
GO:0007157	heterophilic cell-cell adhesion	biological_process	0.00023241	0.0097634	7	1195	17	13594	ENSGALG00000002643,ENSGALG00000005257,ENSGALG00000015238,ENSGALG00000008978,ENSGALG00000003399,ENSGALG00000001768,ENSGALG00000024072	SELP|VCAM1|CD164|ITGA4|SELE|TENM2|AMICA1|
GO:0042325	regulation of phosphorylation	biological_process	0.00023284	0.0097634	89	1195	707	13594	ENSGALG00000026167,ENSGALG00000007650,ENSGALG00000026163,ENSGALG00000002192,ENSGALG00000014843,ENSGALG00000010638,ENSGALG00000014561,ENSGALG00000008125,ENSGALG00000001227,ENSGALG00000003078,ENSGALG00000000534,ENSGALG00000000742,ENSGALG00000006992,ENSGALG00000015593,ENSGALG00000025810,ENSGALG00000007007,ENSGALG00000015216,ENSGALG00000000238,ENSGALG00000004161,ENSGALG00000016293,ENSGALG00000012297,…	-|SLC9A3R1|TNFSF11|PTPRC|TPD52L1|CASP3|PTPN6|UbI|PIK3R6|MMD|il-1beta|PIM1|MMP9|EPHA7|CCNB3|KNDC1|SYK|MVP|CCNB2|BMP5|GRM1|CNKSR3|TNFRSF4|RUBCN|TPX2|HHEX|PLK1|STOX1|CCL19|SFN|CENPE|FLT3|PTPRJ|TNFAIP3|SOCS3|LYN|CAV3|RASSF2|HPX|CCNA2|RAD51|CD44|FGF7|CD80|PPP1
GO:0030155	regulation of cell adhesion	biological_process	0.00023466	0.0098139	38	1195	245	13594	ENSGALG00000016083,ENSGALG00000018967,ENSGALG00000006567,ENSGALG00000008340,ENSGALG00000002016,ENSGALG00000009268,ENSGALG00000001915,ENSGALG00000009262,ENSGALG00000006775,ENSGALG00000023768,ENSGALG00000004621,ENSGALG00000007093,ENSGALG00000006382,ENSGALG00000016943,ENSGALG00000003437,ENSGALG00000003589,ENSGALG00000001571,ENSGALG00000012456,ENSGALG00000008969,ENSGALG00000027417,ENSGALG00000004901,…	ANG-1|LYN|UBASH3B|FES|PRKCD|FGG|VAV3|FGB|TGM2|EphA2|PREX1|CYTH1|PTPRJ|OLFM4|ADAM8|VTN|MYO1F|RAC2|EPCAM|NCKAP1L|CORO1C|MFI2|EPHA7|SERPINE2|LPXN|STX3|SYK|UNC13D|PTPN6|TNFSF11|PRKX|CD44|CYTIP|GCNT2|TNFRSF18|SKAP1|PTK2B|PLAU|
GO:0050878	regulation of body fluid levels	biological_process	0.00023652	0.0098657	30	1195	174	13594	ENSGALG00000005492,ENSGALG00000007381,ENSGALG00000006518,ENSGALG00000015216,ENSGALG00000009262,ENSGALG00000005135,ENSGALG00000002987,ENSGALG00000009268,ENSGALG00000009758,ENSGALG00000002016,ENSGALG00000018967,ENSGALG00000006567,ENSGALG00000009266,ENSGALG00000009052,ENSGALG00000010738,ENSGALG00000007001,ENSGALG00000005086,ENSGALG00000023142,ENSGALG00000028115,ENSGALG00000006379,ENSGALG00000008756,…	NBEAL2|SERPING1|C11orf63|SYK|FGB|SERPINE2|SERPINF2|FGG|SLC7A11|PRKCD|LYN|UBASH3B|FGA|LBH|TC2N|TLR4|PLAU|EP3|SFN|SHH|PLEK|ASIC2|CD40LG|SELP|AQP3|HPSE|AQP5|PTPN6|7.|CHRM3|
GO:0043374	CD8-positive, alpha-beta T cell differentiation	biological_process	0.00023812	0.0099065	5	1195	8	13594	ENSGALG00000027247,ENSGALG00000006785,ENSGALG00000007121,ENSGALG00000009903,ENSGALG00000027417	EOMES|IRF1|TNFSF8|IFN-gamma|NCKAP1L|
GO:0070304	positive regulation of stress-activated protein kinase signaling cascade	biological_process	0.0002396	0.0099421	14	1195	56	13594	ENSGALG00000014843,ENSGALG00000008875,ENSGALG00000006707,ENSGALG00000018967,ENSGALG00000002987,ENSGALG00000026163,ENSGALG00000000206,ENSGALG00000009740,ENSGALG00000001889,ENSGALG00000000534,ENSGALG00000008701,ENSGALG00000007001,ENSGALG00000016564,ENSGALG00000028256	TPD52L1|PLCB1|NOX1|LYN|SERPINF2|TNFSF11|RASSF2|RASGRP1|CARD9|il-1beta|XDH|TLR4|PTK2B|CCL19|
GO:0000793	condensed chromosome	cellular_component	0.00024024	0.009943	20	1195	96	13594	ENSGALG00000013208,ENSGALG00000015691,ENSGALG00000014439,ENSGALG00000006110,ENSGALG00000014801,ENSGALG00000025996,ENSGALG00000004838,ENSGALG00000027784,ENSGALG00000010900,ENSGALG00000004516,ENSGALG00000001491,ENSGALG00000014425,ENSGALG00000002781,ENSGALG00000007768,ENSGALG00000024128,ENSGALG00000003922,ENSGALG00000008233,ENSGALG00000011715,ENSGALG00000011281,ENSGALG00000009854	CENPE|SMC2|NCAPD2|PLK1|NDC80|MKI67|BUB1B|RCC1|SPC25|RAD51|NCAPD3|NCAPG|BRCA1|AURKA|NCAPH|TOP2A|BUB1|hsp70|SGOL1|NEK2|
GO:0032640	tumor necrosis factor production	biological_process	0.00024848	0.010257	14	1195	55	13594	ENSGALG00000016083,ENSGALG00000002021,ENSGALG00000006756,ENSGALG00000027109,ENSGALG00000027737,ENSGALG00000007838,ENSGALG00000013861,ENSGALG00000009903,ENSGALG00000001889,ENSGALG00000009740,ENSGALG00000027598,ENSGALG00000003951,ENSGALG00000007001,ENSGALG00000017362	ANG-1|ZC3H12A|LBP|SPON2|CIDEA|NLRC3|TNFAIP3|IFN-gamma|CARD9|RASGRP1|LY96|SASH3|TLR4|HAVCR1|
GO:0002712	regulation of B cell mediated immunity	biological_process	0.00025379	0.010422	8	1195	21	13594	ENSGALG00000009903,ENSGALG00000015235,ENSGALG00000002192,ENSGALG00000014561,ENSGALG00000011509,ENSGALG00000013748,ENSGALG00000022586,ENSGALG00000008669	IFN-gamma|scyc1|PTPRC|PTPN6|C3d|CD226|HPX|CD28|
GO:0002889	regulation of immunoglobulin mediated immune response	biological_process	0.00025379	0.010422	8	1195	21	13594	ENSGALG00000014561,ENSGALG00000011509,ENSGALG00000015235,ENSGALG00000009903,ENSGALG00000002192,ENSGALG00000008669,ENSGALG00000022586,ENSGALG00000013748	PTPN6|C3d|scyc1|IFN-gamma|PTPRC|CD28|HPX|CD226|
GO:0034109	homotypic cell-cell adhesion	biological_process	0.00025799	0.010568	13	1195	50	13594	ENSGALG00000007849,ENSGALG00000009268,ENSGALG00000026163,ENSGALG00000009758,ENSGALG00000014561,ENSGALG00000002016,ENSGALG00000018967,ENSGALG00000012456,ENSGALG00000006567,ENSGALG00000000534,ENSGALG00000009262,ENSGALG00000015216,ENSGALG00000005135	CD44|FGG|TNFSF11|SLC7A11|PTPN6|PRKCD|LYN|RAC2|UBASH3B|il-1beta|FGB|SYK|SERPINE2|
GO:0010740	positive regulation of intracellular protein kinase cascade	biological_process	0.00025909	0.010572	54	1195	381	13594	ENSGALG00000012297,ENSGALG00000015216,ENSGALG00000012550,ENSGALG00000011331,ENSGALG00000016992,ENSGALG00000000466,ENSGALG00000008355,ENSGALG00000012292,ENSGALG00000002987,ENSGALG00000009157,ENSGALG00000001882,ENSGALG00000010915,ENSGALG00000009179,ENSGALG00000016564,ENSGALG00000000534,ENSGALG00000007001,ENSGALG00000006707,ENSGALG00000014718,ENSGALG00000021031,ENSGALG00000001227,ENSGALG00000008125,…	GRM1|SYK|HMOX1|CTH|HTR2A|LCK|CASP8|BANK1|SERPINF2|ECT2|TNFRSF18|IL6|TNFSF10|PTK2B|il-1beta|TLR4|NOX1|MAP3K1|CXCR7|PIK3R6|UbI|TPD52L1|PTPRC|LITAF|TNFSF11|GPR55|CD44|GCNT2|S100A4|FGB|CD28|HPX|RASSF2|NEK10|IGFBP4|XDH|ANG-1|LYN|FGG|CARD11|IKBKE|TRAF-5|PTPRJ|CARD9|RASGRP1|CCL19|PRKCB|ADAM8|STOX1|SOCS1|PLCB1|HCLS1|HPSE|IFN-gamma|
GO:0002690	positive regulation of leukocyte chemotaxis	biological_process	0.00025941	0.010572	12	1195	43	13594	ENSGALG00000015235,ENSGALG00000027417,ENSGALG00000016713,ENSGALG00000006756,ENSGALG00000026098,ENSGALG00000027572,ENSGALG00000012456,ENSGALG00000013218,ENSGALG00000028256,ENSGALG00000011733,ENSGALG00000016564,ENSGALG00000011732	scyc1|NCKAP1L|PLA2G7|LBP|IL8|CCR7|RAC2|C3AR1|CCL19|CCR2|PTK2B|CCR5|
GO:0030168	platelet activation	biological_process	0.00026164	0.01062	14	1195	56	13594	ENSGALG00000007001,ENSGALG00000005135,ENSGALG00000015216,ENSGALG00000008756,ENSGALG00000009262,ENSGALG00000009268,ENSGALG00000006415,ENSGALG00000002643,ENSGALG00000006567,ENSGALG00000018967,ENSGALG00000009266,ENSGALG00000009758,ENSGALG00000002016,ENSGALG00000014561	TLR4|SERPINE2|SYK|PLEK|FGB|FGG|CD40LG|SELP|UBASH3B|LYN|FGA|SLC7A11|PRKCD|PTPN6|
GO:0071622	regulation of granulocyte chemotaxis	biological_process	0.00026194	0.01062	8	1195	21	13594	ENSGALG00000015235,ENSGALG00000027417,ENSGALG00000026098,ENSGALG00000027572,ENSGALG00000012456,ENSGALG00000006756,ENSGALG00000028256,ENSGALG00000013218	scyc1|NCKAP1L|IL8|CCR7|RAC2|LBP|CCL19|C3AR1|
GO:0010627	regulation of intracellular protein kinase cascade	biological_process	0.00026335	0.01065	77	1195	593	13594	ENSGALG00000003437,ENSGALG00000009740,ENSGALG00000007651,ENSGALG00000009903,ENSGALG00000011203,ENSGALG00000010243,ENSGALG00000009778,ENSGALG00000007158,ENSGALG00000008701,ENSGALG00000011322,ENSGALG00000008669,ENSGALG00000009262,ENSGALG00000026613,ENSGALG00000009864,ENSGALG00000007838,ENSGALG00000004398,ENSGALG00000014277,ENSGALG00000009268,ENSGALG00000013867,ENSGALG00000016809,ENSGALG00000002016,…	ADAM8|RASGRP1|STAT1|IFN-gamma|HPSE|PRDX1|HCLS1|SOCS1|XDH|NEK10|CD28|FGB|S100A4|TRAF-5|NLRC3|CARD11|RHOH|FGG|PTPN2|Edar|PRKCD|ANG-1|TNIP3|TLR4|PTK2B|IL6|TNFRSF18|GCNT2|CD44|GPR55|CXCR7|NOX1|MAP3K1|MST1|EZR|TLR7|HTR2A|DUSP4|DUSP5|ECT2|BANK1|CASP8|LCK|STOX1|IL18R1|OLFM4|CCL19|PRKCB|CARD9|PTPRJ|CNKSR3|NFKBIA|PLCB1|IGFBP4|EphA2|CAV3|RASSF2|HPX|TNFAIP3|IKBKE|LYN|il-1beta|TNFSF10|SLC9A3R1|LITAF|PTPRC|TN…
GO:0045124	regulation of bone resorption	biological_process	0.00026429	0.010661	8	1195	21	13594	ENSGALG00000016075,ENSGALG00000009700,ENSGALG00000003437,ENSGALG00000001589,ENSGALG00000015216,ENSGALG00000013869,ENSGALG00000026163,ENSGALG00000006567	DCSTAMP|PDK4|ADAM8|INPP5D|SYK|IL20RA|TNFSF11|UBASH3B|
GO:0032273	positive regulation of protein polymerization	biological_process	0.00026632	0.010677	14	1195	57	13594	ENSGALG00000008340,ENSGALG00000012208,ENSGALG00000014718,ENSGALG00000027417,ENSGALG00000022490,ENSGALG00000012159,ENSGALG00000026394,ENSGALG00000003820,ENSGALG00000006691,ENSGALG00000008779,ENSGALG00000011433,ENSGALG00000020927,ENSGALG00000011452,ENSGALG00000016564	FES|GMFB|MAP3K1|NCKAP1L|ARPC1B|ACTR3|CORO1B|ARPC3|ARPC4|ACTR2|VIL1|ARPC5|-|PTK2B|
GO:0045586	regulation of gamma-delta T cell differentiation	biological_process	0.0002667	0.010677	4	1195	5	13594	ENSGALG00000000466,ENSGALG00000015216,ENSGALG00000002192,ENSGALG00000027417	LCK|SYK|PTPRC|NCKAP1L|
GO:0046643	regulation of gamma-delta T cell activation	biological_process	0.0002667	0.010677	4	1195	5	13594	ENSGALG00000000466,ENSGALG00000015216,ENSGALG00000002192,ENSGALG00000027417	LCK|SYK|PTPRC|NCKAP1L|
GO:0051235	maintenance of location	biological_process	0.0002709	0.010786	28	1195	161	13594	ENSGALG00000014477,ENSGALG00000013208,ENSGALG00000000534,ENSGALG00000014801,ENSGALG00000003977,ENSGALG00000004730,ENSGALG00000016564,ENSGALG00000026383,ENSGALG00000028256,ENSGALG00000022985,ENSGALG00000001564,ENSGALG00000012404,ENSGALG00000014561,ENSGALG00000027737,ENSGALG00000004706,ENSGALG00000015235,ENSGALG00000027864,ENSGALG00000005453,ENSGALG00000011735,ENSGALG00000004167,ENSGALG00000014848,…	CD4|CENPE|il-1beta|NDC80|TWF2|CLIC2|PTK2B|TMSB4X|CCL19|PPAR|ATP2A3|ERO1L|PTPN6|CIDEA|C15ORF23|scyc1|NFKBIA|PLCG2|CCXCR1-L|SRGN|TRDN|HTR2A|ASPM|LYN|UBASH3B|ECT2|NEK2|SGOL1|
GO:0005885	Arp2/3 protein complex	cellular_component	0.00027101	0.010786	5	1195	8	13594	ENSGALG00000022490,ENSGALG00000011452,ENSGALG00000020927,ENSGALG00000006691,ENSGALG00000003820	ARPC1B|-|ARPC5|ARPC4|ARPC3|
GO:0051493	regulation of cytoskeleton organization	biological_process	0.00027144	0.010786	40	1195	261	13594	ENSGALG00000006691,ENSGALG00000010595,ENSGALG00000008351,ENSGALG00000006790,ENSGALG00000011452,ENSGALG00000009201,ENSGALG00000008805,ENSGALG00000012208,ENSGALG00000008340,ENSGALG00000002016,ENSGALG00000012159,ENSGALG00000018946,ENSGALG00000020906,ENSGALG00000008779,ENSGALG00000008756,ENSGALG00000026383,ENSGALG00000006110,ENSGALG00000003977,ENSGALG00000004706,ENSGALG00000008945,ENSGALG00000006971,…	ARPC4|GPR65|CAV3|KIF11|-|CCNF|LMOD2|GMFB|FES|PRKCD|ACTR3|LMOD3|GAS2L2|ACTR2|PLEK|TMSB4X|PLK1|TWF2|C15ORF23|NEXN|CDK5RAP2|TPX2|CORO1B|HCLS1|AURKA|MYO1F|WDR1|NEK2|STMN1|ECT2|NCKAP1L|SERPINF2|ARPC5|VIL1|ARPC3|CKAP2|PTK2B|STAP1|MAP3K1|ARPC1B|
GO:0071103	DNA conformation change	biological_process	0.00027462	0.010885	21	1195	105	13594	ENSGALG00000006037,ENSGALG00000011759,ENSGALG00000012348,ENSGALG00000009156,ENSGALG00000012546,ENSGALG00000024128,ENSGALG00000003922,ENSGALG00000001616,ENSGALG00000019553,ENSGALG00000009032,ENSGALG00000004037,ENSGALG00000015691,ENSGALG00000016676,ENSGALG00000014439,ENSGALG00000014425,ENSGALG00000004516,ENSGALG00000001491,ENSGALG00000009553,ENSGALG00000011722,ENSGALG00000029169,ENSGALG00000011783	MCM2|HIST1H111L|MCM6|CDAN1|MCM5|NCAPH|TOP2A|CDC45|SERPINB10|PIF1|DNA2|SMC2|MCM3|NCAPD2|NCAPG|RAD51|NCAPD3|SMC4|STRA8|HHEX|HIST1H111R|
GO:0007169	transmembrane receptor protein tyrosine kinase signaling pathway	biological_process	0.00027797	0.010991	49	1195	342	13594	ENSGALG00000009700,ENSGALG00000008701,ENSGALG00000028931,ENSGALG00000023768,ENSGALG00000010589,ENSGALG00000000206,ENSGALG00000001318,ENSGALG00000027786,ENSGALG00000017134,ENSGALG00000026318,ENSGALG00000016083,ENSGALG00000018967,ENSGALG00000016661,ENSGALG00000003267,ENSGALG00000013867,ENSGALG00000002016,ENSGALG00000008340,ENSGALG00000026250,ENSGALG00000006014,ENSGALG00000006382,ENSGALG00000000736,…	PDK4|XDH|IGFBP4|EphA2|FLRT2|RASSF2|CSK|SOCS3|IFT88|SH3TC2|ANG-1|LYN|BLK|STAT3|PTPN2|PRKCD|FES|DOK2|PRKCB|PTPRJ|MATK|FLT3|TXK|CDH3|FRK|PLCB1|SOCS1|ZAP70|HHEX|HCK|BMP5|RUNX2|BTK|MVP|SYK|EPHA7|LCK|PTK2B|ITK|ARID5B|il-1beta|VIL1|MMP9|SLC9A6|SLC9A3R1|FGF7|INSRR|STAP1|PIGR|
GO:0005515	protein binding	molecular_function	0.00028131	0.011087	819	1195	8739	13594	ENSGALG00000005937,ENSGALG00000006138,ENSGALG00000002316,ENSGALG00000005481,ENSGALG00000012131,ENSGALG00000024014,ENSGALG00000008409,ENSGALG00000010057,ENSGALG00000005693,ENSGALG00000011560,ENSGALG00000006351,ENSGALG00000009758,ENSGALG00000011222,ENSGALG00000017134,ENSGALG00000005259,ENSGALG00000001143,ENSGALG00000003820,ENSGALG00000002992,ENSGALG00000007001,ENSGALG00000005572,ENSGALG00000005086,…	-|HELZ2|[4Fe-4S]|ARHGEF3|ELOVL6|FAM83C|GSTO1|KIF6|INOS|PACRG|FAS|SLC7A11|IL12RB2|IFT88|VIPR1|ETS1|ARPC3|DAW1|TLR4|NOXO1|PLAU|GCNT1|C9ORF9|IRF1|BUB1B|TNFAIP2|ATRNL1|DNAJB13|CCR7|C2orf50|BRCA1|RUSC2|PLXNC1|KIF23|OSTM1|SDCCAG8|CAT|ADGRF5|MFNG|BAZ1A|EFHC2|NON
GO:0005856	cytoskeleton	cellular_component	0.00028245	0.011087	143	1195	1250	13594	ENSGALG00000001111,ENSGALG00000022490,ENSGALG00000004195,ENSGALG00000005809,ENSGALG00000011433,ENSGALG00000018666,ENSGALG00000017180,ENSGALG00000016564,ENSGALG00000003922,ENSGALG00000015878,ENSGALG00000018947,ENSGALG00000008355,ENSGALG00000012456,ENSGALG00000009956,ENSGALG00000009157,ENSGALG00000006576,ENSGALG00000011281,ENSGALG00000010250,ENSGALG00000001475,ENSGALG00000013900,ENSGALG00000008425,…	DNAH9|ARPC1B|KIF4A|SEPT2|VIL1|KRT4|DYNC2H1|PTK2B|TOP2A|LCA5|KRT5|CASP8|RAC2|ESPL1|ECT2|GRM3|SGOL1|-|STMN1|MAP7|MAP1A|EZR|CATIP|-|DNAI2|-|GTSE1|MCM3|MYH13|ADAM8|SPEF2|MYOZ1|CDC45|GAS2L2|LMOD3|CSTA|TEKT1|MYO1H|MCM2|SLC9A3R1|ANLN|TNNI1|BIRC5|SPAG6|KIF21B|SNPH|SELE|DNAH10|MYO1F|KIF20A|RLTPR|NEK2|SYNPO2|MVP|SPAG1|LPXN|LCP1|LDB3|KIF2C|AURKA|TPX2|CDK5RAP2|C15ORF23|-|CENPE|STOX1|KIF27|RPGRIP1L|PKP2|KRT6A…
GO:0007015	actin filament organization	biological_process	0.00028249	0.011087	33	1195	203	13594	ENSGALG00000016564,ENSGALG00000003820,ENSGALG00000011433,ENSGALG00000020927,ENSGALG00000022490,ENSGALG00000000521,ENSGALG00000014718,ENSGALG00000013742,ENSGALG00000016986,ENSGALG00000009321,ENSGALG00000018521,ENSGALG00000002987,ENSGALG00000027417,ENSGALG00000014957,ENSGALG00000012456,ENSGALG00000003977,ENSGALG00000026383,ENSGALG00000019751,ENSGALG00000008756,ENSGALG00000008779,ENSGALG00000013414,…	PTK2B|ARPC3|VIL1|ARPC5|ARPC1B|SPIRE2|MAP3K1|EZR|LCP1|WIPF1|CATIP|SERPINF2|NCKAP1L|WDR1|RAC2|TWF2|TMSB4X|MICAL1|PLEK|ACTR2|PDLIM3|HCLS1|CORO1B|-|CAV3|GPR65|ARPC4|INPPL1|ACTR3|LMOD3|PRKCD|GMFB|LMOD2|
GO:0060558	regulation of calcidiol 1-monooxygenase activity	biological_process	0.00028359	0.011102	4	1195	5	13594	ENSGALG00000005940,ENSGALG00000000534,ENSGALG00000009903,ENSGALG00000026166	GFI1|il-1beta|IFN-gamma|VDR|
GO:0006801	superoxide metabolic process	biological_process	0.00028786	0.011242	10	1195	32	13594	ENSGALG00000002016,ENSGALG00000001189,ENSGALG00000006707,ENSGALG00000005693,ENSGALG00000010243,ENSGALG00000015216,ENSGALG00000012200,ENSGALG00000008952,ENSGALG00000005572,ENSGALG00000006402	PRKCD|NCF1|NOX1|INOS|PRDX1|SYK|GCH1|noxa1|NOXO1|NRROS|
GO:0010941	regulation of cell death	biological_process	0.00028942	0.01127	100	1195	815	13594	ENSGALG00000013548,ENSGALG00000011955,ENSGALG00000010915,ENSGALG00000016564,ENSGALG00000027345,ENSGALG00000001143,ENSGALG00000011433,ENSGALG00000007849,ENSGALG00000002781,ENSGALG00000013481,ENSGALG00000003936,ENSGALG00000006707,ENSGALG00000021031,ENSGALG00000023933,ENSGALG00000003085,ENSGALG00000014471,ENSGALG00000005453,ENSGALG00000012472,ENSGALG00000027417,ENSGALG00000017239,ENSGALG00000003922,…	GZMA|CX3CR1|IL6|PTK2B|SLC46A2|ETS1|VIL1|CD44|BRCA1|Aiolos|PPT1|NOX1|CXCR7|G0S2|CDK1|CAT|PLCG2|IL2RB|NCKAP1L|CTSC|TOP2A|BUB1|TRAF3|LCK|CASP8|ANKRD1|COL18A1|MICAL1|ADAM8|CD38|IFN-gamma|HCLS1|PDCD1|TRAF1|FAS|XDH|PDK4|FGB|PACRG|TRAF-5|FGG|RPS6KA1|STK17B|CARD11|DAPK1|PRKCD|CDKN1A|PTPN2|MCL1|ANG-1|SIGLEC1|RUNX3|il-1beta|PIM1|TNFSF10|HEBP2|MMP9|TCF1|BIRC5|BCL2L14|SLC9A3R1|PTPRC|CIDEA|CASP3|TPD52L1|BFAR|…
GO:0019884	antigen processing and presentation of exogenous antigen	biological_process	0.00028999	0.01127	6	1195	12	13594	ENSGALG00000012494,ENSGALG00000003389,ENSGALG00000000181,ENSGALG00000000158,ENSGALG00000008022,ENSGALG00000002160	CD1A1|GILT|TAP2|DMA|TPN|B2M|
GO:0046638	positive regulation of alpha-beta T cell differentiation	biological_process	0.00029274	0.011349	9	1195	27	13594	ENSGALG00000006379,ENSGALG00000015216,ENSGALG00000003951,ENSGALG00000027133,ENSGALG00000010915,ENSGALG00000001486,ENSGALG00000013086,ENSGALG00000009903,ENSGALG00000027417	SHH|SYK|SASH3|CD83|IL6|ZAP70|IKZF1|IFN-gamma|NCKAP1L|
GO:0042743	hydrogen peroxide metabolic process	biological_process	0.00029803	0.01152	6	1195	12	13594	ENSGALG00000001189,ENSGALG00000008952,ENSGALG00000016261,ENSGALG00000006707,ENSGALG00000010243,ENSGALG00000014471	NCF1|noxa1|Nox2|NOX1|PRDX1|CAT|
GO:0033089	positive regulation of T cell differentiation in thymus	biological_process	0.00029859	0.01152	4	1195	5	13594	ENSGALG00000003437,ENSGALG00000013372,ENSGALG00000006379,ENSGALG00000009740	ADAM8|IL7R|SHH|RASGRP1|
GO:0009595	detection of biotic stimulus	biological_process	0.00030065	0.011571	6	1195	12	13594	ENSGALG00000006756,ENSGALG00000027093,ENSGALG00000027598,ENSGALG00000007001,ENSGALG00000017485,ENSGALG00000006527	LBP|TLR1LB|LY96|TLR4|TLR1LA|CRTAM|
GO:0042379	chemokine receptor binding	molecular_function	0.00030571	0.011738	8	1195	21	13594	ENSGALG00000014585,ENSGALG00000026098,ENSGALG00000026663,ENSGALG00000024466,ENSGALG00000015235,ENSGALG00000003003,ENSGALG00000002329,ENSGALG00000028256	CCLI10|IL8|CX3CL1|-|scyc1|CCL20|CCL1|CCL19|
GO:0032479	regulation of type I interferon production	biological_process	0.00030796	0.011796	10	1195	32	13594	ENSGALG00000012480,ENSGALG00000005453,ENSGALG00000015216,ENSGALG00000002908,ENSGALG00000014297,ENSGALG00000007001,ENSGALG00000016590,ENSGALG00000011389,ENSGALG00000006785,ENSGALG00000021656	NMI|PLCG2|SYK|TRAIP|IRF-3|TLR4|TLR7|TRAF3|IRF1|PTPN22|
GO:0097028	dendritic cell differentiation	biological_process	0.00032068	0.012227	7	1195	17	13594	ENSGALG00000016075,ENSGALG00000009816,ENSGALG00000008127,ENSGALG00000000244,ENSGALG00000027572,ENSGALG00000018967,ENSGALG00000010323	DCSTAMP|BATF3|SPI1|CAMK4|CCR7|LYN|BATF|
GO:0007052	mitotic spindle organization	biological_process	0.00032075	0.012227	12	1195	44	13594	ENSGALG00000007768,ENSGALG00000006790,ENSGALG00000014801,ENSGALG00000006110,ENSGALG00000008095,ENSGALG00000009854,ENSGALG00000001475,ENSGALG00000008713,ENSGALG00000003503,ENSGALG00000010900,ENSGALG00000027784,ENSGALG00000006267	AURKA|KIF11|NDC80|PLK1|KIF23|NEK2|STMN1|BIRC5|MYBL2|SPC25|RCC1|TPX2|
GO:0050920	regulation of chemotaxis	biological_process	0.00032267	0.012271	19	1195	93	13594	ENSGALG00000027417,ENSGALG00000016713,ENSGALG00000013867,ENSGALG00000026098,ENSGALG00000012357,ENSGALG00000018967,ENSGALG00000012456,ENSGALG00000011733,ENSGALG00000011732,ENSGALG00000020514,ENSGALG00000015235,ENSGALG00000026394,ENSGALG00000006756,ENSGALG00000027572,ENSGALG00000011684,ENSGALG00000002722,ENSGALG00000013218,ENSGALG00000028256,ENSGALG00000016564	NCKAP1L|PLA2G7|PTPN2|IL8|CXCR4|LYN|RAC2|CCR2|CCR5|STX3|scyc1|CORO1B|LBP|CCR7|STAP1|MST1|C3AR1|CCL19|PTK2B|
GO:0046849	bone remodeling	biological_process	0.00035383	0.013424	13	1195	51	13594	ENSGALG00000009700,ENSGALG00000016564,ENSGALG00000003437,ENSGALG00000001589,ENSGALG00000016075,ENSGALG00000023768,ENSGALG00000015895,ENSGALG00000013869,ENSGALG00000015216,ENSGALG00000000206,ENSGALG00000026163,ENSGALG00000005544,ENSGALG00000006567	PDK4|PTK2B|ADAM8|INPP5D|DCSTAMP|EphA2|HTR1B|IL20RA|SYK|RASSF2|TNFSF11|GPR55|UBASH3B|
GO:0070371	ERK1 and ERK2 cascade	biological_process	0.00038142	0.014436	24	1195	132	13594	ENSGALG00000007001,ENSGALG00000028256,ENSGALG00000016564,ENSGALG00000009740,ENSGALG00000007849,ENSGALG00000027159,ENSGALG00000007650,ENSGALG00000012773,ENSGALG00000026163,ENSGALG00000005544,ENSGALG00000014561,ENSGALG00000021031,ENSGALG00000023768,ENSGALG00000013742,ENSGALG00000016992,ENSGALG00000011322,ENSGALG00000015216,ENSGALG00000009262,ENSGALG00000002987,ENSGALG00000015593,ENSGALG00000009268,…	TLR4|CCL19|PTK2B|RASGRP1|CD44|CNKSR3|SLC9A3R1|GCNT2|TNFSF11|GPR55|PTPN6|CXCR7|EphA2|EZR|HTR2A|NEK10|SYK|FGB|SERPINF2|EPHA7|FGG|PTPN2|LYN|ANG-1|
GO:0045453	bone resorption	biological_process	0.0003843	0.014472	10	1195	33	13594	ENSGALG00000005544,ENSGALG00000026163,ENSGALG00000006567,ENSGALG00000016564,ENSGALG00000003437,ENSGALG00000001589,ENSGALG00000009700,ENSGALG00000016075,ENSGALG00000013869,ENSGALG00000015216	GPR55|TNFSF11|UBASH3B|PTK2B|ADAM8|INPP5D|PDK4|DCSTAMP|IL20RA|SYK|
GO:0070670	response to interleukin-4	biological_process	0.00038509	0.014472	7	1195	17	13594	ENSGALG00000013867,ENSGALG00000006480,ENSGALG00000028085,ENSGALG00000006037,ENSGALG00000016075,ENSGALG00000015235,ENSGALG00000002747	PTPN2|TCF1|JAK3|MCM2|DCSTAMP|scyc1|FASN|
GO:0071353	cellular response to interleukin-4	biological_process	0.00038509	0.014472	7	1195	17	13594	ENSGALG00000006037,ENSGALG00000028085,ENSGALG00000016075,ENSGALG00000015235,ENSGALG00000002747,ENSGALG00000013867,ENSGALG00000006480	MCM2|JAK3|DCSTAMP|scyc1|FASN|PTPN2|TCF1|
GO:0043623	cellular protein complex assembly	biological_process	0.00038878	0.014576	42	1195	281	13594	ENSGALG00000015846,ENSGALG00000014718,ENSGALG00000022490,ENSGALG00000004297,ENSGALG00000007892,ENSGALG00000003820,ENSGALG00000011433,ENSGALG00000007841,ENSGALG00000020927,ENSGALG00000002114,ENSGALG00000012997,ENSGALG00000008926,ENSGALG00000016564,ENSGALG00000007042,ENSGALG00000027417,ENSGALG00000001475,ENSGALG00000003258,ENSGALG00000008095,ENSGALG00000018521,ENSGALG00000009778,ENSGALG00000026394,…	SNAP91|MAP3K1|ARPC1B|DNAH1|SPAG6|ARPC3|VIL1|DNAH7|ARPC5|ZMYND10|DNAH5|CADPS2|PTK2B|CCDC40|NCKAP1L|STMN1|DNAAF1|KIF23|CATIP|HCLS1|CORO1B|DNAI2|ACTR2|TWF2|TMSB4X|DRC1|PRKCD|FES|CCDC39|FGA|GMFB|LMOD2|ANG-1|LRRC6|LMOD3|ACTR3|FGG|FGB|ARPC4|ARMC4|-|DMA|
GO:0050777	negative regulation of immune response	biological_process	0.0003997	0.01495	10	1195	33	13594	ENSGALG00000001589,ENSGALG00000016943,ENSGALG00000004802,ENSGALG00000026069,ENSGALG00000013372,ENSGALG00000007381,ENSGALG00000012480,ENSGALG00000015679,ENSGALG00000013861,ENSGALG00000014561	INPP5D|OLFM4|TRAFD1|CD55|IL7R|SERPING1|NMI|SAMSN1|TNFAIP3|PTPN6|
GO:0071346	cellular response to interferon-gamma	biological_process	0.00040607	0.015153	8	1195	22	13594	ENSGALG00000001256,ENSGALG00000022586,ENSGALG00000014127,ENSGALG00000005693,ENSGALG00000007158,ENSGALG00000006785,ENSGALG00000013867,ENSGALG00000012608	NLRC5|HPX|TXK|INOS|SOCS1|IRF1|PTPN2|DAPK1|
GO:0044782	cilium organization	biological_process	0.00040935	0.015231	24	1195	133	13594	ENSGALG00000003148,ENSGALG00000004495,ENSGALG00000008779,ENSGALG00000005806,ENSGALG00000005809,ENSGALG00000016895,ENSGALG00000012588,ENSGALG00000012997,ENSGALG00000017180,ENSGALG00000002114,ENSGALG00000010179,ENSGALG00000007042,ENSGALG00000003602,ENSGALG00000015878,ENSGALG00000021855,ENSGALG00000007438,ENSGALG00000003258,ENSGALG00000017190,ENSGALG00000017134,ENSGALG00000016244,ENSGALG00000005303,…	SPAG16|DNAI2|ACTR2|KIF24|SEPT2|DZIP1|KIF27|DNAH5|DYNC2H1|ZMYND10|RFX3|CCDC40|RPGRIP1L|LCA5|CCDC39|IFT46|DNAAF1|CEP126|IFT88|LRRC6|CCDC13|CATIP|SNX10|RAB17|
GO:0052547	regulation of peptidase activity	biological_process	0.00041007	0.015231	32	1195	195	13594	ENSGALG00000019555,ENSGALG00000007381,ENSGALG00000011930,ENSGALG00000008701,ENSGALG00000008469,ENSGALG00000014412,ENSGALG00000001506,ENSGALG00000012873,ENSGALG00000000366,ENSGALG00000011509,ENSGALG00000012608,ENSGALG00000019751,ENSGALG00000016616,ENSGALG00000028115,ENSGALG00000005811,ENSGALG00000011531,ENSGALG00000026646,ENSGALG00000008660,ENSGALG00000005135,ENSGALG00000015593,ENSGALG00000003589,…	SERPINB1|SERPING1|-|XDH|SPINT1|CSTA|PTTG1|SERPINB5|RPS6KA1|C3d|DAPK1|MICAL1|KAL1|SFN|COL7A1|APAF1|C4|CST7|SERPINE2|EPHA7|VTN|CASP8|BID|SERPINB10|TNFSF10|VIL1|SPINK7|MMP9|CD44|BIRC5|-|CYFIP2|
GO:0032945	negative regulation of mononuclear cell proliferation	biological_process	0.00042141	0.01558	10	1195	34	13594	ENSGALG00000018967,ENSGALG00000015388,ENSGALG00000010638,ENSGALG00000014561,ENSGALG00000016719,ENSGALG00000008666,ENSGALG00000006379,ENSGALG00000001589,ENSGALG00000015032,ENSGALG00000024122	LYN|Blimp-1|CASP3|PTPN6|TNFRSF21|CTLA4|SHH|INPP5D|CD274|TNFRSF13B|
GO:0050672	negative regulation of lymphocyte proliferation	biological_process	0.00042141	0.01558	10	1195	34	13594	ENSGALG00000006379,ENSGALG00000024122,ENSGALG00000015032,ENSGALG00000001589,ENSGALG00000010638,ENSGALG00000014561,ENSGALG00000015388,ENSGALG00000018967,ENSGALG00000016719,ENSGALG00000008666	SHH|TNFRSF13B|CD274|INPP5D|CASP3|PTPN6|Blimp-1|LYN|TNFRSF21|CTLA4|
GO:0031234	extrinsic to internal side of plasma membrane	cellular_component	0.00042763	0.015773	15	1195	66	13594	ENSGALG00000000466,ENSGALG00000016661,ENSGALG00000008340,ENSGALG00000001486,ENSGALG00000014127,ENSGALG00000001318,ENSGALG00000014979,ENSGALG00000027629,ENSGALG00000013785,ENSGALG00000004958,ENSGALG00000000736,ENSGALG00000015216,ENSGALG00000016564,ENSGALG00000003857,ENSGALG00000006522	LCK|BLK|FES|ZAP70|TXK|CSK|FRK|GNG2|GNAL|BTK|MATK|SYK|PTK2B|ITK|HCK|
GO:0050795	regulation of behavior	biological_process	0.0004321	0.015901	22	1195	118	13594	ENSGALG00000027572,ENSGALG00000011684,ENSGALG00000002722,ENSGALG00000006756,ENSGALG00000026394,ENSGALG00000015235,ENSGALG00000028256,ENSGALG00000016564,ENSGALG00000013218,ENSGALG00000026098,ENSGALG00000018967,ENSGALG00000012357,ENSGALG00000012456,ENSGALG00000013867,ENSGALG00000016713,ENSGALG00000027417,ENSGALG00000017134,ENSGALG00000011732,ENSGALG00000020514,ENSGALG00000011733,ENSGALG00000016992,…	CCR7|STAP1|MST1|LBP|CORO1B|scyc1|CCL19|PTK2B|C3AR1|IL8|LYN|CXCR4|RAC2|PTPN2|PLA2G7|NCKAP1L|IFT88|CCR5|STX3|CCR2|HTR2A|HTR1B|
GO:0009966	regulation of signal transduction	biological_process	0.00044263	0.016251	176	1195	1604	13594	ENSGALG00000015388,ENSGALG00000018967,ENSGALG00000027786,ENSGALG00000000206,ENSGALG00000013869,ENSGALG00000023768,ENSGALG00000015895,ENSGALG00000028931,ENSGALG00000008351,ENSGALG00000007093,ENSGALG00000008875,ENSGALG00000014876,ENSGALG00000002549,ENSGALG00000027864,ENSGALG00000014127,ENSGALG00000006511,ENSGALG00000006379,ENSGALG00000027598,ENSGALG00000001889,ENSGALG00000003141,ENSGALG00000016786,…	Blimp-1|LYN|SOCS3|RASSF2|IL20RA|EphA2|HTR1B|IGFBP4|CAV3|CYTH1|PLCB1|TBC1D32|RGS1|NFKBIA|TXK|BCL2A1|SHH|LY96|CARD9|SMAP2|IL18R1|EGR1|PRKCB|CCL19|FBP1|BID|SERPINF2|EPHA7|VWC2L|SYK|SERPINE2|BMP5|DENND6B|IRG1|GRM1|ASPM|CTH|CD226|HMOX1|PTPN6|CIDEA|UbI|TPD52L1|PIK3R6|TNFSF11|PTPRC|RUNX3|SIGLEC1|il-1beta|-|PLEKHG7|DAPK1|RASGRP3|PRKCD|PTPN2|UBASH3B|IFT88|NLRC3|TRAF-5|CYTH4|VAV3|FAS|TRAIP|HCLS1|HPSE|PRDX1…
GO:0015630	microtubule cytoskeleton	cellular_component	0.00044986	0.016478	85	1195	682	13594	ENSGALG00000013861,ENSGALG00000005303,ENSGALG00000016674,ENSGALG00000003602,ENSGALG00000008340,ENSGALG00000006639,ENSGALG00000009201,ENSGALG00000006790,ENSGALG00000005517,ENSGALG00000007098,ENSGALG00000026302,ENSGALG00000006267,ENSGALG00000004706,ENSGALG00000006971,ENSGALG00000012165,ENSGALG00000006110,ENSGALG00000004118,ENSGALG00000012588,ENSGALG00000009722,ENSGALG00000013208,ENSGALG00000016895,…	TNFAIP3|CCDC13|EFHC1|RPGRIP1L|FES|CEP55|CCNF|KIF11|KIF9|KIF21A|SRPRB|TPX2|C15ORF23|CDK5RAP2|DLGAP5|PLK1|STOX1|KIF27|DYNC1I1|CENPE|DZIP1|PRC1|C4orf47|IFT46|NEK2|DNAH10|KIF20A|ASPM|KIF2C|AURKA|SPAG1|CCNB2|BIRC5|SLC9A3R1|DNAH1|NCAPG|SPAG6|SNPH|-|CKAP2|KIF21B|DNAH7|IFT88|TRAF-5|GAS2L2|RPS6KA1|CDC45|TEKT1|MCM2|DNAH3|GTSE1|-|DNAI2|KIF6|NDC80|-|SPEF2|[4Fe-4S]|CNP|KIF15|MCM3|ECT2|STMN1|MAP7|MAP1A|SGOL1|T…
GO:1901701	cellular response to oxygen-containing compound	biological_process	0.00045503	0.01663	58	1195	430	13594	ENSGALG00000027786,ENSGALG00000013861,ENSGALG00000005757,ENSGALG00000018967,ENSGALG00000003267,ENSGALG00000014023,ENSGALG00000016661,ENSGALG00000003837,ENSGALG00000011961,ENSGALG00000015388,ENSGALG00000013867,ENSGALG00000002016,ENSGALG00000009700,ENSGALG00000005257,ENSGALG00000005940,ENSGALG00000010243,ENSGALG00000027864,ENSGALG00000009903,ENSGALG00000005693,ENSGALG00000007158,ENSGALG00000002021,…	SOCS3|TNFAIP3|IRF8|LYN|STAT3|H2AFZ|BLK|ADCY7|TNIP3|Blimp-1|PTPN2|PRKCD|PDK4|VCAM1|GFI1|PRDX1|NFKBIA|IFN-gamma|INOS|SOCS1|ZC3H12A|PRKCB|PIK3AP1|EGR1|MZB1|ANKRD1|TWF2|GCH1|STAT1|LY96|TNFRSF1B|B2M|ECT2|ANO1|LCK|SPON2|CAT|VDR|HCK|EZR|IRG1|BRCA1|LITAF|RAD51|BIRC5|STRA8|STAP1|LBP|FBXO32|CD80|PTK2B|RORC|IL6|PIM1|il-1beta|TLR4|SBNO2|PTAFR|
GO:0060341	regulation of cellular localization	biological_process	0.00046065	0.016796	76	1195	598	13594	ENSGALG00000009157,ENSGALG00000012456,ENSGALG00000010179,ENSGALG00000000244,ENSGALG00000012292,ENSGALG00000003085,ENSGALG00000002234,ENSGALG00000011966,ENSGALG00000013742,ENSGALG00000016590,ENSGALG00000016992,ENSGALG00000027093,ENSGALG00000016719,ENSGALG00000027572,ENSGALG00000009239,ENSGALG00000004730,ENSGALG00000016564,ENSGALG00000010915,ENSGALG00000007001,ENSGALG00000015032,ENSGALG00000011433,…	ECT2|RAC2|RFX3|CAMK4|BANK1|CDK1|UNC13D|RANGAP1|EZR|TLR7|HTR2A|TLR1LB|TNFRSF21|CCR7|TLR2-2|CLIC2|PTK2B|IL6|TLR4|CD274|VIL1|FAM3D|FGG|ANG-1|UBASH3B|Edar|PRKCD|CDKN1A|FGB|PRDX1|CRISP1|HCLS1|IFN-gamma|INOS|SOCS1|ANKRD1|CRTAM|NEK2|RLTPR|TLR1LA|ANO1|IL17RA|LCP1|STX3|SYK|TNFSF11|LITAF|SLC9A3R1|BIRC5|IL13RA2|PTPN6|CIDEA|CADPS2|il-1beta|CSK|SH3TC2|LYN|BLK|-|CHRNA7|FES|HTR1B|EphA2|SRGN|NFKBIA|TNFRSF4|CD40L…
GO:0042605	peptide antigen binding	molecular_function	0.00046447	0.016897	8	1195	22	13594	ENSGALG00000024340,ENSGALG00000004617,ENSGALG00000000178,ENSGALG00000027693,ENSGALG00000024372,ENSGALG00000029093,ENSGALG00000026466,ENSGALG00000027944	-|-|BF1|-|BFIV21|-|-|-|
GO:0034110	regulation of homotypic cell-cell adhesion	biological_process	0.00047083	0.017089	7	1195	18	13594	ENSGALG00000005135,ENSGALG00000006567,ENSGALG00000018967,ENSGALG00000002016,ENSGALG00000015216,ENSGALG00000026163,ENSGALG00000007849	SERPINE2|UBASH3B|LYN|PRKCD|SYK|TNFSF11|CD44|
GO:0031294	lymphocyte costimulation	biological_process	0.00047669	0.017215	6	1195	13	13594	ENSGALG00000027572,ENSGALG00000007416,ENSGALG00000008669,ENSGALG00000015474,ENSGALG00000004398,ENSGALG00000005192	CCR7|CD3E|CD28|CD80|CARD11|CD5|
GO:0031295	T cell costimulation	biological_process	0.00047669	0.017215	6	1195	13	13594	ENSGALG00000007416,ENSGALG00000015474,ENSGALG00000008669,ENSGALG00000027572,ENSGALG00000005192,ENSGALG00000004398	CD3E|CD80|CD28|CCR7|CD5|CARD11|
GO:0032735	positive regulation of interleukin-12 production	biological_process	0.000478	0.017215	6	1195	13	13594	ENSGALG00000008875,ENSGALG00000027572,ENSGALG00000006415,ENSGALG00000007001,ENSGALG00000009903,ENSGALG00000005757	PLCB1|CCR7|CD40LG|TLR4|IFN-gamma|IRF8|
GO:0034612	response to tumor necrosis factor	biological_process	0.00047886	0.017215	15	1195	66	13594	ENSGALG00000016719,ENSGALG00000002781,ENSGALG00000001875,ENSGALG00000026163,ENSGALG00000013867,ENSGALG00000011389,ENSGALG00000008355,ENSGALG00000016075,ENSGALG00000006491,ENSGALG00000016564,ENSGALG00000002908,ENSGALG00000010915,ENSGALG00000007651,ENSGALG00000012200,ENSGALG00000015216	TNFRSF21|BRCA1|TNFRSF4|TNFSF11|PTPN2|TRAF3|CASP8|DCSTAMP|ANKRD1|PTK2B|TRAIP|IL6|STAT1|GCH1|SYK|
GO:0000794	condensed nuclear chromosome	cellular_component	0.0004797	0.017215	13	1195	52	13594	ENSGALG00000011281,ENSGALG00000009854,ENSGALG00000002781,ENSGALG00000004516,ENSGALG00000001491,ENSGALG00000027784,ENSGALG00000011715,ENSGALG00000008233,ENSGALG00000004838,ENSGALG00000007768,ENSGALG00000014801,ENSGALG00000006110,ENSGALG00000013208	SGOL1|NEK2|BRCA1|RAD51|NCAPD3|RCC1|hsp70|BUB1|BUB1B|AURKA|NDC80|PLK1|CENPE|
GO:0007126	meiosis	biological_process	0.00048184	0.017253	18	1195	87	13594	ENSGALG00000009553,ENSGALG00000008875,ENSGALG00000011722,ENSGALG00000025996,ENSGALG00000000521,ENSGALG00000004516,ENSGALG00000015691,ENSGALG00000008779,ENSGALG00000000516,ENSGALG00000006110,ENSGALG00000011715,ENSGALG00000009956,ENSGALG00000012159,ENSGALG00000011281,ENSGALG00000001506,ENSGALG00000007768,ENSGALG00000009971,ENSGALG00000002338	SMC4|PLCB1|STRA8|MKI67|SPIRE2|RAD51|SMC2|ACTR2|FANCA|PLK1|hsp70|ESPL1|ACTR3|SGOL1|PTTG1|AURKA|CDC20|ASPM|
GO:0006468	protein phosphorylation	biological_process	0.00048687	0.017394	121	1195	1044	13594	ENSGALG00000009778,ENSGALG00000009903,ENSGALG00000016426,ENSGALG00000007158,ENSGALG00000008945,ENSGALG00000001486,ENSGALG00000012054,ENSGALG00000019751,ENSGALG00000003437,ENSGALG00000002113,ENSGALG00000011901,ENSGALG00000014477,ENSGALG00000009740,ENSGALG00000000366,ENSGALG00000007924,ENSGALG00000006567,ENSGALG00000016083,ENSGALG00000020615,ENSGALG00000011509,ENSGALG00000003485,ENSGALG00000013867,…	HCLS1|IFN-gamma|MAP3K15|SOCS1|NEXN|ZAP70|DCLK3|MICAL1|ADAM8|SLP76|KIF15|CD4|RASGRP1|RPS6KA1|STK17B|UBASH3B|ANG-1|STK32C|C3d|CCND3|PTPN2|DAPK1|CDKN1A|IL12RB2|PRKCD|NEK10|XDH|CD3E|RAD51|CD44|PRKX|FGF7|MAP3K1|CD80|PTK2B|ITK|IL6|TLR4|ITGB2|MAP3K19|TNFRSF18|SAMSN1|TTK|MAP3K8|CORO1C|ECT2|NCKAP1L|RAC2|hsp70|LCK|VTN|CAMK4|BUB1|DUSP4|CDK1|BRSK2|LRP8|TLR7|HTR2A|DUSP5|TXK|TNFRSF4|CNKSR3|FRK|TPX2|HHEX|MLKL|C…
GO:0042346	positive regulation of NF-kappaB import into nucleus	biological_process	0.00050155	0.017879	6	1195	13	13594	ENSGALG00000028256,ENSGALG00000016590,ENSGALG00000000534,ENSGALG00000007001,ENSGALG00000016786,ENSGALG00000016809	CCL19|TLR7|il-1beta|TLR4|IL18R1|Edar|
GO:0060334	regulation of interferon-gamma-mediated signaling pathway	biological_process	0.00052858	0.0188	5	1195	9	13594	ENSGALG00000013867,ENSGALG00000022586,ENSGALG00000007158,ENSGALG00000014127,ENSGALG00000001256	PTPN2|HPX|SOCS1|TXK|NLRC5|
GO:0045408	regulation of interleukin-6 biosynthetic process	biological_process	0.00053256	0.018899	6	1195	13	13594	ENSGALG00000017485,ENSGALG00000009903,ENSGALG00000000534,ENSGALG00000001589,ENSGALG00000027093,ENSGALG00000001889	TLR1LA|IFN-gamma|il-1beta|INPP5D|TLR1LB|CARD9|
GO:0043549	regulation of kinase activity	biological_process	0.00054234	0.019204	60	1195	449	13594	ENSGALG00000004161,ENSGALG00000012297,ENSGALG00000015216,ENSGALG00000021573,ENSGALG00000000238,ENSGALG00000008581,ENSGALG00000010692,ENSGALG00000011419,ENSGALG00000016992,ENSGALG00000011715,ENSGALG00000025810,ENSGALG00000012456,ENSGALG00000009157,ENSGALG00000004901,ENSGALG00000027417,ENSGALG00000000742,ENSGALG00000001256,ENSGALG00000016564,ENSGALG00000007001,ENSGALG00000000534,ENSGALG00000003078,…	CCNB2|GRM1|SYK|PIK3R5|MVP|DUSP5|LRP8|DUSP4|HTR2A|hsp70|CCNB3|RAC2|ECT2|CORO1C|NCKAP1L|PIM1|NLRC5|PTK2B|TLR4|il-1beta|MMD|PIK3R6|MAP3K1|CASP3|UbI|PTPN6|TPD52L1|TNFSF11|PTPRC|-|SLC9A3R1|VAV3|CCNA2|RASSF2|CAV3|NEK10|CCND3|ANG-1|LYN|UBASH3B|PRKCD|CDKN1A|PTPN2|TNFAIP3|PTPRJ|CENPE|RASGRP1|CD4|SFN|SLP76|PIK3AP1|CCL19|ADAM8|PLK1|SOCS1|TPX2|HHEX|RUBCN|TNFRSF4|RBL1|
GO:0000070	mitotic sister chromatid segregation	biological_process	0.00054878	0.019388	14	1195	60	13594	ENSGALG00000009956,ENSGALG00000009553,ENSGALG00000004706,ENSGALG00000024128,ENSGALG00000019837,ENSGALG00000009854,ENSGALG00000014425,ENSGALG00000001491,ENSGALG00000014439,ENSGALG00000015691,ENSGALG00000013208,ENSGALG00000010120,ENSGALG00000006110,ENSGALG00000014801	ESPL1|SMC4|C15ORF23|NCAPH|-|NEK2|NCAPG|NCAPD3|NCAPD2|SMC2|CENPE|KIF2C|PLK1|NDC80|
GO:0070664	negative regulation of leukocyte proliferation	biological_process	0.00055193	0.019457	10	1195	35	13594	ENSGALG00000006379,ENSGALG00000001589,ENSGALG00000024122,ENSGALG00000015032,ENSGALG00000018967,ENSGALG00000010638,ENSGALG00000014561,ENSGALG00000015388,ENSGALG00000008666,ENSGALG00000016719	SHH|INPP5D|TNFRSF13B|CD274|LYN|CASP3|PTPN6|Blimp-1|CTLA4|TNFRSF21|
GO:0010951	negative regulation of endopeptidase activity	biological_process	0.00055893	0.01966	21	1195	110	13594	ENSGALG00000001506,ENSGALG00000014412,ENSGALG00000008469,ENSGALG00000012873,ENSGALG00000019555,ENSGALG00000008660,ENSGALG00000011930,ENSGALG00000026646,ENSGALG00000007381,ENSGALG00000011509,ENSGALG00000003589,ENSGALG00000000366,ENSGALG00000011433,ENSGALG00000028115,ENSGALG00000006992,ENSGALG00000003512,ENSGALG00000019751,ENSGALG00000019553,ENSGALG00000008713,ENSGALG00000007849,ENSGALG00000005811	PTTG1|CSTA|SPINT1|SERPINB5|SERPINB1|CST7|-|C4|SERPING1|C3d|VTN|RPS6KA1|VIL1|SFN|MMP9|SPINK7|MICAL1|SERPINB10|BIRC5|CD44|COL7A1|
GO:0032559	adenyl ribonucleotide binding	molecular_function	0.00056312	0.019764	127	1195	1112	13594	ENSGALG00000007924,ENSGALG00000000366,ENSGALG00000002435,ENSGALG00000020615,ENSGALG00000002016,ENSGALG00000012608,ENSGALG00000011322,ENSGALG00000009700,ENSGALG00000006037,ENSGALG00000004613,ENSGALG00000005122,ENSGALG00000016896,ENSGALG00000002350,ENSGALG00000003980,ENSGALG00000019837,ENSGALG00000016426,ENSGALG00000009553,ENSGALG00000001486,ENSGALG00000010057,ENSGALG00000012054,ENSGALG00000015404,…	STK17B|RPS6KA1|-|STK32C|PRKCD|DAPK1|NEK10|PDK4|MCM2|P2RX5|MYO1H|ABCC4|DNAH3|IQCA1|-|MAP3K15|SMC4|ZAP70|KIF6|DCLK3|-|MCM3|KIF15|MYH13|SMC2|RNF213|CNP|[4Fe-4S]|TTK|MAP3K8|-|hsp70|ASS1|LCK|-|CAMK4|TOP2A|BUB1|-|CDK1|BRSK2|MYO1G|MCM6|RUNX2|KIF23|TAP1|KIF4A|DNAH9|PRKX|RAD51|MAP3K1|PTK2B|DYNC2H1|ITK|DNAH5|NLRC5|MAP3K19|KIF24|ASNS|CSK|ACTR3|IKBKE|PDXK|LYN|AK8|BLK|PIK3CD|DGKD|FES|KIF21A|LIG1|KIF11|KIF9|-|…
GO:0002478	antigen processing and presentation of exogenous peptide antigen	biological_process	0.00057036	0.019974	5	1195	9	13594	ENSGALG00000003389,ENSGALG00000002160,ENSGALG00000008022,ENSGALG00000000158,ENSGALG00000000181	GILT|B2M|TPN|DMA|TAP2|
GO:0016493	C-C chemokine receptor activity	molecular_function	0.00057575	0.020118	5	1195	9	13594	ENSGALG00000027572,ENSGALG00000011732,ENSGALG00000028519,ENSGALG00000011733,ENSGALG00000011418	CCR7|CCR5|CCR10|CCR2|CCR6|
GO:0065007	biological regulation	biological_process	0.00063872	0.02227	631	1195	6612	13594	ENSGALG00000006110,ENSGALG00000003977,ENSGALG00000003141,ENSGALG00000023142,ENSGALG00000006014,ENSGALG00000028085,ENSGALG00000004967,ENSGALG00000012200,ENSGALG00000006511,ENSGALG00000008666,ENSGALG00000006583,ENSGALG00000010769,ENSGALG00000028931,ENSGALG00000016693,ENSGALG00000010595,ENSGALG00000004373,ENSGALG00000006710,ENSGALG00000016176,ENSGALG00000012541,ENSGALG00000029030,ENSGALG00000009237,…	PLK1|TWF2|SMAP2|EP3|PRKCB|JAK3|MAPK15|GCH1|BCL2A1|CTLA4|LSP1|HPGD|IGFBP4|-|GPR65|KCNJ16|RAB36|ADGRB3|MB|RASAL3|-|PIK3CD|BLK|ARPC5|ARHGAP25|-|HIVEP3|PTPRC|TNFSF11|BFIV21|SNAP91|CIDEA|PIK3R6|CST7|TAPBPL|CTH|IL7R|GPR141|SLAMF1|SYK|DENND6B|CCNB2|STX3|CCR5|EPHA7|IFT46|TRIM66|IL17RA|WDR1|-|NCF4|MCF2|STAT1|-|PRDX1|HCLS1|SUCNR1|BATF|AMICA1|NFKBIZ|CCR2|SLC1A6|LICOS|NLRC3|RPS6KA1|CCR8|PRKCD|LMOD2|UBASH3B|A…
GO:0002507	tolerance induction	biological_process	0.00066275	0.023057	6	1195	14	13594	ENSGALG00000017362,ENSGALG00000013861,ENSGALG00000007454,ENSGALG00000007416,ENSGALG00000016919,ENSGALG00000018967	HAVCR1|TNFAIP3|PDCD1|CD3E|IRG1|LYN|
GO:0010032	meiotic chromosome condensation	biological_process	0.00066787	0.023185	3	1195	3	13594	ENSGALG00000011722,ENSGALG00000009553,ENSGALG00000015691	STRA8|SMC4|SMC2|
GO:0005524	ATP binding	molecular_function	0.0006828	0.023652	125	1195	1097	13594	ENSGALG00000005806,ENSGALG00000016564,ENSGALG00000003857,ENSGALG00000017180,ENSGALG00000001256,ENSGALG00000012997,ENSGALG00000028457,ENSGALG00000014718,ENSGALG00000004195,ENSGALG00000001111,ENSGALG00000016629,ENSGALG00000004516,ENSGALG00000026484,ENSGALG00000012348,ENSGALG00000008095,ENSGALG00000026269,ENSGALG00000013268,ENSGALG00000003085,ENSGALG00000006681,ENSGALG00000005644,ENSGALG00000011715,…	KIF24|PTK2B|ITK|DYNC2H1|NLRC5|DNAH5|MAP3K19|MAP3K1|KIF4A|DNAH9|PRKX|RAD51|RUNX2|MCM6|KIF23|TAP1|-|CDK1|BRSK2|MYO1G|hsp70|ASS1|LCK|CAMK4|-|TOP2A|BUB1|TTK|MAP3K8|-|KIF15|MYH13|MCM3|SMC2|RNF213|CNP|[4Fe-4S]|DCLK3|-|SMC4|MAP3K15|ZAP70|KIF6|-|IQCA1|ABCC4|DNAH3|NEK10|MCM2|PDK4|P2RX5|MYO1H|STK32C|PRKCD|DAPK1|RPS6KA1|STK17B|-|KIF21B|DNAH7|PIF1|-|PIM1|PANK1|SBNO2|RUNX3|-|AK7|PFKFB3|CDKL1|ALPK2|DNAH1|-|ORC…
GO:0042384	cilium assembly	biological_process	0.00069085	0.02384	22	1195	122	13594	ENSGALG00000004495,ENSGALG00000003148,ENSGALG00000017180,ENSGALG00000012997,ENSGALG00000012588,ENSGALG00000002114,ENSGALG00000008779,ENSGALG00000016895,ENSGALG00000005809,ENSGALG00000005806,ENSGALG00000017190,ENSGALG00000003258,ENSGALG00000007438,ENSGALG00000005303,ENSGALG00000016244,ENSGALG00000017134,ENSGALG00000007042,ENSGALG00000010179,ENSGALG00000021855,ENSGALG00000003602,ENSGALG00000011046,…	DNAI2|SPAG16|DYNC2H1|DNAH5|KIF27|ZMYND10|ACTR2|DZIP1|SEPT2|KIF24|CEP126|DNAAF1|IFT46|CCDC13|LRRC6|IFT88|CCDC40|RFX3|CCDC39|RPGRIP1L|SNX10|RAB17|
GO:0032606	type I interferon production	biological_process	0.00069124	0.02384	10	1195	35	13594	ENSGALG00000006785,ENSGALG00000011389,ENSGALG00000021656,ENSGALG00000015216,ENSGALG00000005453,ENSGALG00000012480,ENSGALG00000007001,ENSGALG00000016590,ENSGALG00000014297,ENSGALG00000002908	IRF1|TRAF3|PTPN22|SYK|PLCG2|NMI|TLR4|TLR7|IRF-3|TRAIP|
GO:0042105	alpha-beta T cell receptor complex	cellular_component	0.00069771	0.023965	3	1195	3	13594	ENSGALG00000015441,ENSGALG00000014561,ENSGALG00000007416	CD247|PTPN6|CD3E|
GO:0043933	macromolecular complex subunit organization	biological_process	0.00069788	0.023965	116	1195	995	13594	ENSGALG00000003258,ENSGALG00000009854,ENSGALG00000002987,ENSGALG00000013039,ENSGALG00000012613,ENSGALG00000014957,ENSGALG00000012550,ENSGALG00000007768,ENSGALG00000010120,ENSGALG00000009321,ENSGALG00000016986,ENSGALG00000006522,ENSGALG00000011331,ENSGALG00000002338,ENSGALG00000007892,ENSGALG00000026163,ENSGALG00000004297,ENSGALG00000008713,ENSGALG00000000521,ENSGALG00000015846,ENSGALG00000017025,…	DNAAF1|NEK2|SERPINF2|BID|FBP1|WDR1|HMOX1|AURKA|KIF2C|WIPF1|LCP1|HCK|CTH|ASPM|SPAG6|TNFSF11|DNAH1|BIRC5|SPIRE2|SNAP91|CKAP2|CADPS2|ZMYND10|RRM2|ARPC5|DNAH7|ACTR3|PLA2G7|PKP1|CCDC13|LRRC6|IKBKE|DGKD|CCDC39|PKP2|FES|CAV3|GPR65|KIF9|KIF11|TK1|ARMC4|ARPC4|CORO1B|PDLIM3|C15ORF23|SPC25|TPX2|MLKL|OLFM4|PLK1|TWF2|MZB1|ACTR2|GCH1|SHH|STMN1|NCKAP1L|MYBL2|ECT2|RAC2|ESPL1|CCDC40|HIST1H111L|CAT|CATIP|SAMHD1|EZ…
GO:0046637	regulation of alpha-beta T cell differentiation	biological_process	0.00071011	0.024333	9	1195	30	13594	ENSGALG00000001486,ENSGALG00000027417,ENSGALG00000013086,ENSGALG00000009903,ENSGALG00000003951,ENSGALG00000015216,ENSGALG00000006379,ENSGALG00000010915,ENSGALG00000027133	ZAP70|NCKAP1L|IKZF1|IFN-gamma|SASH3|SYK|SHH|IL6|CD83|
GO:0032874	positive regulation of stress-activated MAPK cascade	biological_process	0.00071336	0.024392	13	1195	55	13594	ENSGALG00000026163,ENSGALG00000002987,ENSGALG00000008875,ENSGALG00000006707,ENSGALG00000014843,ENSGALG00000028256,ENSGALG00000016564,ENSGALG00000007001,ENSGALG00000000534,ENSGALG00000008701,ENSGALG00000001889,ENSGALG00000000206,ENSGALG00000009740	TNFSF11|SERPINF2|PLCB1|NOX1|TPD52L1|CCL19|PTK2B|TLR4|il-1beta|XDH|CARD9|RASSF2|RASGRP1|
GO:0000942	condensed nuclear chromosome outer kinetochore	cellular_component	0.00071679	0.024457	3	1195	3	13594	ENSGALG00000008233,ENSGALG00000014801,ENSGALG00000006110	BUB1|NDC80|PLK1|
GO:0042492	gamma-delta T cell differentiation	biological_process	0.00071975	0.024464	4	1195	6	13594	ENSGALG00000027417,ENSGALG00000002192,ENSGALG00000015216,ENSGALG00000000466	NCKAP1L|PTPRC|SYK|LCK|
GO:0070062	extracellular vesicular exosome	cellular_component	0.00072056	0.024464	192	1195	1766	13594	ENSGALG00000003818,ENSGALG00000000919,ENSGALG00000002720,ENSGALG00000006756,ENSGALG00000021569,ENSGALG00000021404,ENSGALG00000002075,ENSGALG00000019436,ENSGALG00000003820,ENSGALG00000005086,ENSGALG00000004476,ENSGALG00000007511,ENSGALG00000015032,ENSGALG00000023689,ENSGALG00000000466,ENSGALG00000011715,ENSGALG00000003589,ENSGALG00000027109,ENSGALG00000000244,ENSGALG00000004310,ENSGALG00000000356,…	CYFIP2|PIGR|AQP5|LBP|C1QA|GCNT3|C16orf89|MAL2|ARPC3|PLAU|SEMA3G|ITGB2|CD274|ASS1|LCK|hsp70|VTN|SPON2|CAMK4|TTYH3|SLC37A2|EPCAM|CDC42SE2|Cu|DOCK2|CTSC|RUSC2|IGJ|PLCG2|EVPL|CAT|CDK1|MYO1G|SUCNR1|PRDX1|ST6GAL1|SMC2|CNP|OSTF1|ALDH1A1|MCF2|CFD|TXNRD1|PRKCD|SLC5A8|GSR|SLC1A1|VAV3|BLVRA|SERPINB5|CCDC180|SERPINB1|WDR60|FAM49B|SERPING1|ARMC3|FAS|UbI|PTPN6|SLC9A3|CDKL1|ARPC5|LMAN1|TGM4|Worthington|BID|BTG2…
GO:0042450	arginine biosynthetic process via ornithine	biological_process	0.00072159	0.024464	3	1195	3	13594	ENSGALG00000002576,ENSGALG00000016254,ENSGALG00000002558	CRYD2|OTC|ASL1|
GO:0030099	myeloid cell differentiation	biological_process	0.00073005	0.024698	33	1195	211	13594	ENSGALG00000026163,ENSGALG00000009816,ENSGALG00000005544,ENSGALG00000016629,ENSGALG00000013086,ENSGALG00000014561,ENSGALG00000010638,ENSGALG00000016564,ENSGALG00000002672,ENSGALG00000001143,ENSGALG00000027417,ENSGALG00000008355,ENSGALG00000000244,ENSGALG00000011046,ENSGALG00000016075,ENSGALG00000015306,ENSGALG00000008127,ENSGALG00000009778,ENSGALG00000027864,ENSGALG00000009903,ENSGALG00000010323,…	TNFSF11|BATF3|GPR55|PRKX|IKZF1|PTPN6|CASP3|PTK2B|SBNO2|ETS1|NCKAP1L|CASP8|CAMK4|SNX10|DCSTAMP|OSTM1|SPI1|HCLS1|NFKBIA|IFN-gamma|BATF|HHEX|INPP5D|IRF8|UBASH3B|LYN|FES|PTPN2|EphA2|FAS|NBEAL2|MB|RASSF2|
GO:0002863	positive regulation of inflammatory response to antigenic stimulus	biological_process	0.00073563	0.024834	3	1195	3	13594	ENSGALG00000011509,ENSGALG00000027572,ENSGALG00000008669	C3d|CCR7|CD28|
GO:0043230	extracellular organelle	cellular_component	0.00074158	0.024929	192	1195	1767	13594	ENSGALG00000010362,ENSGALG00000010243,ENSGALG00000005550,ENSGALG00000015691,ENSGALG00000003457,ENSGALG00000017447,ENSGALG00000015147,ENSGALG00000006562,ENSGALG00000027497,ENSGALG00000012714,ENSGALG00000002016,ENSGALG00000011633,ENSGALG00000028470,ENSGALG00000010187,ENSGALG00000012352,ENSGALG00000001915,ENSGALG00000003320,ENSGALG00000012873,ENSGALG00000019555,ENSGALG00000006558,ENSGALG00000016306,…	SUCNR1|PRDX1|ST6GAL1|SMC2|CNP|OSTF1|ALDH1A1|MCF2|CFD|TXNRD1|PRKCD|SLC5A8|GSR|SLC1A1|BLVRA|VAV3|CCDC180|SERPINB5|SERPINB1|WDR60|FAM49B|SERPING1|ARMC3|FAS|CYFIP2|LBP|PIGR|AQP5|C1QA|GCNT3|C16orf89|ARPC3|MAL2|PLAU|SEMA3G|ITGB2|CD274|ASS1|LCK|hsp70|VTN|TTYH3|CAMK4|SPON2|SLC37A2|EPCAM|CDC42SE2|Cu|DOCK2|CTSC|RUSC2|IGJ|PLCG2|EVPL|CAT|CDK1|MYO1G|HPGD|PLCB1|RHOG|CAP1|CORO1B|LSP1|SDCBP2|ACTR2|PRKCB|HAVCR1|T…
GO:0065010	extracellular membrane-bounded organelle	cellular_component	0.00074158	0.024929	192	1195	1767	13594	ENSGALG00000004398,ENSGALG00000009268,ENSGALG00000009926,ENSGALG00000012370,ENSGALG00000005957,ENSGALG00000009856,ENSGALG00000016083,ENSGALG00000011509,ENSGALG00000000158,ENSGALG00000014412,ENSGALG00000026613,ENSGALG00000009262,ENSGALG00000027483,ENSGALG00000010858,ENSGALG00000004338,ENSGALG00000011806,ENSGALG00000000779,ENSGALG00000014508,ENSGALG00000008997,ENSGALG00000017247,ENSGALG00000006378,…	CARD11|FGG|HAAO|C3H6ORF72|SLC6A14|GNS|ANG-1|C3d|DMA|CSTA|S100A4|FGB|GLRX|LRP2|COL18A1|MUC13|MYH13|CD38|STEAP4|PRCP|LIPA|STMN1|MFI2|NCKAP1L|RAC2|EFHD1|EZR|IQCG|ARPC1B|CD44|PPT1|ENPP3|DYNC2H1|TSPAN8|FASN|PBEF1|FBP2|C1QB|VIL1|SEPT2|CSK|ACTR3|TNFAIP3|CXCR4|H2AFZ|VCAM1|TGM2|GDA|HPX|ARPC4|TRABD2B|RNH1|FRK|CHL1|CDK5RAP2|LTA4H|APAF1|PDZK1IP1|OLFM4|KIF27|PTPRJ|SFN|YWHAZ|ITGB8|HNMT|ANO1|GATM|CTSB|LCP1|CALM…
GO:0090330	regulation of platelet aggregation	biological_process	0.00074467	0.02496	5	1195	10	13594	ENSGALG00000002016,ENSGALG00000015216,ENSGALG00000018967,ENSGALG00000006567,ENSGALG00000005135	PRKCD|SYK|LYN|UBASH3B|SERPINE2|
GO:0010572	positive regulation of platelet activation	biological_process	0.00074564	0.02496	3	1195	3	13594	ENSGALG00000007001,ENSGALG00000002643,ENSGALG00000008756	TLR4|SELP|PLEK|
GO:2001185	regulation of CD8-positive, alpha-beta T cell activation	biological_process	0.00075064	0.025075	3	1195	3	13594	ENSGALG00000021656,ENSGALG00000027417,ENSGALG00000006785	PTPN22|NCKAP1L|IRF1|
GO:0002483	antigen processing and presentation of endogenous peptide antigen	biological_process	0.00075617	0.025102	3	1195	3	13594	ENSGALG00000026269,ENSGALG00000000181,ENSGALG00000002160	TAP1|TAP2|B2M|
GO:0019883	antigen processing and presentation of endogenous antigen	biological_process	0.00075617	0.025102	3	1195	3	13594	ENSGALG00000026269,ENSGALG00000000181,ENSGALG00000002160	TAP1|TAP2|B2M|
GO:0019885	antigen processing and presentation of endogenous peptide antigen via MHC class I	biological_process	0.00075617	0.025102	3	1195	3	13594	ENSGALG00000002160,ENSGALG00000000181,ENSGALG00000026269	B2M|TAP2|TAP1|
GO:0000819	sister chromatid segregation	biological_process	0.00077307	0.025609	14	1195	62	13594	ENSGALG00000010120,ENSGALG00000006110,ENSGALG00000014801,ENSGALG00000015691,ENSGALG00000014439,ENSGALG00000013208,ENSGALG00000014425,ENSGALG00000009854,ENSGALG00000019837,ENSGALG00000001491,ENSGALG00000004706,ENSGALG00000009553,ENSGALG00000009956,ENSGALG00000024128	KIF2C|PLK1|NDC80|SMC2|NCAPD2|CENPE|NCAPG|NEK2|-|NCAPD3|C15ORF23|SMC4|ESPL1|NCAPH|
GO:0002573	myeloid leukocyte differentiation	biological_process	0.00078034	0.02579	21	1195	114	13594	ENSGALG00000008355,ENSGALG00000006567,ENSGALG00000018967,ENSGALG00000000244,ENSGALG00000013867,ENSGALG00000008127,ENSGALG00000000206,ENSGALG00000015306,ENSGALG00000011046,ENSGALG00000016075,ENSGALG00000023768,ENSGALG00000010323,ENSGALG00000029169,ENSGALG00000005544,ENSGALG00000026163,ENSGALG00000009778,ENSGALG00000009816,ENSGALG00000013086,ENSGALG00000009903,ENSGALG00000001589,ENSGALG00000002672	CASP8|UBASH3B|LYN|CAMK4|PTPN2|SPI1|RASSF2|OSTM1|SNX10|DCSTAMP|EphA2|BATF|HHEX|GPR55|TNFSF11|HCLS1|BATF3|IKZF1|IFN-gamma|INPP5D|SBNO2|
GO:0030036	actin cytoskeleton organization	biological_process	0.00078177	0.02579	48	1195	350	13594	ENSGALG00000006691,ENSGALG00000014258,ENSGALG00000004336,ENSGALG00000011452,ENSGALG00000010595,ENSGALG00000008351,ENSGALG00000008340,ENSGALG00000002016,ENSGALG00000008805,ENSGALG00000012208,ENSGALG00000012159,ENSGALG00000018946,ENSGALG00000008756,ENSGALG00000008779,ENSGALG00000003977,ENSGALG00000019751,ENSGALG00000026383,ENSGALG00000027777,ENSGALG00000003912,ENSGALG00000026995,ENSGALG00000013414,…	ARPC4|LIMCH1|INPPL1|-|GPR65|CAV3|FES|PRKCD|LMOD2|GMFB|ACTR3|LMOD3|PLEK|ACTR2|TWF2|MICAL1|TMSB4X|CNN2|CAP1|RHOG|PDLIM3|FRK|CORO1B|HCLS1|EZR|CATIP|WIPF1|LCP1|LDB3|BRSK2|WDR1|MYO1F|RAC2|CORO1C|NCKAP1L|SERPINF2|ARPC3|ARPC5|VIL1|PTK2B|PARVG|SPIRE2|STAP1|MAP3K1|SLC9A3R1|ARPC1B|INSRR|FGF7|
GO:0002920	regulation of humoral immune response	biological_process	0.00078584	0.025853	8	1195	24	13594	ENSGALG00000022586,ENSGALG00000016919,ENSGALG00000026069,ENSGALG00000007381,ENSGALG00000014561,ENSGALG00000027572,ENSGALG00000011509,ENSGALG00000002192	HPX|IRG1|CD55|SERPING1|PTPN6|CCR7|C3d|PTPRC|
GO:0034116	positive regulation of heterotypic cell-cell adhesion	biological_process	0.0007869	0.025853	4	1195	6	13594	ENSGALG00000007849,ENSGALG00000012773,ENSGALG00000009268,ENSGALG00000009262	CD44|GCNT2|FGG|FGB|
GO:0051338	regulation of transferase activity	biological_process	0.00080038	0.026241	61	1195	465	13594	ENSGALG00000013861,ENSGALG00000006567,ENSGALG00000016083,ENSGALG00000018967,ENSGALG00000003485,ENSGALG00000013867,ENSGALG00000002016,ENSGALG00000028318,ENSGALG00000011322,ENSGALG00000008351,ENSGALG00000011881,ENSGALG00000001915,ENSGALG00000000206,ENSGALG00000001875,ENSGALG00000001332,ENSGALG00000007158,ENSGALG00000007557,ENSGALG00000029169,ENSGALG00000006267,ENSGALG00000003437,ENSGALG00000002113,…	TNFAIP3|UBASH3B|ANG-1|LYN|CCND3|PTPN2|PRKCD|CDKN1A|NEK10|CAV3|CCNA2|VAV3|RASSF2|TNFRSF4|RBL1|SOCS1|RUBCN|HHEX|TPX2|ADAM8|SLP76|PIK3AP1|CCL19|PLK1|PTPRJ|CD4|RASGRP1|SFN|CENPE|CORO1C|ECT2|NCKAP1L|RAC2|CCNB3|hsp70|DUSP4|LRP8|HTR2A|CCNB2|GRM1|DUSP5|PIK3R5|SYK|MVP|PTPRC|TNFSF11|SLC9A3R1|-|PIK3R6|MAP3K1|MMD|TPD52L1|CASP3|UbI|PTPN6|PTK2B|PIF1|NLRC5|PIM1|il-1beta|TLR4|
GO:0002431	Fc receptor mediated stimulatory signaling pathway	biological_process	0.00080315	0.026278	4	1195	6	13594	ENSGALG00000013748,ENSGALG00000005644,ENSGALG00000001318,ENSGALG00000018967	CD226|MYO1G|CSK|LYN|
GO:2001235	positive regulation of apoptotic signaling pathway	biological_process	0.00081503	0.026612	18	1195	91	13594	ENSGALG00000011531,ENSGALG00000014843,ENSGALG00000006707,ENSGALG00000011544,ENSGALG00000007650,ENSGALG00000002192,ENSGALG00000026821,ENSGALG00000028510,ENSGALG00000009179,ENSGALG00000008233,ENSGALG00000002016,ENSGALG00000013867,ENSGALG00000008355,ENSGALG00000013039,ENSGALG00000017239,ENSGALG00000013869,ENSGALG00000006351,ENSGALG00000023933	APAF1|TPD52L1|NOX1|BCL2L14|SLC9A3R1|PTPRC|RUNX3|SIGLEC1|TNFSF10|BUB1|PRKCD|PTPN2|CASP8|BID|CTSC|IL20RA|FAS|G0S2|
GO:0001539	ciliary or bacterial-type flagellar motility	biological_process	0.00082735	0.026904	5	1195	10	13594	ENSGALG00000003148,ENSGALG00000010179,ENSGALG00000021855,ENSGALG00000016591,ENSGALG00000004297	SPAG16|RFX3|CCDC39|DRC1|DNAH1|
GO:0060285	ciliary cell motility	biological_process	0.00082735	0.026904	5	1195	10	13594	ENSGALG00000021855,ENSGALG00000010179,ENSGALG00000003148,ENSGALG00000004297,ENSGALG00000016591	CCDC39|RFX3|SPAG16|DNAH1|DRC1|
GO:0046777	protein autophosphorylation	biological_process	0.000839	0.027227	25	1195	148	13594	ENSGALG00000016629,ENSGALG00000013253,ENSGALG00000014979,ENSGALG00000014127,ENSGALG00000002192,ENSGALG00000001486,ENSGALG00000003857,ENSGALG00000016564,ENSGALG00000000742,ENSGALG00000000736,ENSGALG00000004967,ENSGALG00000017093,ENSGALG00000015593,ENSGALG00000009854,ENSGALG00000001318,ENSGALG00000008340,ENSGALG00000018967,ENSGALG00000016661,ENSGALG00000000466,ENSGALG00000006522,ENSGALG00000011322,…	PRKX|INSRR|FRK|TXK|PTPRC|ZAP70|ITK|PTK2B|PIM1|MATK|MAPK15|FLT3|EPHA7|NEK2|CSK|FES|LYN|BLK|LCK|HCK|NEK10|RASSF2|SYK|MVP|BTK|
GO:0043303	mast cell degranulation	biological_process	0.00084209	0.027237	7	1195	19	13594	ENSGALG00000009740,ENSGALG00000008340,ENSGALG00000015216,ENSGALG00000012456,ENSGALG00000018967,ENSGALG00000020316,ENSGALG00000002234	RASGRP1|FES|SYK|RAC2|LYN|IL13RA2|UNC13D|
GO:0001660	fever generation	biological_process	0.0008427	0.027237	4	1195	6	13594	ENSGALG00000000534,ENSGALG00000026163,ENSGALG00000023142,ENSGALG00000005069	il-1beta|TNFSF11|EP3|heme|
GO:0043299	leukocyte degranulation	biological_process	0.00084488	0.027252	9	1195	30	13594	ENSGALG00000015216,ENSGALG00000009740,ENSGALG00000002234,ENSGALG00000011673,ENSGALG00000001571,ENSGALG00000020316,ENSGALG00000012456,ENSGALG00000018967,ENSGALG00000008340	SYK|RASGRP1|UNC13D|STX11|MYO1F|IL13RA2|RAC2|LYN|FES|
GO:0045579	positive regulation of B cell differentiation	biological_process	0.00085002	0.027362	5	1195	10	13594	ENSGALG00000013086,ENSGALG00000027417,ENSGALG00000001589,ENSGALG00000015388,ENSGALG00000015216	IKZF1|NCKAP1L|INPP5D|Blimp-1|SYK|
GO:0042226	interleukin-6 biosynthetic process	biological_process	0.00086344	0.027738	6	1195	14	13594	ENSGALG00000027093,ENSGALG00000001889,ENSGALG00000009903,ENSGALG00000000534,ENSGALG00000017485,ENSGALG00000001589	TLR1LB|CARD9|IFN-gamma|il-1beta|TLR1LA|INPP5D|
GO:0032720	negative regulation of tumor necrosis factor production	biological_process	0.00087998	0.028212	7	1195	19	13594	ENSGALG00000002021,ENSGALG00000006756,ENSGALG00000027737,ENSGALG00000007838,ENSGALG00000007001,ENSGALG00000013861,ENSGALG00000017362	ZC3H12A|LBP|CIDEA|NLRC3|TLR4|TNFAIP3|HAVCR1|
GO:0034121	regulation of toll-like receptor signaling pathway	biological_process	0.00088657	0.028367	9	1195	30	13594	ENSGALG00000006756,ENSGALG00000006785,ENSGALG00000018967,ENSGALG00000013861,ENSGALG00000021656,ENSGALG00000016919,ENSGALG00000005940,ENSGALG00000014297,ENSGALG00000005547	LBP|IRF1|LYN|TNFAIP3|PTPN22|IRG1|GFI1|IRF-3|PIK3AP1|
GO:0001818	negative regulation of cytokine production	biological_process	0.00089941	0.02872	16	1195	76	13594	ENSGALG00000004958,ENSGALG00000002908,ENSGALG00000004096,ENSGALG00000027417,ENSGALG00000007838,ENSGALG00000013861,ENSGALG00000012480,ENSGALG00000017362,ENSGALG00000015032,ENSGALG00000007001,ENSGALG00000027133,ENSGALG00000027737,ENSGALG00000002021,ENSGALG00000006756,ENSGALG00000009903,ENSGALG00000026291	BTK|TRAIP|CHRNA7|NCKAP1L|NLRC3|TNFAIP3|NMI|HAVCR1|CD274|TLR4|CD83|CIDEA|ZC3H12A|LBP|IFN-gamma|CDH3|
GO:0000940	condensed chromosome outer kinetochore	cellular_component	0.0009057	0.028863	5	1195	10	13594	ENSGALG00000013208,ENSGALG00000008233,ENSGALG00000004838,ENSGALG00000014801,ENSGALG00000006110	CENPE|BUB1|BUB1B|NDC80|PLK1|
GO:0032768	regulation of monooxygenase activity	biological_process	0.00093155	0.029627	8	1195	25	13594	ENSGALG00000008351,ENSGALG00000026166,ENSGALG00000016564,ENSGALG00000005940,ENSGALG00000000534,ENSGALG00000012200,ENSGALG00000026291,ENSGALG00000009903	CAV3|VDR|PTK2B|GFI1|il-1beta|GCH1|CDH3|IFN-gamma|
GO:0044707	single-multicellular organism process	biological_process	0.00095119	0.030192	367	1195	3695	13594	ENSGALG00000007911,ENSGALG00000006971,ENSGALG00000026081,ENSGALG00000021656,ENSGALG00000006904,ENSGALG00000014821,ENSGALG00000006382,ENSGALG00000017093,ENSGALG00000003951,ENSGALG00000007866,ENSGALG00000012588,ENSGALG00000001589,ENSGALG00000027335,ENSGALG00000026318,ENSGALG00000004096,ENSGALG00000016674,ENSGALG00000003562,ENSGALG00000007417,ENSGALG00000014297,ENSGALG00000005492,ENSGALG00000005257,…	CHL1|CDK5RAP2|RBM38|PTPN22|RNH1|THEMIS|PTPRJ|FLT3|SASH3|BCL11A|KIF27|INPP5D|ARID5A|SH3TC2|CHRNA7|EFHC1|NPTX2|ARMC4|IRF-3|NBEAL2|VCAM1|SAT1|AK7|CHRM3|STRA8|FBXO32|LITAF|BATF3|TNNI1|INSRR|SLC9A3R1|ANLN|KY|SLC9A6|MMP9|PPAR|GFRA3|CYP24A1|heme|TENM2|TLR1LA|RLTPR|BTK|AURKA|-|FAM65B|SOCS1|PREX1|LRP2|DNAI2|CRISP1|CDH3|PRCP|C3AR1|ANKRD1|CRTAM|MUC13|TC2N|ANG-1|Edar|LMOD3|RHOH|FGG|CARD11|IRF8|CD3E|DMA|PDK4|…
GO:0051046	regulation of secretion	biological_process	0.00097405	0.030856	46	1195	331	13594	ENSGALG00000007158,ENSGALG00000008875,ENSGALG00000005693,ENSGALG00000001875,ENSGALG00000016682,ENSGALG00000021656,ENSGALG00000006415,ENSGALG00000009903,ENSGALG00000006491,ENSGALG00000006527,ENSGALG00000016661,ENSGALG00000009237,ENSGALG00000018967,ENSGALG00000016083,ENSGALG00000008340,ENSGALG00000004096,ENSGALG00000009268,ENSGALG00000007152,ENSGALG00000004167,ENSGALG00000009262,ENSGALG00000015895,…	SOCS1|PLCB1|INOS|TNFRSF4|CRISP1|PTPN22|CD40LG|IFN-gamma|ANKRD1|CRTAM|BLK|-|LYN|ANG-1|FES|CHRNA7|FGG|FAM3D|SRGN|FGB|HTR1B|TLR2-2|CCR7|IL13RA2|CIDEA|TNFSF11|BIRC5|SLC9A3R1|TNFRSF21|IL6|CADPS2|CD274|TLR4|il-1beta|RFX3|RAC2|BANK1|IL17RA|TLR1LA|ANO1|RLTPR|SYK|TLR1LB|UNC13D|HTR2A|EZR|
GO:0010741	negative regulation of intracellular protein kinase cascade	biological_process	0.00098331	0.031087	25	1195	148	13594	ENSGALG00000007651,ENSGALG00000006382,ENSGALG00000007001,ENSGALG00000000534,ENSGALG00000016943,ENSGALG00000014561,ENSGALG00000007158,ENSGALG00000007650,ENSGALG00000027159,ENSGALG00000027864,ENSGALG00000008581,ENSGALG00000008701,ENSGALG00000013742,ENSGALG00000023768,ENSGALG00000011419,ENSGALG00000008351,ENSGALG00000013867,ENSGALG00000012292,ENSGALG00000002016,ENSGALG00000018967,ENSGALG00000008355,…	STAT1|PTPRJ|TLR4|il-1beta|OLFM4|PTPN6|SOCS1|SLC9A3R1|CNKSR3|NFKBIA|DUSP5|XDH|EZR|EphA2|DUSP4|CAV3|PTPN2|BANK1|PRKCD|LYN|CASP8|TNIP3|NLRC3|TNFAIP3|RHOH|
GO:0060330	regulation of response to interferon-gamma	biological_process	0.00098741	0.031155	5	1195	10	13594	ENSGALG00000013867,ENSGALG00000022586,ENSGALG00000007158,ENSGALG00000014127,ENSGALG00000001256	PTPN2|HPX|SOCS1|TXK|NLRC5|
GO:0001773	myeloid dendritic cell activation	biological_process	0.0010176	0.032033	6	1195	15	13594	ENSGALG00000008127,ENSGALG00000000244,ENSGALG00000010323,ENSGALG00000002080,ENSGALG00000016075,ENSGALG00000009816	SPI1|CAMK4|BATF|DOCK2|DCSTAMP|BATF3|
GO:0031639	plasminogen activation	biological_process	0.0010192	0.032033	5	1195	10	13594	ENSGALG00000009268,ENSGALG00000002987,ENSGALG00000006855,ENSGALG00000005135,ENSGALG00000009262	FGG|SERPINF2|MFI2|SERPINE2|FGB|
GO:0051209	release of sequestered calcium ion into cytosol	biological_process	0.0010274	0.0321	12	1195	51	13594	ENSGALG00000004730,ENSGALG00000016564,ENSGALG00000028256,ENSGALG00000016992,ENSGALG00000014848,ENSGALG00000005453,ENSGALG00000011735,ENSGALG00000015235,ENSGALG00000018967,ENSGALG00000006567,ENSGALG00000012404,ENSGALG00000014561	CLIC2|PTK2B|CCL19|HTR2A|TRDN|PLCG2|CCXCR1-L|scyc1|LYN|UBASH3B|ERO1L|PTPN6|
GO:0051282	regulation of sequestering of calcium ion	biological_process	0.0010274	0.0321	12	1195	51	13594	ENSGALG00000028256,ENSGALG00000004730,ENSGALG00000016564,ENSGALG00000016992,ENSGALG00000014848,ENSGALG00000005453,ENSGALG00000011735,ENSGALG00000015235,ENSGALG00000006567,ENSGALG00000018967,ENSGALG00000014561,ENSGALG00000012404	CCL19|CLIC2|PTK2B|HTR2A|TRDN|PLCG2|CCXCR1-L|scyc1|UBASH3B|LYN|PTPN6|ERO1L|
GO:0051283	negative regulation of sequestering of calcium ion	biological_process	0.0010274	0.0321	12	1195	51	13594	ENSGALG00000012404,ENSGALG00000014561,ENSGALG00000018967,ENSGALG00000006567,ENSGALG00000015235,ENSGALG00000005453,ENSGALG00000011735,ENSGALG00000014848,ENSGALG00000016992,ENSGALG00000028256,ENSGALG00000016564,ENSGALG00000004730	ERO1L|PTPN6|LYN|UBASH3B|scyc1|PLCG2|CCXCR1-L|TRDN|HTR2A|CCL19|PTK2B|CLIC2|
GO:0030674	protein binding, bridging	molecular_function	0.001032	0.032165	13	1195	57	13594	ENSGALG00000009266,ENSGALG00000011684,ENSGALG00000003111,ENSGALG00000020906,ENSGALG00000009268,ENSGALG00000006691,ENSGALG00000008669,ENSGALG00000009262,ENSGALG00000006973,ENSGALG00000025948,ENSGALG00000014412,ENSGALG00000026250,ENSGALG00000002108	FGA|STAP1|BFAR|GAS2L2|FGG|ARPC4|CD28|FGB|BLNK|SLA2|CSTA|DOK2|EVPL|
GO:0033209	tumor necrosis factor-mediated signaling pathway	biological_process	0.0010335	0.032165	8	1195	25	13594	ENSGALG00000026163,ENSGALG00000001875,ENSGALG00000011389,ENSGALG00000013867,ENSGALG00000002908,ENSGALG00000016564,ENSGALG00000015216,ENSGALG00000007651	TNFSF11|TNFRSF4|TRAF3|PTPN2|TRAIP|PTK2B|SYK|STAT1|
GO:0007243	intracellular protein kinase cascade	biological_process	0.0010398	0.032297	83	1195	680	13594	ENSGALG00000001882,ENSGALG00000007001,ENSGALG00000016564,ENSGALG00000010915,ENSGALG00000006707,ENSGALG00000002722,ENSGALG00000021031,ENSGALG00000014718,ENSGALG00000012773,ENSGALG00000007849,ENSGALG00000005544,ENSGALG00000008581,ENSGALG00000016590,ENSGALG00000013742,ENSGALG00000016992,ENSGALG00000011419,ENSGALG00000012292,ENSGALG00000008355,ENSGALG00000000466,ENSGALG00000009157,ENSGALG00000007651,…	TNFRSF18|TLR4|PTK2B|IL6|NOX1|MST1|CXCR7|MAP3K1|GCNT2|CD44|GPR55|DUSP5|TLR7|EZR|HTR2A|DUSP4|BANK1|CASP8|LCK|ECT2|STAT1|RASGRP1|PLEK|ADAM8|SOCS1|IFN-gamma|HPSE|PRDX1|HCLS1|FGB|CD28|S100A4|XDH|NEK10|Edar|PTPN2|PRKCD|ANG-1|TNIP3|TRAF-5|NLRC3|CARD11|RHOH|FGG|il-1beta|TNFSF10|TPD52L1|UbI|PTPN6|PIK3R6|SLC9A3R1|LITAF|PTPRC|TNFSF11|SYK|GRM1|BTK|CTH|HMOX1|LCP1|EPHA7|SERPINF2|MAPK15|PTPRJ|CARD9|STOX1|IL18R1…
GO:0050858	negative regulation of antigen receptor-mediated signaling pathway	biological_process	0.0010492	0.032525	6	1195	15	13594	ENSGALG00000013742,ENSGALG00000020482,ENSGALG00000006382,ENSGALG00000016173,ENSGALG00000013867,ENSGALG00000014561	EZR|LPXN|PTPRJ|UBASH3A|PTPN2|PTPN6|
GO:0001932	regulation of protein phosphorylation	biological_process	0.0010544	0.032623	79	1195	643	13594	ENSGALG00000007158,ENSGALG00000009778,ENSGALG00000009903,ENSGALG00000009740,ENSGALG00000014477,ENSGALG00000002113,ENSGALG00000019751,ENSGALG00000003437,ENSGALG00000011509,ENSGALG00000003485,ENSGALG00000016083,ENSGALG00000006567,ENSGALG00000028318,ENSGALG00000002016,ENSGALG00000013867,ENSGALG00000007416,ENSGALG00000011322,ENSGALG00000008701,ENSGALG00000014718,ENSGALG00000015474,ENSGALG00000028158,…	SOCS1|HCLS1|IFN-gamma|RASGRP1|CD4|SLP76|MICAL1|ADAM8|C3d|CCND3|ANG-1|UBASH3B|CDKN1A|PRKCD|PTPN2|CD3E|NEK10|XDH|MAP3K1|CD80|FGF7|CD44|RAD51|SAMSN1|TNFRSF18|IL6|PTK2B|TLR4|ITGB2|VTN|hsp70|LCK|RAC2|CORO1C|NCKAP1L|ECT2|DUSP5|LRP8|DUSP4|TLR7|HTR2A|HHEX|TPX2|TNFRSF4|CNKSR3|PTPRJ|FLT3|CENPE|SFN|CCL19|STOX1|PLK1|LYN|TNFAIP3|SOCS3|CCNA2|HPX|RASSF2|CAV3|MMD|PIK3R6|CASP3|UbI|PTPN6|TPD52L1|TNFSF11|PTPRC|SLC9…
GO:0042613	MHC class II protein complex	cellular_component	0.0010574	0.032653	5	1195	10	13594	ENSGALG00000029093,ENSGALG00000000166,ENSGALG00000000141,ENSGALG00000024340,ENSGALG00000000158	-|DMB2|BLB1|-|DMA|
GO:0032535	regulation of cellular component size	biological_process	0.0010667	0.032828	29	1195	185	13594	ENSGALG00000014957,ENSGALG00000002016,ENSGALG00000012208,ENSGALG00000008805,ENSGALG00000027417,ENSGALG00000015593,ENSGALG00000018946,ENSGALG00000012159,ENSGALG00000017185,ENSGALG00000006691,ENSGALG00000001915,ENSGALG00000011452,ENSGALG00000013372,ENSGALG00000013742,ENSGALG00000008351,ENSGALG00000014718,ENSGALG00000022490,ENSGALG00000007650,ENSGALG00000009778,ENSGALG00000026394,ENSGALG00000003820,…	WDR1|PRKCD|GMFB|LMOD2|NCKAP1L|EPHA7|LMOD3|ACTR3|TMEM123|ARPC4|VAV3|-|IL7R|EZR|CAV3|MAP3K1|ARPC1B|SLC9A3R1|HCLS1|CORO1B|ARPC3|PLEK|BCL11A|VIL1|ACTR2|ARPC5|TWF2|PTK2B|TMSB4X|
GO:0017124	SH3 domain binding	molecular_function	0.0010672	0.032828	11	1195	45	13594	ENSGALG00000015665,ENSGALG00000008952,ENSGALG00000017447,ENSGALG00000007416,ENSGALG00000001589,ENSGALG00000019751,ENSGALG00000018967,ENSGALG00000001189,ENSGALG00000014561,ENSGALG00000009778,ENSGALG00000021656	SH3BP2|noxa1|OSTF1|CD3E|INPP5D|MICAL1|LYN|NCF1|PTPN6|HCLS1|PTPN22|
GO:0030554	adenyl nucleotide binding	molecular_function	0.0010726	0.03293	127	1195	1130	13594	ENSGALG00000007841,ENSGALG00000000628,ENSGALG00000002672,ENSGALG00000026821,ENSGALG00000006431,ENSGALG00000005601,ENSGALG00000000742,ENSGALG00000009032,ENSGALG00000006324,ENSGALG00000011093,ENSGALG00000026070,ENSGALG00000024159,ENSGALG00000013253,ENSGALG00000010623,ENSGALG00000004297,ENSGALG00000002898,ENSGALG00000012295,ENSGALG00000015216,ENSGALG00000012546,ENSGALG00000004958,ENSGALG00000006522,…	DNAH7|KIF21B|SBNO2|RUNX3|PANK1|-|PIM1|PIF1|PFKFB3|AK7|-|-|INSRR|ORC1|DNAH1|ALPK2|CDKL1|SYK|MCM5|BTK|HCK|AURKA|KIF2C|FBP1|DNAH10|KIF20A|MYO1F|EPHA7|ATP2C2|NEK2|CENPE|FLT3|MAPK15|MATK|ACTR2|TWF2|PLK1|KIF27|PRKCB|JAK3|MLKL|ATP2A3|APAF1|FER1L6|CIITA|FRK|AK3|AK9|TAP2|TXK|MELK|TK1|-|EphA2|KIF11|KIF9|LIG1|KIF21A|FES|DGKD|BLK|PIK3CD|LYN|AK8|PDXK|IKBKE|ASNS|ACTR3|CSK|KIF24|MAP3K19|NLRC5|DNAH5|ITK|PTK2B|DY…
GO:0005615	extracellular space	cellular_component	0.0010815	0.033139	76	1195	607	13594	ENSGALG00000015235,ENSGALG00000002643,ENSGALG00000000919,ENSGALG00000003936,ENSGALG00000004771,ENSGALG00000010915,ENSGALG00000005086,ENSGALG00000014681,ENSGALG00000017239,ENSGALG00000027109,ENSGALG00000011715,ENSGALG00000003589,ENSGALG00000013742,ENSGALG00000011551,ENSGALG00000005811,ENSGALG00000009903,ENSGALG00000027716,ENSGALG00000010243,ENSGALG00000004338,ENSGALG00000011806,ENSGALG00000003457,…	scyc1|SELP|PIGR|PPT1|C1QB|IL6|PLAU|PCSK1|CTSC|SPON2|hsp70|VTN|EZR|IGJ|COL7A1|IFN-gamma|-|PRDX1|COL18A1|MUC13|CNP|ogchi|FGG|CFD|C3d|IL8|FGA|ANG-1|SERPING1|XDH|WDR60|PCSK5|SERPINB1|FGB|SERPINB5|S100A4|Wnt10a|-|CSTA|TNFSF11|UbI|il-1beta|CFAP58|SERPINB10|CTSS|TNFSF10|MOV10|MBL2|MMP9|SERPINF2|-|B2M|VWC2L|CCL20|SELE|Worthington|C4|LCP1|SERPINE2|PRDX6|CD40LG|BAFF|BCHE|OLFM4|YWHAZ|KIAA0556|CPN1|PLA2G7|IG…
GO:0005576	extracellular region	cellular_component	0.0011365	0.034738	262	1195	2521	13594	ENSGALG00000026646,ENSGALG00000003053,ENSGALG00000005135,ENSGALG00000027629,ENSGALG00000002987,ENSGALG00000002160,ENSGALG00000003472,ENSGALG00000012784,ENSGALG00000011738,ENSGALG00000026858,ENSGALG00000018977,ENSGALG00000009963,ENSGALG00000000534,ENSGALG00000008417,ENSGALG00000000775,ENSGALG00000019553,ENSGALG00000012517,ENSGALG00000008125,ENSGALG00000015702,ENSGALG00000011930,ENSGALG00000011141,…	C4|PRDX6|SERPINE2|GNG2|SERPINF2|B2M|VWC2L|TXNDC5|ARHGDIB|BTG2|PLA2G5|Worthington|il-1beta|CFAP58|CTSS|SERPINB10|SLC9A3|UbI|PTGR1|-|ITGB6|SPINT1|FLRT2|ALDOC|PDXK|PKP1|CPN1|SYPL1|MMP13|SLURP1|COTL1|LAMC2|KAL1|HAVCR1|-|SHH|ACTR2|SDCBP2|CORO1B|BAFF|RHOG|BCHE|PLCB1|MYO1G|CDK1|EVPL|CAT|KIF23|PLCG2|RUSC2|SPON2|LCK|VTN|CD274|ITGB2|PLAU|MAL2|ARPC3|ETS1|GCNT3|AQP5|FAS|SERPING1|PCSK5|SERPINB1|SERPINB5|CCDC1…
GO:0002279	mast cell activation involved in immune response	biological_process	0.001138	0.034738	7	1195	20	13594	ENSGALG00000012456,ENSGALG00000018967,ENSGALG00000020316,ENSGALG00000009740,ENSGALG00000008340,ENSGALG00000015216,ENSGALG00000002234	RAC2|LYN|IL13RA2|RASGRP1|FES|SYK|UNC13D|
GO:0001895	retina homeostasis	biological_process	0.0011488	0.034976	11	1195	44	13594	ENSGALG00000006379,ENSGALG00000011551,ENSGALG00000002314,ENSGALG00000005986,ENSGALG00000002160,ENSGALG00000008425,ENSGALG00000026291,ENSGALG00000010243,ENSGALG00000015878,ENSGALG00000000919,ENSGALG00000009963	SHH|IGJ|CDHR1|TUB|B2M|MAP1A|CDH3|PRDX1|LCA5|PIGR|Worthington|
GO:0043300	regulation of leukocyte degranulation	biological_process	0.001152	0.034976	6	1195	15	13594	ENSGALG00000020316,ENSGALG00000012456,ENSGALG00000018967,ENSGALG00000008340,ENSGALG00000015216,ENSGALG00000002234	IL13RA2|RAC2|LYN|FES|SYK|UNC13D|
GO:0009620	response to fungus	biological_process	0.0011524	0.034976	7	1195	20	13594	ENSGALG00000002583,ENSGALG00000001189,ENSGALG00000001889,ENSGALG00000017644,ENSGALG00000015216,ENSGALG00000013024,ENSGALG00000027109	PIK3CD|NCF1|CARD9|COTL1|SYK|IL17RA|SPON2|
GO:0007051	spindle organization	biological_process	0.0011704	0.035455	17	1195	86	13594	ENSGALG00000009956,ENSGALG00000003503,ENSGALG00000009854,ENSGALG00000001475,ENSGALG00000008095,ENSGALG00000013742,ENSGALG00000006790,ENSGALG00000002338,ENSGALG00000007768,ENSGALG00000006267,ENSGALG00000010900,ENSGALG00000004706,ENSGALG00000027784,ENSGALG00000008713,ENSGALG00000019837,ENSGALG00000006110,ENSGALG00000014801	ESPL1|MYBL2|NEK2|STMN1|KIF23|EZR|KIF11|ASPM|AURKA|TPX2|SPC25|C15ORF23|RCC1|BIRC5|-|PLK1|NDC80|
GO:0007368	determination of left/right symmetry	biological_process	0.0012137	0.036698	16	1195	80	13594	ENSGALG00000014876,ENSGALG00000004495,ENSGALG00000016591,ENSGALG00000017180,ENSGALG00000012997,ENSGALG00000006379,ENSGALG00000002992,ENSGALG00000017134,ENSGALG00000016244,ENSGALG00000003258,ENSGALG00000021855,ENSGALG00000003602,ENSGALG00000010179,ENSGALG00000007042,ENSGALG00000015164,ENSGALG00000007417	TBC1D32|DNAI2|DRC1|DYNC2H1|DNAH5|SHH|DAW1|IFT88|LRRC6|DNAAF1|CCDC39|RPGRIP1L|RFX3|CCDC40|PCSK5|ARMC4|
GO:0052548	regulation of endopeptidase activity	biological_process	0.0012257	0.03699	29	1195	182	13594	ENSGALG00000012608,ENSGALG00000003589,ENSGALG00000011509,ENSGALG00000008355,ENSGALG00000013039,ENSGALG00000015593,ENSGALG00000000366,ENSGALG00000012873,ENSGALG00000008469,ENSGALG00000001506,ENSGALG00000014412,ENSGALG00000026646,ENSGALG00000007381,ENSGALG00000008701,ENSGALG00000008660,ENSGALG00000011930,ENSGALG00000019555,ENSGALG00000011531,ENSGALG00000003818,ENSGALG00000005811,ENSGALG00000007849,…	DAPK1|VTN|C3d|CASP8|BID|EPHA7|RPS6KA1|SERPINB5|SPINT1|PTTG1|CSTA|C4|SERPING1|XDH|CST7|-|SERPINB1|APAF1|CYFIP2|COL7A1|CD44|BIRC5|SPINK7|SFN|MMP9|VIL1|MICAL1|SERPINB10|TNFSF10|
GO:0051208	sequestering of calcium ion	biological_process	0.0012334	0.03715	12	1195	52	13594	ENSGALG00000015235,ENSGALG00000012404,ENSGALG00000014561,ENSGALG00000018967,ENSGALG00000006567,ENSGALG00000016992,ENSGALG00000004730,ENSGALG00000016564,ENSGALG00000028256,ENSGALG00000005453,ENSGALG00000011735,ENSGALG00000014848	scyc1|ERO1L|PTPN6|LYN|UBASH3B|HTR2A|CLIC2|PTK2B|CCL19|PLCG2|CCXCR1-L|TRDN|
GO:0032615	interleukin-12 production	biological_process	0.0012644	0.038013	8	1195	26	13594	ENSGALG00000006415,ENSGALG00000009903,ENSGALG00000005757,ENSGALG00000006785,ENSGALG00000002016,ENSGALG00000008875,ENSGALG00000027572,ENSGALG00000007001	CD40LG|IFN-gamma|IRF8|IRF1|PRKCD|PLCB1|CCR7|TLR4|
GO:0004866	endopeptidase inhibitor activity	molecular_function	0.0012769	0.038318	17	1195	87	13594	ENSGALG00000005811,ENSGALG00000008713,ENSGALG00000019553,ENSGALG00000011433,ENSGALG00000003512,ENSGALG00000000366,ENSGALG00000011509,ENSGALG00000019555,ENSGALG00000011930,ENSGALG00000008660,ENSGALG00000007381,ENSGALG00000026646,ENSGALG00000014412,ENSGALG00000001506,ENSGALG00000008469,ENSGALG00000005135,ENSGALG00000012873	COL7A1|BIRC5|SERPINB10|VIL1|SPINK7|RPS6KA1|C3d|SERPINB1|-|CST7|SERPING1|C4|CSTA|PTTG1|SPINT1|SERPINE2|SERPINB5|
GO:0016651	oxidoreductase activity, acting on NAD(P)H	molecular_function	0.0012807	0.038358	13	1195	57	13594	ENSGALG00000018366,ENSGALG00000018382,ENSGALG00000002435,ENSGALG00000018361,ENSGALG00000028470,ENSGALG00000027688,ENSGALG00000012714,ENSGALG00000018364,ENSGALG00000018378,ENSGALG00000001189,ENSGALG00000006707,ENSGALG00000016261,ENSGALG00000005693	ND3|ND1|-|ND5|GSR|NDUFB4|TXNRD1|ND4|ND2|NCF1|NOX1|Nox2|INOS|
GO:0051494	negative regulation of cytoskeleton organization	biological_process	0.0013171	0.039374	14	1195	67	13594	ENSGALG00000007768,ENSGALG00000008351,ENSGALG00000017025,ENSGALG00000026383,ENSGALG00000003977,ENSGALG00000011433,ENSGALG00000001475,ENSGALG00000018946,ENSGALG00000026394,ENSGALG00000020906,ENSGALG00000012208,ENSGALG00000006971,ENSGALG00000008805,ENSGALG00000002016	AURKA|CAV3|CKAP2|TMSB4X|TWF2|VIL1|STMN1|LMOD3|CORO1B|GAS2L2|GMFB|CDK5RAP2|LMOD2|PRKCD|
GO:0051049	regulation of transport	biological_process	0.0013511	0.040315	103	1195	890	13594	ENSGALG00000002080,ENSGALG00000027417,ENSGALG00000009157,ENSGALG00000012456,ENSGALG00000003589,ENSGALG00000010179,ENSGALG00000011715,ENSGALG00000000244,ENSGALG00000012292,ENSGALG00000002234,ENSGALG00000011966,ENSGALG00000016590,ENSGALG00000013742,ENSGALG00000016992,ENSGALG00000005453,ENSGALG00000027093,ENSGALG00000016719,ENSGALG00000011684,ENSGALG00000003936,ENSGALG00000027572,ENSGALG00000009239,…	DOCK2|NCKAP1L|ECT2|RAC2|VTN|RFX3|hsp70|CAMK4|BANK1|UNC13D|RANGAP1|TLR7|EZR|HTR2A|PLCG2|TLR1LB|TNFRSF21|STAP1|PPT1|CCR7|TLR2-2|PTK2B|CLIC2|IL6|TLR4|CD274|SEPT2|FAM3D|FGG|ANG-1|UBASH3B|C3d|Edar|CDKN1A|DAPK1|PRKCD|FGB|CRISP1|PRDX1|HCLS1|GLRX|IFN-gamma|INOS|SOCS1|STOML1|CNN2|ANKRD1|CRTAM|B2M|ATP2C2|RLTPR|TUB|TLR1LA|ANO1|SELE|IL17RA|WDR1|LCP1|RAB17|HCK|SERPINE2|SLAMF1|SYK|LITAF|TNFSF11|SLC9A3R1|BIRC5|…
GO:0071356	cellular response to tumor necrosis factor	biological_process	0.0013616	0.040553	13	1195	58	13594	ENSGALG00000007651,ENSGALG00000015216,ENSGALG00000006491,ENSGALG00000016075,ENSGALG00000002908,ENSGALG00000016564,ENSGALG00000010915,ENSGALG00000013867,ENSGALG00000011389,ENSGALG00000016719,ENSGALG00000002781,ENSGALG00000026163,ENSGALG00000001875	STAT1|SYK|ANKRD1|DCSTAMP|TRAIP|PTK2B|IL6|PTPN2|TRAF3|TNFRSF21|BRCA1|TNFSF11|TNFRSF4|
GO:0043011	myeloid dendritic cell differentiation	biological_process	0.0013808	0.041049	5	1195	11	13594	ENSGALG00000016075,ENSGALG00000009816,ENSGALG00000008127,ENSGALG00000000244,ENSGALG00000010323	DCSTAMP|BATF3|SPI1|CAMK4|BATF|
GO:0051261	protein depolymerization	biological_process	0.001394	0.041364	13	1195	59	13594	ENSGALG00000008805,ENSGALG00000014957,ENSGALG00000001475,ENSGALG00000018946,ENSGALG00000020906,ENSGALG00000011433,ENSGALG00000005806,ENSGALG00000008756,ENSGALG00000019751,ENSGALG00000017025,ENSGALG00000010120,ENSGALG00000007768,ENSGALG00000003977	LMOD2|WDR1|STMN1|LMOD3|GAS2L2|VIL1|KIF24|PLEK|MICAL1|CKAP2|KIF2C|AURKA|TWF2|
GO:0097190	apoptotic signaling pathway	biological_process	0.0014038	0.041575	48	1195	351	13594	ENSGALG00000028115,ENSGALG00000006511,ENSGALG00000006379,ENSGALG00000009903,ENSGALG00000001583,ENSGALG00000001564,ENSGALG00000012404,ENSGALG00000011531,ENSGALG00000006351,ENSGALG00000023768,ENSGALG00000013869,ENSGALG00000004167,ENSGALG00000007416,ENSGALG00000009262,ENSGALG00000008669,ENSGALG00000009268,ENSGALG00000013861,ENSGALG00000013356,ENSGALG00000028249,ENSGALG00000013867,ENSGALG00000028318,…	SFN|BCL2A1|SHH|IFN-gamma|TRAF1|ATP2A3|ERO1L|APAF1|FAS|EphA2|IL20RA|SRGN|CD3E|FGB|CD28|FGG|TNFAIP3|IKBKE|MCL1|PTPN2|CDKN1A|DAPK1|PRKCD|TNFSF10|il-1beta|RUNX3|SIGLEC1|CX3CR1|MMP9|BRCA1|PTPRC|SLC9A3R1|CD44|BCL2L14|NOX1|CXCR7|TPD52L1|HMOX1|BRSK2|G0S2|CTH|-|TNFRSF1B|CTSC|CD5|CASP8|BID|BUB1|
GO:0051130	positive regulation of cellular component organization	biological_process	0.0014633	0.043192	66	1195	529	13594	ENSGALG00000003820,ENSGALG00000011433,ENSGALG00000016564,ENSGALG00000006707,ENSGALG00000014718,ENSGALG00000011684,ENSGALG00000003936,ENSGALG00000013086,ENSGALG00000012773,ENSGALG00000022490,ENSGALG00000002781,ENSGALG00000011551,ENSGALG00000005453,ENSGALG00000013742,ENSGALG00000002234,ENSGALG00000012456,ENSGALG00000003589,ENSGALG00000002080,ENSGALG00000006855,ENSGALG00000004901,ENSGALG00000027417,…	ARPC3|VIL1|PTK2B|NOX1|MAP3K1|STAP1|PPT1|IKZF1|GCNT2|ARPC1B|BRCA1|IGJ|PLCG2|EZR|UNC13D|RAC2|VTN|DOCK2|MFI2|CORO1C|NCKAP1L|PLEK|EIF5A2|PREX1|FAS|-|ANG-1|C3d|GMFB|IRF8|MMP9|LMAN1|ARPC5|il-1beta|TNFSF10|CALCOCO2|SYK|BMP5|DCSTAMP|CDC20|LCP1|SELE|WDR1|BID|TUB|SERPINF2|B2M|BCL11A|PTPRJ|ASIC2|ACTR2|PLK1|TWF2|ARID5A|OLFM4|RHOG|CORO1B|ARPC4|FLRT2|ADGRB3|EphA2|GPR65|FES|LYN|SLITRK6|ACTR3|
GO:0051495	positive regulation of cytoskeleton organization	biological_process	0.0014638	0.043192	19	1195	104	13594	ENSGALG00000006691,ENSGALG00000010595,ENSGALG00000011452,ENSGALG00000012208,ENSGALG00000008340,ENSGALG00000014957,ENSGALG00000012159,ENSGALG00000002987,ENSGALG00000027417,ENSGALG00000008779,ENSGALG00000011433,ENSGALG00000020927,ENSGALG00000008756,ENSGALG00000003820,ENSGALG00000016564,ENSGALG00000011684,ENSGALG00000014718,ENSGALG00000026394,ENSGALG00000022490	ARPC4|GPR65|-|GMFB|FES|WDR1|ACTR3|SERPINF2|NCKAP1L|ACTR2|VIL1|ARPC5|PLEK|ARPC3|PTK2B|STAP1|MAP3K1|CORO1B|ARPC1B|
GO:0032633	interleukin-4 production	biological_process	0.0014762	0.04348	7	1195	21	13594	ENSGALG00000003951,ENSGALG00000007416,ENSGALG00000014127,ENSGALG00000027133,ENSGALG00000003857,ENSGALG00000016212,ENSGALG00000017362	SASH3|CD3E|TXK|CD83|ITK|LICOS|HAVCR1|
GO:0019897	extrinsic to plasma membrane	cellular_component	0.0015256	0.044851	17	1195	89	13594	ENSGALG00000000466,ENSGALG00000016661,ENSGALG00000008340,ENSGALG00000001318,ENSGALG00000027629,ENSGALG00000005135,ENSGALG00000004958,ENSGALG00000015216,ENSGALG00000013741,ENSGALG00000006522,ENSGALG00000001486,ENSGALG00000014127,ENSGALG00000014979,ENSGALG00000013785,ENSGALG00000000736,ENSGALG00000016564,ENSGALG00000003857	LCK|BLK|FES|CSK|GNG2|SERPINE2|BTK|SYK|SYTL3|HCK|ZAP70|TXK|FRK|GNAL|MATK|PTK2B|ITK|
GO:0048522	positive regulation of cellular process	biological_process	0.0015598	0.045737	267	1195	2612	13594	ENSGALG00000027305,ENSGALG00000009179,ENSGALG00000022985,ENSGALG00000006992,ENSGALG00000015362,ENSGALG00000007650,ENSGALG00000011544,ENSGALG00000003217,ENSGALG00000007768,ENSGALG00000021442,ENSGALG00000017485,ENSGALG00000028368,ENSGALG00000005069,ENSGALG00000001571,ENSGALG00000004037,ENSGALG00000025926,ENSGALG00000001589,ENSGALG00000027335,ENSGALG00000007866,ENSGALG00000016971,ENSGALG00000003951,…	SKAP1|TNFSF10|PPAR|MMP9|TRAT1|SLC9A3R1|BCL2L14|LITAF|AURKA|RLTPR|TLR1LA|IRF5|heme|MYO1F|DNA2|MZB1|INPP5D|ARID5A|BCL11A|TSC22D1|SASH3|FLT3|PTPRJ|PTPN22|RBM38|TPX2|CDK5RAP2|VCAM1|IRF-3|ARPC4|H2AFZ|DYNC2H1|VIL1|EAF2|IKZF1|GCNT2|SELP|ARPC1B|LMO4|EZR|TLR7|SALL1|VDR|foxp2|TLR1LB|RUNX2|MFI2|NCKAP1L|ECT2|TNFRSF1B|STMN1|CASP8|RFX3|ANKRD1|C3AR1|CRTAM|CDH3|SOCS1|PREX1|NEK10|DMA|CD3E|SLA2|IRF8|CARD11|STK17B|…
GO:0071887	leukocyte apoptotic process	biological_process	0.0015631	0.045737	13	1195	59	13594	ENSGALG00000028256,ENSGALG00000010915,ENSGALG00000003437,ENSGALG00000006351,ENSGALG00000028510,ENSGALG00000010156,ENSGALG00000027345,ENSGALG00000009778,ENSGALG00000009903,ENSGALG00000016719,ENSGALG00000018967,ENSGALG00000008355,ENSGALG00000007454	CCL19|IL6|ADAM8|FAS|SIGLEC1|DOCK8|SLC46A2|HCLS1|IFN-gamma|TNFRSF21|LYN|CASP8|PDCD1|
GO:0031988	membrane-bounded vesicle	cellular_component	0.0015644	0.045737	219	1195	2082	13594	ENSGALG00000026077,ENSGALG00000010589,ENSGALG00000008469,ENSGALG00000012541,ENSGALG00000011141,ENSGALG00000015702,ENSGALG00000017644,ENSGALG00000018967,ENSGALG00000026475,ENSGALG00000001730,ENSGALG00000027688,ENSGALG00000029006,ENSGALG00000000299,ENSGALG00000016205,ENSGALG00000029030,ENSGALG00000028347,ENSGALG00000008779,ENSGALG00000005589,ENSGALG00000006014,ENSGALG00000017362,ENSGALG00000003977,…	ALDOC|FLRT2|SPINT1|MB|ITGB6|PTGR1|COTL1|LYN|SLURP1|DGKD|NDUFB4|SYPL1|PKP1|PDXK|RASAL3|SDCBP2|ACTR2|SYNGR3|PRKCB|HAVCR1|TWF2|HPGD|PLCB1|RHOG|CAP1|CORO1B|CTLA4|LSP1|GNG2|STX3|PRDX6|SERPINE2|SYK|SLAMF1|RAB17|CTH|PPL|Worthington|BID|BTG2|RPS20|ARHGDIB|WDR1|FBP1|LAMP3|TXNDC5|B2M|SERPINF2|ARPC5|SLC2A3|LMAN1|TGM4|CADPS2|il-1beta|RAB37|SPIRE2|UbI|PTPN6|SLC9A3|CDKL1|BLVRA|VAV3|CCDC180|SERPINB5|SERPINB1|PC…
GO:0050789	regulation of biological process	biological_process	0.0015845	0.04624	600	1195	6308	13594	ENSGALG00000001525,ENSGALG00000008127,ENSGALG00000007617,ENSGALG00000010875,ENSGALG00000003399,ENSGALG00000007007,ENSGALG00000000742,ENSGALG00000026810,ENSGALG00000002507,ENSGALG00000002152,ENSGALG00000021616,ENSGALG00000011241,ENSGALG00000006480,ENSGALG00000007993,ENSGALG00000012545,ENSGALG00000016480,ENSGALG00000016173,ENSGALG00000005638,ENSGALG00000006775,ENSGALG00000012421,ENSGALG00000013861,…	CALCOCO2|SPI1|ANO1|ITGB8|SELE|KNDC1|PIM1|RGS13|MBL2|GABRP|MARCKSL1|RFTN1|TCF1|DCX|CYTIP|SDC1|UBASH3A|IL2RG|TGM2|ARHGAP15|TNFAIP3|ASNS|ACTR3|RPGRIP1L|STAT3|STOX1|OLFM4|YWHAZ|-|CCR10|ANG|HTR7|FRK|HMHA1|HHEX|ZC3H12A|C15ORF23|LRP8|IL2RB|MYBL2|GRM3|TOP2A|RGS18|-|C1QB|GZMA|IL6|PTK2B|-|FGF7|-|GFI1|XDH|CD28|FGB|GPR174|INPPL1|S100A4|PTTG1|CDKN1A|TNIP3|MCL1|-|SLP76|FANCA|BLNK|CD38|COL7A1|IFN-gamma|PDCD1|ZA…
GO:0051321	meiotic cell cycle	biological_process	0.0015911	0.046348	18	1195	96	13594	ENSGALG00000009553,ENSGALG00000008875,ENSGALG00000011722,ENSGALG00000025996,ENSGALG00000000521,ENSGALG00000004516,ENSGALG00000015691,ENSGALG00000008779,ENSGALG00000000516,ENSGALG00000006110,ENSGALG00000011715,ENSGALG00000009956,ENSGALG00000012159,ENSGALG00000011281,ENSGALG00000001506,ENSGALG00000007768,ENSGALG00000009971,ENSGALG00000002338	SMC4|PLCB1|STRA8|MKI67|SPIRE2|RAD51|SMC2|ACTR2|FANCA|PLK1|hsp70|ESPL1|ACTR3|SGOL1|PTTG1|AURKA|CDC20|ASPM|
GO:0070527	platelet aggregation	biological_process	0.0016067	0.046717	9	1195	33	13594	ENSGALG00000009268,ENSGALG00000006567,ENSGALG00000018967,ENSGALG00000014561,ENSGALG00000002016,ENSGALG00000009758,ENSGALG00000005135,ENSGALG00000015216,ENSGALG00000009262	FGG|UBASH3B|LYN|PTPN6|PRKCD|SLC7A11|SERPINE2|SYK|FGB|
GO:0009898	internal side of plasma membrane	cellular_component	0.0016132	0.046821	18	1195	97	13594	ENSGALG00000004958,ENSGALG00000027629,ENSGALG00000015216,ENSGALG00000006522,ENSGALG00000000466,ENSGALG00000016661,ENSGALG00000000600,ENSGALG00000008340,ENSGALG00000011389,ENSGALG00000005576,ENSGALG00000001318,ENSGALG00000013785,ENSGALG00000000736,ENSGALG00000016564,ENSGALG00000003857,ENSGALG00000001486,ENSGALG00000014127,ENSGALG00000014979	BTK|GNG2|SYK|HCK|LCK|BLK|PTPN7|FES|TRAF3|ATP2C2|CSK|GNAL|MATK|PTK2B|ITK|ZAP70|TXK|FRK|
GO:0030029	actin filament-based process	biological_process	0.0016198	0.046928	50	1195	381	13594	ENSGALG00000027777,ENSGALG00000026383,ENSGALG00000019751,ENSGALG00000003977,ENSGALG00000008779,ENSGALG00000008756,ENSGALG00000009778,ENSGALG00000026394,ENSGALG00000014979,ENSGALG00000013414,ENSGALG00000026995,ENSGALG00000003912,ENSGALG00000010595,ENSGALG00000008351,ENSGALG00000011452,ENSGALG00000004336,ENSGALG00000014258,ENSGALG00000006691,ENSGALG00000018946,ENSGALG00000012159,ENSGALG00000012208,…	CNN2|TMSB4X|MICAL1|TWF2|ACTR2|PLEK|HCLS1|CORO1B|FRK|PDLIM3|RHOG|CAP1|GPR65|CAV3|-|INPPL1|LIMCH1|ARPC4|LMOD3|ACTR3|GMFB|LMOD2|FES|PKP2|PRKCD|PARVG|PTK2B|VIL1|ARPC5|ARPC3|ARPC1B|INSRR|FGF7|SLC9A3R1|STAP1|MAP3K1|SPIRE2|WIPF1|LCP1|LDB3|BRSK2|CATIP|EZR|SERPINF2|NCKAP1L|CORO1C|MYO1F|RAC2|WDR1|SELE|
GO:2001236	regulation of extrinsic apoptotic signaling pathway	biological_process	0.0016241	0.046965	19	1195	105	13594	ENSGALG00000013861,ENSGALG00000009268,ENSGALG00000012608,ENSGALG00000028249,ENSGALG00000013039,ENSGALG00000008355,ENSGALG00000023933,ENSGALG00000006351,ENSGALG00000012550,ENSGALG00000009262,ENSGALG00000011544,ENSGALG00000002192,ENSGALG00000002781,ENSGALG00000001583,ENSGALG00000011955,ENSGALG00000026821,ENSGALG00000028510,ENSGALG00000000534,ENSGALG00000009179	TNFAIP3|FGG|DAPK1|MCL1|BID|CASP8|G0S2|FAS|HMOX1|FGB|BCL2L14|PTPRC|BRCA1|TRAF1|CX3CR1|RUNX3|SIGLEC1|il-1beta|TNFSF10|
GO:0051240	positive regulation of multicellular organismal process	biological_process	0.0016355	0.04721	54	1195	413	13594	ENSGALG00000001564,ENSGALG00000005693,ENSGALG00000008875,ENSGALG00000021656,ENSGALG00000006415,ENSGALG00000009903,ENSGALG00000011203,ENSGALG00000014127,ENSGALG00000027598,ENSGALG00000003951,ENSGALG00000009740,ENSGALG00000001889,ENSGALG00000016786,ENSGALG00000013218,ENSGALG00000017362,ENSGALG00000003437,ENSGALG00000011222,ENSGALG00000004096,ENSGALG00000011509,ENSGALG00000005757,ENSGALG00000010187,…	ATP2A3|INOS|PLCB1|PTPN22|CD40LG|IFN-gamma|HPSE|TXK|LY96|SASH3|RASGRP1|CARD9|IL18R1|C3AR1|HAVCR1|ADAM8|IL12RB2|CHRNA7|C3d|IRF8|SLC1A1|FGG|CARD11|FGB|CD3E|IRF-3|IRF1|LBP|CCR7|CHRM3|NOX1|scyc1|IKZF1|TNFSF11|BRCA1|VIL1|TLR4|il-1beta|IL6|CD83|IL17RA|SPON2|heme|SERPINF2|RLTPR|B2M|SYK|PLCG2|SERPINE2|STX3|DCSTAMP|TLR7|EZR|SALL1|
GO:0006525	arginine metabolic process	biological_process	0.0016496	0.04753	5	1195	11	13594	ENSGALG00000002558,ENSGALG00000005693,ENSGALG00000023689,ENSGALG00000016254,ENSGALG00000002576	ASL1|INOS|ASS1|OTC|CRYD2|
GO:0009612	response to mechanical stimulus	biological_process	0.001672	0.048089	16	1195	83	13594	ENSGALG00000008355,ENSGALG00000016904,ENSGALG00000005135,ENSGALG00000009424,ENSGALG00000008351,ENSGALG00000016590,ENSGALG00000006351,ENSGALG00000005940,ENSGALG00000014690,ENSGALG00000014718,ENSGALG00000006785,ENSGALG00000027864,ENSGALG00000000367,ENSGALG00000007001,ENSGALG00000000534,ENSGALG00000006491	CASP8|SLITRK6|SERPINE2|foxp2|CAV3|TLR7|FAS|GFI1|SLC12A2|MAP3K1|IRF1|NFKBIA|ASIC2|TLR4|il-1beta|ANKRD1|
GO:0002312	B cell activation involved in immune response	biological_process	0.0016756	0.048106	10	1195	39	13594	ENSGALG00000010323,ENSGALG00000009903,ENSGALG00000006415,ENSGALG00000002192,ENSGALG00000005453,ENSGALG00000008669,ENSGALG00000007001,ENSGALG00000012442,ENSGALG00000010748,ENSGALG00000016564	BATF|IFN-gamma|CD40LG|PTPRC|PLCG2|CD28|TLR4|MFNG|EXO1|PTK2B|
GO:0048260	positive regulation of receptor-mediated endocytosis	biological_process	0.0016912	0.048335	7	1195	22	13594	ENSGALG00000003936,ENSGALG00000003589,ENSGALG00000016083,ENSGALG00000005453,ENSGALG00000015216,ENSGALG00000003399,ENSGALG00000002160	PPT1|VTN|ANG-1|PLCG2|SYK|SELE|B2M|
GO:1901700	response to oxygen-containing compound	biological_process	0.0016934	0.048335	74	1195	607	13594	ENSGALG00000007001,ENSGALG00000010915,ENSGALG00000016564,ENSGALG00000000783,ENSGALG00000004516,ENSGALG00000002781,ENSGALG00000015474,ENSGALG00000006756,ENSGALG00000027572,ENSGALG00000011684,ENSGALG00000013742,ENSGALG00000026166,ENSGALG00000014471,ENSGALG00000005453,ENSGALG00000009157,ENSGALG00000004419,ENSGALG00000027109,ENSGALG00000000466,ENSGALG00000006491,ENSGALG00000005547,ENSGALG00000007651,…	TLR4|IL6|PTK2B|PTAFR|RAD51|BRCA1|CD80|LBP|CCR7|STAP1|EZR|VDR|CAT|PLCG2|ECT2|TNFRSF1B|SPON2|LCK|ANKRD1|PIK3AP1|STAT1|AQP3|IFN-gamma|PRDX1|SOCS1|INOS|GFI1|PDK4|INPPL1|IRF8|NLRC3|PRKCD|IL12RB2|PTPN2|IL8|TNIP3|ADCY7|SBNO2|il-1beta|RORC|PIM1|BIRC5|LITAF|FBXO32|STRA8|HCK|IRG1|ANO1|B2M|IRF5|GPRC6A|CYP24A1|TWF2|MZB1|PRKCB|EGR1|CCL19|EP3|LY96|GCH1|CARD9|HSD17B2|NFKBIA|ZC3H12A|VCAM1|LIG1|TNFAIP3|SOCS3|CHRN…
GO:0036126	sperm flagellum	cellular_component	0.001694	0.048335	8	1195	27	13594	ENSGALG00000011560,ENSGALG00000007680,ENSGALG00000023552,ENSGALG00000013404,ENSGALG00000017317,ENSGALG00000007650,ENSGALG00000004297,ENSGALG00000004495	PACRG|ENKUR|SPEF2|AK8|DNAJB13|SLC9A3R1|DNAH1|DNAI2|
GO:0046850	regulation of bone remodeling	biological_process	0.0016957	0.048335	8	1195	27	13594	ENSGALG00000026163,ENSGALG00000006567,ENSGALG00000016075,ENSGALG00000001589,ENSGALG00000003437,ENSGALG00000009700,ENSGALG00000015216,ENSGALG00000013869	TNFSF11|UBASH3B|DCSTAMP|INPP5D|ADAM8|PDK4|SYK|IL20RA|
GO:0042359	vitamin D metabolic process	biological_process	0.0016991	0.048344	5	1195	11	13594	ENSGALG00000012070,ENSGALG00000026166,ENSGALG00000005940,ENSGALG00000000534,ENSGALG00000009903	CYP24A1|VDR|GFI1|il-1beta|IFN-gamma|
GO:0005577	fibrinogen complex	cellular_component	0.0017138	0.048655	4	1195	7	13594	ENSGALG00000009266,ENSGALG00000009262,ENSGALG00000009268,ENSGALG00000002987	FGA|FGB|FGG|SERPINF2|
GO:0008017	microtubule binding	molecular_function	0.0017161	0.048655	23	1195	138	13594	ENSGALG00000012588,ENSGALG00000015404,ENSGALG00000006110,ENSGALG00000007993,ENSGALG00000011901,ENSGALG00000000628,ENSGALG00000013208,ENSGALG00000005806,ENSGALG00000012836,ENSGALG00000004195,ENSGALG00000019837,ENSGALG00000006971,ENSGALG00000010057,ENSGALG00000010120,ENSGALG00000007098,ENSGALG00000006790,ENSGALG00000005517,ENSGALG00000013742,ENSGALG00000008095,ENSGALG00000008425,ENSGALG00000020906,…	KIF27|-|PLK1|DCX|KIF15|KIF21B|CENPE|KIF24|PRC1|KIF4A|-|CDK5RAP2|KIF6|KIF2C|KIF21A|KIF11|KIF9|EZR|KIF23|MAP1A|GAS2L2|KIF20A|FES|
GO:0001776	leukocyte homeostasis	biological_process	0.0017709	0.050101	12	1195	53	13594	ENSGALG00000027345,ENSGALG00000004111,ENSGALG00000004161,ENSGALG00000024122,ENSGALG00000006351,ENSGALG00000010915,ENSGALG00000010638,ENSGALG00000018967,ENSGALG00000002583,ENSGALG00000013861,ENSGALG00000009903,ENSGALG00000027417	SLC46A2|GPR174|CCNB2|TNFRSF13B|FAS|IL6|CASP3|LYN|PIK3CD|TNFAIP3|IFN-gamma|NCKAP1L|
GO:0060556	regulation of vitamin D biosynthetic process	biological_process	0.0017734	0.050101	4	1195	7	13594	ENSGALG00000009903,ENSGALG00000000534,ENSGALG00000005940,ENSGALG00000026166	IFN-gamma|il-1beta|GFI1|VDR|
GO:0002381	immunoglobulin production involved in immunoglobulin mediated immune response	biological_process	0.0017767	0.050107	8	1195	27	13594	ENSGALG00000010748,ENSGALG00000008669,ENSGALG00000006415,ENSGALG00000009903,ENSGALG00000015235,ENSGALG00000021404,ENSGALG00000002192,ENSGALG00000010323	EXO1|CD28|CD40LG|IFN-gamma|scyc1|GCNT3|PTPRC|BATF|
GO:0006270	DNA replication initiation	biological_process	0.0018316	0.051557	6	1195	16	13594	ENSGALG00000006037,ENSGALG00000001616,ENSGALG00000012546,ENSGALG00000026907,ENSGALG00000012348,ENSGALG00000016676	MCM2|CDC45|MCM5|GMNC|MCM6|MCM3|
GO:0043551	regulation of phosphatidylinositol 3-kinase activity	biological_process	0.0018375	0.051557	8	1195	28	13594	ENSGALG00000026167,ENSGALG00000007557,ENSGALG00000001227,ENSGALG00000018967,ENSGALG00000016564,ENSGALG00000028256,ENSGALG00000021573,ENSGALG00000001915	-|RUBCN|PIK3R6|LYN|PTK2B|CCL19|PIK3R5|VAV3|
GO:0043624	cellular protein complex disassembly	biological_process	0.0018379	0.051557	14	1195	68	13594	ENSGALG00000011433,ENSGALG00000008756,ENSGALG00000005806,ENSGALG00000010120,ENSGALG00000007768,ENSGALG00000009309,ENSGALG00000017025,ENSGALG00000019751,ENSGALG00000003977,ENSGALG00000008805,ENSGALG00000014957,ENSGALG00000018946,ENSGALG00000001475,ENSGALG00000020906	VIL1|PLEK|KIF24|KIF2C|AURKA|EIF5A2|CKAP2|MICAL1|TWF2|LMOD2|WDR1|LMOD3|STMN1|GAS2L2|
GO:0071260	cellular response to mechanical stimulus	biological_process	0.0018682	0.052315	8	1195	27	13594	ENSGALG00000006351,ENSGALG00000006491,ENSGALG00000000534,ENSGALG00000007001,ENSGALG00000016590,ENSGALG00000006785,ENSGALG00000008355,ENSGALG00000014718	FAS|ANKRD1|il-1beta|TLR4|TLR7|IRF1|CASP8|MAP3K1|
GO:0002251	organ or tissue specific immune response	biological_process	0.001881	0.052491	4	1195	7	13594	ENSGALG00000003899,ENSGALG00000021404,ENSGALG00000015235,ENSGALG00000000919	RAB17|GCNT3|scyc1|PIGR|
GO:0002385	mucosal immune response	biological_process	0.001881	0.052491	4	1195	7	13594	ENSGALG00000000919,ENSGALG00000015235,ENSGALG00000021404,ENSGALG00000003899	PIGR|scyc1|GCNT3|RAB17|
GO:0045410	positive regulation of interleukin-6 biosynthetic process	biological_process	0.0019014	0.052965	4	1195	7	13594	ENSGALG00000000534,ENSGALG00000009903,ENSGALG00000017485,ENSGALG00000027093	il-1beta|IFN-gamma|TLR1LA|TLR1LB|
GO:0060627	regulation of vesicle-mediated transport	biological_process	0.0020505	0.05702	31	1195	209	13594	ENSGALG00000001318,ENSGALG00000009268,ENSGALG00000002160,ENSGALG00000027417,ENSGALG00000005986,ENSGALG00000002080,ENSGALG00000011509,ENSGALG00000003589,ENSGALG00000012456,ENSGALG00000018967,ENSGALG00000016083,ENSGALG00000008340,ENSGALG00000003399,ENSGALG00000002234,ENSGALG00000006522,ENSGALG00000013742,ENSGALG00000003899,ENSGALG00000009262,ENSGALG00000024118,ENSGALG00000005453,ENSGALG00000015216,…	CSK|FGG|B2M|NCKAP1L|TUB|DOCK2|C3d|VTN|RAC2|LYN|ANG-1|FES|SELE|UNC13D|HCK|EZR|RAB17|FGB|SLAMF1|PLCG2|SYK|CRISP1|PPT1|STAP1|PLCB1|IL13RA2|SNAP91|RUBCN|CADPS2|CNN2|il-1beta|
GO:0001959	regulation of cytokine-mediated signaling pathway	biological_process	0.0020617	0.057201	11	1195	47	13594	ENSGALG00000014127,ENSGALG00000011684,ENSGALG00000016083,ENSGALG00000007158,ENSGALG00000013867,ENSGALG00000002908,ENSGALG00000001256,ENSGALG00000005940,ENSGALG00000014297,ENSGALG00000015216,ENSGALG00000022586	TXK|STAP1|ANG-1|SOCS1|PTPN2|TRAIP|NLRC5|GFI1|IRF-3|SYK|HPX|
GO:0002285	lymphocyte activation involved in immune response	biological_process	0.0020677	0.057201	16	1195	82	13594	ENSGALG00000016564,ENSGALG00000010915,ENSGALG00000007001,ENSGALG00000016786,ENSGALG00000002192,ENSGALG00000009903,ENSGALG00000006415,ENSGALG00000010323,ENSGALG00000011673,ENSGALG00000012442,ENSGALG00000016986,ENSGALG00000002234,ENSGALG00000010748,ENSGALG00000008669,ENSGALG00000005453,ENSGALG00000027247	PTK2B|IL6|TLR4|IL18R1|PTPRC|IFN-gamma|CD40LG|BATF|STX11|MFNG|LCP1|UNC13D|EXO1|CD28|PLCG2|EOMES|
GO:0032956	regulation of actin cytoskeleton organization	biological_process	0.0020678	0.057201	27	1195	175	13594	ENSGALG00000006691,ENSGALG00000008351,ENSGALG00000010595,ENSGALG00000011452,ENSGALG00000008805,ENSGALG00000001571,ENSGALG00000012208,ENSGALG00000014957,ENSGALG00000008340,ENSGALG00000002016,ENSGALG00000012159,ENSGALG00000018946,ENSGALG00000027417,ENSGALG00000002987,ENSGALG00000020927,ENSGALG00000011433,ENSGALG00000008779,ENSGALG00000003820,ENSGALG00000008756,ENSGALG00000016564,ENSGALG00000026383,…	ARPC4|CAV3|GPR65|-|LMOD2|MYO1F|GMFB|WDR1|FES|PRKCD|ACTR3|LMOD3|NCKAP1L|SERPINF2|ARPC5|VIL1|ACTR2|ARPC3|PLEK|PTK2B|TMSB4X|TWF2|MAP3K1|STAP1|CORO1B|HCLS1|ARPC1B|
GO:0045807	positive regulation of endocytosis	biological_process	0.00209	0.057716	13	1195	62	13594	ENSGALG00000003399,ENSGALG00000016083,ENSGALG00000011684,ENSGALG00000011509,ENSGALG00000003936,ENSGALG00000003589,ENSGALG00000002080,ENSGALG00000005986,ENSGALG00000027417,ENSGALG00000002160,ENSGALG00000005453,ENSGALG00000015216,ENSGALG00000000534	SELE|ANG-1|STAP1|C3d|PPT1|VTN|DOCK2|TUB|NCKAP1L|B2M|PLCG2|SYK|il-1beta|
GO:0046034	ATP metabolic process	biological_process	0.0021129	0.058246	32	1195	216	13594	ENSGALG00000004516,ENSGALG00000001111,ENSGALG00000004297,ENSGALG00000004195,ENSGALG00000012997,ENSGALG00000005601,ENSGALG00000017180,ENSGALG00000005806,ENSGALG00000007841,ENSGALG00000010901,ENSGALG00000003170,ENSGALG00000003922,ENSGALG00000008860,ENSGALG00000003231,ENSGALG00000010120,ENSGALG00000013268,ENSGALG00000008095,ENSGALG00000026269,ENSGALG00000015224,ENSGALG00000019837,ENSGALG00000000181,…	RAD51|DNAH9|DNAH1|KIF4A|DNAH5|-|DYNC2H1|KIF24|DNAH7|-|DNAH10|TOP2A|LONRF3|KIF20A|KIF2C|-|KIF23|TAP1|AK9|-|TAP2|KIF6|-|KIF27|CENPE|KIF15|ATP5G3|KIF9|KIF11|KIF21A|DNAH3|ABCC4|
GO:0061135	endopeptidase regulator activity	molecular_function	0.0021479	0.059109	17	1195	91	13594	ENSGALG00000000366,ENSGALG00000011509,ENSGALG00000007381,ENSGALG00000026646,ENSGALG00000011930,ENSGALG00000008660,ENSGALG00000019555,ENSGALG00000012873,ENSGALG00000008469,ENSGALG00000005135,ENSGALG00000014412,ENSGALG00000001506,ENSGALG00000005811,ENSGALG00000008713,ENSGALG00000019553,ENSGALG00000003512,ENSGALG00000011433	RPS6KA1|C3d|SERPING1|C4|-|CST7|SERPINB1|SERPINB5|SPINT1|SERPINE2|CSTA|PTTG1|COL7A1|BIRC5|SERPINB10|SPINK7|VIL1|
GO:0072562	blood microparticle	cellular_component	0.002154	0.059176	12	1195	53	13594	ENSGALG00000011551,ENSGALG00000010725,ENSGALG00000009262,ENSGALG00000022586,ENSGALG00000007381,ENSGALG00000004771,ENSGALG00000011715,ENSGALG00000011509,ENSGALG00000009478,ENSGALG00000003589,ENSGALG00000002987,ENSGALG00000009268	IGJ|YWHAZ|FGB|HPX|SERPING1|C1QB|hsp70|C3d|BCHE|VTN|SERPINF2|FGG|
GO:0042509	regulation of tyrosine phosphorylation of STAT protein	biological_process	0.0021662	0.059407	9	1195	34	13594	ENSGALG00000000466,ENSGALG00000007158,ENSGALG00000018967,ENSGALG00000013867,ENSGALG00000009778,ENSGALG00000009903,ENSGALG00000001882,ENSGALG00000022586,ENSGALG00000010915	LCK|SOCS1|LYN|PTPN2|HCLS1|IFN-gamma|TNFRSF18|HPX|IL6|
GO:0016485	protein processing	biological_process	0.0022453	0.061471	18	1195	99	13594	ENSGALG00000008933,ENSGALG00000010638,ENSGALG00000026069,ENSGALG00000017180,ENSGALG00000000775,ENSGALG00000014681,ENSGALG00000006379,ENSGALG00000007271,ENSGALG00000006855,ENSGALG00000017134,ENSGALG00000002987,ENSGALG00000009268,ENSGALG00000011509,ENSGALG00000007381,ENSGALG00000015164,ENSGALG00000009262,ENSGALG00000005135,ENSGALG00000004167	CASP7|CASP3|CD55|DYNC2H1|CTSS|PCSK1|SHH|PC7|MFI2|IFT88|SERPINF2|FGG|C3d|SERPING1|PCSK5|FGB|SERPINE2|SRGN|
GO:0009855	determination of bilateral symmetry	biological_process	0.0023659	0.064662	16	1195	85	13594	ENSGALG00000004495,ENSGALG00000014876,ENSGALG00000002992,ENSGALG00000006379,ENSGALG00000016591,ENSGALG00000017180,ENSGALG00000012997,ENSGALG00000007042,ENSGALG00000010179,ENSGALG00000021855,ENSGALG00000003602,ENSGALG00000003258,ENSGALG00000016244,ENSGALG00000017134,ENSGALG00000007417,ENSGALG00000015164	DNAI2|TBC1D32|DAW1|SHH|DRC1|DYNC2H1|DNAH5|CCDC40|RFX3|CCDC39|RPGRIP1L|DNAAF1|LRRC6|IFT88|ARMC4|PCSK5|
GO:0032608	interferon-beta production	biological_process	0.0023777	0.064873	8	1195	28	13594	ENSGALG00000006785,ENSGALG00000011389,ENSGALG00000021656,ENSGALG00000012480,ENSGALG00000016590,ENSGALG00000007001,ENSGALG00000014297,ENSGALG00000002908	IRF1|TRAF3|PTPN22|NMI|TLR7|TLR4|IRF-3|TRAIP|
GO:0006909	phagocytosis	biological_process	0.0023953	0.065241	16	1195	84	13594	ENSGALG00000015216,ENSGALG00000006775,ENSGALG00000005644,ENSGALG00000006522,ENSGALG00000002234,ENSGALG00000027109,ENSGALG00000011509,ENSGALG00000005986,ENSGALG00000027417,ENSGALG00000005757,ENSGALG00000002080,ENSGALG00000012784,ENSGALG00000011646,ENSGALG00000000534,ENSGALG00000027777,ENSGALG00000011684	SYK|TGM2|MYO1G|HCK|UNC13D|SPON2|C3d|TUB|NCKAP1L|IRF8|DOCK2|TXNDC5|PLD4|il-1beta|CNN2|STAP1|
GO:0004197	cysteine-type endopeptidase activity	molecular_function	0.0024063	0.065431	14	1195	69	13594	ENSGALG00000012317,ENSGALG00000012186,ENSGALG00000000775,ENSGALG00000017101,ENSGALG00000009069,ENSGALG00000008933,ENSGALG00000016666,ENSGALG00000010638,ENSGALG00000013057,ENSGALG00000008355,ENSGALG00000020084,ENSGALG00000009382,ENSGALG00000008346,ENSGALG00000027961	ADGB|CASP6|CTSS|USP12|CAPN14|CASP7|CTSB|CASP3|-|CASP8|CAPN13|CAPN8|CASP18|-|
GO:2000516	positive regulation of CD4-positive, alpha-beta T cell activation	biological_process	0.0024549	0.066568	6	1195	17	13594	ENSGALG00000027133,ENSGALG00000010915,ENSGALG00000009903,ENSGALG00000015235,ENSGALG00000027417,ENSGALG00000003951	CD83|IL6|IFN-gamma|scyc1|NCKAP1L|SASH3|
GO:0043086	negative regulation of catalytic activity	biological_process	0.0024565	0.066568	50	1195	381	13594	ENSGALG00000011419,ENSGALG00000026646,ENSGALG00000008660,ENSGALG00000005135,ENSGALG00000000238,ENSGALG00000008581,ENSGALG00000004901,ENSGALG00000027417,ENSGALG00000003589,ENSGALG00000019553,ENSGALG00000009032,ENSGALG00000013548,ENSGALG00000000534,ENSGALG00000011433,ENSGALG00000003512,ENSGALG00000006992,ENSGALG00000007849,ENSGALG00000008713,ENSGALG00000020972,ENSGALG00000010638,ENSGALG00000014561,…	DUSP4|C4|CST7|SERPINE2|MVP|DUSP5|CORO1C|NCKAP1L|VTN|SERPINB10|PIF1|GZMA|il-1beta|VIL1|SPINK7|MMP9|CD44|BIRC5|-|CASP3|PTPN6|GMIP|CAV3|SERPINB1|GFI1|SERPING1|-|SPINT1|CSTA|PTTG1|SERPINB5|RPS6KA1|TNFAIP3|C3d|UBASH3B|LYN|PRKCD|CDKN1A|PTPN2|MICAL1|PPP4R4|KAL1|PLK1|PTPRJ|SFN|COL7A1|RNH1|SOCS1|HHEX|RUBCN|
GO:0043241	protein complex disassembly	biological_process	0.0024641	0.066661	14	1195	70	13594	ENSGALG00000007768,ENSGALG00000009309,ENSGALG00000010120,ENSGALG00000019751,ENSGALG00000017025,ENSGALG00000003977,ENSGALG00000011433,ENSGALG00000008756,ENSGALG00000005806,ENSGALG00000001475,ENSGALG00000018946,ENSGALG00000020906,ENSGALG00000008805,ENSGALG00000014957	AURKA|EIF5A2|KIF2C|MICAL1|CKAP2|TWF2|VIL1|PLEK|KIF24|STMN1|LMOD3|GAS2L2|LMOD2|WDR1|
GO:0035556	intracellular signal transduction	biological_process	0.0024695	0.066693	169	1195	1593	13594	ENSGALG00000026163,ENSGALG00000002192,ENSGALG00000026345,ENSGALG00000014561,ENSGALG00000008125,ENSGALG00000014843,ENSGALG00000001227,ENSGALG00000027789,ENSGALG00000000534,ENSGALG00000012416,ENSGALG00000002987,ENSGALG00000015593,ENSGALG00000012613,ENSGALG00000014925,ENSGALG00000011331,ENSGALG00000003899,ENSGALG00000012550,ENSGALG00000015216,ENSGALG00000005135,ENSGALG00000013772,ENSGALG00000012297,…	TNFSF11|PTPRC|GMIP|PTPN6|UbI|TPD52L1|PIK3R6|RAB37|il-1beta|-|SERPINF2|EPHA7|FBP1|GPRC6A|CTH|RAB17|HMOX1|SYK|SERPINE2|DENND6B|GRM1|TBC1D32|NFKBIA|SRPRB|ERO1L|RHOG|PLCB1|CYTH1|IL18R1|SMAP2|DOK2|PRKCB|CCL19|JAK3|BCL2A1|SHH|MAPK15|CARD9|SOCS3|DGKD|PIK3CD|LYN|EphA2|IGFBP4|CAV3|RAB36|RASSF2|IL20RA|CCNA2|PLCB4|BRCA1|MST1|NOX1|CXCR7|MAP3K1|TLR4|DOK3|NFKB2|TNFRSF18|MAP3K8|DOCK2|BANK1|BUB1|LCK|HTR2A|BRSK2|…
GO:0002923	regulation of humoral immune response mediated by circulating immunoglobulin	biological_process	0.0025045	0.067525	3	1195	4	13594	ENSGALG00000022586,ENSGALG00000014561,ENSGALG00000002192	HPX|PTPN6|PTPRC|
GO:0072678	T cell migration	biological_process	0.0025407	0.068384	6	1195	17	13594	ENSGALG00000003003,ENSGALG00000008978,ENSGALG00000003437,ENSGALG00000015235,ENSGALG00000005644,ENSGALG00000015133	CCL20|ITGA4|ADAM8|scyc1|MYO1G|GPR15|
GO:0050921	positive regulation of chemotaxis	biological_process	0.0025493	0.068422	13	1195	63	13594	ENSGALG00000028256,ENSGALG00000016564,ENSGALG00000011733,ENSGALG00000013218,ENSGALG00000011732,ENSGALG00000020514,ENSGALG00000016713,ENSGALG00000027417,ENSGALG00000015235,ENSGALG00000027572,ENSGALG00000026098,ENSGALG00000012456,ENSGALG00000006756	CCL19|PTK2B|CCR2|C3AR1|CCR5|STX3|PLA2G7|NCKAP1L|scyc1|CCR7|IL8|RAC2|LBP|
GO:1902042	negative regulation of extrinsic apoptotic signaling pathway via death domain receptors	biological_process	0.0025528	0.068422	6	1195	17	13594	ENSGALG00000009268,ENSGALG00000012550,ENSGALG00000002781,ENSGALG00000013861,ENSGALG00000012608,ENSGALG00000009262	FGG|HMOX1|BRCA1|TNFAIP3|DAPK1|FGB|
GO:0042991	transcription factor import into nucleus	biological_process	0.002555	0.068422	12	1195	55	13594	ENSGALG00000015216,ENSGALG00000016786,ENSGALG00000007001,ENSGALG00000000534,ENSGALG00000016590,ENSGALG00000028256,ENSGALG00000016809,ENSGALG00000021656,ENSGALG00000009778,ENSGALG00000003217,ENSGALG00000027864,ENSGALG00000010243	SYK|IL18R1|TLR4|il-1beta|TLR7|CCL19|Edar|PTPN22|HCLS1|LITAF|NFKBIA|PRDX1|
GO:0050764	regulation of phagocytosis	biological_process	0.0025819	0.068936	9	1195	35	13594	ENSGALG00000005986,ENSGALG00000027417,ENSGALG00000002080,ENSGALG00000011509,ENSGALG00000011684,ENSGALG00000027777,ENSGALG00000000534,ENSGALG00000006522,ENSGALG00000015216	TUB|NCKAP1L|DOCK2|C3d|STAP1|CNN2|il-1beta|HCK|SYK|
GO:0070427	nucleotide-binding oligomerization domain containing 1 signaling pathway	biological_process	0.0025828	0.068936	3	1195	4	13594	ENSGALG00000013861,ENSGALG00000007001,ENSGALG00000027864	TNFAIP3|TLR4|NFKBIA|
GO:0050710	negative regulation of cytokine secretion	biological_process	0.0026033	0.069367	7	1195	23	13594	ENSGALG00000013742,ENSGALG00000016719,ENSGALG00000001875,ENSGALG00000027737,ENSGALG00000012292,ENSGALG00000016083,ENSGALG00000004167	EZR|TNFRSF21|TNFRSF4|CIDEA|BANK1|ANG-1|SRGN|
GO:0032501	multicellular organismal process	biological_process	0.0026123	0.069448	372	1195	3802	13594	ENSGALG00000002118,ENSGALG00000016173,ENSGALG00000008978,ENSGALG00000027133,ENSGALG00000008589,ENSGALG00000007993,ENSGALG00000013785,ENSGALG00000011241,ENSGALG00000006480,ENSGALG00000010875,ENSGALG00000015367,ENSGALG00000004792,ENSGALG00000005986,ENSGALG00000009046,ENSGALG00000016341,ENSGALG00000007007,ENSGALG00000011488,ENSGALG00000014690,ENSGALG00000004320,ENSGALG00000010163,ENSGALG00000008127,…	CO6|UBASH3A|ITGA4|CD83|GPR1|DCX|GNAL|RFTN1|TCF1|ITGB8|PVRL3|PLCB2|TUB|CFTII|CSMD1|KNDC1|CMTM7|SLC12A2|FAT2|LGR5|SPI1|HHEX|ATP2A3|APAF1|ZC3H12A|STOX1|MBP|ASIC2|ANG|SFN|PLA2G7|CSK|TNFAIP3|STAT3|SMPD3|AK8|RPGRIP1L|PKP2|CHRND|DOCK8|TGM2|UTS2R|GPR55|CD44|FGF7|PPT1|IL6|PTK2B|ITK|C1QB|FASN|PBEF1|NMI|HLF|MAP1A|GRM3|TOP2A|EFHD1|SLC26A5|SEMA4G|INSIG2|LRP8|TNFSF8|SLC9A4|FAM107B|CLGN|COL7A1|IFN-gamma|NEXN|ZA…
GO:0002715	regulation of natural killer cell mediated immunity	biological_process	0.0026248	0.069448	5	1195	12	13594	ENSGALG00000013748,ENSGALG00000006527,ENSGALG00000001227,ENSGALG00000008447,ENSGALG00000009740	CD226|CRTAM|PIK3R6|SH2D1A|RASGRP1|
GO:0042269	regulation of natural killer cell mediated cytotoxicity	biological_process	0.0026248	0.069448	5	1195	12	13594	ENSGALG00000006527,ENSGALG00000013748,ENSGALG00000009740,ENSGALG00000008447,ENSGALG00000001227	CRTAM|CD226|RASGRP1|SH2D1A|PIK3R6|
GO:0050731	positive regulation of peptidyl-tyrosine phosphorylation	biological_process	0.002626	0.069448	17	1195	94	13594	ENSGALG00000016992,ENSGALG00000015216,ENSGALG00000022586,ENSGALG00000007416,ENSGALG00000000466,ENSGALG00000003589,ENSGALG00000016083,ENSGALG00000018967,ENSGALG00000010915,ENSGALG00000016564,ENSGALG00000014477,ENSGALG00000001882,ENSGALG00000028158,ENSGALG00000007849,ENSGALG00000009903,ENSGALG00000009778,ENSGALG00000015474	HTR2A|SYK|HPX|CD3E|LCK|VTN|ANG-1|LYN|IL6|PTK2B|CD4|TNFRSF18|FGF7|CD44|IFN-gamma|HCLS1|CD80|
GO:0048304	positive regulation of isotype switching to IgG isotypes	biological_process	0.0026282	0.069448	3	1195	4	13594	ENSGALG00000008669,ENSGALG00000009903,ENSGALG00000002192	CD28|IFN-gamma|PTPRC|
GO:0031620	regulation of fever generation	biological_process	0.0026685	0.069995	3	1195	4	13594	ENSGALG00000005069,ENSGALG00000000534,ENSGALG00000026163	heme|il-1beta|TNFSF11|
GO:0031622	positive regulation of fever generation	biological_process	0.0026685	0.069995	3	1195	4	13594	ENSGALG00000026163,ENSGALG00000000534,ENSGALG00000005069	TNFSF11|il-1beta|heme|
GO:0060332	positive regulation of response to interferon-gamma	biological_process	0.0026721	0.069995	3	1195	4	13594	ENSGALG00000001256,ENSGALG00000014127,ENSGALG00000022586	NLRC5|TXK|HPX|
GO:0060335	positive regulation of interferon-gamma-mediated signaling pathway	biological_process	0.0026721	0.069995	3	1195	4	13594	ENSGALG00000022586,ENSGALG00000001256,ENSGALG00000014127	HPX|NLRC5|TXK|
GO:0044421	extracellular region part	cellular_component	0.0026742	0.069995	238	1195	2306	13594	ENSGALG00000001428,ENSGALG00000012456,ENSGALG00000006855,ENSGALG00000027417,ENSGALG00000006378,ENSGALG00000001475,ENSGALG00000026269,ENSGALG00000013742,ENSGALG00000003936,ENSGALG00000002869,ENSGALG00000007607,ENSGALG00000007849,ENSGALG00000002643,ENSGALG00000022490,ENSGALG00000014681,ENSGALG00000005809,ENSGALG00000011433,ENSGALG00000002747,ENSGALG00000008098,ENSGALG00000012612,ENSGALG00000004771,…	EFHD1|RAC2|MFI2|NCKAP1L|LIPA|STMN1|TAP1|EZR|PPT1|ENPP3|IQCG|CD44|SELP|ARPC1B|PCSK1|SEPT2|VIL1|FASN|PBEF1|FBP2|C1QB|DYNC2H1|IL6|TSPAN8|ANG-1|C3d|IL8|GNS|SLC6A14|HAAO|C3H6ORF72|CARD11|FGG|FGB|CSTA|S100A4|XDH|DMA|LRP2|IFN-gamma|COL7A1|GLRX|STEAP4|PRCP|ogchi|CD38|MYH13|MUC13|COL18A1|GATM|SELE|CTSB|HNMT|ANO1|NEK2|ITGB8|MVP|CALML3|SLC12A2|FAT2|LCP1|UBASH3A|SLC9A3R1|SDC1|TKT|MMP9|RFTN1|HEBP2|MARCKSL1|MB…
GO:0010755	regulation of plasminogen activation	biological_process	0.0026765	0.069995	3	1195	4	13594	ENSGALG00000006855,ENSGALG00000002987,ENSGALG00000005135	MFI2|SERPINF2|SERPINE2|
GO:0031638	zymogen activation	biological_process	0.0026796	0.069995	5	1195	12	13594	ENSGALG00000009268,ENSGALG00000002987,ENSGALG00000006855,ENSGALG00000005135,ENSGALG00000009262	FGG|SERPINF2|MFI2|SERPINE2|FGB|
GO:0046935	1-phosphatidylinositol-3-kinase regulator activity	molecular_function	0.0026843	0.070002	3	1195	4	13594	ENSGALG00000026167,ENSGALG00000001227,ENSGALG00000021573	-|PIK3R6|PIK3R5|
GO:0009799	specification of symmetry	biological_process	0.0026944	0.070152	16	1195	86	13594	ENSGALG00000007417,ENSGALG00000015164,ENSGALG00000003602,ENSGALG00000021855,ENSGALG00000010179,ENSGALG00000007042,ENSGALG00000017134,ENSGALG00000016244,ENSGALG00000003258,ENSGALG00000006379,ENSGALG00000002992,ENSGALG00000012997,ENSGALG00000016591,ENSGALG00000017180,ENSGALG00000014876,ENSGALG00000004495	ARMC4|PCSK5|RPGRIP1L|CCDC39|RFX3|CCDC40|IFT88|LRRC6|DNAAF1|SHH|DAW1|DNAH5|DRC1|DYNC2H1|TBC1D32|DNAI2|
GO:0043550	regulation of lipid kinase activity	biological_process	0.0027573	0.071262	9	1195	36	13594	ENSGALG00000026167,ENSGALG00000001332,ENSGALG00000007557,ENSGALG00000001227,ENSGALG00000018967,ENSGALG00000016564,ENSGALG00000028256,ENSGALG00000021573,ENSGALG00000001915	-|RBL1|RUBCN|PIK3R6|LYN|PTK2B|CCL19|PIK3R5|VAV3|
GO:0035469	determination of pancreatic left/right asymmetry	biological_process	0.0027629	0.071262	3	1195	4	13594	ENSGALG00000021855,ENSGALG00000007042,ENSGALG00000003258	CCDC39|CCDC40|DNAAF1|
GO:0071907	determination of digestive tract left/right asymmetry	biological_process	0.0027629	0.071262	3	1195	4	13594	ENSGALG00000003258,ENSGALG00000007042,ENSGALG00000021855	DNAAF1|CCDC40|CCDC39|
GO:0015979	photosynthesis	biological_process	0.0027773	0.071262	3	1195	4	13594	ENSGALG00000006037,ENSGALG00000012348,ENSGALG00000016676	MCM2|MCM6|MCM3|
GO:0015994	chlorophyll metabolic process	biological_process	0.0027773	0.071262	3	1195	4	13594	ENSGALG00000006037,ENSGALG00000016676,ENSGALG00000012348	MCM2|MCM3|MCM6|
GO:0015995	chlorophyll biosynthetic process	biological_process	0.0027773	0.071262	3	1195	4	13594	ENSGALG00000006037,ENSGALG00000016676,ENSGALG00000012348	MCM2|MCM3|MCM6|
GO:0016851	magnesium chelatase activity	molecular_function	0.0027773	0.071262	3	1195	4	13594	ENSGALG00000006037,ENSGALG00000012348,ENSGALG00000016676	MCM2|MCM6|MCM3|
GO:0051002	ligase activity, forming nitrogen-metal bonds	molecular_function	0.0027773	0.071262	3	1195	4	13594	ENSGALG00000006037,ENSGALG00000012348,ENSGALG00000016676	MCM2|MCM6|MCM3|
GO:0051003	ligase activity, forming nitrogen-metal bonds, forming coordination complexes	molecular_function	0.0027773	0.071262	3	1195	4	13594	ENSGALG00000006037,ENSGALG00000012348,ENSGALG00000016676	MCM2|MCM6|MCM3|
GO:0001875	lipopolysaccharide receptor activity	molecular_function	0.0027856	0.071349	3	1195	4	13594	ENSGALG00000007001,ENSGALG00000027598,ENSGALG00000000783	TLR4|LY96|PTAFR|
GO:0016176	superoxide-generating NADPH oxidase activator activity	molecular_function	0.0027897	0.071349	3	1195	4	13594	ENSGALG00000012520,ENSGALG00000008952,ENSGALG00000005572	NCF4|noxa1|NOXO1|
GO:0050862	positive regulation of T cell receptor signaling pathway	biological_process	0.0027945	0.071357	3	1195	4	13594	ENSGALG00000015362,ENSGALG00000027572,ENSGALG00000000466	TRAT1|CCR7|LCK|
GO:0008092	cytoskeletal protein binding	molecular_function	0.0028142	0.071746	65	1195	536	13594	ENSGALG00000012208,ENSGALG00000008805,ENSGALG00000005226,ENSGALG00000018946,ENSGALG00000017134,ENSGALG00000020906,ENSGALG00000011560,ENSGALG00000008945,ENSGALG00000010057,ENSGALG00000009778,ENSGALG00000019837,ENSGALG00000011901,ENSGALG00000000779,ENSGALG00000027777,ENSGALG00000019751,ENSGALG00000026383,ENSGALG00000006491,ENSGALG00000015404,ENSGALG00000008222,ENSGALG00000001475,ENSGALG00000008425,…	GMFB|LMOD2|MYOZ1|LMOD3|IFT88|GAS2L2|PACRG|NEXN|KIF6|HCLS1|-|KIF15|MYH13|CNN2|MICAL1|TMSB4X|ANKRD1|-|SLC26A5|STMN1|MAP1A|CORO1C|KIF23|EZR|MAP3K1|NRCAM|KIF4A|ARPC1B|VIL1|ARPC3|KIF24|PARVG|CXCR4|COTL1|FES|ACTR3|SYNM|LIMCH1|ALDOC|CAV3|KIF21A|KIF11|KIF9|CDK5RAP2|CAP1|CORO1B|PDLIM3|ACTR2|CENPE|PRC1|KIF27|DYNC1I1|TWF2|PLK1|KIF20A|LCP1|KIF2C|LDB3|WIPF1|SDC1|ANLN|KIF21B|DCX|ARPC5|FRMD3|
GO:0003796	lysozyme activity	molecular_function	0.0028201	0.071782	3	1195	4	13594	ENSGALG00000019141,ENSGALG00000009963,ENSGALG00000016761	-|Worthington|LYG2|
GO:0048869	cellular developmental process	biological_process	0.0028551	0.072558	234	1195	2295	13594	ENSGALG00000005757,ENSGALG00000014277,ENSGALG00000018946,ENSGALG00000004398,ENSGALG00000008669,ENSGALG00000007416,ENSGALG00000014412,ENSGALG00000005940,ENSGALG00000011115,ENSGALG00000008701,ENSGALG00000000158,ENSGALG00000001486,ENSGALG00000007158,ENSGALG00000008945,ENSGALG00000004621,ENSGALG00000005811,ENSGALG00000009903,ENSGALG00000026291,ENSGALG00000004495,ENSGALG00000008756,ENSGALG00000014477,…	IRF8|RHOH|LMOD3|CARD11|CD28|CD3E|CSTA|GFI1|WDR78|XDH|DMA|ZAP70|SOCS1|NEXN|PREX1|COL7A1|IFN-gamma|CDH3|DNAI2|PLEK|CD4|STEAP4|CFAP221|ANKRD1|COL18A1|SPEF2|ADAM8|EFHD1|TOP2A|RFX3|CCDC40|CASP8|ECT2|NCKAP1L|CSRP2|MFI2|STMN1|LIPA|SLC9A4|RUNX2|EZR|VDR|UNC13D|SALL1|TNFSF8|FA2H|PRKX|GCNT2|IKZF1|IQCG|GPR55|LMO4|SEPT2|HLF|VIL1|KRT4|FASN|IL6|DYNC2H1|PTK2B|ITK|RPGRIP1L|PKP2|STAT3|SMPD3|SH3TC2|ACTR3|CSK|ARHGAP…
GO:0043235	receptor complex	cellular_component	0.0029003	0.073589	28	1195	190	13594	ENSGALG00000010692,ENSGALG00000026166,ENSGALG00000016590,ENSGALG00000011141,ENSGALG00000012297,ENSGALG00000015216,ENSGALG00000007899,ENSGALG00000007416,ENSGALG00000010875,ENSGALG00000003472,ENSGALG00000005259,ENSGALG00000004398,ENSGALG00000023881,ENSGALG00000011389,ENSGALG00000008978,ENSGALG00000010915,ENSGALG00000027305,ENSGALG00000007511,ENSGALG00000007001,ENSGALG00000027598,ENSGALG00000015362,…	LRP8|VDR|TLR7|ITGB6|GRM1|SYK|CHRND|CD3E|ITGB8|VWC2L|VIPR1|CARD11|PLXDC1|TRAF3|ITGA4|IL6|SKAP1|ITGB2|TLR4|LY96|TRAT1|INSRR|CD44|CD247|PTPN6|ZAP70|LRP2|PIGR|
GO:0051238	sequestering of metal ion	biological_process	0.0029121	0.073771	12	1195	57	13594	ENSGALG00000011735,ENSGALG00000005453,ENSGALG00000014848,ENSGALG00000016992,ENSGALG00000028256,ENSGALG00000004730,ENSGALG00000016564,ENSGALG00000012404,ENSGALG00000014561,ENSGALG00000006567,ENSGALG00000018967,ENSGALG00000015235	CCXCR1-L|PLCG2|TRDN|HTR2A|CCL19|CLIC2|PTK2B|ERO1L|PTPN6|UBASH3B|LYN|scyc1|
GO:0050830	defense response to Gram-positive bacterium	biological_process	0.0029218	0.073899	8	1195	29	13594	ENSGALG00000002507,ENSGALG00000001889,ENSGALG00000006522,ENSGALG00000007121,ENSGALG00000006756,ENSGALG00000001189,ENSGALG00000001571,ENSGALG00000002160	MBL2|CARD9|HCK|TNFSF8|LBP|NCF1|MYO1F|B2M|
GO:0042592	homeostatic process	biological_process	0.0029361	0.074142	100	1195	878	13594	ENSGALG00000001143,ENSGALG00000027345,ENSGALG00000004730,ENSGALG00000016564,ENSGALG00000010915,ENSGALG00000007001,ENSGALG00000016791,ENSGALG00000006707,ENSGALG00000027572,ENSGALG00000003936,ENSGALG00000002720,ENSGALG00000000919,ENSGALG00000005544,ENSGALG00000013086,ENSGALG00000016719,ENSGALG00000015235,ENSGALG00000011551,ENSGALG00000016790,ENSGALG00000005453,ENSGALG00000026269,ENSGALG00000016718,…	ETS1|SLC46A2|CLIC2|PTK2B|IL6|TLR4|SLC9A2|NOX1|CCR7|PPT1|AQP5|PIGR|GPR55|IKZF1|TNFRSF21|scyc1|IGJ|SLC9A4|PLCG2|TAP1|ADGRF5|VDR|HTR2A|LCA5|LIPA|MAP1A|MFI2|NCKAP1L|STAT1|PRCP|ADAM8|MUC13|C3AR1|CDH3|PRDX1|GLRX|HCLS1|IFN-gamma|AQP3|CDHR1|GPR174|CCXCR1-L|PDK4|FAS|UBASH3B|PTPN2|TXNRD1|GSR|HAAO|IFT88|SLC9A6|PIF1|il-1beta|TNFRSF13B|CIDEA|CASP3|PTPN6|SLC9A3|TNFSF11|SLC9A3R1|BIRC5|CCNB2|GRM1|TRDN|SPI1|SYK|H…
GO:0045859	regulation of protein kinase activity	biological_process	0.003002	0.075688	52	1195	405	13594	ENSGALG00000011881,ENSGALG00000000206,ENSGALG00000008351,ENSGALG00000011322,ENSGALG00000003485,ENSGALG00000016083,ENSGALG00000006567,ENSGALG00000018967,ENSGALG00000028318,ENSGALG00000002016,ENSGALG00000013867,ENSGALG00000013861,ENSGALG00000006382,ENSGALG00000013208,ENSGALG00000028115,ENSGALG00000009740,ENSGALG00000014477,ENSGALG00000002113,ENSGALG00000028256,ENSGALG00000003437,ENSGALG00000006110,…	CCNA2|RASSF2|CAV3|NEK10|CCND3|ANG-1|UBASH3B|LYN|CDKN1A|PRKCD|PTPN2|TNFAIP3|PTPRJ|CENPE|SFN|RASGRP1|CD4|SLP76|CCL19|ADAM8|PLK1|SOCS1|HHEX|TPX2|TNFRSF4|CCNB2|GRM1|MVP|SYK|DUSP5|LRP8|DUSP4|hsp70|CCNB3|RAC2|CORO1C|ECT2|NCKAP1L|PIM1|PTK2B|il-1beta|TLR4|MMD|MAP3K1|PIK3R6|CASP3|PTPN6|UbI|TPD52L1|PTPRC|TNFSF11|SLC9A3R1|
GO:0007202	activation of phospholipase C activity	biological_process	0.0030278	0.076217	4	1195	8	13594	ENSGALG00000003399,ENSGALG00000016992,ENSGALG00000005544,ENSGALG00000003857	SELE|HTR2A|GPR55|ITK|
GO:0042993	positive regulation of transcription factor import into nucleus	biological_process	0.0030503	0.076662	8	1195	29	13594	ENSGALG00000016786,ENSGALG00000000534,ENSGALG00000007001,ENSGALG00000016590,ENSGALG00000028256,ENSGALG00000016809,ENSGALG00000021656,ENSGALG00000009778	IL18R1|il-1beta|TLR4|TLR7|CCL19|Edar|PTPN22|HCLS1|
GO:0060263	regulation of respiratory burst	biological_process	0.0030562	0.076688	4	1195	8	13594	ENSGALG00000008952,ENSGALG00000012456,ENSGALG00000011551,ENSGALG00000006756	noxa1|RAC2|IGJ|LBP|
GO:0051239	regulation of multicellular organismal process	biological_process	0.0030676	0.076853	171	1195	1624	13594	ENSGALG00000027133,ENSGALG00000006992,ENSGALG00000003217,ENSGALG00000000313,ENSGALG00000007650,ENSGALG00000016173,ENSGALG00000011722,ENSGALG00000010778,ENSGALG00000016369,ENSGALG00000007768,ENSGALG00000004958,ENSGALG00000008127,ENSGALG00000017485,ENSGALG00000021442,ENSGALG00000005069,ENSGALG00000007007,ENSGALG00000001589,ENSGALG00000000367,ENSGALG00000003951,ENSGALG00000017093,ENSGALG00000007866,…	CD83|MMP9|LITAF|TNNI1|SLC9A3R1|UBASH3A|STRA8|CHRM3|FBXO32|AURKA|BTK|SPI1|TLR1LA|RLTPR|heme|KNDC1|INPP5D|ASIC2|SASH3|FLT3|BCL11A|SFN|PTPN22|RNH1|CDK5RAP2|ATP2A3|HHEX|RBM38|ZC3H12A|IRF-3|CSK|TNFAIP3|STAT3|PKP2|CHRNA7|IL6|PTK2B|VIL1|NMI|UTS2R|GPR55|CD44|FGF7|PRKX|SELP|IKZF1|GCNT2|EAF2|TLR2-2|VDR|SALL1|TLR7|EZR|RUNX2|TLR1LB|foxp2|GRM3|ECT2|NCKAP1L|RFX3|CASP8|ADAM8|C3AR1|CRTAM|PLEK|CDH3|IFN-gamma|SOCS…
GO:0002467	germinal center formation	biological_process	0.0031335	0.078381	4	1195	8	13594	ENSGALG00000002263,ENSGALG00000002234,ENSGALG00000013861,ENSGALG00000005653	KLHL6|UNC13D|TNFAIP3|NFKB2|
GO:0051270	regulation of cellular component movement	biological_process	0.0031824	0.079481	56	1195	449	13594	ENSGALG00000011732,ENSGALG00000004901,ENSGALG00000027417,ENSGALG00000003003,ENSGALG00000001475,ENSGALG00000003258,ENSGALG00000003399,ENSGALG00000003589,ENSGALG00000007042,ENSGALG00000012456,ENSGALG00000001571,ENSGALG00000005086,ENSGALG00000016564,ENSGALG00000001143,ENSGALG00000006992,ENSGALG00000011433,ENSGALG00000001882,ENSGALG00000015235,ENSGALG00000002643,ENSGALG00000016629,ENSGALG00000028158,…	CCR5|CORO1C|NCKAP1L|CCL20|STMN1|DNAAF1|SELE|VTN|CCDC40|RAC2|MYO1F|PLAU|PTK2B|ETS1|MMP9|VIL1|TNFRSF18|scyc1|SELP|PRKX|FGF7|GCNT2|SLC9A3R1|BRCA1|LBP|CCR7|MAP3K1|STAP1|MST1|EphA2|CCR2|ABI3|ARMC4|FLRT2|PLA2G7|PKP2|FES|CCDC39|STAT3|PIK3CD|IL8|LYN|ANG-1|C3AR1|COL18A1|CNN2|CCL19|TMSB4X|ADAM8|SHH|PTPRJ|PTPN22|IFN-gamma|CORO1B|NEXN|PLCB1|
GO:0032663	regulation of interleukin-2 production	biological_process	0.0032022	0.079848	9	1195	36	13594	ENSGALG00000004398,ENSGALG00000013861,ENSGALG00000021442,ENSGALG00000001889,ENSGALG00000003951,ENSGALG00000007416,ENSGALG00000027133,ENSGALG00000013742,ENSGALG00000000534	CARD11|TNFAIP3|RLTPR|CARD9|SASH3|CD3E|CD83|EZR|il-1beta|
GO:0060401	cytosolic calcium ion transport	biological_process	0.0032544	0.080788	12	1195	58	13594	ENSGALG00000006567,ENSGALG00000018967,ENSGALG00000012404,ENSGALG00000014561,ENSGALG00000015235,ENSGALG00000014848,ENSGALG00000011735,ENSGALG00000005453,ENSGALG00000028256,ENSGALG00000004730,ENSGALG00000016564,ENSGALG00000016992	UBASH3B|LYN|ERO1L|PTPN6|scyc1|TRDN|CCXCR1-L|PLCG2|CCL19|CLIC2|PTK2B|HTR2A|
GO:0060402	calcium ion transport into cytosol	biological_process	0.0032544	0.080788	12	1195	58	13594	ENSGALG00000006567,ENSGALG00000018967,ENSGALG00000014561,ENSGALG00000012404,ENSGALG00000015235,ENSGALG00000014848,ENSGALG00000011735,ENSGALG00000005453,ENSGALG00000004730,ENSGALG00000016564,ENSGALG00000028256,ENSGALG00000016992	UBASH3B|LYN|PTPN6|ERO1L|scyc1|TRDN|CCXCR1-L|PLCG2|CLIC2|PTK2B|CCL19|HTR2A|
GO:0030656	regulation of vitamin metabolic process	biological_process	0.003255	0.080788	4	1195	8	13594	ENSGALG00000026166,ENSGALG00000009903,ENSGALG00000000534,ENSGALG00000005940	VDR|IFN-gamma|il-1beta|GFI1|
GO:0003352	regulation of cilium movement	biological_process	0.0032945	0.081641	4	1195	8	13594	ENSGALG00000003258,ENSGALG00000007417,ENSGALG00000021855,ENSGALG00000007042	DNAAF1|ARMC4|CCDC39|CCDC40|
GO:0044092	negative regulation of molecular function	biological_process	0.0033194	0.082129	64	1195	521	13594	ENSGALG00000008581,ENSGALG00000011419,ENSGALG00000014471,ENSGALG00000003589,ENSGALG00000011389,ENSGALG00000027417,ENSGALG00000004901,ENSGALG00000011433,ENSGALG00000004730,ENSGALG00000001256,ENSGALG00000013548,ENSGALG00000020972,ENSGALG00000007849,ENSGALG00000014412,ENSGALG00000001506,ENSGALG00000012873,ENSGALG00000019555,ENSGALG00000007381,ENSGALG00000005940,ENSGALG00000006567,ENSGALG00000011509,…	DUSP5|DUSP4|CAT|VTN|TRAF3|NCKAP1L|CORO1C|VIL1|CLIC2|NLRC5|GZMA|-|CD44|CSTA|PTTG1|SERPINB5|SERPINB1|SERPING1|GFI1|UBASH3B|C3d|PTPN2|PRKCD|CDKN1A|RPS6KA1|NLRC3|PPP4R4|STOML1|MICAL1|SOCS1|COL7A1|SERPINE2|MVP|AURKA|CST7|C4|NEK2|B2M|MMP9|SPINK7|SERPINB10|PIF1|PIM1|ITGA4|il-1beta|CASP3|PTPN6|GMIP|SLC9A3R1|BIRC5|SPINT1|CAV3|-|LYN|TNFAIP3|PTPRJ|SFN|PLK1|KAL1|ZC3H12A|RUBCN|HHEX|NFKBIA|RNH1|
GO:0042368	vitamin D biosynthetic process	biological_process	0.0033282	0.082221	4	1195	8	13594	ENSGALG00000026166,ENSGALG00000005940,ENSGALG00000009903,ENSGALG00000000534	VDR|GFI1|IFN-gamma|il-1beta|
GO:0022607	cellular component assembly	biological_process	0.0033355	0.082273	140	1195	1293	13594	ENSGALG00000004336,ENSGALG00000009262,ENSGALG00000000158,ENSGALG00000006037,ENSGALG00000016083,ENSGALG00000001616,ENSGALG00000009268,ENSGALG00000018946,ENSGALG00000005757,ENSGALG00000008756,ENSGALG00000023552,ENSGALG00000027255,ENSGALG00000027784,ENSGALG00000021211,ENSGALG00000016175,ENSGALG00000009826,ENSGALG00000004495,ENSGALG00000019837,ENSGALG00000018521,ENSGALG00000010299,ENSGALG00000013742,…	INPPL1|FGB|DMA|MCM2|ANG-1|CDC45|FGG|LMOD3|IRF8|PLEK|SPEF2|NRXN3|RCC1|PRF1|RSPH1|CLGN|DNAI2|-|CATIP|RSPH9|EZR|CENPI|RAC2|RFX3|CCDC40|STMN1|ECT2|NCKAP1L|MYBL2|VIL1|VMP1|SEPT2|PTK2B|DYNC2H1|LMO4|IKZF1|ARPC1B|SELP|CDAN1|TK1|ARMC4|ARPC4|KIF11|RPGRIP1L|PKP2|ACTR3|IKBKE|SPAG17|PTPRJ|ASIC2|YWHAZ|OLFM4|MLKL|KIF27|MZB1|TPX2|LDB3|AURKA|LCP1|HCK|CEP126|NEK2|RRM2|RFTN1|ZMYND10|AK7|SPAG6|SLC9A3R1|BIRC5|TSGA10|…
GO:0097191	extrinsic apoptotic signaling pathway	biological_process	0.0033575	0.082687	22	1195	136	13594	ENSGALG00000009262,ENSGALG00000012550,ENSGALG00000023933,ENSGALG00000006351,ENSGALG00000028249,ENSGALG00000013039,ENSGALG00000008355,ENSGALG00000012608,ENSGALG00000004419,ENSGALG00000009268,ENSGALG00000013861,ENSGALG00000006511,ENSGALG00000009179,ENSGALG00000011955,ENSGALG00000028510,ENSGALG00000026821,ENSGALG00000000534,ENSGALG00000001583,ENSGALG00000002192,ENSGALG00000002781,ENSGALG00000011544,…	FGB|HMOX1|G0S2|FAS|MCL1|BID|CASP8|DAPK1|TNFRSF1B|FGG|TNFAIP3|BCL2A1|TNFSF10|CX3CR1|SIGLEC1|RUNX3|il-1beta|TRAF1|PTPRC|BRCA1|BCL2L14|IFN-gamma|
GO:0032550	purine ribonucleoside binding	molecular_function	0.0034527	0.0849	147	1195	1369	13594	ENSGALG00000015874,ENSGALG00000012456,ENSGALG00000003922,ENSGALG00000013268,ENSGALG00000012348,ENSGALG00000026484,ENSGALG00000026269,ENSGALG00000005650,ENSGALG00000004195,ENSGALG00000001111,ENSGALG00000016629,ENSGALG00000016564,ENSGALG00000017180,ENSGALG00000003857,ENSGALG00000001256,ENSGALG00000004904,ENSGALG00000005809,ENSGALG00000007924,ENSGALG00000014277,ENSGALG00000002435,ENSGALG00000011322,…	TTK|RAC2|TOP2A|-|MCM6|RUNX2|TAP1|-|KIF4A|DNAH9|PRKX|PTK2B|DYNC2H1|ITK|NLRC5|-|SEPT2|STK17B|RHOH|-|NEK10|MCM2|PDK4|P2RX5|MYO1H|ABCC4|IQCA1|-|ZAP70|DCLK3|MCM3|MYH13|RNF213|NEK2|MYO1F|KIF20A|DNAH10|KIF2C|AURKA|HCK|BTK|MCM5|-|INSRR|-|AK7|PIM1|PANK1|GNAL|KIF21B|ACTR3|CSK|ASNS|IKBKE|AK8|KIF21A|KIF11|-|TK1|MELK|TAP2|AK9|AK3|FRK|CIITA|APAF1|ATP2A3|MLKL|KIF27|-|FLT3|CENPE|MAP3K8|-|hsp70|ASS1|LCK|-|CAMK4|B…
GO:0050860	negative regulation of T cell receptor signaling pathway	biological_process	0.0034628	0.085017	5	1195	13	13594	ENSGALG00000013867,ENSGALG00000014561,ENSGALG00000006382,ENSGALG00000016173,ENSGALG00000013742	PTPN2|PTPN6|PTPRJ|UBASH3A|EZR|
GO:0002260	lymphocyte homeostasis	biological_process	0.0034832	0.085387	10	1195	43	13594	ENSGALG00000004111,ENSGALG00000027345,ENSGALG00000004161,ENSGALG00000024122,ENSGALG00000006351,ENSGALG00000010638,ENSGALG00000018967,ENSGALG00000002583,ENSGALG00000013861,ENSGALG00000027417	GPR174|SLC46A2|CCNB2|TNFRSF13B|FAS|CASP3|LYN|PIK3CD|TNFAIP3|NCKAP1L|
GO:0001882	nucleoside binding	molecular_function	0.0035045	0.085776	148	1195	1380	13594	ENSGALG00000012200,ENSGALG00000000736,ENSGALG00000004967,ENSGALG00000008779,ENSGALG00000006110,ENSGALG00000003977,ENSGALG00000028085,ENSGALG00000006014,ENSGALG00000016349,ENSGALG00000026302,ENSGALG00000026995,ENSGALG00000014127,ENSGALG00000006710,ENSGALG00000005517,ENSGALG00000023768,ENSGALG00000013384,ENSGALG00000001730,ENSGALG00000008340,ENSGALG00000018967,ENSGALG00000002583,ENSGALG00000016661,…	GCH1|MATK|MAPK15|ACTR2|PLK1|TWF2|JAK3|PRKCB|FER1L6|SRPRB|RHOG|TXK|RAB36|KIF9|EphA2|LIG1|DGKD|FES|LYN|PIK3CD|BLK|PDXK|-|DNAH7|RUNX3|SBNO2|RAB37|PIF1|-|-|PFKFB3|DNAH1|ORC1|CDKL1|ALPK2|SYK|RAB17|-|FBP1|EPHA7|ATP2C2|CNP|[4Fe-4S]|RASEF|KIF15|SMC2|-|-|KIF6|MAP3K15|SMC4|DNAH3|-|PRKCD|DAPK1|STK32C|-|RPS6KA1|KIF24|MAP3K19|DNAH5|MAP3K1|RAD51|KIF23|MYO1G|BRSK2|CDK1|-|CAMK4|BUB1|ASS1|LCK|hsp70|MAP3K8|-|CENPE…
GO:0008608	attachment of spindle microtubules to kinetochore	biological_process	0.0035133	0.08586	6	1195	18	13594	ENSGALG00000014801,ENSGALG00000009157,ENSGALG00000011281,ENSGALG00000009854,ENSGALG00000013208,ENSGALG00000004706	NDC80|ECT2|SGOL1|NEK2|CENPE|C15ORF23|
GO:0060759	regulation of response to cytokine stimulus	biological_process	0.0035314	0.08617	11	1195	50	13594	ENSGALG00000022586,ENSGALG00000015216,ENSGALG00000002908,ENSGALG00000001256,ENSGALG00000005940,ENSGALG00000014297,ENSGALG00000011684,ENSGALG00000016083,ENSGALG00000007158,ENSGALG00000013867,ENSGALG00000014127	HPX|SYK|TRAIP|NLRC5|GFI1|IRF-3|STAP1|ANG-1|SOCS1|PTPN2|TXK|
GO:0001883	purine nucleoside binding	molecular_function	0.0035534	0.086574	147	1195	1370	13594	ENSGALG00000005097,ENSGALG00000012588,ENSGALG00000002766,ENSGALG00000017093,ENSGALG00000013208,ENSGALG00000014979,ENSGALG00000014447,ENSGALG00000015224,ENSGALG00000000181,ENSGALG00000001564,ENSGALG00000011531,ENSGALG00000007171,ENSGALG00000023709,ENSGALG00000006790,ENSGALG00000007098,ENSGALG00000016438,ENSGALG00000007191,ENSGALG00000013356,ENSGALG00000001318,ENSGALG00000012159,ENSGALG00000009748,…	-|KIF27|MLKL|FLT3|CENPE|FRK|AK3|AK9|TAP2|ATP2A3|APAF1|CIITA|-|KIF11|KIF21A|MELK|TK1|IKBKE|CSK|ACTR3|ASNS|AK8|PANK1|PIM1|KIF21B|GNAL|INSRR|-|AK7|-|HCK|AURKA|KIF2C|MCM5|BTK|NEK2|DNAH10|KIF20A|MYO1F|DCLK3|RNF213|MYH13|MCM3|-|IQCA1|ZAP70|MYO1H|P2RX5|PDK4|MCM2
GO:0023051	regulation of signaling	biological_process	0.0035908	0.087353	187	1195	1799	13594	ENSGALG00000007158,ENSGALG00000001583,ENSGALG00000004621,ENSGALG00000001486,ENSGALG00000026291,ENSGALG00000009903,ENSGALG00000008756,ENSGALG00000017247,ENSGALG00000006973,ENSGALG00000014477,ENSGALG00000005547,ENSGALG00000003437,ENSGALG00000006491,ENSGALG00000028249,ENSGALG00000011509,ENSGALG00000011961,ENSGALG00000016083,ENSGALG00000016809,ENSGALG00000009268,ENSGALG00000014277,ENSGALG00000004398,…	SOCS1|TRAF1|PREX1|ZAP70|CDH3|IFN-gamma|PLEK|PRCP|BLNK|CD4|PIK3AP1|ADAM8|ANKRD1|MCL1|C3d|TNIP3|ANG-1|Edar|FGG|RHOH|CARD11|S100A4|SLA2|FGB|CD28|-|CD3E|NEK10|GFI1|XDH|GPR55|SELP|CD44|GCNT2|NLRC5|IL6|DYNC2H1|PTK2B|RFX3|CASP8|RGS18|ECT2|GRM3|RUNX2|DUSP5|DUSP4|SALL1|EZR|TLR7|APAF1|HHEX|TRABD2B|PTPN22|CNKSR3|TNFAIP8L1|PTPRJ|OLFM4|INPP5D|STOX1|STAT3|SH3TC2|RPGRIP1L|CHRNA7|CSK|IKBKE|TNFAIP3|HPX|RGS12|IRF-…
GO:0000079	regulation of cyclin-dependent protein serine/threonine kinase activity	biological_process	0.0037462	0.090994	12	1195	57	13594	ENSGALG00000028115,ENSGALG00000011881,ENSGALG00000004161,ENSGALG00000006110,ENSGALG00000000742,ENSGALG00000028318,ENSGALG00000010638,ENSGALG00000029169,ENSGALG00000003485,ENSGALG00000011715,ENSGALG00000025810,ENSGALG00000013861	SFN|CCNA2|CCNB2|PLK1|PIM1|CDKN1A|CASP3|HHEX|CCND3|hsp70|CCNB3|TNFAIP3|
GO:0010927	cellular component assembly involved in morphogenesis	biological_process	0.0037529	0.091019	27	1195	182	13594	ENSGALG00000003148,ENSGALG00000004495,ENSGALG00000016895,ENSGALG00000005806,ENSGALG00000005809,ENSGALG00000008779,ENSGALG00000002114,ENSGALG00000017180,ENSGALG00000012997,ENSGALG00000012588,ENSGALG00000021855,ENSGALG00000014957,ENSGALG00000003602,ENSGALG00000008805,ENSGALG00000010179,ENSGALG00000007042,ENSGALG00000005303,ENSGALG00000017134,ENSGALG00000016244,ENSGALG00000003258,ENSGALG00000017190,…	SPAG16|DNAI2|DZIP1|KIF24|SEPT2|ACTR2|ZMYND10|DYNC2H1|DNAH5|KIF27|CCDC39|WDR1|RPGRIP1L|LMOD2|RFX3|CCDC40|CCDC13|IFT88|LRRC6|DNAAF1|CEP126|IFT46|LMOD3|RAB17|SNX10|CAV3|LDB3|
GO:2001238	positive regulation of extrinsic apoptotic signaling pathway	biological_process	0.0038021	0.09207	9	1195	37	13594	ENSGALG00000009179,ENSGALG00000006351,ENSGALG00000028510,ENSGALG00000026821,ENSGALG00000023933,ENSGALG00000013039,ENSGALG00000008355,ENSGALG00000002192,ENSGALG00000011544	TNFSF10|FAS|SIGLEC1|RUNX3|G0S2|BID|CASP8|PTPRC|BCL2L14|
GO:0050832	defense response to fungus	biological_process	0.0038434	0.092909	5	1195	13	13594	ENSGALG00000017644,ENSGALG00000002583,ENSGALG00000001189,ENSGALG00000013024,ENSGALG00000027109	COTL1|PIK3CD|NCF1|IL17RA|SPON2|
GO:0032549	ribonucleoside binding	molecular_function	0.0038484	0.092909	147	1195	1373	13594	ENSGALG00000003085,ENSGALG00000006681,ENSGALG00000005644,ENSGALG00000008095,ENSGALG00000010901,ENSGALG00000007356,ENSGALG00000023689,ENSGALG00000011715,ENSGALG00000000466,ENSGALG00000008233,ENSGALG00000000244,ENSGALG00000021344,ENSGALG00000012997,ENSGALG00000028457,ENSGALG00000005806,ENSGALG00000004516,ENSGALG00000014718,ENSGALG00000029112,ENSGALG00000002350,ENSGALG00000000366,ENSGALG00000005148,…	CDK1|BRSK2|MYO1G|KIF23|-|MAP3K8|ASS1|hsp70|LCK|BUB1|CAMK4|-|DNAH5|MAP3K19|KIF24|RAD51|MAP3K1|-|DNAH3|RPS6KA1|-|STK32C|PRKCD|DAPK1|-|RASEF|KIF15|SMC2|[4Fe-4S]|CNP|MAP3K15|SMC4|KIF6|-|RAB17|SYK|ATP2C2|EPHA7|FBP1|-|-|-|PIF1|SBNO2|RAB37|RUNX3|DNAH7|-|ALPK2|CDKL1|ORC1|DNAH1|PFKFB3|LIG1|EphA2|KIF9|RAB36|PDXK|BLK|PIK3CD|LYN|FES|DGKD|PRKCB|JAK3|TWF2|PLK1|ACTR2|MATK|GCH1|MAPK15|TXK|RHOG|SRPRB|FER1L6|-|MCM…
GO:0045730	respiratory burst	biological_process	0.0038584	0.09301	5	1195	13	13594	ENSGALG00000011551,ENSGALG00000006756,ENSGALG00000012456,ENSGALG00000001189,ENSGALG00000008952	IGJ|LBP|RAC2|NCF1|noxa1|
GO:0051604	protein maturation	biological_process	0.0038873	0.093565	19	1195	112	13594	ENSGALG00000011509,ENSGALG00000017134,ENSGALG00000002987,ENSGALG00000006855,ENSGALG00000009268,ENSGALG00000009262,ENSGALG00000005135,ENSGALG00000004167,ENSGALG00000007381,ENSGALG00000015164,ENSGALG00000012404,ENSGALG00000010638,ENSGALG00000008933,ENSGALG00000007271,ENSGALG00000006379,ENSGALG00000014681,ENSGALG00000026069,ENSGALG00000017180,ENSGALG00000000775	C3d|IFT88|SERPINF2|MFI2|FGG|FGB|SERPINE2|SRGN|SERPING1|PCSK5|ERO1L|CASP3|CASP7|PC7|SHH|PCSK1|CD55|DYNC2H1|CTSS|
GO:0042508	tyrosine phosphorylation of Stat1 protein	biological_process	0.0039061	0.093734	5	1195	13	13594	ENSGALG00000009903,ENSGALG00000013867,ENSGALG00000022586,ENSGALG00000001882,ENSGALG00000007158	IFN-gamma|PTPN2|HPX|TNFRSF18|SOCS1|
GO:0042510	regulation of tyrosine phosphorylation of Stat1 protein	biological_process	0.0039061	0.093734	5	1195	13	13594	ENSGALG00000009903,ENSGALG00000001882,ENSGALG00000007158,ENSGALG00000013867,ENSGALG00000022586	IFN-gamma|TNFRSF18|SOCS1|PTPN2|HPX|
GO:0002702	positive regulation of production of molecular mediator of immune response	biological_process	0.0039942	0.095706	7	1195	24	13594	ENSGALG00000007001,ENSGALG00000015235,ENSGALG00000021656,ENSGALG00000002160,ENSGALG00000027109,ENSGALG00000003951,ENSGALG00000022586	TLR4|scyc1|PTPN22|B2M|SPON2|SASH3|HPX|
GO:0045637	regulation of myeloid cell differentiation	biological_process	0.0041103	0.098339	19	1195	113	13594	ENSGALG00000009903,ENSGALG00000013086,ENSGALG00000026163,ENSGALG00000009778,ENSGALG00000027864,ENSGALG00000005544,ENSGALG00000001143,ENSGALG00000001589,ENSGALG00000016564,ENSGALG00000008340,ENSGALG00000013867,ENSGALG00000018967,ENSGALG00000006567,ENSGALG00000008355,ENSGALG00000027417,ENSGALG00000008127,ENSGALG00000000206,ENSGALG00000016075,ENSGALG00000006351	IFN-gamma|IKZF1|TNFSF11|HCLS1|NFKBIA|GPR55|ETS1|INPP5D|PTK2B|FES|PTPN2|LYN|UBASH3B|CASP8|NCKAP1L|SPI1|RASSF2|DCSTAMP|FAS|
GO:0045785	positive regulation of cell adhesion	biological_process	0.0041228	0.09849	21	1195	132	13594	ENSGALG00000012773,ENSGALG00000007849,ENSGALG00000026163,ENSGALG00000014561,ENSGALG00000004621,ENSGALG00000003437,ENSGALG00000016564,ENSGALG00000016943,ENSGALG00000027305,ENSGALG00000006382,ENSGALG00000001882,ENSGALG00000027417,ENSGALG00000009268,ENSGALG00000016083,ENSGALG00000003589,ENSGALG00000002234,ENSGALG00000006775,ENSGALG00000009262,ENSGALG00000015216,ENSGALG00000020514,ENSGALG00000001915	GCNT2|CD44|TNFSF11|PTPN6|PREX1|ADAM8|PTK2B|OLFM4|SKAP1|PTPRJ|TNFRSF18|NCKAP1L|FGG|ANG-1|VTN|UNC13D|TGM2|FGB|SYK|STX3|VAV3|
GO:0043124	negative regulation of I-kappaB kinase/NF-kappaB cascade	biological_process	0.0041644	0.099334	8	1195	31	13594	ENSGALG00000007651,ENSGALG00000016943,ENSGALG00000008355,ENSGALG00000011961,ENSGALG00000027864,ENSGALG00000014277,ENSGALG00000013861,ENSGALG00000007838	STAT1|OLFM4|CASP8|TNIP3|NFKBIA|RHOH|TNFAIP3|NLRC3|
GO:0000281	mitotic cytokinesis	biological_process	0.004297	0.10234	6	1195	19	13594	ENSGALG00000008095,ENSGALG00000003231,ENSGALG00000012104,ENSGALG00000006110,ENSGALG00000006639,ENSGALG00000017025	KIF23|KIF20A|ANLN|PLK1|CEP55|CKAP2|
GO:0048513	organ development	biological_process	0.0043062	0.10241	194	1195	1882	13594	ENSGALG00000002992,ENSGALG00000005653,ENSGALG00000027345,ENSGALG00000001143,ENSGALG00000015166,ENSGALG00000012997,ENSGALG00000011955,ENSGALG00000014718,ENSGALG00000027572,ENSGALG00000008933,ENSGALG00000006785,ENSGALG00000002720,ENSGALG00000013481,ENSGALG00000021404,ENSGALG00000006518,ENSGALG00000015306,ENSGALG00000005453,ENSGALG00000011046,ENSGALG00000002108,ENSGALG00000012442,ENSGALG00000000466,…	DAW1|NFKB2|SLC46A2|ETS1|GCNT1|DNAH5|CX3CR1|MAP3K1|CCR7|CASP7|IRF1|AQP5|Aiolos|GCNT3|C11orf63|OSTM1|PLCG2|SNX10|EVPL|MFNG|LCK|CAMK4|DOCK2|CORO1C|PLD4|CNP|RASGRP1|DRC1|CNN2|CCDC66|BATF|HCLS1|Wnt10a|SERPINB5|PCSK5|FAS|UBASH3B|PTPN2|MADCAM1|IFT88|ARID5B|RUNX3|SBNO2|TNFRSF13B|PIK3R6|PTPN6|CASP3|TNFSF11|PTPRC|HIVEP3|CCNB2|BMP5|SERPINE2|SYK|IL7R|DCSTAMP|ASPM|BTG2|DNAAF1|HYDIN|B2M|EPHA7|FOXE3|SYNGR3|SHH|…
GO:0032508	DNA duplex unwinding	biological_process	0.0043758	0.10391	8	1195	31	13594	ENSGALG00000001616,ENSGALG00000004516,ENSGALG00000012348,ENSGALG00000016676,ENSGALG00000012546,ENSGALG00000009032,ENSGALG00000006037,ENSGALG00000004037	CDC45|RAD51|MCM6|MCM3|MCM5|PIF1|MCM2|DNA2|
GO:0051341	regulation of oxidoreductase activity	biological_process	0.0045082	0.10675	9	1195	38	13594	ENSGALG00000012200,ENSGALG00000016564,ENSGALG00000008351,ENSGALG00000026166,ENSGALG00000000534,ENSGALG00000005940,ENSGALG00000013548,ENSGALG00000026291,ENSGALG00000009903	GCH1|PTK2B|CAV3|VDR|il-1beta|GFI1|GZMA|CDH3|IFN-gamma|
GO:0048585	negative regulation of response to stimulus	biological_process	0.0045089	0.10675	86	1195	750	13594	ENSGALG00000006382,ENSGALG00000004266,ENSGALG00000006379,ENSGALG00000006511,ENSGALG00000001589,ENSGALG00000016943,ENSGALG00000007669,ENSGALG00000025926,ENSGALG00000029169,ENSGALG00000027864,ENSGALG00000027655,ENSGALG00000026394,ENSGALG00000002549,ENSGALG00000027159,ENSGALG00000000206,ENSGALG00000015626,ENSGALG00000008351,ENSGALG00000015895,ENSGALG00000023768,ENSGALG00000018967,ENSGALG00000015388,…	PTPRJ|TNFAIP8L1|SHH|BCL2A1|INPP5D|OLFM4|EGR1|MZB1|HHEX|NFKBIA|TRABD2B|CORO1B|RGS1|CNKSR3|RASSF2|RGS12|CAV3|HTR1B|EphA2|LYN|Blimp-1|CHRNA7|RPGRIP1L|TNFAIP3|SOCS3|WDFY4|MMP9|RGS13|PPAR|il-1beta|UBASH3A|CIDEA|PTPN6|SLC9A3R1|BMP5|LPXN|IRG1|SERPINE2|HMOX1|CTH|IL7R|FBP1|VWC2L|STAT1|PLEK|PIK3AP1|CD55|SOCS1|SLA2|CD3E|FGB|TRAIP|AOAH|XDH|SERPING1|UBASH3B|TNIP3|MCL1|PTPN2|PRKCD|DAPK1|RHOH|FGG|NLRC3|NMI|SAMS…
GO:0032655	regulation of interleukin-12 production	biological_process	0.0045996	0.10874	7	1195	25	13594	ENSGALG00000006785,ENSGALG00000008875,ENSGALG00000027572,ENSGALG00000007001,ENSGALG00000006415,ENSGALG00000009903,ENSGALG00000005757	IRF1|PLCB1|CCR7|TLR4|CD40LG|IFN-gamma|IRF8|
GO:0060090	binding, bridging	molecular_function	0.0046305	0.10931	13	1195	67	13594	ENSGALG00000002108,ENSGALG00000026250,ENSGALG00000006973,ENSGALG00000006691,ENSGALG00000008669,ENSGALG00000009262,ENSGALG00000014412,ENSGALG00000025948,ENSGALG00000020906,ENSGALG00000009268,ENSGALG00000011684,ENSGALG00000003111,ENSGALG00000009266	EVPL|DOK2|BLNK|ARPC4|CD28|FGB|CSTA|SLA2|GAS2L2|FGG|STAP1|BFAR|FGA|
GO:0007260	tyrosine phosphorylation of STAT protein	biological_process	0.0046881	0.1105	9	1195	38	13594	ENSGALG00000022586,ENSGALG00000001882,ENSGALG00000010915,ENSGALG00000013867,ENSGALG00000007158,ENSGALG00000000466,ENSGALG00000018967,ENSGALG00000009903,ENSGALG00000009778	HPX|TNFRSF18|IL6|PTPN2|SOCS1|LCK|LYN|IFN-gamma|HCLS1|
GO:0050714	positive regulation of protein secretion	biological_process	0.004764	0.11213	13	1195	66	13594	ENSGALG00000006527,ENSGALG00000006491,ENSGALG00000015032,ENSGALG00000000534,ENSGALG00000013742,ENSGALG00000010915,ENSGALG00000015216,ENSGALG00000009262,ENSGALG00000021656,ENSGALG00000021442,ENSGALG00000009903,ENSGALG00000009268,ENSGALG00000013024	CRTAM|ANKRD1|CD274|il-1beta|EZR|IL6|SYK|FGB|PTPN22|RLTPR|IFN-gamma|FGG|IL17RA|
GO:0070741	response to interleukin-6	biological_process	0.0047918	0.11245	5	1195	14	13594	ENSGALG00000005940,ENSGALG00000002672,ENSGALG00000010915,ENSGALG00000013867,ENSGALG00000003267	GFI1|SBNO2|IL6|PTPN2|STAT3|
GO:0071354	cellular response to interleukin-6	biological_process	0.0047918	0.11245	5	1195	14	13594	ENSGALG00000005940,ENSGALG00000002672,ENSGALG00000010915,ENSGALG00000013867,ENSGALG00000003267	GFI1|SBNO2|IL6|PTPN2|STAT3|
GO:0090331	negative regulation of platelet aggregation	biological_process	0.0048011	0.1125	3	1195	5	13594	ENSGALG00000002016,ENSGALG00000006567,ENSGALG00000005135	PRKCD|UBASH3B|SERPINE2|
GO:0000779	condensed chromosome, centromeric region	cellular_component	0.0048238	0.11287	8	1195	31	13594	ENSGALG00000011281,ENSGALG00000008233,ENSGALG00000004838,ENSGALG00000010900,ENSGALG00000006110,ENSGALG00000014801,ENSGALG00000007768,ENSGALG00000013208	SGOL1|BUB1|BUB1B|SPC25|PLK1|NDC80|AURKA|CENPE|
GO:0001659	temperature homeostasis	biological_process	0.0048527	0.11338	6	1195	19	13594	ENSGALG00000000534,ENSGALG00000026163,ENSGALG00000023142,ENSGALG00000027737,ENSGALG00000003267,ENSGALG00000005069	il-1beta|TNFSF11|EP3|CIDEA|STAT3|heme|
GO:0070102	interleukin-6-mediated signaling pathway	biological_process	0.0048898	0.11408	4	1195	9	13594	ENSGALG00000010915,ENSGALG00000005940,ENSGALG00000003267,ENSGALG00000013867	IL6|GFI1|STAT3|PTPN2|
GO:0046427	positive regulation of JAK-STAT cascade	biological_process	0.0050291	0.11715	9	1195	38	13594	ENSGALG00000010915,ENSGALG00000016564,ENSGALG00000022586,ENSGALG00000001882,ENSGALG00000009903,ENSGALG00000009778,ENSGALG00000000466,ENSGALG00000007158,ENSGALG00000018967	IL6|PTK2B|HPX|TNFRSF18|IFN-gamma|HCLS1|LCK|SOCS1|LYN|
GO:0022407	regulation of cell-cell adhesion	biological_process	0.0050405	0.11725	13	1195	68	13594	ENSGALG00000005135,ENSGALG00000015216,ENSGALG00000009262,ENSGALG00000003437,ENSGALG00000006567,ENSGALG00000018967,ENSGALG00000002016,ENSGALG00000008969,ENSGALG00000026163,ENSGALG00000009268,ENSGALG00000007849,ENSGALG00000015593,ENSGALG00000012773	SERPINE2|SYK|FGB|ADAM8|UBASH3B|LYN|PRKCD|EPCAM|TNFSF11|FGG|CD44|EPHA7|GCNT2|
GO:0030234	enzyme regulator activity	molecular_function	0.0050514	0.11733	71	1195	610	13594	ENSGALG00000016616,ENSGALG00000003141,ENSGALG00000006904,ENSGALG00000014876,ENSGALG00000007093,ENSGALG00000008875,ENSGALG00000011531,ENSGALG00000011930,ENSGALG00000016176,ENSGALG00000008469,ENSGALG00000012421,ENSGALG00000015626,ENSGALG00000010156,ENSGALG00000012416,ENSGALG00000019553,ENSGALG00000000132,ENSGALG00000003512,ENSGALG00000026167,ENSGALG00000008713,ENSGALG00000000154,ENSGALG00000001227,…	KAL1|SMAP2|RNH1|TBC1D32|CYTH1|PLCB1|APAF1|-|ADGRB3|SPINT1|ARHGAP15|RGS12|DOCK8|-|SERPINB10|ARHGAP25|SPINK7|-|BIRC5|DENND2D|PIK3R6|CASP3|GMIP|CST7|C4|DENND6B|SERPINE2|KNDC1|NCF4|ARHGDIB|PPP4R4|MCF2|ARHGEF3|-|noxa1|KIF15|RASGRP1|RIN3|COL7A1|RCC1|PREX1|SOCS1|SERPINB1|SERPING1|PTTG1|CSTA|RHPN1|VAV3|SERPINB5|CYTH4|RPS6KA1|RHOH|C3d|RASGRP3|PLEKHG7|PRKCD|CDKN1A|NOXO1|VIL1|SEPT2|-|-|RANGAP1|DENND5B|PIK3R…
GO:0007204	elevation of cytosolic calcium ion concentration	biological_process	0.0050971	0.11822	16	1195	92	13594	ENSGALG00000014848,ENSGALG00000012297,ENSGALG00000005453,ENSGALG00000011735,ENSGALG00000016992,ENSGALG00000006567,ENSGALG00000018967,ENSGALG00000028519,ENSGALG00000028256,ENSGALG00000004730,ENSGALG00000016564,ENSGALG00000023142,ENSGALG00000013218,ENSGALG00000014561,ENSGALG00000012404,ENSGALG00000015235	TRDN|GRM1|PLCG2|CCXCR1-L|HTR2A|UBASH3B|LYN|CCR10|CCL19|CLIC2|PTK2B|EP3|C3AR1|PTPN6|ERO1L|scyc1|
GO:0035639	purine ribonucleoside triphosphate binding	molecular_function	0.0051527	0.11933	145	1195	1363	13594	ENSGALG00000012054,ENSGALG00000000779,ENSGALG00000016676,ENSGALG00000006988,ENSGALG00000019837,ENSGALG00000003980,ENSGALG00000001486,ENSGALG00000011322,ENSGALG00000009700,ENSGALG00000006037,ENSGALG00000004613,ENSGALG00000005122,ENSGALG00000016896,ENSGALG00000007924,ENSGALG00000014277,ENSGALG00000002435,ENSGALG00000003857,ENSGALG00000017180,ENSGALG00000016564,ENSGALG00000001256,ENSGALG00000005809,…	DCLK3|MYH13|MCM3|RNF213|-|IQCA1|ZAP70|NEK10|PDK4|MCM2|P2RX5|MYO1H|ABCC4|STK17B|RHOH|-|ITK|DYNC2H1|PTK2B|NLRC5|SEPT2|-|-|KIF4A|DNAH9|PRKX|-|MCM6|RUNX2|TAP1|TTK|RAC2|TOP2A|MLKL|KIF27|-|FLT3|CENPE|TAP2|AK9|AK3|FRK|CIITA|ATP2A3|KIF21A|KIF11|-|TK1|MELK|ASNS|CSK|ACTR3|IKBKE|AK8|PIM1|PANK1|GNAL|KIF21B|-|INSRR|-|AK7|KIF2C|AURKA|HCK|BTK|MCM5|NEK2|MYO1F|KIF20A|DNAH10|-|KIF15|RASEF|SMC2|CNP|[4Fe-4S]|SMC4|MA…
GO:0060605	tube lumen cavitation	biological_process	0.0052207	0.12056	3	1195	5	13594	ENSGALG00000006379,ENSGALG00000006775,ENSGALG00000016809	SHH|TGM2|Edar|
GO:0060662	salivary gland cavitation	biological_process	0.0052207	0.12056	3	1195	5	13594	ENSGALG00000006379,ENSGALG00000016809,ENSGALG00000006775	SHH|Edar|TGM2|
GO:0007163	establishment or maintenance of cell polarity	biological_process	0.0052337	0.12069	17	1195	102	13594	ENSGALG00000012159,ENSGALG00000027417,ENSGALG00000002080,ENSGALG00000021442,ENSGALG00000003602,ENSGALG00000010120,ENSGALG00000006681,ENSGALG00000010713,ENSGALG00000013742,ENSGALG00000007650,ENSGALG00000006971,ENSGALG00000007093,ENSGALG00000028256,ENSGALG00000016564,ENSGALG00000014801,ENSGALG00000008779,ENSGALG00000006379	ACTR3|NCKAP1L|DOCK2|RLTPR|RPGRIP1L|KIF2C|BRSK2|SDCCAG8|EZR|SLC9A3R1|CDK5RAP2|CYTH1|CCL19|PTK2B|NDC80|ACTR2|SHH|
GO:0042555	MCM complex	cellular_component	0.0053722	0.12352	4	1195	9	13594	ENSGALG00000012348,ENSGALG00000016676,ENSGALG00000012546,ENSGALG00000006037	MCM6|MCM3|MCM5|MCM2|
GO:0032392	DNA geometric change	biological_process	0.0053722	0.12352	8	1195	32	13594	ENSGALG00000004516,ENSGALG00000001616,ENSGALG00000009032,ENSGALG00000006037,ENSGALG00000004037,ENSGALG00000012348,ENSGALG00000016676,ENSGALG00000012546	RAD51|CDC45|PIF1|MCM2|DNA2|MCM6|MCM3|MCM5|
GO:0090066	regulation of anatomical structure size	biological_process	0.0054027	0.12404	36	1195	268	13594	ENSGALG00000011433,ENSGALG00000020927,ENSGALG00000003820,ENSGALG00000016564,ENSGALG00000014718,ENSGALG00000001626,ENSGALG00000022490,ENSGALG00000007650,ENSGALG00000013372,ENSGALG00000013742,ENSGALG00000014957,ENSGALG00000017185,ENSGALG00000027417,ENSGALG00000002987,ENSGALG00000015593,ENSGALG00000000367,ENSGALG00000008779,ENSGALG00000008756,ENSGALG00000007866,ENSGALG00000026383,ENSGALG00000003977,…	VIL1|ARPC5|ARPC3|PTK2B|MAP3K1|UTS2R|ARPC1B|SLC9A3R1|IL7R|EZR|WDR1|TMEM123|NCKAP1L|SERPINF2|EPHA7|ASIC2|ACTR2|PLEK|BCL11A|TMSB4X|TWF2|INOS|HCLS1|CORO1B|VAV3|FGB|ARPC4|CAV3|-|HTR1B|GMFB|LMOD2|PRKCD|ACTR3|FGG|LMOD3|
GO:0033628	regulation of cell adhesion mediated by integrin	biological_process	0.0054674	0.12535	8	1195	32	13594	ENSGALG00000027417,ENSGALG00000018967,ENSGALG00000008969,ENSGALG00000014561,ENSGALG00000005086,ENSGALG00000023768,ENSGALG00000020482,ENSGALG00000015216	NCKAP1L|LYN|EPCAM|PTPN6|PLAU|EphA2|LPXN|SYK|
GO:0048302	regulation of isotype switching to IgG isotypes	biological_process	0.005504	0.12601	3	1195	5	13594	ENSGALG00000002192,ENSGALG00000009903,ENSGALG00000008669	PTPRC|IFN-gamma|CD28|
GO:0034114	regulation of heterotypic cell-cell adhesion	biological_process	0.0055286	0.12621	4	1195	9	13594	ENSGALG00000009262,ENSGALG00000009268,ENSGALG00000007849,ENSGALG00000012773	FGB|FGG|CD44|GCNT2|
GO:0070587	regulation of cell-cell adhesion involved in gastrulation	biological_process	0.0055286	0.12621	4	1195	9	13594	ENSGALG00000009268,ENSGALG00000007849,ENSGALG00000012773,ENSGALG00000009262	FGG|CD44|GCNT2|FGB|
GO:0010883	regulation of lipid storage	biological_process	0.0055531	0.12659	6	1195	20	13594	ENSGALG00000011509,ENSGALG00000027737,ENSGALG00000002021,ENSGALG00000013867,ENSGALG00000022985,ENSGALG00000027864	C3d|CIDEA|ZC3H12A|PTPN2|PPAR|NFKBIA|
GO:0032555	purine ribonucleotide binding	molecular_function	0.0055614	0.12659	147	1195	1387	13594	ENSGALG00000016896,ENSGALG00000005122,ENSGALG00000004613,ENSGALG00000009700,ENSGALG00000006037,ENSGALG00000011322,ENSGALG00000002435,ENSGALG00000014277,ENSGALG00000007924,ENSGALG00000006988,ENSGALG00000016676,ENSGALG00000000779,ENSGALG00000012054,ENSGALG00000001486,ENSGALG00000003980,ENSGALG00000019837,ENSGALG00000026269,ENSGALG00000026484,ENSGALG00000012348,ENSGALG00000013268,ENSGALG00000003922,…	ABCC4|MYO1H|P2RX5|PDK4|MCM2|NEK10|-|RHOH|STK17B|RNF213|MCM3|MYH13|DCLK3|ZAP70|IQCA1|-|TAP1|RUNX2|MCM6|-|TOP2A|RAC2|TTK|-|SEPT2|NLRC5|PTK2B|DYNC2H1|ITK|PRKX|DNAH9|KIF4A|-|MELK|TK1|-|KIF11|KIF21A|AK8|IKBKE|ACTR3|CSK|ASNS|FLT3|CENPE|-|KIF27|MLKL|ATP2A3|APAF1|CIITA|FRK|AK3|AK9|TAP2|MCM5|BTK|HCK|AURKA|KIF2C|DNAH10|KIF20A|MYO1F|NEK2|KIF21B|GNAL|PANK1|PIM1|AK7|-|-|INSRR|DNAH3|-|PRKCD|DAPK1|STK32C|-|RPS6…
GO:0005929	cilium	cellular_component	0.0056142	0.12756	33	1195	240	13594	ENSGALG00000004495,ENSGALG00000016175,ENSGALG00000023552,ENSGALG00000012588,ENSGALG00000012100,ENSGALG00000016895,ENSGALG00000016674,ENSGALG00000016244,ENSGALG00000017134,ENSGALG00000013404,ENSGALG00000017039,ENSGALG00000003602,ENSGALG00000006558,ENSGALG00000007288,ENSGALG00000016306,ENSGALG00000002314,ENSGALG00000016757,ENSGALG00000011560,ENSGALG00000007650,ENSGALG00000004297,ENSGALG00000017317,…	DNAI2|RSPH1|SPEF2|KIF27|CFAP221|DZIP1|EFHC1|LRRC6|IFT88|AK8|STOML3|RPGRIP1L|WDR60|SNTN|FAM49B|CDHR1|TSGA10|PACRG|SLC9A3R1|DNAH1|DNAJB13|IQUB|DYNC2H1|ROPN1L|DNAH7|SEPT2|IFT46|MAP1A|CCDC40|LCA5|ANO2|EZR|ENKUR|
GO:0065008	regulation of biological quality	biological_process	0.0056198	0.12756	197	1195	1922	13594	ENSGALG00000013861,ENSGALG00000012159,ENSGALG00000004096,ENSGALG00000012913,ENSGALG00000026318,ENSGALG00000000780,ENSGALG00000003267,ENSGALG00000005257,ENSGALG00000005492,ENSGALG00000006775,ENSGALG00000006691,ENSGALG00000007899,ENSGALG00000012421,ENSGALG00000026081,ENSGALG00000001564,ENSGALG00000004706,ENSGALG00000004118,ENSGALG00000001589,ENSGALG00000028519,ENSGALG00000007866,ENSGALG00000028115,…	TNFAIP3|ACTR3|CHRNA7|PKP2|SH3TC2|SMPD3|STAT3|VCAM1|NBEAL2|TGM2|ARPC4|CHRND|ARHGAP15|RBM38|ATP2A3|C15ORF23|STOX1|INPP5D|CCR10|BCL11A|SFN|FLT3|CENPE|SASH3|PTPRJ|MBP|ASIC2|RLTPR|TUB|ANO1|NEK2|OTC|BCO1|CSMD1|heme|AURKA|SPI1|SLC9A3R1|BIRC5|CHRM3|PPAR|HEBP2|SLC9A6|HAAO|-|LMOD3|FGG|ANG-1|TC2N|PDK4|GPR174|FGB|IFN-gamma|CDH3|GLRX|MUC13|C3AR1|ADAM8|NRXN3|CD4|PRCP|PLEK|MFI2|NCKAP1L|ECT2|TMEM123|LIPA|SGOL1|T…
GO:0019730	antimicrobial humoral response	biological_process	0.0056586	0.12826	5	1195	14	13594	ENSGALG00000002160,ENSGALG00000027109,ENSGALG00000011551,ENSGALG00000009262,ENSGALG00000016919	B2M|SPON2|IGJ|FGB|IRG1|
GO:0034144	negative regulation of toll-like receptor 4 signaling pathway	biological_process	0.0056696	0.12832	3	1195	5	13594	ENSGALG00000016919,ENSGALG00000018967,ENSGALG00000013861	IRG1|LYN|TNFAIP3|
GO:0045121	membrane raft	cellular_component	0.0057266	0.12943	19	1195	118	13594	ENSGALG00000004958,ENSGALG00000008351,ENSGALG00000010692,ENSGALG00000006351,ENSGALG00000018967,ENSGALG00000017039,ENSGALG00000016083,ENSGALG00000003399,ENSGALG00000004419,ENSGALG00000004398,ENSGALG00000004901,ENSGALG00000019436,ENSGALG00000006379,ENSGALG00000014477,ENSGALG00000011241,ENSGALG00000003936,ENSGALG00000001486,ENSGALG00000011203,ENSGALG00000015758	BTK|CAV3|LRP8|FAS|LYN|STOML3|ANG-1|SELE|TNFRSF1B|CARD11|CORO1C|MAL2|SHH|CD4|RFTN1|PPT1|ZAP70|HPSE|PAG1|
GO:0042990	regulation of transcription factor import into nucleus	biological_process	0.0057714	0.13013	11	1195	53	13594	ENSGALG00000000534,ENSGALG00000016590,ENSGALG00000007001,ENSGALG00000016786,ENSGALG00000028256,ENSGALG00000021656,ENSGALG00000027864,ENSGALG00000010243,ENSGALG00000003217,ENSGALG00000009778,ENSGALG00000016809	il-1beta|TLR7|TLR4|IL18R1|CCL19|PTPN22|NFKBIA|PRDX1|LITAF|HCLS1|Edar|
GO:0045351	type I interferon biosynthetic process	biological_process	0.0057787	0.13013	4	1195	9	13594	ENSGALG00000014297,ENSGALG00000007001,ENSGALG00000016590,ENSGALG00000012480	IRF-3|TLR4|TLR7|NMI|
GO:0002475	antigen processing and presentation via MHC class Ib	biological_process	0.0057823	0.13013	3	1195	5	13594	ENSGALG00000002160,ENSGALG00000000181,ENSGALG00000012494	B2M|TAP2|CD1A1|
GO:0035710	CD4-positive, alpha-beta T cell activation	biological_process	0.0059521	0.13377	9	1195	39	13594	ENSGALG00000010915,ENSGALG00000027133,ENSGALG00000016786,ENSGALG00000003951,ENSGALG00000015235,ENSGALG00000027417,ENSGALG00000009903,ENSGALG00000009046,ENSGALG00000010323	IL6|CD83|IL18R1|SASH3|scyc1|NCKAP1L|IFN-gamma|CFTII|BATF|
GO:0032553	ribonucleotide binding	molecular_function	0.0059646	0.13386	148	1195	1400	13594	ENSGALG00000013208,ENSGALG00000017093,ENSGALG00000005097,ENSGALG00000012588,ENSGALG00000002766,ENSGALG00000011531,ENSGALG00000001564,ENSGALG00000007171,ENSGALG00000014979,ENSGALG00000014447,ENSGALG00000015224,ENSGALG00000000181,ENSGALG00000016438,ENSGALG00000007191,ENSGALG00000023709,ENSGALG00000006790,ENSGALG00000007098,ENSGALG00000013404,ENSGALG00000013356,ENSGALG00000001318,ENSGALG00000012159,…	CENPE|FLT3|-|KIF27|MLKL|APAF1|ATP2A3|CIITA|FRK|AK3|AK9|TAP2|MELK|TK1|-|KIF11|KIF21A|AK8|IKBKE|CSK|ACTR3|ASNS|KIF21B|GNAL|PANK1|PIM1|AK7|-|INSRR|-|MCM5|BTK|HCK|AURKA|KIF2C|DNAH10|KIF20A|MYO1F|NEK2|RNF213|MYH13|MCM3|DCLK3|ZAP70|-|IQCA1|ABCC4|MYO1H|P2RX5|PDK4|MCM2|NEK10|-|RHOH|STK17B|SEPT2|-|NLRC5|ITK|PTK2B|DYNC2H1|PRKX|DNAH9|KIF4A|-|TAP1|MCM6|RUNX2|-|TOP2A|RAC2|TTK|MAPK15|GCH1|MATK|ACTR2|TWF2|PLK1|…
GO:0031665	negative regulation of lipopolysaccharide-mediated signaling pathway	biological_process	0.0059824	0.13407	3	1195	5	13594	ENSGALG00000015388,ENSGALG00000016919,ENSGALG00000013861	Blimp-1|IRG1|TNFAIP3|
GO:0072687	meiotic spindle	cellular_component	0.0060743	0.13594	3	1195	5	13594	ENSGALG00000007768,ENSGALG00000002338,ENSGALG00000016931	AURKA|ASPM|BORA|
GO:0010646	regulation of cell communication	biological_process	0.0060882	0.13606	186	1195	1811	13594	ENSGALG00000027655,ENSGALG00000021656,ENSGALG00000027159,ENSGALG00000029169,ENSGALG00000011531,ENSGALG00000001589,ENSGALG00000016943,ENSGALG00000004118,ENSGALG00000006382,ENSGALG00000004266,ENSGALG00000001318,ENSGALG00000013861,ENSGALG00000013356,ENSGALG00000026318,ENSGALG00000003267,ENSGALG00000004096,ENSGALG00000003602,ENSGALG00000014297,ENSGALG00000015626,ENSGALG00000022586,ENSGALG00000003217,…	TRABD2B|PTPN22|CNKSR3|HHEX|APAF1|INPP5D|OLFM4|STOX1|PTPRJ|TNFAIP8L1|CSK|TNFAIP3|IKBKE|SH3TC2|STAT3|CHRNA7|RPGRIP1L|IRF-3|RGS12|HPX|LITAF|SLC9A3R1|BCL2L14|BIRC5|UBASH3A|TNFSF10|WDFY4|MMP9|TRAT1|SLC9A6|RGS13|ANO1|KNDC1|LPXN|LGR5|CDH3|IFN-gamma|TRAF1|SOCS1|PREX1|ZAP70|ADAM8|PIK3AP1|ANKRD1|PRCP|BLNK|CD4|PLEK|CARD11|RHOH|FGG|ANG-1|MCL1|TNIP3|C3d|Edar|NEK10|XDH|GFI1|S100A4|SLA2|CD3E|CD28|FGB|-|GPR55|GC…
GO:0010574	regulation of vascular endothelial growth factor production	biological_process	0.0061081	0.13622	6	1195	20	13594	ENSGALG00000010915,ENSGALG00000011203,ENSGALG00000002781,ENSGALG00000013218,ENSGALG00000011509,ENSGALG00000006707	IL6|HPSE|BRCA1|C3AR1|C3d|NOX1|
GO:0045095	keratin filament	cellular_component	0.0061127	0.13622	5	1195	14	13594	ENSGALG00000018947,ENSGALG00000010250,ENSGALG00000026616,ENSGALG00000002349,ENSGALG00000018666	KRT5|-|-|KRT6A|KRT4|
GO:0005944	1-phosphatidylinositol-4-phosphate 3-kinase, class IB complex	cellular_component	0.0061351	0.13653	3	1195	5	13594	ENSGALG00000026167,ENSGALG00000001227,ENSGALG00000021573	-|PIK3R6|PIK3R5|
GO:0043142	single-stranded DNA-dependent ATPase activity	molecular_function	0.0061689	0.13709	3	1195	5	13594	ENSGALG00000009032,ENSGALG00000004037,ENSGALG00000004516	PIF1|DNA2|RAD51|
GO:0030100	regulation of endocytosis	biological_process	0.0061912	0.1374	18	1195	110	13594	ENSGALG00000000534,ENSGALG00000027777,ENSGALG00000007557,ENSGALG00000015846,ENSGALG00000011684,ENSGALG00000003936,ENSGALG00000006522,ENSGALG00000003899,ENSGALG00000005453,ENSGALG00000015216,ENSGALG00000002080,ENSGALG00000027417,ENSGALG00000005986,ENSGALG00000002160,ENSGALG00000003399,ENSGALG00000016083,ENSGALG00000003589,ENSGALG00000011509	il-1beta|CNN2|RUBCN|SNAP91|STAP1|PPT1|HCK|RAB17|PLCG2|SYK|DOCK2|NCKAP1L|TUB|B2M|SELE|ANG-1|VTN|C3d|
GO:0035696	monocyte extravasation	biological_process	0.0062164	0.13776	2	1195	2	13594	ENSGALG00000024072,ENSGALG00000008875	AMICA1|PLCB1|
GO:0042116	macrophage activation	biological_process	0.006231	0.1378	7	1195	26	13594	ENSGALG00000016718,ENSGALG00000017362,ENSGALG00000002672,ENSGALG00000011955,ENSGALG00000007001,ENSGALG00000015216,ENSGALG00000006756	ADGRF5|HAVCR1|SBNO2|CX3CR1|TLR4|SYK|LBP|
GO:0097153	cysteine-type endopeptidase activity involved in apoptotic process	molecular_function	0.0062351	0.1378	3	1195	5	13594	ENSGALG00000008355,ENSGALG00000008933,ENSGALG00000010638	CASP8|CASP7|CASP3|
GO:0002921	negative regulation of humoral immune response	biological_process	0.0062623	0.13792	3	1195	5	13594	ENSGALG00000026069,ENSGALG00000007381,ENSGALG00000014561	CD55|SERPING1|PTPN6|
GO:0045084	positive regulation of interleukin-12 biosynthetic process	biological_process	0.0062651	0.13792	3	1195	5	13594	ENSGALG00000006785,ENSGALG00000007001,ENSGALG00000009903	IRF1|TLR4|IFN-gamma|
GO:0032648	regulation of interferon-beta production	biological_process	0.0062666	0.13792	7	1195	26	13594	ENSGALG00000012480,ENSGALG00000011389,ENSGALG00000006785,ENSGALG00000002908,ENSGALG00000021656,ENSGALG00000007001,ENSGALG00000016590	NMI|TRAF3|IRF1|TRAIP|PTPN22|TLR4|TLR7|
GO:0031652	positive regulation of heat generation	biological_process	0.0062891	0.13802	3	1195	5	13594	ENSGALG00000026163,ENSGALG00000000534,ENSGALG00000005069	TNFSF11|il-1beta|heme|
GO:0048256	flap endonuclease activity	molecular_function	0.0062965	0.13802	3	1195	5	13594	ENSGALG00000024076,ENSGALG00000010748,ENSGALG00000004037	FEN1|EXO1|DNA2|
GO:0016998	cell wall macromolecule catabolic process	biological_process	0.0063147	0.13802	3	1195	5	13594	ENSGALG00000016761,ENSGALG00000009963,ENSGALG00000019141	LYG2|Worthington|-|
GO:0044036	cell wall macromolecule metabolic process	biological_process	0.0063147	0.13802	3	1195	5	13594	ENSGALG00000016761,ENSGALG00000009963,ENSGALG00000019141	LYG2|Worthington|-|
GO:0071554	cell wall organization or biogenesis	biological_process	0.0063147	0.13802	3	1195	5	13594	ENSGALG00000016761,ENSGALG00000009963,ENSGALG00000019141	LYG2|Worthington|-|
GO:0004930	G-protein coupled receptor activity	molecular_function	0.0063303	0.13817	47	1195	365	13594	ENSGALG00000012297,ENSGALG00000015133,ENSGALG00000010163,ENSGALG00000011732,ENSGALG00000005546,ENSGALG00000012083,ENSGALG00000016718,ENSGALG00000016992,ENSGALG00000014925,ENSGALG00000027407,ENSGALG00000020331,ENSGALG00000006576,ENSGALG00000000783,ENSGALG00000008589,ENSGALG00000011955,ENSGALG00000021031,ENSGALG00000010778,ENSGALG00000027572,ENSGALG00000016687,ENSGALG00000005544,ENSGALG00000001626,…	GRM1|GPR15|LGR5|CCR5|-|GPR141|ADGRF5|HTR2A|GPRC6A|GPR132|-|GRM3|PTAFR|GPR1|CX3CR1|CXCR7|CHRM3|CCR7|7.|GPR55|UTS2R|ADGRB3|ADGRG5|-|GPR174|CCXCR1-L|CYSLTR2|CCR2|GPR65|HTR1B|CXCR4|VIPR1|CCR8|GPR35|TAAR1|CCR10|-|-|-|EP3|LPAR5|CCR6|C3AR1|SUCNR1|HPGD|S1PR4|HTR7|
GO:0097223	sperm part	cellular_component	0.0063856	0.13919	12	1195	61	13594	ENSGALG00000017317,ENSGALG00000013404,ENSGALG00000004495,ENSGALG00000017134,ENSGALG00000004297,ENSGALG00000007650,ENSGALG00000007680,ENSGALG00000014324,ENSGALG00000011560,ENSGALG00000023552,ENSGALG00000003509,ENSGALG00000008823	DNAJB13|AK8|DNAI2|IFT88|DNAH1|SLC9A3R1|ENKUR|SLC2A3|PACRG|SPEF2|C9ORF9|IQUB|
GO:0034103	regulation of tissue remodeling	biological_process	0.0064002	0.13932	8	1195	33	13594	ENSGALG00000016075,ENSGALG00000009700,ENSGALG00000001589,ENSGALG00000003437,ENSGALG00000015216,ENSGALG00000013869,ENSGALG00000026163,ENSGALG00000006567	DCSTAMP|PDK4|INPP5D|ADAM8|SYK|IL20RA|TNFSF11|UBASH3B|
GO:0071910	determination of liver left/right asymmetry	biological_process	0.006426	0.13954	3	1195	5	13594	ENSGALG00000007042,ENSGALG00000021855,ENSGALG00000003258	CCDC40|CCDC39|DNAAF1|
GO:0032970	regulation of actin filament-based process	biological_process	0.0064475	0.13954	28	1195	199	13594	ENSGALG00000011452,ENSGALG00000008351,ENSGALG00000010595,ENSGALG00000006691,ENSGALG00000002987,ENSGALG00000027417,ENSGALG00000018946,ENSGALG00000012159,ENSGALG00000014957,ENSGALG00000012913,ENSGALG00000002016,ENSGALG00000008340,ENSGALG00000012208,ENSGALG00000008805,ENSGALG00000001571,ENSGALG00000003977,ENSGALG00000016564,ENSGALG00000026383,ENSGALG00000008756,ENSGALG00000003820,ENSGALG00000008779,…	-|CAV3|GPR65|ARPC4|SERPINF2|NCKAP1L|LMOD3|ACTR3|WDR1|PKP2|PRKCD|FES|GMFB|LMOD2|MYO1F|TWF2|PTK2B|TMSB4X|PLEK|ARPC3|ACTR2|VIL1|ARPC5|ARPC1B|HCLS1|CORO1B|STAP1|MAP3K1|
GO:0032627	interleukin-23 production	biological_process	0.0064506	0.13954	3	1195	5	13594	ENSGALG00000007001,ENSGALG00000009903,ENSGALG00000013024	TLR4|IFN-gamma|IL17RA|
GO:0032667	regulation of interleukin-23 production	biological_process	0.0064506	0.13954	3	1195	5	13594	ENSGALG00000013024,ENSGALG00000007001,ENSGALG00000009903	IL17RA|TLR4|IFN-gamma|
GO:0036156	inner dynein arm	cellular_component	0.0064542	0.13954	2	1195	2	13594	ENSGALG00000004297,ENSGALG00000007841	DNAH1|DNAH7|
GO:0048520	positive regulation of behavior	biological_process	0.0064802	0.13991	13	1195	70	13594	ENSGALG00000020514,ENSGALG00000011732,ENSGALG00000013218,ENSGALG00000016564,ENSGALG00000011733,ENSGALG00000028256,ENSGALG00000006756,ENSGALG00000012456,ENSGALG00000027572,ENSGALG00000026098,ENSGALG00000015235,ENSGALG00000027417,ENSGALG00000016713	STX3|CCR5|C3AR1|PTK2B|CCR2|CCL19|LBP|RAC2|CCR7|IL8|scyc1|NCKAP1L|PLA2G7|
GO:0006323	DNA packaging	biological_process	0.0064981	0.14011	13	1195	69	13594	ENSGALG00000011783,ENSGALG00000024128,ENSGALG00000003922,ENSGALG00000011722,ENSGALG00000009553,ENSGALG00000001491,ENSGALG00000014425,ENSGALG00000014439,ENSGALG00000009156,ENSGALG00000015691,ENSGALG00000011759,ENSGALG00000019553,ENSGALG00000006037	HIST1H111R|NCAPH|TOP2A|STRA8|SMC4|NCAPD3|NCAPG|NCAPD2|CDAN1|SMC2|HIST1H111L|SERPINB10|MCM2|
GO:0070469	respiratory chain	cellular_component	0.0066225	0.1426	8	1195	32	13594	ENSGALG00000018364,ENSGALG00000018378,ENSGALG00000015906,ENSGALG00000018361,ENSGALG00000018370,ENSGALG00000018382,ENSGALG00000018360,ENSGALG00000018366	ND4|ND2|COX7A2|ND5|Cu|ND1|cytb|ND3|
GO:0046824	positive regulation of nucleocytoplasmic transport	biological_process	0.0066623	0.14326	13	1195	70	13594	ENSGALG00000016590,ENSGALG00000007001,ENSGALG00000000534,ENSGALG00000016786,ENSGALG00000028256,ENSGALG00000028115,ENSGALG00000006379,ENSGALG00000021656,ENSGALG00000009157,ENSGALG00000009778,ENSGALG00000000244,ENSGALG00000016809,ENSGALG00000002016	TLR7|TLR4|il-1beta|IL18R1|CCL19|SFN|SHH|PTPN22|ECT2|HCLS1|CAMK4|Edar|PRKCD|
GO:0043069	negative regulation of programmed cell death	biological_process	0.006709	0.14407	49	1195	393	13594	ENSGALG00000006110,ENSGALG00000028256,ENSGALG00000007669,ENSGALG00000019751,ENSGALG00000003437,ENSGALG00000006511,ENSGALG00000006379,ENSGALG00000016971,ENSGALG00000000367,ENSGALG00000014508,ENSGALG00000006415,ENSGALG00000009778,ENSGALG00000007454,ENSGALG00000007911,ENSGALG00000006351,ENSGALG00000009700,ENSGALG00000010156,ENSGALG00000009262,ENSGALG00000013861,ENSGALG00000027786,ENSGALG00000009748,…	PLK1|CCL19|EGR1|MICAL1|ADAM8|BCL2A1|SHH|TSC22D1|ASIC2|CD38|CD40LG|HCLS1|PDCD1|CHL1|FAS|PDK4|DOCK8|FGB|TNFAIP3|SOCS3|ASNS|FGG|RPS6KA1|PRKCD|DAPK1|MCL1|STAT3|ANG-1|PIM1|IL6|PTK2B|TCF1|MMP9|SLC46A2|BIRC5|CD44|CASP3|PPT1|BFAR|CTH|HCK|AURKA|CDK1|CAT|IL2RB|PLCG2|NCKAP1L|FOXE3|CASP8|
GO:0006778	porphyrin-containing compound metabolic process	biological_process	0.0067771	0.14534	6	1195	20	13594	ENSGALG00000012550,ENSGALG00000006037,ENSGALG00000012348,ENSGALG00000016676,ENSGALG00000012352,ENSGALG00000022586	HMOX1|MCM2|MCM6|MCM3|BLVRA|HPX|
GO:0051222	positive regulation of protein transport	biological_process	0.0069123	0.14804	24	1195	161	13594	ENSGALG00000009778,ENSGALG00000009903,ENSGALG00000021656,ENSGALG00000010915,ENSGALG00000028256,ENSGALG00000007001,ENSGALG00000000534,ENSGALG00000006527,ENSGALG00000006491,ENSGALG00000015032,ENSGALG00000016786,ENSGALG00000028115,ENSGALG00000006379,ENSGALG00000009268,ENSGALG00000021442,ENSGALG00000009157,ENSGALG00000000244,ENSGALG00000016809,ENSGALG00000013024,ENSGALG00000002016,ENSGALG00000016590,…	HCLS1|IFN-gamma|PTPN22|IL6|CCL19|TLR4|il-1beta|CRTAM|ANKRD1|CD274|IL18R1|SFN|SHH|FGG|RLTPR|ECT2|CAMK4|Edar|IL17RA|PRKCD|TLR7|EZR|FGB|SYK|
GO:0005080	protein kinase C binding	molecular_function	0.0069319	0.14826	6	1195	21	13594	ENSGALG00000003922,ENSGALG00000012913,ENSGALG00000008756,ENSGALG00000006014,ENSGALG00000001977,ENSGALG00000003977	TOP2A|PKP2|PLEK|PRKCB|LDB3|TWF2|
GO:0017076	purine nucleotide binding	molecular_function	0.00698	0.14903	148	1195	1406	13594	ENSGALG00000024159,ENSGALG00000013253,ENSGALG00000011093,ENSGALG00000026070,ENSGALG00000000742,ENSGALG00000006431,ENSGALG00000000628,ENSGALG00000013785,ENSGALG00000009854,ENSGALG00000003231,ENSGALG00000001571,ENSGALG00000003170,ENSGALG00000007768,ENSGALG00000010120,ENSGALG00000006522,ENSGALG00000004958,ENSGALG00000012546,ENSGALG00000015224,ENSGALG00000000181,ENSGALG00000014979,ENSGALG00000014447,…	-|INSRR|AK7|-|PIM1|PANK1|KIF21B|GNAL|NEK2|KIF20A|MYO1F|DNAH10|AURKA|KIF2C|HCK|BTK|MCM5|AK9|TAP2|FRK|AK3|CIITA|APAF1|ATP2A3|KIF27|MLKL|-|FLT3|CENPE|CSK|ASNS|ACTR3|IKBKE|AK8|KIF21A|-|KIF11|TK1|MELK|KIF4A|-|PRKX|DNAH9|NLRC5|PTK2B|ITK|DYNC2H1|-|SEPT2|TTK|RAC2
GO:0050732	negative regulation of peptidyl-tyrosine phosphorylation	biological_process	0.0069869	0.14903	7	1195	27	13594	ENSGALG00000002192,ENSGALG00000014561,ENSGALG00000000238,ENSGALG00000002016,ENSGALG00000013867,ENSGALG00000007158,ENSGALG00000015679	PTPRC|PTPN6|MVP|PRKCD|PTPN2|SOCS1|SAMSN1|
GO:0022617	extracellular matrix disassembly	biological_process	0.0071065	0.15138	5	1195	15	13594	ENSGALG00000006855,ENSGALG00000005517,ENSGALG00000005572,ENSGALG00000000775,ENSGALG00000016986	MFI2|KIF9|NOXO1|CTSS|LCP1|
GO:0030316	osteoclast differentiation	biological_process	0.0071553	0.15222	11	1195	55	13594	ENSGALG00000001589,ENSGALG00000011046,ENSGALG00000002672,ENSGALG00000016075,ENSGALG00000023768,ENSGALG00000000206,ENSGALG00000015306,ENSGALG00000005544,ENSGALG00000026163,ENSGALG00000009903,ENSGALG00000006567	INPP5D|SNX10|SBNO2|DCSTAMP|EphA2|RASSF2|OSTM1|GPR55|TNFSF11|IFN-gamma|UBASH3B|
GO:0036398	TCR signalosome	cellular_component	0.0072646	0.15434	2	1195	2	13594	ENSGALG00000002113,ENSGALG00000013742	SLP76|EZR|
GO:0000776	kinetochore	cellular_component	0.0073204	0.15532	13	1195	70	13594	ENSGALG00000011281,ENSGALG00000009854,ENSGALG00000010900,ENSGALG00000004706,ENSGALG00000008233,ENSGALG00000004838,ENSGALG00000010120,ENSGALG00000011966,ENSGALG00000009722,ENSGALG00000005038,ENSGALG00000006110,ENSGALG00000014801,ENSGALG00000013208	SGOL1|NEK2|SPC25|C15ORF23|BUB1|BUB1B|KIF2C|RANGAP1|DYNC1I1|CENPI|PLK1|NDC80|CENPE|
GO:0004857	enzyme inhibitor activity	molecular_function	0.0074052	0.15691	25	1195	171	13594	ENSGALG00000028318,ENSGALG00000011509,ENSGALG00000000366,ENSGALG00000014277,ENSGALG00000012873,ENSGALG00000001506,ENSGALG00000014412,ENSGALG00000008469,ENSGALG00000005135,ENSGALG00000011930,ENSGALG00000008660,ENSGALG00000007381,ENSGALG00000026646,ENSGALG00000019555,ENSGALG00000010638,ENSGALG00000007158,ENSGALG00000006717,ENSGALG00000006904,ENSGALG00000020972,ENSGALG00000008713,ENSGALG00000005811,…	CDKN1A|C3d|RPS6KA1|RHOH|SERPINB5|PTTG1|CSTA|SPINT1|SERPINE2|-|CST7|SERPING1|C4|SERPINB1|CASP3|SOCS1|-|RNH1|-|BIRC5|COL7A1|SPINK7|VIL1|KAL1|SERPINB10|
GO:2001233	regulation of apoptotic signaling pathway	biological_process	0.007438	0.15739	33	1195	242	13594	ENSGALG00000023933,ENSGALG00000011331,ENSGALG00000012550,ENSGALG00000008233,ENSGALG00000008355,ENSGALG00000013039,ENSGALG00000017239,ENSGALG00000006992,ENSGALG00000000534,ENSGALG00000011955,ENSGALG00000026821,ENSGALG00000028510,ENSGALG00000009179,ENSGALG00000014843,ENSGALG00000021031,ENSGALG00000006707,ENSGALG00000007650,ENSGALG00000007849,ENSGALG00000011544,ENSGALG00000002781,ENSGALG00000002192,…	G0S2|CTH|HMOX1|BUB1|CASP8|BID|CTSC|MMP9|il-1beta|CX3CR1|RUNX3|SIGLEC1|TNFSF10|TPD52L1|CXCR7|NOX1|SLC9A3R1|CD44|BCL2L14|BRCA1|PTPRC|FGB|IL20RA|FAS|PTPN2|PRKCD|DAPK1|MCL1|TNFAIP3|FGG|BCL2A1|APAF1|TRAF1|
GO:0032673	regulation of interleukin-4 production	biological_process	0.0074684	0.15775	5	1195	15	13594	ENSGALG00000027133,ENSGALG00000016212,ENSGALG00000017362,ENSGALG00000003951,ENSGALG00000007416	CD83|LICOS|HAVCR1|SASH3|CD3E|
GO:0001784	phosphotyrosine binding	molecular_function	0.0074746	0.15775	4	1195	10	13594	ENSGALG00000014561,ENSGALG00000001486,ENSGALG00000011684,ENSGALG00000015679	PTPN6|ZAP70|STAP1|SAMSN1|
GO:0043372	positive regulation of CD4-positive, alpha-beta T cell differentiation	biological_process	0.0074972	0.15802	5	1195	15	13594	ENSGALG00000027133,ENSGALG00000010915,ENSGALG00000009903,ENSGALG00000027417,ENSGALG00000003951	CD83|IL6|IFN-gamma|NCKAP1L|SASH3|
GO:0002102	podosome	cellular_component	0.0075114	0.15811	5	1195	15	13594	ENSGALG00000020482,ENSGALG00000003437,ENSGALG00000016986,ENSGALG00000005257,ENSGALG00000005517	LPXN|ADAM8|LCP1|VCAM1|KIF9|
GO:0002925	positive regulation of humoral immune response mediated by circulating immunoglobulin	biological_process	0.0075793	0.15914	2	1195	2	13594	ENSGALG00000022586,ENSGALG00000002192	HPX|PTPRC|
GO:0032770	positive regulation of monooxygenase activity	biological_process	0.0075807	0.15914	5	1195	15	13594	ENSGALG00000000534,ENSGALG00000009903,ENSGALG00000016564,ENSGALG00000026291,ENSGALG00000012200	il-1beta|IFN-gamma|PTK2B|CDH3|GCH1|
GO:0043366	beta selection	biological_process	0.0076138	0.15963	2	1195	2	13594	ENSGALG00000001486,ENSGALG00000015216	ZAP70|SYK|
[truncated: 6,452 more rows]

## Sheet: lncRNA_GO analysis
GO_accession	Description	Term_type	Over_represented_pValue	Corrected_pValue	CAD_item	CAD_list	Bg_item	Bg_list	Gene_names	Gene_description
[truncated: 12,951 more rows]
