# Supplementary material for: Genome-wide analysis of differentially expressed profiles of mRNAs, lncRNAs and circRNAs during Cryptosporidium baileyi infection
Source: BMC Genomics. 2018 May 10;19:356. doi: 10.1186/s12864-018-4754-2 (PMC5946474; doi:10.1186/s12864-018-4754-2)
Supplement: Supplementary file 6 — KEGG pathway analysis of mRNAs, lncRNAs and circRNAs. (XLS 255 kb) [file 12864_2018_4754_MOESM6_ESM.xls]

## Sheet: mRNA_KEGG analysis
##Databases: KEGG PATHWAY
##Statistical test method: hypergeometric test / Fisher's exact test
##FDR correction method: Benjamini and Hochberg
#Term	Database	ID	Input number	Background number	P-Value	Corrected P-Value	Input	KO	Entrez_ID	KO_name	Hyperlink
Cytokine-cytokine receptor interaction	KEGG PATHWAY	gga04060	48	165	5.7812e-09	7.74681e-07	ENSGALG00000005638|ENSGALG00000024122|ENSGALG00000024075|ENSGALG00000019322|ENSGALG00000017093|ENSGALG00000016852|ENSGALG00000003003|ENSGALG00000006106|ENSGALG00000013372|ENSGALG00000028256|ENSGALG00000011954|ENSGALG00000026098|ENSGALG00000013024|ENSGALG00000010915|ENSGALG00000011222|ENSGALG00000011733|ENSGALG00000011732|ENSGALG00000013865|ENSGALG00000011735|ENSGALG00000026663|ENSGALG00000004419|…	gga:395199|gga:770275|gga:419771|gga:417983|gga:100858422|gga:374229|gga:395082|gga:395096|gga:426054|gga:427406|gga:420718|gga:396495|gga:418158|gga:395337|gga:424705|gga:420696|gga:420695|gga:421685|gga:428452|gga:415651|gga:395083|gga:396054|gga:101751037|gga:378930|gga:428315|gga:416586|gga:395274|gga:422062|gga:395294|gga:421686|gga:420719|gga:428997|gga:425564|gga:378894|gga:418666|gga:3954…	395199|770275|419771|417983|100858422|374229|395082|395096|426054|427406|420718|396495|418158|395337|424705|420696|420695|421685|428452|415651|395083|396054|101751037|378930|428315|416586|395274|422062|395294|421686|420719|428997|425564|378894|418666|395485|395196|418715|418717|771315|769278|395324|395663|100859707|419424|428067|428015|100858200|	IL2RG, chCD132|TNFRSF13B|IL10RA, IL10R1|TNFRSF13C|FLT3|TNFSF13B|CCL20, MIP-3ALPHA|TNFRSF6B, DCR3|IL7R|CCL19|CCR8|IL8L2, CXCL8, EMF-1, IL8|IL17RA, IL17R|IL6, CHIL-6, IL-6|IL12RB2|CCR2, CCR5, CCR5-L|CCR5, CCR1-L|IFNGR1|XCR1, CCXCR1-L|CX3CL1|TNFRSF1B, TNFR-II|IFNG|TNFRSF4|TNFSF8, CD30L|CCR7|IL21R|FAS|TNFRSF21, DR6|IL2RA|IL20RA|CX3CR1|CXCR7|TNFRSF25|TNFSF10, TRAIL|CSF2RA|CD40LG, CD154|IL1B, IL-1BETA,…	http://www.genome.jp/kegg-bin/show_pathway?gga04060/gga:416586%09red/gga:415651%09red/gga:428997%09red/gga:395485%09red/gga:420696%09red/gga:420695%09red/gga:419424%09red/gga:770275%09red/gga:374229%09red/gga:395324%09red/gga:422062%09red/gga:769278%09red/gga:395199%09red/gga:428315%09red/gga:396495%09red/gga:420719%09red/gga:420718%09red/gga:395196%09red/gga:428015%09red/gga:418666%09red/gga:395…
Intestinal immune network for IgA production	KEGG PATHWAY	gga04672	17	32	1.04298e-06	6.98795e-05	ENSGALG00000000158|ENSGALG00000028341|ENSGALG00000024122|ENSGALG00000012357|ENSGALG00000016212|ENSGALG00000008656|ENSGALG00000019322|ENSGALG00000008978|ENSGALG00000016852|ENSGALG00000010915|ENSGALG00000015474|ENSGALG00000000919|ENSGALG00000000141|ENSGALG00000028519|ENSGALG00000006415|ENSGALG00000000166|ENSGALG00000008669	gga:417050|gga:100858236|gga:770275|gga:395324|gga:395968|gga:424105|gga:417983|gga:424121|gga:374229|gga:395337|gga:768950|gga:419848|gga:693256|gga:100858200|gga:395485|gga:417051|gga:396249|	417050|100858236|770275|395324|395968|424105|417983|424121|374229|395337|768950|419848|693256|100858200|395485|417051|396249|	BMA1, B-DMA, B-MA1, DMA, DMA1|MADCAM1|TNFRSF13B|CXCR4|ICOSLG|ICOS|TNFRSF13C|ITGA4|TNFSF13B|IL6, CHIL-6, IL-6|CD80|PIGR|BLB2, B-LB, B-LB2, B-LB21, BLB1, GSP-BLB1|CCR10|CD40LG, CD154|BMA2, B-DMB2, B-MA2, DMB2|CD28|	http://www.genome.jp/kegg-bin/show_pathway?gga04672/gga:768950%09red/gga:417983%09red/gga:417050%09red/gga:417051%09red/gga:396249%09red/gga:424121%09red/gga:419848%09red/gga:395968%09red/gga:693256%09red/gga:424105%09red/gga:770275%09red/gga:100858200%09red/gga:395485%09red/gga:100858236%09red/gga:374229%09red/gga:395324%09red/gga:395337%09red
Cell adhesion molecules (CAMs)	KEGG PATHWAY	gga04514	32	112	2.76892e-06	0.000123679	ENSGALG00000008656|ENSGALG00000008978|ENSGALG00000006415|ENSGALG00000007454|ENSGALG00000005257|ENSGALG00000000158|ENSGALG00000009514|ENSGALG00000026291|ENSGALG00000014477|ENSGALG00000010875|ENSGALG00000016212|ENSGALG00000002192|ENSGALG00000015032|ENSGALG00000000178|ENSGALG00000002643|ENSGALG00000024372|ENSGALG00000015474|ENSGALG00000008666|ENSGALG00000015367|ENSGALG00000013748|ENSGALG00000008669|…	gga:424105|gga:424121|gga:395485|gga:424913|gga:424467|gga:417050|gga:396202|gga:414845|gga:395362|gga:395470|gga:395968|gga:386580|gga:427225|gga:693260|gga:424364|gga:425389|gga:768950|gga:424106|gga:418415|gga:772097|gga:396249|gga:100858236|gga:403158|gga:100857553|gga:424402|gga:421960|gga:396181|gga:417051|gga:693256|gga:423385|gga:396175|gga:776920|	424105|424121|395485|424913|424467|417050|396202|414845|395362|395470|395968|386580|427225|693260|424364|425389|768950|424106|418415|772097|396249|100858236|403158|100857553|424402|421960|396181|417051|693256|423385|396175|776920|	ICOS|ITGA4|CD40LG, CD154|PDCD1|VCAM1|BMA1, B-DMA, B-MA1, DMA, DMA1|NRCAM|CDH3, K-CAM|CD4|ITGB8|ICOSLG|PTPRC|PDCD1LG2|BF1, B-F, B-F-S04, B-F-S05, B-F-S06, B-F-S07, B-FI, B-FIV, BF2, BFa2, BFw-03, BFw-05, BFz-01|SELP|BF2, B-F, B-F-S01, B-F-S02, B-F-S03, B-F-S09, B-F-S11, B-F-S12, B-F-S13, B-F-S14, B-FIV, B-LB2, BF, BF12, BFIV, BFIV21, BFa1|CD80|CTLA4|PVRL3|CD226|CD28|MADCAM1|CD8A, CD8| |SELE|SDC1|I…	http://www.genome.jp/kegg-bin/show_pathway?gga04514/gga:396249%09red/gga:424121%09red/gga:424106%09red/gga:424105%09red/gga:772097%09red/gga:395470%09red/gga:395362%09red/gga:417050%09red/gga:417051%09red/gga:425389%09red/gga:427225%09red/gga:693256%09red/gga:403158%09red/gga:421960%09red/gga:100857553%09red/gga:100858236%09red/gga:418415%09red/gga:776920%09red/gga:693260%09red/gga:424402%09red/g…
Herpes simplex infection	KEGG PATHWAY	gga05168	32	143	0.000166957	0.00559307	ENSGALG00000003085|ENSGALG00000007651|ENSGALG00000011389|ENSGALG00000009237|ENSGALG00000008355|ENSGALG00000009239|ENSGALG00000000181|ENSGALG00000000158|ENSGALG00000005521|ENSGALG00000001583|ENSGALG00000009864|ENSGALG00000014297|ENSGALG00000010915|ENSGALG00000013356|ENSGALG00000013865|ENSGALG00000009903|ENSGALG00000000178|ENSGALG00000002005|ENSGALG00000026269|ENSGALG00000006351|ENSGALG00000015122|…	gga:396252|gga:424044|gga:423471|gga:100858824|gga:395284|gga:769014|gga:427728|gga:417050|gga:374116|gga:417123|gga:374055|gga:396330|gga:395337|gga:430480|gga:421685|gga:396054|gga:693260|gga:419429|gga:427727|gga:395274|gga:421086|gga:425389|gga:419815|gga:395196|gga:415302|gga:100857553|gga:417051|gga:693256|gga:395299|gga:395476|gga:396370|gga:396093|	396252|424044|423471|100858824|395284|769014|427728|417050|374116|417123|374055|396330|395337|430480|421685|396054|693260|419429|427727|395274|421086|425389|419815|395196|415302|100857553|417051|693256|395299|395476|396370|396093|	CDK1, CDC2|STAT1, STAT4|TRAF3| |CASP8, caspase-8|TLR2-2, TLR2, TLR2B|TAP2|BMA1, B-DMA, B-MA1, DMA, DMA1|PER2, gPer2|TRAF1|TRAF5|IRF7, IRF3|IL6, CHIL-6, IL-6|IKBKE|IFNGR1|IFNG|BF1, B-F, B-F-S04, B-F-S05, B-F-S06, B-F-S07, B-FI, B-FIV, BF2, BFa2, BFw-03, BFw-05, BFz-01| |TAP1|FAS|TAF4B|BF2, B-F, B-F-S01, B-F-S02, B-F-S03, B-F-S09, B-F-S11, B-F-S12, B-F-S13, B-F-S14, B-FIV, B-LB2, BF, BF12, BFIV, BF…	http://www.genome.jp/kegg-bin/show_pathway?gga05168/gga:419429%09red/gga:374055%09red/gga:769014%09red/gga:693256%09red/gga:424044%09red/gga:430480%09red/gga:395284%09red/gga:374116%09red/gga:419815%09red/gga:100858824%09red/gga:417050%09red/gga:417051%09red/gga:395476%09red/gga:425389%09red/gga:395196%09red/gga:417123%09red/gga:396093%09red/gga:100857553%09red/gga:396370%09red/gga:421685%09red/g…
Toll-like receptor signaling pathway	KEGG PATHWAY	gga04620	21	83	0.000558061	0.014956	ENSGALG00000007356|ENSGALG00000016590|ENSGALG00000007001|ENSGALG00000007651|ENSGALG00000014297|ENSGALG00000017485|ENSGALG00000027598|ENSGALG00000028368|ENSGALG00000021573|ENSGALG00000008355|ENSGALG00000010915|ENSGALG00000015474|ENSGALG00000013356|ENSGALG00000002583|ENSGALG00000009237|ENSGALG00000027093|ENSGALG00000026098|ENSGALG00000009239|ENSGALG00000011389|ENSGALG00000027864|ENSGALG00000000534	gga:420479|gga:418638|gga:417241|gga:424044|gga:396330|gga:426274|gga:420189|gga:430409|gga:417319|gga:395284|gga:395337|gga:768950|gga:430480|gga:419444|gga:100858824|gga:771173|gga:396495|gga:769014|gga:423471|gga:396093|gga:395196|	420479|418638|417241|424044|396330|426274|420189|430409|417319|395284|395337|768950|430480|419444|100858824|771173|396495|769014|423471|396093|395196|	MAP3K8|TLR7|TLR4|STAT1, STAT4|IRF7, IRF3|TLR1LA, TLR1, TLR16|LY96|IRF5|PIK3R5|CASP8, caspase-8|IL6, CHIL-6, IL-6|CD80|IKBKE|PIK3CD| |TLR1LB, CHTLR1-TYPE2, TLR6, tlr1.2|IL8L2, CXCL8, EMF-1, IL8|TLR2-2, TLR2, TLR2B|TRAF3|NFKBIA|IL1B, IL-1BETA, IL1beta|	http://www.genome.jp/kegg-bin/show_pathway?gga04620/gga:768950%09red/gga:396330%09red/gga:100858824%09red/gga:419444%09red/gga:769014%09red/gga:426274%09red/gga:417319%09red/gga:396495%09red/gga:420479%09red/gga:423471%09red/gga:395196%09red/gga:430409%09red/gga:395284%09red/gga:771173%09red/gga:396093%09red/gga:430480%09red/gga:417241%09red/gga:424044%09red/gga:418638%09red/gga:420189%09red/gga:…
Jak-STAT signaling pathway	KEGG PATHWAY	gga04630	27	125	0.000835784	0.0186658	ENSGALG00000003267|ENSGALG00000005638|ENSGALG00000024075|ENSGALG00000021573|ENSGALG00000007158|ENSGALG00000020316|ENSGALG00000000742|ENSGALG00000003485|ENSGALG00000014561|ENSGALG00000025974|ENSGALG00000013372|ENSGALG00000002583|ENSGALG00000007651|ENSGALG00000010915|ENSGALG00000011222|ENSGALG00000013865|ENSGALG00000013869|ENSGALG00000009903|ENSGALG00000002005|ENSGALG00000006318|ENSGALG00000006335|…	gga:420027|gga:395199|gga:419771|gga:417319|gga:416630|gga:422219|gga:100858838|gga:419928|gga:427947|gga:768406|gga:426054|gga:419444|gga:424044|gga:395337|gga:424705|gga:421685|gga:421686|gga:396054|gga:419429|gga:416586|gga:395294|gga:418666|gga:771315|gga:395845|gga:395299|gga:100859707|gga:395663|	420027|395199|419771|417319|416630|422219|100858838|419928|427947|768406|426054|419444|424044|395337|424705|421685|421686|396054|419429|416586|395294|418666|771315|395845|395299|100859707|395663|	STAT3|IL2RG, chCD132|IL10RA, IL10R1|PIK3R5|SOCS1|IL13RA2|PIM1|CCND3|PTPN6|STAT4|IL7R|PIK3CD|STAT1, STAT4|IL6, CHIL-6, IL-6|IL12RB2|IFNGR1|IL20RA|IFNG| |IL21R|IL2RA|CSF2RA|CSF2RB|JAK3, JAK|SOCS3| |IL10RB, IL10R2|	http://www.genome.jp/kegg-bin/show_pathway?gga04630/gga:419429%09red/gga:416586%09red/gga:424044%09red/gga:395199%09red/gga:422219%09red/gga:426054%09red/gga:418666%09red/gga:395337%09red/gga:421686%09red/gga:420027%09red/gga:421685%09red/gga:395299%09red/gga:424705%09red/gga:419771%09red/gga:395294%09red/gga:419928%09red/gga:416630%09red/gga:427947%09red/gga:396054%09red/gga:771315%09red/gga:395…
Phagosome	KEGG PATHWAY	gga04145	27	127	0.00102602	0.019641	ENSGALG00000009722|ENSGALG00000017180|ENSGALG00000009237|ENSGALG00000009239|ENSGALG00000016261|ENSGALG00000000181|ENSGALG00000000158|ENSGALG00000013569|ENSGALG00000004252|ENSGALG00000000979|ENSGALG00000012520|ENSGALG00000000178|ENSGALG00000002507|ENSGALG00000007001|ENSGALG00000026269|ENSGALG00000024372|ENSGALG00000000775|ENSGALG00000001189|ENSGALG00000006707|ENSGALG00000002503|ENSGALG00000027944|…	gga:420571|gga:418979|gga:100858824|gga:769014|gga:418581|gga:427728|gga:417050|gga:420997|gga:420160|gga:417466|gga:418052|gga:693260|gga:374267|gga:417241|gga:427727|gga:425389|gga:425657|gga:417485|gga:422257|gga:395308|gga:100857553|gga:396181|gga:417051|gga:693256|gga:418295|gga:424349|gga:396370|	420571|418979|100858824|769014|418581|427728|417050|420997|420160|417466|418052|693260|374267|417241|427727|425389|425657|417485|422257|395308|100857553|396181|417051|693256|418295|424349|396370|	DYNC1I1|DYNC2H1| |TLR2-2, TLR2, TLR2B|CYBB, Nox2|TAP2|BMA1, B-DMA, B-MA1, DMA, DMA1|SEC61B| |LPO|NCF4|BF1, B-F, B-F-S04, B-F-S05, B-F-S06, B-F-S07, B-FI, B-FIV, BF2, BFa2, BFw-03, BFw-05, BFz-01|MBL2, MBL1, cMBl, collectin|TLR4|TAP1|BF2, B-F, B-F-S01, B-F-S02, B-F-S03, B-F-S09, B-F-S11, B-F-S12, B-F-S13, B-F-S14, B-FIV, B-LB2, BF, BF12, BFIV, BFIV21, BFa1|CTSS|NCF1|NOX1|SFTPA1, SP-A| |ITGB2, CD18…	http://www.genome.jp/kegg-bin/show_pathway?gga04145/gga:418052%09red/gga:769014%09red/gga:693256%09red/gga:417241%09red/gga:422257%09red/gga:425657%09red/gga:100858824%09red/gga:417050%09red/gga:417051%09red/gga:420160%09red/gga:427727%09red/gga:425389%09red/gga:395308%09red/gga:420997%09red/gga:374267%09red/gga:100857553%09red/gga:396370%09red/gga:693260%09red/gga:417466%09red/gga:418979%09red/g…
p53 signaling pathway	KEGG PATHWAY	gga04115	16	61	0.00179121	0.0300028	ENSGALG00000003085|ENSGALG00000028318|ENSGALG00000016442|ENSGALG00000008355|ENSGALG00000006351|ENSGALG00000025810|ENSGALG00000027207|ENSGALG00000011531|ENSGALG00000028115|ENSGALG00000003485|ENSGALG00000004161|ENSGALG00000012873|ENSGALG00000004897|ENSGALG00000010638|ENSGALG00000010347|ENSGALG00000013039	gga:396252|gga:378914|gga:421936|gga:395284|gga:395274|gga:396167|gga:421682|gga:417926|gga:408037|gga:419928|gga:415400|gga:420900|gga:425204|gga:395476|gga:422512|gga:395236|	396252|378914|421936|395284|395274|396167|421682|417926|408037|419928|415400|420900|425204|395476|422512|395236|	CDK1, CDC2|CIP1|RRM2|CASP8, caspase-8|FAS|CCNB3, CYCB3|PERP|APAF1|SFN|CCND3|CCNB2, cycB2|SERPINB5|GTSE1|CASP3|CCNG2|BID|	http://www.genome.jp/kegg-bin/show_pathway?gga04115/gga:396252%09red/gga:395274%09red/gga:408037%09red/gga:395284%09red/gga:422512%09red/gga:421936%09red/gga:395236%09red/gga:419928%09red/gga:395476%09red/gga:420900%09red/gga:425204%09red/gga:415400%09red/gga:421682%09red/gga:378914%09red/gga:396167%09red/gga:417926%09red
Cell cycle	KEGG PATHWAY	gga04110	22	110	0.00541866	0.0806778	ENSGALG00000003085|ENSGALG00000028115|ENSGALG00000001332|ENSGALG00000025810|ENSGALG00000003485|ENSGALG00000004161|ENSGALG00000028318|ENSGALG00000012546|ENSGALG00000010623|ENSGALG00000001506|ENSGALG00000015874|ENSGALG00000009956|ENSGALG00000009971|ENSGALG00000004838|ENSGALG00000016676|ENSGALG00000006110|ENSGALG00000006037|ENSGALG00000008233|ENSGALG00000010725|ENSGALG00000012348|ENSGALG00000001616|…	gga:396252|gga:408037|gga:419126|gga:396167|gga:419928|gga:415400|gga:378914|gga:418058|gga:424640|gga:416158|gga:421849|gga:425536|gga:424563|gga:378922|gga:422043|gga:416575|gga:416027|gga:421226|gga:425619|gga:424295|gga:416776|gga:396172|	396252|408037|419126|396167|419928|415400|378914|418058|424640|416158|421849|425536|424563|378922|422043|416575|416027|421226|425619|424295|416776|396172|	CDK1, CDC2|SFN|RBL1|CCNB3, CYCB3|CCND3|CCNB2, cycB2|CIP1|MCM5|ORC1, ORC1L|PTTG1|TTK|ESPL1|CDC20|BUB1B, BUBR1|MCM3|PLK1|MCM2|BUB1|YWHAZ|MCM6|CDC45, CDC45L|CCNA2, CYCA|	http://www.genome.jp/kegg-bin/show_pathway?gga04110/gga:418058%09red/gga:424640%09red/gga:416158%09red/gga:408037%09red/gga:425619%09red/gga:421849%09red/gga:396167%09red/gga:422043%09red/gga:378914%09red/gga:396252%09red/gga:424563%09red/gga:419928%09red/gga:396172%09red/gga:416776%09red/gga:424295%09red/gga:415400%09red/gga:421226%09red/gga:416027%09red/gga:419126%09red/gga:416575%09red/gga:378…
Salmonella infection	KEGG PATHWAY	gga05132	15	66	0.00763601	0.102323	ENSGALG00000007001|ENSGALG00000026098|ENSGALG00000003820|ENSGALG00000026995|ENSGALG00000011452|ENSGALG00000010915|ENSGALG00000009722|ENSGALG00000006691|ENSGALG00000017180|ENSGALG00000022490|ENSGALG00000020927|ENSGALG00000013865|ENSGALG00000009903|ENSGALG00000005693|ENSGALG00000000534	gga:417241|gga:396495|gga:416837|gga:100859599|gga:429041|gga:395337|gga:420571|gga:416051|gga:418979|gga:416490|gga:429075|gga:421685|gga:396054|gga:395807|gga:395196|	417241|396495|416837|100859599|429041|395337|420571|416051|418979|416490|429075|421685|396054|395807|395196|	TLR4|IL8L2, CXCL8, EMF-1, IL8|ARPC3| |ARPC2|IL6, CHIL-6, IL-6|DYNC1I1|ARPC4|DYNC2H1|ARPC1B|ARPC5, APOBEC4|IFNGR1|IFNG|NOS2, INOS, NOS2A|IL1B, IL-1BETA, IL1beta|	http://www.genome.jp/kegg-bin/show_pathway?gga05132/gga:429075%09red/gga:416837%09red/gga:418979%09red/gga:396495%09red/gga:100859599%09red/gga:416490%09red/gga:395196%09red/gga:395807%09red/gga:417241%09red/gga:396054%09red/gga:429041%09red/gga:420571%09red/gga:421685%09red/gga:416051%09red/gga:395337%09red
Influenza A	KEGG PATHWAY	gga05164	24	130	0.00885169	0.10783	ENSGALG00000021573|ENSGALG00000003584|ENSGALG00000000158|ENSGALG00000002583|ENSGALG00000007651|ENSGALG00000014297|ENSGALG00000011715|ENSGALG00000010915|ENSGALG00000013356|ENSGALG00000026098|ENSGALG00000013865|ENSGALG00000009903|ENSGALG00000016590|ENSGALG00000007001|ENSGALG00000006351|ENSGALG00000007206|ENSGALG00000009179|ENSGALG00000007171|ENSGALG00000000534|ENSGALG00000001398|ENSGALG00000000166|…	gga:417319|gga:417420|gga:417050|gga:419444|gga:424044|gga:396330|gga:423504|gga:395337|gga:430480|gga:396495|gga:421685|gga:396054|gga:418638|gga:417241|gga:395274|gga:416633|gga:378894|gga:416633|gga:395196|gga:415302|gga:417051|gga:693256|gga:395299|gga:396093|	417319|417420|417050|419444|424044|396330|423504|395337|430480|396495|421685|396054|418638|417241|395274|416633|378894|416633|395196|415302|417051|693256|395299|396093|	PIK3R5|KPNA2|BMA1, B-DMA, B-MA1, DMA, DMA1|PIK3CD|STAT1, STAT4|IRF7, IRF3|HSPA2, HSP70|IL6, CHIL-6, IL-6|IKBKE|IL8L2, CXCL8, EMF-1, IL8|IFNGR1|IFNG|TLR7|TLR4|FAS| |TNFSF10, TRAIL| |IL1B, IL-1BETA, IL1beta|PML|BMA2, B-DMB2, B-MA2, DMB2|BLB2, B-LB, B-LB2, B-LB21, BLB1, GSP-BLB1|SOCS3|NFKBIA|	http://www.genome.jp/kegg-bin/show_pathway?gga05164/gga:693256%09red/gga:430480%09red/gga:417241%09red/gga:424044%09red/gga:417050%09red/gga:417051%09red/gga:396495%09red/gga:395196%09red/gga:396093%09red/gga:421685%09red/gga:396330%09red/gga:395299%09red/gga:417420%09red/gga:378894%09red/gga:416633%09red/gga:396054%09red/gga:423504%09red/gga:395337%09red/gga:395274%09red/gga:417319%09red/gga:415…
Apoptosis	KEGG PATHWAY	gga04210	14	69	0.0214043	0.23038	ENSGALG00000002583|ENSGALG00000012518|ENSGALG00000008933|ENSGALG00000027864|ENSGALG00000006351|ENSGALG00000016629|ENSGALG00000008355|ENSGALG00000021573|ENSGALG00000011531|ENSGALG00000012186|ENSGALG00000009179|ENSGALG00000013039|ENSGALG00000010638|ENSGALG00000000534	gga:419444|gga:771315|gga:423901|gga:396093|gga:395274|gga:418656|gga:395284|gga:417319|gga:417926|gga:395477|gga:378894|gga:395236|gga:395476|gga:395196|	419444|771315|423901|396093|395274|418656|395284|417319|417926|395477|378894|395236|395476|395196|	PIK3CD|CSF2RB|CASP7|NFKBIA|FAS|PRKX|CASP8, caspase-8|PIK3R5|APAF1|CASP6|TNFSF10, TRAIL|BID|CASP3|IL1B, IL-1BETA, IL1beta|	http://www.genome.jp/kegg-bin/show_pathway?gga04210/gga:417926%09red/gga:395274%09red/gga:423901%09red/gga:417319%09red/gga:395476%09red/gga:378894%09red/gga:395196%09red/gga:395236%09red/gga:395284%09red/gga:395477%09red/gga:396093%09red/gga:418656%09red/gga:419444%09red/gga:771315%09red
DNA replication	KEGG PATHWAY	gga03030	8	30	0.0223503	0.23038	ENSGALG00000024076|ENSGALG00000012546|ENSGALG00000004037|ENSGALG00000012348|ENSGALG00000016676|ENSGALG00000013384|ENSGALG00000000734|ENSGALG00000006037	gga:769677|gga:418058|gga:423688|gga:424295|gga:422043|gga:430516|gga:419566|gga:416027|	769677|418058|423688|424295|422043|430516|419566|416027|	FEN1, FEN-1|MCM5|DNA2, DNA2L|MCM6|MCM3|LIG1|RPA2|MCM2|	http://www.genome.jp/kegg-bin/show_pathway?gga03030/gga:416027%09red/gga:423688%09red/gga:769677%09red/gga:422043%09red/gga:418058%09red/gga:424295%09red/gga:430516%09red/gga:419566%09red
Drug metabolism - cytochrome P450	KEGG PATHWAY	gga00982	7	29	0.046776	0.447713	ENSGALG00000016325|ENSGALG00000016322|ENSGALG00000012250|ENSGALG00000003490|ENSGALG00000020876|ENSGALG00000008409|ENSGALG00000020160	gga:414896|gga:396380|gga:771920|gga:428812|gga:424072|gga:423881|gga:395979|	414896|396380|771920|428812|424072|423881|395979|	GSTA3, GST, GSTA1| |ADH1C, ADH-1, ADH1, ADH1B| |AOX2P, AOX2|GSTO1|ADH6, ADH1A, ADH1B|	http://www.genome.jp/kegg-bin/show_pathway?gga00982/gga:395979%09red/gga:771920%09red/gga:423881%09red/gga:424072%09red/gga:396380%09red/gga:414896%09red/gga:428812%09red
Retinol metabolism	KEGG PATHWAY	gga00830	7	31	0.0601874	0.537674	ENSGALG00000004449|ENSGALG00000015147|ENSGALG00000005469|ENSGALG00000005408|ENSGALG00000020876|ENSGALG00000012250|ENSGALG00000020160	gga:414832|gga:395264|gga:414833|gga:395346|gga:424072|gga:771920|gga:395979|	414832|395264|414833|395346|424072|771920|395979|	CYP3A7, CYP3A37|ALDH1A1, GGADHR|CYP2C45|BCMO1, BCDO|AOX2P, AOX2|ADH1C, ADH-1, ADH1, ADH1B|ADH6, ADH1A, ADH1B|	http://www.genome.jp/kegg-bin/show_pathway?gga00830/gga:395264%09red/gga:771920%09red/gga:395979%09red/gga:424072%09red/gga:414833%09red/gga:414832%09red/gga:395346%09red
Metabolism of xenobiotics by cytochrome P450	KEGG PATHWAY	gga00980	7	32	0.0676911	0.566913	ENSGALG00000016325|ENSGALG00000016322|ENSGALG00000004501|ENSGALG00000003490|ENSGALG00000008409|ENSGALG00000012250|ENSGALG00000020160	gga:414896|gga:396380|gga:428832|gga:428812|gga:423881|gga:771920|gga:395979|	414896|396380|428832|428812|423881|771920|395979|	GSTA3, GST, GSTA1| |CYP1B1| |GSTO1|ADH1C, ADH-1, ADH1, ADH1B|ADH6, ADH1A, ADH1B|	http://www.genome.jp/kegg-bin/show_pathway?gga00980/gga:395979%09red/gga:771920%09red/gga:423881%09red/gga:428832%09red/gga:396380%09red/gga:414896%09red/gga:428812%09red
NOD-like receptor signaling pathway	KEGG PATHWAY	gga04621	8	41	0.0836422	0.656076	ENSGALG00000002786|ENSGALG00000027864|ENSGALG00000010915|ENSGALG00000013861|ENSGALG00000026098|ENSGALG00000001889|ENSGALG00000008355|ENSGALG00000000534	gga:415349|gga:396093|gga:395337|gga:421684|gga:396495|gga:427756|gga:395284|gga:395196|	415349|396093|395337|421684|396495|427756|395284|395196|	PSTPIP1|NFKBIA|IL6, CHIL-6, IL-6|TNFAIP3|IL8L2, CXCL8, EMF-1, IL8|CARD9|CASP8, caspase-8|IL1B, IL-1BETA, IL1beta|	http://www.genome.jp/kegg-bin/show_pathway?gga04621/gga:396495%09red/gga:395196%09red/gga:395284%09red/gga:396093%09red/gga:415349%09red/gga:427756%09red/gga:421684%09red/gga:395337%09red
Oocyte meiosis	KEGG PATHWAY	gga04114	14	88	0.0939291	0.656076	ENSGALG00000009956|ENSGALG00000006110|ENSGALG00000003085|ENSGALG00000003837|ENSGALG00000009971|ENSGALG00000008233|ENSGALG00000008424|ENSGALG00000011281|ENSGALG00000016629|ENSGALG00000000366|ENSGALG00000007768|ENSGALG00000010725|ENSGALG00000001506|ENSGALG00000004161	gga:425536|gga:416575|gga:396252|gga:415732|gga:424563|gga:421226|gga:416692|gga:420650|gga:418656|gga:386579|gga:428167|gga:425619|gga:416158|gga:415400|	425536|416575|396252|415732|424563|421226|416692|420650|418656|386579|428167|425619|416158|415400|	ESPL1|PLK1|CDK1, CDC2|ADCY7|CDC20|BUB1|CALML3, CALM3, CCM1|SGOL1|PRKX|RPS6KA1, RPS6KA, RSK|AURKA|YWHAZ|PTTG1|CCNB2, cycB2|	http://www.genome.jp/kegg-bin/show_pathway?gga04114/gga:396252%09red/gga:416692%09red/gga:415732%09red/gga:428167%09red/gga:425619%09red/gga:420650%09red/gga:415400%09red/gga:416575%09red/gga:424563%09red/gga:425536%09red/gga:418656%09red/gga:416158%09red/gga:386579%09red/gga:421226%09red
Phenylalanine metabolism	KEGG PATHWAY	gga00360	4	15	0.0956768	0.656076	ENSGALG00000003490|ENSGALG00000003053|ENSGALG00000000893|ENSGALG00000000081	gga:428812|gga:429062|gga:415884|gga:417039|	428812|429062|415884|417039|	|PRDX6|TAT|IL4I1, LAO|	http://www.genome.jp/kegg-bin/show_pathway?gga00360/gga:429062%09red/gga:417039%09red/gga:428812%09red/gga:415884%09red
Calcium signaling pathway	KEGG PATHWAY	gga04020	23	162	0.0979218	0.656076	ENSGALG00000004613|ENSGALG00000005453|ENSGALG00000016629|ENSGALG00000023142|ENSGALG00000004096|ENSGALG00000005693|ENSGALG00000000244|ENSGALG00000004792|ENSGALG00000016992|ENSGALG00000012297|ENSGALG00000010778|ENSGALG00000013785|ENSGALG00000008875|ENSGALG00000008907|ENSGALG00000008424|ENSGALG00000006014|ENSGALG00000014508|ENSGALG00000003837|ENSGALG00000016564|ENSGALG00000001564|ENSGALG00000017001|…	gga:395507|gga:415805|gga:418656|gga:429116|gga:374001|gga:395807|gga:723973|gga:423014|gga:428070|gga:421614|gga:396364|gga:474379|gga:427687|gga:416730|gga:416692|gga:416567|gga:422827|gga:415732|gga:421998|gga:395707|gga:428071|gga:423794|gga:428209|	395507|415805|418656|429116|374001|395807|723973|423014|428070|421614|396364|474379|427687|416730|416692|416567|422827|415732|421998|395707|428071|423794|428209|	P2RX5|PLCG2|PRKX|PTGER3|CHRNA7|NOS2, INOS, NOS2A|CAMK4|PLCB2|HTR2A|GRM1|CHRM3, MACHR|GNAL|PLCB1|PLCB4|CALML3, CALM3, CCM1|PRKCB, PRKCB1|CD38|ADCY7|PTK2B|ATP2A3, SERCA|CYSLTR2|HTR7|PTAFR|	http://www.genome.jp/kegg-bin/show_pathway?gga04020/gga:429116%09red/gga:415805%09red/gga:723973%09red/gga:428070%09red/gga:423794%09red/gga:474379%09red/gga:422827%09red/gga:416567%09red/gga:428071%09red/gga:428209%09red/gga:416730%09red/gga:374001%09red/gga:395807%09red/gga:421998%09red/gga:427687%09red/gga:421614%09red/gga:416692%09red/gga:423014%09red/gga:395707%09red/gga:415732%09red/gga:395…
Phosphatidylinositol signaling system	KEGG PATHWAY	gga04070	12	75	0.111739	0.712999	ENSGALG00000008907|ENSGALG00000002583|ENSGALG00000005453|ENSGALG00000004792|ENSGALG00000011227|ENSGALG00000001589|ENSGALG00000008424|ENSGALG00000021573|ENSGALG00000004336|ENSGALG00000001730|ENSGALG00000006014|ENSGALG00000008875	gga:416730|gga:419444|gga:415805|gga:423014|gga:422611|gga:424745|gga:416692|gga:417319|gga:428692|gga:424747|gga:416567|gga:427687|	416730|419444|415805|423014|422611|424745|416692|417319|428692|424747|416567|427687|	PLCB4|PIK3CD|PLCG2|PLCB2|CDS1|INPP5D|CALML3, CALM3, CCM1|PIK3R5|INPPL1|DGKD|PRKCB, PRKCB1|PLCB1|	http://www.genome.jp/kegg-bin/show_pathway?gga04070/gga:416730%09red/gga:416692%09red/gga:423014%09red/gga:417319%09red/gga:416567%09red/gga:424745%09red/gga:424747%09red/gga:428692%09red/gga:415805%09red/gga:427687%09red/gga:422611%09red/gga:419444%09red
Tyrosine metabolism	KEGG PATHWAY	gga00350	6	31	0.127767	0.778217	ENSGALG00000000081|ENSGALG00000003490|ENSGALG00000020876|ENSGALG00000000893|ENSGALG00000012250|ENSGALG00000020160	gga:417039|gga:428812|gga:424072|gga:415884|gga:771920|gga:395979|	417039|428812|424072|415884|771920|395979|	IL4I1, LAO| |AOX2P, AOX2|TAT|ADH1C, ADH-1, ADH1, ADH1B|ADH6, ADH1A, ADH1B|	http://www.genome.jp/kegg-bin/show_pathway?gga00350/gga:417039%09red/gga:415884%09red/gga:771920%09red/gga:395979%09red/gga:424072%09red/gga:428812%09red
Phenylalanine, tyrosine and tryptophan biosynthesis	KEGG PATHWAY	gga00400	2	5	0.134339	0.78267	ENSGALG00000000893|ENSGALG00000000081	gga:415884|gga:417039|	415884|417039|	TAT|IL4I1, LAO|	http://www.genome.jp/kegg-bin/show_pathway?gga00400/gga:417039%09red/gga:415884%09red
Taurine and hypotaurine metabolism	KEGG PATHWAY	gga00430	2	6	0.168418	0.911091	ENSGALG00000005175|ENSGALG00000002358	gga:769879|gga:427391|	769879|427391|	BAAT|CDO1|	http://www.genome.jp/kegg-bin/show_pathway?gga00430/gga:769879%09red/gga:427391%09red
Progesterone-mediated oocyte maturation	KEGG PATHWAY	gga04914	11	74	0.16998	0.911091	ENSGALG00000003085|ENSGALG00000003837|ENSGALG00000008233|ENSGALG00000016629|ENSGALG00000021573|ENSGALG00000025810|ENSGALG00000002583|ENSGALG00000011881|ENSGALG00000006110|ENSGALG00000004161|ENSGALG00000000366	gga:396252|gga:415732|gga:421226|gga:418656|gga:417319|gga:396167|gga:419444|gga:396172|gga:416575|gga:415400|gga:386579|	396252|415732|421226|418656|417319|396167|419444|396172|416575|415400|386579|	CDK1, CDC2|ADCY7|BUB1|PRKX|PIK3R5|CCNB3, CYCB3|PIK3CD|CCNA2, CYCA|PLK1|CCNB2, cycB2|RPS6KA1, RPS6KA, RSK|	http://www.genome.jp/kegg-bin/show_pathway?gga04914/gga:396252%09red/gga:419444%09red/gga:417319%09red/gga:415732%09red/gga:416575%09red/gga:396172%09red/gga:415400%09red/gga:418656%09red/gga:396167%09red/gga:386579%09red/gga:421226%09red
Pentose phosphate pathway	KEGG PATHWAY	gga00030	4	21	0.202336	0.99977	ENSGALG00000026077|ENSGALG00000005309|ENSGALG00000012613|ENSGALG00000012612	gga:395492|gga:415991|gga:395218|gga:395217|	395492|415991|395218|395217|	ALDOC|TKT|FBP1|FBP2|	http://www.genome.jp/kegg-bin/show_pathway?gga00030/gga:415991%09red/gga:395492%09red/gga:395218%09red/gga:395217%09red
Vitamin B6 metabolism	KEGG PATHWAY	gga00750	2	7	0.203719	0.99977	ENSGALG00000020876|ENSGALG00000016205	gga:424072|gga:418549|	424072|418549|	AOX2P, AOX2|PDXK|	http://www.genome.jp/kegg-bin/show_pathway?gga00750/gga:424072%09red/gga:418549%09red
Pantothenate and CoA biosynthesis	KEGG PATHWAY	gga00770	3	14	0.209315	0.99977	ENSGALG00000006431|ENSGALG00000002869|ENSGALG00000013993	gga:423792|gga:426928|gga:421702|	423792|426928|421702|	PANK1|ENPP3|VNN1, VNN2, VNN3|	http://www.genome.jp/kegg-bin/show_pathway?gga00770/gga:421702%09red/gga:426928%09red/gga:423792%09red
Alanine, aspartate and glutamate metabolism	KEGG PATHWAY	gga00250	5	32	0.263156	0.99977	ENSGALG00000002576|ENSGALG00000009748|ENSGALG00000004158|ENSGALG00000000081|ENSGALG00000023689	gga:417545|gga:420574|gga:415746|gga:417039|gga:417185|	417545|420574|415746|417039|417185|	ASL2, ASL, CRYD2|ASNS|GPT2|IL4I1, LAO|ASS1|	http://www.genome.jp/kegg-bin/show_pathway?gga00250/gga:417039%09red/gga:420574%09red/gga:417185%09red/gga:415746%09red/gga:417545%09red
Nicotinate and nicotinamide metabolism	KEGG PATHWAY	gga00760	4	25	0.286513	0.99977	ENSGALG00000008098|ENSGALG00000002869|ENSGALG00000020876|ENSGALG00000014508	gga:417707|gga:426928|gga:424072|gga:422827|	417707|426928|424072|422827|	NAMPT, PBEF1, visfatin|ENPP3|AOX2P, AOX2|CD38|	http://www.genome.jp/kegg-bin/show_pathway?gga00760/gga:424072%09red/gga:417707%09red/gga:426928%09red/gga:422827%09red
Biosynthesis of amino acids	KEGG PATHWAY	gga01230	8	59	0.289737	0.99977	ENSGALG00000005309|ENSGALG00000026077|ENSGALG00000002576|ENSGALG00000004158|ENSGALG00000011331|ENSGALG00000023689|ENSGALG00000000893|ENSGALG00000016254	gga:415991|gga:395492|gga:417545|gga:415746|gga:424716|gga:417185|gga:415884|gga:395735|	415991|395492|417545|415746|424716|417185|415884|395735|	TKT|ALDOC|ASL2, ASL, CRYD2|GPT2|CTH|ASS1|TAT|OTC|	http://www.genome.jp/kegg-bin/show_pathway?gga01230/gga:395735%09red/gga:395492%09red/gga:417545%09red/gga:415884%09red/gga:415991%09red/gga:417185%09red/gga:424716%09red/gga:415746%09red
FoxO signaling pathway	KEGG PATHWAY	gga04068	15	121	0.292152	0.99977	ENSGALG00000003267|ENSGALG00000014471|ENSGALG00000002583|ENSGALG00000028318|ENSGALG00000006110|ENSGALG00000013371|ENSGALG00000021573|ENSGALG00000012297|ENSGALG00000010915|ENSGALG00000016369|ENSGALG00000025810|ENSGALG00000009179|ENSGALG00000004161|ENSGALG00000013372|ENSGALG00000010347	gga:420027|gga:423600|gga:419444|gga:378914|gga:416575|gga:430495|gga:417319|gga:421614|gga:395337|gga:420343|gga:396167|gga:378894|gga:415400|gga:426054|gga:422512|	420027|423600|419444|378914|416575|430495|417319|421614|395337|420343|396167|378894|415400|426054|422512|	STAT3|CAT|PIK3CD|CIP1|PLK1|S1PR4, EDG6|PIK3R5|GRM1|IL6, CHIL-6, IL-6|FBXO32|CCNB3, CYCB3|TNFSF10, TRAIL|CCNB2, cycB2|IL7R|CCNG2|	http://www.genome.jp/kegg-bin/show_pathway?gga04068/gga:419444%09red/gga:421614%09red/gga:417319%09red/gga:422512%09red/gga:378894%09red/gga:426054%09red/gga:416575%09red/gga:430495%09red/gga:423600%09red/gga:420343%09red/gga:415400%09red/gga:378914%09red/gga:396167%09red/gga:420027%09red/gga:395337%09red
Glutathione metabolism	KEGG PATHWAY	gga00480	5	36	0.338768	0.99977	ENSGALG00000016325|ENSGALG00000028470|ENSGALG00000008409|ENSGALG00000016442|ENSGALG00000016322	gga:414896|gga:771783|gga:423881|gga:421936|gga:396380|	414896|771783|423881|421936|396380|	GSTA3, GST, GSTA1|GSR|GSTO1|RRM2| |	http://www.genome.jp/kegg-bin/show_pathway?gga00480/gga:771783%09red/gga:423881%09red/gga:396380%09red/gga:414896%09red/gga:421936%09red
RIG-I-like receptor signaling pathway	KEGG PATHWAY	gga04622	7	55	0.361695	0.99977	ENSGALG00000014297|ENSGALG00000027864|ENSGALG00000011389|ENSGALG00000013356|ENSGALG00000026098|ENSGALG00000014718|ENSGALG00000008355	gga:396330|gga:396093|gga:423471|gga:430480|gga:396495|gga:427144|gga:395284|	396330|396093|423471|430480|396495|427144|395284|	IRF7, IRF3|NFKBIA|TRAF3|IKBKE|IL8L2, CXCL8, EMF-1, IL8|MAP3K1|CASP8, caspase-8|	http://www.genome.jp/kegg-bin/show_pathway?gga04622/gga:396330%09red/gga:423471%09red/gga:396495%09red/gga:430480%09red/gga:395284%09red/gga:396093%09red/gga:427144%09red
Fatty acid elongation	KEGG PATHWAY	gga00062	3	20	0.367393	0.99977	ENSGALG00000003936|ENSGALG00000001426|ENSGALG00000012131	gga:419681|gga:419601|gga:428772|	419681|419601|428772|	PPT1|MECR|ELOVL6|	http://www.genome.jp/kegg-bin/show_pathway?gga00062/gga:419681%09red/gga:419601%09red/gga:428772%09red
Mismatch repair	KEGG PATHWAY	gga03430	3	20	0.367393	0.99977	ENSGALG00000013384|ENSGALG00000000734|ENSGALG00000010748	gga:430516|gga:419566|gga:421505|	430516|419566|421505|	LIG1|RPA2|EXO1|	http://www.genome.jp/kegg-bin/show_pathway?gga03430/gga:421505%09red/gga:430516%09red/gga:419566%09red
Other types of O-glycan biosynthesis	KEGG PATHWAY	gga00514	4	29	0.374552	0.99977	ENSGALG00000009046|ENSGALG00000001740|ENSGALG00000012442|ENSGALG00000005550	gga:427782|gga:427801|gga:418042|gga:396169|	427782|427801|418042|396169|	FUT7, CFTII|MGAT5B|MFNG|ST6GAL1|	http://www.genome.jp/kegg-bin/show_pathway?gga00514/gga:427782%09red/gga:396169%09red/gga:418042%09red/gga:427801%09red
Regulation of actin cytoskeleton	KEGG PATHWAY	gga04810	20	177	0.387811	0.99977	ENSGALG00000013253|ENSGALG00000008978|ENSGALG00000012456|ENSGALG00000010875|ENSGALG00000028158|ENSGALG00000027417|ENSGALG00000007511|ENSGALG00000001915|ENSGALG00000026383|ENSGALG00000011452|ENSGALG00000021573|ENSGALG00000003818|ENSGALG00000006691|ENSGALG00000002583|ENSGALG00000022490|ENSGALG00000013742|ENSGALG00000011141|ENSGALG00000010778|ENSGALG00000020927|ENSGALG00000003820	gga:100857811|gga:424121|gga:418044|gga:395470|gga:415439|gga:425499|gga:396181|gga:373939|gga:408047|gga:429041|gga:417319|gga:416246|gga:416051|gga:419444|gga:416490|gga:395701|gga:424191|gga:396364|gga:429075|gga:416837|	100857811|424121|418044|395470|415439|425499|396181|373939|408047|429041|417319|416246|416051|419444|416490|395701|424191|396364|429075|416837|	|ITGA4|RAC2|ITGB8|FGF7|NCKAP1L|ITGB2, CD18|VAV3|TMSB4X|ARPC2|PIK3R5|CYFIP2|ARPC4|PIK3CD|ARPC1B|EZR, VIL2|ITGB6|CHRM3, MACHR|ARPC5, APOBEC4|ARPC3|	http://www.genome.jp/kegg-bin/show_pathway?gga04810/gga:429075%09red/gga:395701%09red/gga:416246%09red/gga:416837%09red/gga:417319%09red/gga:424121%09red/gga:100857811%09red/gga:416490%09red/gga:395470%09red/gga:373939%09red/gga:418044%09red/gga:408047%09red/gga:424191%09red/gga:415439%09red/gga:429041%09red/gga:396364%09red/gga:419444%09red/gga:416051%09red/gga:425499%09red/gga:396181%09red
Inositol phosphate metabolism	KEGG PATHWAY	gga00562	7	57	0.393389	0.99977	ENSGALG00000008907|ENSGALG00000002583|ENSGALG00000005453|ENSGALG00000004792|ENSGALG00000001589|ENSGALG00000004336|ENSGALG00000008875	gga:416730|gga:419444|gga:415805|gga:423014|gga:424745|gga:428692|gga:427687|	416730|419444|415805|423014|424745|428692|427687|	PLCB4|PIK3CD|PLCG2|PLCB2|INPP5D|INPPL1|PLCB1|	http://www.genome.jp/kegg-bin/show_pathway?gga00562/gga:416730%09red/gga:423014%09red/gga:415805%09red/gga:424745%09red/gga:428692%09red/gga:427687%09red/gga:419444%09red
Glycosphingolipid biosynthesis - lacto and neolacto series	KEGG PATHWAY	gga00601	3	21	0.3938	0.99977	ENSGALG00000012773|ENSGALG00000009046|ENSGALG00000016128	gga:428479|gga:427782|gga:427985|	428479|427782|427985|	|FUT7, CFTII|B3GALT5|	http://www.genome.jp/kegg-bin/show_pathway?gga00601/gga:427782%09red/gga:427985%09red/gga:428479%09red
Tryptophan metabolism	KEGG PATHWAY	gga00380	5	39	0.39655	0.99977	ENSGALG00000020876|ENSGALG00000004501|ENSGALG00000009926|ENSGALG00000000081|ENSGALG00000014471	gga:424072|gga:428832|gga:421396|gga:417039|gga:423600|	424072|428832|421396|417039|423600|	AOX2P, AOX2|CYP1B1|HAAO|IL4I1, LAO|CAT|	http://www.genome.jp/kegg-bin/show_pathway?gga00380/gga:424072%09red/gga:428832%09red/gga:423600%09red/gga:417039%09red/gga:421396%09red
Cytosolic DNA-sensing pathway	KEGG PATHWAY	gga04623	5	40	0.415755	0.99977	ENSGALG00000014297|ENSGALG00000013356|ENSGALG00000027864|ENSGALG00000010915|ENSGALG00000000534	gga:396330|gga:430480|gga:396093|gga:395337|gga:395196|	396330|430480|396093|395337|395196|	IRF7, IRF3|IKBKE|NFKBIA|IL6, CHIL-6, IL-6|IL1B, IL-1BETA, IL1beta|	http://www.genome.jp/kegg-bin/show_pathway?gga04623/gga:396330%09red/gga:396093%09red/gga:430480%09red/gga:395196%09red/gga:395337%09red
Glycolysis / Gluconeogenesis	KEGG PATHWAY	gga00010	6	50	0.429835	0.99977	ENSGALG00000026077|ENSGALG00000003490|ENSGALG00000012613|ENSGALG00000012612|ENSGALG00000012250|ENSGALG00000020160	gga:395492|gga:428812|gga:395218|gga:395217|gga:771920|gga:395979|	395492|428812|395218|395217|771920|395979|	ALDOC| |FBP1|FBP2|ADH1C, ADH-1, ADH1, ADH1B|ADH6, ADH1A, ADH1B|	http://www.genome.jp/kegg-bin/show_pathway?gga00010/gga:395492%09red/gga:395217%09red/gga:395218%09red/gga:771920%09red/gga:395979%09red/gga:428812%09red
Arginine and proline metabolism	KEGG PATHWAY	gga00330	6	50	0.429835	0.99977	ENSGALG00000016348|ENSGALG00000002576|ENSGALG00000005693|ENSGALG00000023689|ENSGALG00000023435|ENSGALG00000016254	gga:374006|gga:417545|gga:395807|gga:417185|gga:395504|gga:395735|	374006|417545|395807|417185|395504|395735|	SAT1, SAT|ASL2, ASL, CRYD2|NOS2, INOS, NOS2A|ASS1|GATM, AT|OTC|	http://www.genome.jp/kegg-bin/show_pathway?gga00330/gga:395735%09red/gga:417545%09red/gga:374006%09red/gga:417185%09red/gga:395807%09red/gga:395504%09red
Lysosome	KEGG PATHWAY	gga04142	12	107	0.440089	0.99977	ENSGALG00000003936|ENSGALG00000028628|ENSGALG00000000562|ENSGALG00000006876|ENSGALG00000015238|ENSGALG00000004252|ENSGALG00000017239|ENSGALG00000009856|ENSGALG00000000775|ENSGALG00000016666|ENSGALG00000008759|ENSGALG00000006378	gga:419681|gga:770893|gga:419552|gga:428163|gga:395380|gga:420160|gga:419014|gga:417829|gga:425657|gga:396329|gga:424961|gga:423789|	419681|770893|419552|428163|395380|420160|419014|417829|425657|396329|424961|423789|	PPT1|LAPTM4B|LAPTM5|CTSA, PPGB|CD164| |CTSC|GNS, N-acetylglucosamine-6-sulfatase|CTSS|CTSB|LAMP3, DC-LAMP|LIPA|	http://www.genome.jp/kegg-bin/show_pathway?gga04142/gga:417829%09red/gga:428163%09red/gga:419014%09red/gga:424961%09red/gga:419552%09red/gga:420160%09red/gga:396329%09red/gga:423789%09red/gga:395380%09red/gga:770893%09red/gga:419681%09red/gga:425657%09red
Fructose and mannose metabolism	KEGG PATHWAY	gga00051	4	32	0.440165	0.99977	ENSGALG00000006324|ENSGALG00000026077|ENSGALG00000012613|ENSGALG00000012612	gga:418247|gga:395492|gga:395218|gga:395217|	418247|395492|395218|395217|	PFKFB3|ALDOC|FBP1|FBP2|	http://www.genome.jp/kegg-bin/show_pathway?gga00051/gga:418247%09red/gga:395492%09red/gga:395218%09red/gga:395217%09red
Caffeine metabolism	KEGG PATHWAY	gga00232	1	5	0.446066	0.99977	ENSGALG00000008701	gga:396025|	396025|	XDH|	http://www.genome.jp/kegg-bin/show_pathway?gga00232/gga:396025%09red
Gap junction	KEGG PATHWAY	gga04540	9	80	0.457614	0.99977	ENSGALG00000008907|ENSGALG00000003085|ENSGALG00000003837|ENSGALG00000004792|ENSGALG00000016992|ENSGALG00000016629|ENSGALG00000012297|ENSGALG00000006014|ENSGALG00000008875	gga:416730|gga:396252|gga:415732|gga:423014|gga:428070|gga:418656|gga:421614|gga:416567|gga:427687|	416730|396252|415732|423014|428070|418656|421614|416567|427687|	PLCB4|CDK1, CDC2|ADCY7|PLCB2|HTR2A|PRKX|GRM1|PRKCB, PRKCB1|PLCB1|	http://www.genome.jp/kegg-bin/show_pathway?gga04540/gga:396252%09red/gga:416730%09red/gga:423014%09red/gga:415732%09red/gga:416567%09red/gga:428070%09red/gga:418656%09red/gga:427687%09red/gga:421614%09red
Cysteine and methionine metabolism	KEGG PATHWAY	gga00270	4	33	0.461621	0.99977	ENSGALG00000002358|ENSGALG00000000893|ENSGALG00000011331|ENSGALG00000000081	gga:427391|gga:415884|gga:424716|gga:417039|	427391|415884|424716|417039|	CDO1|TAT|CTH|IL4I1, LAO|	http://www.genome.jp/kegg-bin/show_pathway?gga00270/gga:424716%09red/gga:427391%09red/gga:417039%09red/gga:415884%09red
Adipocytokine signaling pathway	KEGG PATHWAY	gga04920	7	64	0.503114	0.99977	ENSGALG00000002005|ENSGALG00000003267|ENSGALG00000010171|ENSGALG00000027864|ENSGALG00000022985|ENSGALG00000027786|ENSGALG00000004419	gga:419429|gga:420027|gga:421438|gga:396093|gga:374120|gga:395299|gga:395083|	419429|420027|421438|396093|374120|395299|395083|	|STAT3|NFKBIE|NFKBIA|PPARA|SOCS3|TNFRSF1B, TNFR-II|	http://www.genome.jp/kegg-bin/show_pathway?gga04920/gga:419429%09red/gga:395299%09red/gga:396093%09red/gga:374120%09red/gga:395083%09red/gga:420027%09red/gga:421438%09red
Steroid hormone biosynthesis	KEGG PATHWAY	gga00140	4	35	0.503605	0.99977	ENSGALG00000004449|ENSGALG00000005469|ENSGALG00000005467|ENSGALG00000004501	gga:414832|gga:414833|gga:415807|gga:428832|	414832|414833|415807|428832|	CYP3A7, CYP3A37|CYP2C45|HSD17B2|CYP1B1|	http://www.genome.jp/kegg-bin/show_pathway?gga00140/gga:428832%09red/gga:414833%09red/gga:414832%09red/gga:415807%09red
Selenocompound metabolism	KEGG PATHWAY	gga00450	2	16	0.513529	0.99977	ENSGALG00000012714|ENSGALG00000011331	gga:418082|gga:424716|	418082|424716|	TXNRD1|CTH|	http://www.genome.jp/kegg-bin/show_pathway?gga00450/gga:424716%09red/gga:418082%09red
VEGF signaling pathway	KEGG PATHWAY	gga04370	6	56	0.530631	0.99977	ENSGALG00000002583|ENSGALG00000005453|ENSGALG00000021573|ENSGALG00000012456|ENSGALG00000005069|ENSGALG00000006014	gga:419444|gga:415805|gga:417319|gga:418044|gga:396451|gga:416567|	419444|415805|417319|418044|396451|416567|	PIK3CD|PLCG2|PIK3R5|RAC2|PTGS2, CEF147, PGHS2, PHSII|PRKCB, PRKCB1|	http://www.genome.jp/kegg-bin/show_pathway?gga04370/gga:396451%09red/gga:417319%09red/gga:415805%09red/gga:418044%09red/gga:416567%09red/gga:419444%09red
Nitrogen metabolism	KEGG PATHWAY	gga00910	2	17	0.543235	0.99977	ENSGALG00000027638|ENSGALG00000015454	gga:420208|gga:421139|	420208|421139|	CA3|CA8|	http://www.genome.jp/kegg-bin/show_pathway?gga00910/gga:421139%09red/gga:420208%09red
Steroid biosynthesis	KEGG PATHWAY	gga00100	2	17	0.543235	0.99977	ENSGALG00000012070|ENSGALG00000006378	gga:395827|gga:423789|	395827|423789|	CYP24A1, CP450CC24|LIPA|	http://www.genome.jp/kegg-bin/show_pathway?gga00100/gga:423789%09red/gga:395827%09red
ABC transporters	KEGG PATHWAY	gga02010	4	37	0.544079	0.99977	ENSGALG00000010901|ENSGALG00000016896|ENSGALG00000026269|ENSGALG00000000181	gga:420606|gga:418791|gga:427727|gga:427728|	420606|418791|427727|427728|	|ABCC4|TAP1|TAP2|	http://www.genome.jp/kegg-bin/show_pathway?gga02010/gga:420606%09red/gga:418791%09red/gga:427728%09red/gga:427727%09red
GnRH signaling pathway	KEGG PATHWAY	gga04912	8	77	0.549768	0.99977	ENSGALG00000008907|ENSGALG00000003837|ENSGALG00000004792|ENSGALG00000016564|ENSGALG00000008424|ENSGALG00000016629|ENSGALG00000014718|ENSGALG00000008875	gga:416730|gga:415732|gga:423014|gga:421998|gga:416692|gga:418656|gga:427144|gga:427687|	416730|415732|423014|421998|416692|418656|427144|427687|	PLCB4|ADCY7|PLCB2|PTK2B|CALML3, CALM3, CCM1|PRKX|MAP3K1|PLCB1|	http://www.genome.jp/kegg-bin/show_pathway?gga04912/gga:416730%09red/gga:416692%09red/gga:423014%09red/gga:415732%09red/gga:421998%09red/gga:418656%09red/gga:427687%09red/gga:427144%09red
Arachidonic acid metabolism	KEGG PATHWAY	gga00590	5	48	0.562762	0.99977	ENSGALG00000012791|ENSGALG00000011429|ENSGALG00000005469|ENSGALG00000018977|ENSGALG00000005069	gga:418101|gga:417918|gga:414833|gga:771655|gga:396451|	418101|417918|414833|771655|396451|	TBXAS1|LTA4H|CYP2C45|PLA2G5|PTGS2, CEF147, PGHS2, PHSII|	http://www.genome.jp/kegg-bin/show_pathway?gga00590/gga:771655%09red/gga:396451%09red/gga:414833%09red/gga:418101%09red/gga:417918%09red
Fanconi anemia pathway	KEGG PATHWAY	gga03460	5	48	0.562762	0.99977	ENSGALG00000000734|ENSGALG00000002781|ENSGALG00000004516|ENSGALG00000007155|ENSGALG00000000516	gga:419566|gga:373983|gga:396086|gga:416628|gga:415854|	419566|373983|396086|416628|415854|	RPA2|BRCA1|RAD51, RAD51A|RMI2, C14H16orf75, C16orf75|FANCA|	http://www.genome.jp/kegg-bin/show_pathway?gga03460/gga:396086%09red/gga:416628%09red/gga:415854%09red/gga:373983%09red/gga:419566%09red
Linoleic acid metabolism	KEGG PATHWAY	gga00591	3	28	0.566014	0.99977	ENSGALG00000004449|ENSGALG00000005469|ENSGALG00000018977	gga:414832|gga:414833|gga:771655|	414832|414833|771655|	CYP3A7, CYP3A37|CYP2C45|PLA2G5|	http://www.genome.jp/kegg-bin/show_pathway?gga00591/gga:771655%09red/gga:414833%09red/gga:414832%09red
Glycosaminoglycan degradation	KEGG PATHWAY	gga00531	2	18	0.571653	0.99977	ENSGALG00000011203|ENSGALG00000009856	gga:373981|gga:417829|	373981|417829|	HPSE|GNS, N-acetylglucosamine-6-sulfatase|	http://www.genome.jp/kegg-bin/show_pathway?gga00531/gga:417829%09red/gga:373981%09red
Melanogenesis	KEGG PATHWAY	gga04916	9	89	0.57691	0.99977	ENSGALG00000008907|ENSGALG00000011355|ENSGALG00000003837|ENSGALG00000004792|ENSGALG00000016629|ENSGALG00000008424|ENSGALG00000006480|ENSGALG00000006014|ENSGALG00000008875	gga:416730|gga:429040|gga:415732|gga:423014|gga:418656|gga:416692|gga:395229|gga:416567|gga:427687|	416730|429040|415732|423014|418656|416692|395229|416567|427687|	PLCB4|WNT10A|ADCY7|PLCB2|PRKX|CALML3, CALM3, CCM1|TCF7, TCF1|PRKCB, PRKCB1|PLCB1|	http://www.genome.jp/kegg-bin/show_pathway?gga04916/gga:416730%09red/gga:416692%09red/gga:395229%09red/gga:423014%09red/gga:415732%09red/gga:416567%09red/gga:418656%09red/gga:429040%09red/gga:427687%09red
Vascular smooth muscle contraction	KEGG PATHWAY	gga04270	10	100	0.589026	0.99977	ENSGALG00000002016|ENSGALG00000008907|ENSGALG00000018977|ENSGALG00000003837|ENSGALG00000004792|ENSGALG00000002118|ENSGALG00000008424|ENSGALG00000016629|ENSGALG00000006014|ENSGALG00000008875	gga:415905|gga:416730|gga:771655|gga:415732|gga:423014|gga:395301|gga:416692|gga:418656|gga:416567|gga:427687|	415905|416730|771655|415732|423014|395301|416692|418656|416567|427687|	PRKCD|PLCB4|PLA2G5|ADCY7|PLCB2|KCNMB1|CALML3, CALM3, CCM1|PRKX|PRKCB, PRKCB1|PLCB1|	http://www.genome.jp/kegg-bin/show_pathway?gga04270/gga:416730%09red/gga:416692%09red/gga:415732%09red/gga:395301%09red/gga:423014%09red/gga:415905%09red/gga:416567%09red/gga:418656%09red/gga:771655%09red/gga:427687%09red
Dorso-ventral axis formation	KEGG PATHWAY	gga04320	2	19	0.598762	0.99977	ENSGALG00000000521|ENSGALG00000001143	gga:415855|gga:396235|	415855|396235|	SPIRE2|ETS1, ETS-1, ETS-1A, ETS-1B, TNIP1, c-ets-1|	http://www.genome.jp/kegg-bin/show_pathway?gga04320/gga:415855%09red/gga:396235%09red
Biosynthesis of unsaturated fatty acids	KEGG PATHWAY	gga01040	2	20	0.62456	0.99977	ENSGALG00000005175|ENSGALG00000012131	gga:769879|gga:428772|	769879|428772|	BAAT|ELOVL6|	http://www.genome.jp/kegg-bin/show_pathway?gga01040/gga:769879%09red/gga:428772%09red
Ubiquinone and other terpenoid-quinone biosynthesis	KEGG PATHWAY	gga00130	1	9	0.626454	0.99977	ENSGALG00000000893	gga:415884|	415884|	TAT|	http://www.genome.jp/kegg-bin/show_pathway?gga00130/gga:415884%09red
ECM-receptor interaction	KEGG PATHWAY	gga04512	7	73	0.632645	0.99977	ENSGALG00000010875|ENSGALG00000016480|ENSGALG00000011141|ENSGALG00000008978|ENSGALG00000004627|ENSGALG00000003589|ENSGALG00000007849	gga:395470|gga:421960|gga:424191|gga:424121|gga:408043|gga:395935|gga:395666|	395470|421960|424191|424121|408043|395935|395666|	ITGB8|SDC1|ITGB6|ITGA4|LAMC2|VTN|CD44|	http://www.genome.jp/kegg-bin/show_pathway?gga04512/gga:424121%09red/gga:395470%09red/gga:421960%09red/gga:395935%09red/gga:424191%09red/gga:408043%09red/gga:395666%09red
Fatty acid metabolism	KEGG PATHWAY	gga01212	4	42	0.637103	0.99977	ENSGALG00000003936|ENSGALG00000002747|ENSGALG00000001426|ENSGALG00000012131	gga:419681|gga:396061|gga:419601|gga:428772|	419681|396061|419601|428772|	PPT1|FASN|MECR|ELOVL6|	http://www.genome.jp/kegg-bin/show_pathway?gga01212/gga:419681%09red/gga:419601%09red/gga:396061%09red/gga:428772%09red
Oxidative phosphorylation	KEGG PATHWAY	gga00190	11	115	0.643542	0.99977	ENSGALG00000027688|ENSGALG00000002207|ENSGALG00000009286|ENSGALG00000018382|ENSGALG00000018370|ENSGALG00000018361|ENSGALG00000018360|ENSGALG00000018378|ENSGALG00000018366|ENSGALG00000015906|ENSGALG00000018364	gga:769954|gga:424349|gga:424142|gga:807636|gga:807635|gga:807642|gga:807641|gga:807645|gga:807638|gga:772260|gga:807643|	769954|424349|424142|807636|807635|807642|807641|807645|807638|772260|807643|	NDUFB4|ATP6V1G3|ATP5G3|ND1|COX2|ND5|CYTB|ND2|ND3|COX7A2|ND4|	http://www.genome.jp/kegg-bin/show_pathway?gga00190/gga:772260%09red/gga:769954%09red/gga:807638%09red/gga:807636%09red/gga:424142%09red/gga:424349%09red/gga:807645%09red/gga:807642%09red/gga:807643%09red/gga:807635%09red/gga:807641%09red
Histidine metabolism	KEGG PATHWAY	gga00340	2	21	0.649052	0.99977	ENSGALG00000012377|ENSGALG00000003490	gga:424298|gga:428812|	424298|428812|	HNMT| |	http://www.genome.jp/kegg-bin/show_pathway?gga00340/gga:428812%09red/gga:424298%09red
Protein export	KEGG PATHWAY	gga03060	2	22	0.672256	0.99977	ENSGALG00000013569|ENSGALG00000026302	gga:420997|gga:101750392|	420997|101750392|	SEC61B|SRPRB|	http://www.genome.jp/kegg-bin/show_pathway?gga03060/gga:420997%09red/gga:101750392%09red
Hedgehog signaling pathway	KEGG PATHWAY	gga04340	4	45	0.686609	0.99977	ENSGALG00000010858|ENSGALG00000011355|ENSGALG00000016629|ENSGALG00000006379	gga:424168|gga:429040|gga:418656|gga:395615|	424168|429040|418656|395615|	LRP2|WNT10A|PRKX|SHH|	http://www.genome.jp/kegg-bin/show_pathway?gga04340/gga:429040%09red/gga:395615%09red/gga:424168%09red/gga:418656%09red
Riboflavin metabolism	KEGG PATHWAY	gga00740	1	11	0.693267	0.99977	ENSGALG00000002869	gga:426928|	426928|	ENPP3|	http://www.genome.jp/kegg-bin/show_pathway?gga00740/gga:426928%09red
MAPK signaling pathway	KEGG PATHWAY	gga04010	20	214	0.702439	0.99977	ENSGALG00000007356|ENSGALG00000016782|ENSGALG00000011419|ENSGALG00000014718|ENSGALG00000028158|ENSGALG00000001475|ENSGALG00000011715|ENSGALG00000009740|ENSGALG00000006351|ENSGALG00000016629|ENSGALG00000005653|ENSGALG00000012456|ENSGALG00000005400|ENSGALG00000000366|ENSGALG00000008581|ENSGALG00000010435|ENSGALG00000000600|ENSGALG00000010638|ENSGALG00000006014|ENSGALG00000000534	gga:420479|gga:418715|gga:395642|gga:427144|gga:415439|gga:396057|gga:423504|gga:423290|gga:395274|gga:418656|gga:386574|gga:418044|gga:415996|gga:386579|gga:423890|gga:421460|gga:770905|gga:395476|gga:416567|gga:395196|	420479|418715|395642|427144|415439|396057|423504|423290|395274|418656|386574|418044|415996|386579|423890|421460|770905|395476|416567|395196|	MAP3K8|IL1R2|DUSP4, MKP-2|MAP3K1|FGF7|STMN1|HSPA2, HSP70|RASGRP1|FAS|PRKX|NFKB2|RAC2|CACNA2D3|RPS6KA1, RPS6KA, RSK|DUSP5|RASGRP3|PTPN7|CASP3|PRKCB, PRKCB1|IL1B, IL-1BETA, IL1beta|	http://www.genome.jp/kegg-bin/show_pathway?gga04010/gga:395274%09red/gga:421460%09red/gga:396057%09red/gga:418715%09red/gga:386574%09red/gga:418044%09red/gga:395476%09red/gga:420479%09red/gga:416567%09red/gga:415996%09red/gga:770905%09red/gga:423890%09red/gga:423504%09red/gga:418656%09red/gga:395196%09red/gga:415439%09red/gga:423290%09red/gga:386579%09red/gga:395642%09red/gga:427144%09red
Homologous recombination	KEGG PATHWAY	gga03440	2	24	0.714914	0.99977	ENSGALG00000000734|ENSGALG00000004516	gga:419566|gga:396086|	419566|396086|	RPA2|RAD51, RAD51A|	http://www.genome.jp/kegg-bin/show_pathway?gga03440/gga:396086%09red/gga:419566%09red
Folate biosynthesis	KEGG PATHWAY	gga00790	1	12	0.722052	0.99977	ENSGALG00000012200	gga:396146|	396146|	GCH1|	http://www.genome.jp/kegg-bin/show_pathway?gga00790/gga:396146%09red
Non-homologous end-joining	KEGG PATHWAY	gga03450	1	12	0.722052	0.99977	ENSGALG00000024076	gga:769677|	769677|	FEN1, FEN-1|	http://www.genome.jp/kegg-bin/show_pathway?gga03450/gga:769677%09red
Glycosphingolipid biosynthesis - globo series	KEGG PATHWAY	gga00603	1	12	0.722052	0.99977	ENSGALG00000016128	gga:427985|	427985|	B3GALT5|	http://www.genome.jp/kegg-bin/show_pathway?gga00603/gga:427985%09red
Porphyrin and chlorophyll metabolism	KEGG PATHWAY	gga00860	2	25	0.734436	0.99977	ENSGALG00000012550|ENSGALG00000012352	gga:396287|gga:420776|	396287|420776|	HMOX1, HO-1|BLVRA|	http://www.genome.jp/kegg-bin/show_pathway?gga00860/gga:396287%09red/gga:420776%09red
Neuroactive ligand-receptor interaction	KEGG PATHWAY	gga04080	24	261	0.741357	0.99977	ENSGALG00000004613|ENSGALG00000013371|ENSGALG00000002152|ENSGALG00000020331|ENSGALG00000023142|ENSGALG00000005259|ENSGALG00000004096|ENSGALG00000006576|ENSGALG00000016687|ENSGALG00000005546|ENSGALG00000013218|ENSGALG00000016992|ENSGALG00000012297|ENSGALG00000010778|ENSGALG00000001626|ENSGALG00000013994|ENSGALG00000013548|ENSGALG00000007899|ENSGALG00000021512|ENSGALG00000014202|ENSGALG00000017001|…	gga:395507|gga:430495|gga:416174|gga:422148|gga:429116|gga:395329|gga:374001|gga:418644|gga:418665|gga:424833|gga:418198|gga:428070|gga:421614|gga:396364|gga:427800|gga:768536|gga:395108|gga:424940|gga:415617|gga:422770|gga:428071|gga:423794|gga:428209|gga:421858|	395507|430495|416174|422148|429116|395329|374001|418644|418665|424833|418198|428070|421614|396364|427800|768536|395108|424940|415617|422770|428071|423794|428209|421858|	P2RX5|S1PR4, EDG6|GABRP|P2RY10|PTGER3|VIPR1, CVIPR|CHRNA7|GRM3|P2RY8|GPR35|C3AR1|HTR2A|GRM1|CHRM3, MACHR|UTS2R|TAAR1|GZMA|CHRND, CHNRD|LTB4R|GABRA4|CYSLTR2|HTR7|PTAFR|HTR1B|	http://www.genome.jp/kegg-bin/show_pathway?gga04080/gga:429116%09red/gga:418198%09red/gga:395329%09red/gga:416174%09red/gga:424940%09red/gga:428070%09red/gga:428071%09red/gga:428209%09red/gga:418665%09red/gga:418644%09red/gga:768536%09red/gga:430495%09red/gga:374001%09red/gga:423794%09red/gga:427800%09red/gga:424833%09red/gga:395108%09red/gga:415617%09red/gga:422770%09red/gga:421614%09red/gga:421…
2-Oxocarboxylic acid metabolism	KEGG PATHWAY	gga01210	1	13	0.748139	0.99977	ENSGALG00000004158	gga:415746|	415746|	GPT2|	http://www.genome.jp/kegg-bin/show_pathway?gga01210/gga:415746%09red
Fatty acid biosynthesis	KEGG PATHWAY	gga00061	1	13	0.748139	0.99977	ENSGALG00000002747	gga:396061|	396061|	FASN|	http://www.genome.jp/kegg-bin/show_pathway?gga00061/gga:396061%09red
Mucin type O-Glycan biosynthesis	KEGG PATHWAY	gga00512	2	26	0.752808	0.99977	ENSGALG00000015166|ENSGALG00000021404	gga:427260|gga:427492|	427260|427492|	GCNT1|GCNT3|	http://www.genome.jp/kegg-bin/show_pathway?gga00512/gga:427492%09red/gga:427260%09red
Endocytosis	KEGG PATHWAY	gga04144	17	192	0.766366	0.99977	ENSGALG00000006045|ENSGALG00000005638|ENSGALG00000001398|ENSGALG00000027944|ENSGALG00000012357|ENSGALG00000003141|ENSGALG00000011715|ENSGALG00000024372|ENSGALG00000006335|ENSGALG00000012472|ENSGALG00000011733|ENSGALG00000011732|ENSGALG00000012454|ENSGALG00000008351|ENSGALG00000017343|ENSGALG00000007093|ENSGALG00000000178	gga:395201|gga:395199|gga:415302|gga:100857553|gga:395324|gga:419641|gga:423504|gga:425389|gga:395294|gga:100859707|gga:420696|gga:420695|gga:418043|gga:378796|gga:395638|gga:422085|gga:693260|	395201|395199|415302|100857553|395324|419641|423504|425389|395294|100859707|420696|420695|418043|378796|395638|422085|693260|	SH3GL3, SH3P13|IL2RG, chCD132|PML| |CXCR4|SMAP2, SMAP1L|HSPA2, HSP70|BF2, B-F, B-F-S01, B-F-S02, B-F-S03, B-F-S09, B-F-S11, B-F-S12, B-F-S13, B-F-S14, B-FIV, B-LB2, BF, BF12, BFIV, BFIV21, BFa1|IL2RA| |CCR2, CCR5, CCR5-L|CCR5, CCR1-L|CYTH4, PSCD4, cytohesin-4|CAV3, caveolin-3|FOLR1|CYTH1, PSCD1, cytohesin-1|BF1, B-F, B-F-S04, B-F-S05, B-F-S06, B-F-S07, B-FI, B-FIV, BF2, BFa2, BFw-03, BFw-05, BFz-…	http://www.genome.jp/kegg-bin/show_pathway?gga04144/gga:395199%09red/gga:420695%09red/gga:693260%09red/gga:420696%09red/gga:425389%09red/gga:100859707%09red/gga:419641%09red/gga:395201%09red/gga:395294%09red/gga:395638%09red/gga:423504%09red/gga:100857553%09red/gga:418043%09red/gga:378796%09red/gga:422085%09red/gga:395324%09red/gga:415302%09red
Ether lipid metabolism	KEGG PATHWAY	gga00565	3	39	0.767397	0.99977	ENSGALG00000011646|ENSGALG00000018977|ENSGALG00000016713	gga:423496|gga:771655|gga:395816|	423496|771655|395816|	PLD4|PLA2G5|PLA2G7|	http://www.genome.jp/kegg-bin/show_pathway?gga00565/gga:771655%09red/gga:423496%09red/gga:395816%09red
Drug metabolism - other enzymes	KEGG PATHWAY	gga00983	2	27	0.770074	0.99977	ENSGALG00000008701|ENSGALG00000007191	gga:396025|gga:395719|	396025|395719|	XDH|TK1, TK|	http://www.genome.jp/kegg-bin/show_pathway?gga00983/gga:396025%09red/gga:395719%09red
Glycosaminoglycan biosynthesis - keratan sulfate	KEGG PATHWAY	gga00533	1	14	0.77178	0.99977	ENSGALG00000000913	gga:770257|	770257|	CHST6, CHST5|	http://www.genome.jp/kegg-bin/show_pathway?gga00533/gga:770257%09red
Insulin signaling pathway	KEGG PATHWAY	gga04910	10	118	0.771968	0.99977	ENSGALG00000002583|ENSGALG00000002747|ENSGALG00000027786|ENSGALG00000016629|ENSGALG00000021573|ENSGALG00000004336|ENSGALG00000008424|ENSGALG00000012613|ENSGALG00000012612|ENSGALG00000007158	gga:419444|gga:396061|gga:395299|gga:418656|gga:417319|gga:428692|gga:416692|gga:395218|gga:395217|gga:416630|	419444|396061|395299|418656|417319|428692|416692|395218|395217|416630|	PIK3CD|FASN|SOCS3|PRKX|PIK3R5|INPPL1|CALML3, CALM3, CCM1|FBP1|FBP2|SOCS1|	http://www.genome.jp/kegg-bin/show_pathway?gga04910/gga:416692%09red/gga:395299%09red/gga:395217%09red/gga:417319%09red/gga:395218%09red/gga:416630%09red/gga:428692%09red/gga:418656%09red/gga:396061%09red/gga:419444%09red
Wnt signaling pathway	KEGG PATHWAY	gga04310	10	119	0.780167	0.99977	ENSGALG00000008907|ENSGALG00000011355|ENSGALG00000004792|ENSGALG00000016629|ENSGALG00000012456|ENSGALG00000006480|ENSGALG00000017184|ENSGALG00000003485|ENSGALG00000006014|ENSGALG00000008875	gga:416730|gga:429040|gga:423014|gga:418656|gga:418044|gga:395229|gga:418983|gga:419928|gga:416567|gga:427687|	416730|429040|423014|418656|418044|395229|418983|419928|416567|427687|	PLCB4|WNT10A|PLCB2|PRKX|RAC2|TCF7, TCF1|MMP7, matrilysin|CCND3|PRKCB, PRKCB1|PLCB1|	http://www.genome.jp/kegg-bin/show_pathway?gga04310/gga:416730%09red/gga:395229%09red/gga:423014%09red/gga:418044%09red/gga:427687%09red/gga:416567%09red/gga:419928%09red/gga:418983%09red/gga:418656%09red/gga:429040%09red
mTOR signaling pathway	KEGG PATHWAY	gga04150	4	52	0.782907	0.99977	ENSGALG00000000366|ENSGALG00000002583|ENSGALG00000021573|ENSGALG00000006014	gga:386579|gga:419444|gga:417319|gga:416567|	386579|419444|417319|416567|	RPS6KA1, RPS6KA, RSK|PIK3CD|PIK3R5|PRKCB, PRKCB1|	http://www.genome.jp/kegg-bin/show_pathway?gga04150/gga:417319%09red/gga:419444%09red/gga:386579%09red/gga:416567%09red
Base excision repair	KEGG PATHWAY	gga03410	2	28	0.786278	0.99977	ENSGALG00000013384|ENSGALG00000024076	gga:430516|gga:769677|	430516|769677|	LIG1|FEN1, FEN-1|	http://www.genome.jp/kegg-bin/show_pathway?gga03410/gga:769677%09red/gga:430516%09red
Renin-angiotensin system	KEGG PATHWAY	gga04614	1	15	0.793203	0.99977	ENSGALG00000006876	gga:428163|	428163|	CTSA, PPGB|	http://www.genome.jp/kegg-bin/show_pathway?gga04614/gga:428163%09red
Primary bile acid biosynthesis	KEGG PATHWAY	gga00120	1	15	0.793203	0.99977	ENSGALG00000005175	gga:769879|	769879|	BAAT|	http://www.genome.jp/kegg-bin/show_pathway?gga00120/gga:769879%09red
SNARE interactions in vesicular transport	KEGG PATHWAY	gga04130	2	29	0.801469	0.99977	ENSGALG00000020514|ENSGALG00000011673	gga:428839|gga:428597|	428839|428597|	STX3|STX11|	http://www.genome.jp/kegg-bin/show_pathway?gga04130/gga:428597%09red/gga:428839%09red
Adherens junction	KEGG PATHWAY	gga04520	5	68	0.826612	0.99977	ENSGALG00000006382|ENSGALG00000014561|ENSGALG00000015367|ENSGALG00000006480|ENSGALG00000012456	gga:395330|gga:427947|gga:418415|gga:395229|gga:418044|	395330|427947|418415|395229|418044|	PTPRJ|PTPN6|PVRL3|TCF7, TCF1|RAC2|	http://www.genome.jp/kegg-bin/show_pathway?gga04520/gga:395330%09red/gga:418044%09red/gga:395229%09red/gga:427947%09red/gga:418415%09red
Regulation of autophagy	KEGG PATHWAY	gga04140	2	31	0.828998	0.99977	ENSGALG00000027714|ENSGALG00000009903	gga:427322|gga:396054|	427322|396054|	ATG10, APG10L|IFNG|	http://www.genome.jp/kegg-bin/show_pathway?gga04140/gga:396054%09red/gga:427322%09red
Other glycan degradation	KEGG PATHWAY	gga00511	1	18	0.846154	0.99977	ENSGALG00000005861	gga:770994|	770994|	HEXDC|	http://www.genome.jp/kegg-bin/show_pathway?gga00511/gga:770994%09red
Fatty acid degradation	KEGG PATHWAY	gga00071	2	33	0.85304	0.99977	ENSGALG00000012250|ENSGALG00000020160	gga:771920|gga:395979|	771920|395979|	ADH1C, ADH-1, ADH1, ADH1B|ADH6, ADH1A, ADH1B|	http://www.genome.jp/kegg-bin/show_pathway?gga00071/gga:395979%09red/gga:771920%09red
Glycosaminoglycan biosynthesis - chondroitin sulfate / dermatan sulfate	KEGG PATHWAY	gga00532	1	19	0.860602	0.99977	ENSGALG00000012345	gga:768809|	768809|	UST|	http://www.genome.jp/kegg-bin/show_pathway?gga00532/gga:768809%09red
Cardiac muscle contraction	KEGG PATHWAY	gga04260	4	60	0.86244	0.99977	ENSGALG00000005400|ENSGALG00000018360|ENSGALG00000018370|ENSGALG00000015906	gga:415996|gga:807641|gga:807635|gga:772260|	415996|807641|807635|772260|	CACNA2D3|CYTB|COX2|COX7A2|	http://www.genome.jp/kegg-bin/show_pathway?gga04260/gga:807641%09red/gga:772260%09red/gga:807635%09red/gga:415996%09red
Adrenergic signaling in cardiomyocytes	KEGG PATHWAY	gga04261	9	121	0.870806	0.99977	ENSGALG00000008907|ENSGALG00000002583|ENSGALG00000003837|ENSGALG00000004792|ENSGALG00000021573|ENSGALG00000008424|ENSGALG00000016629|ENSGALG00000005400|ENSGALG00000008875	gga:416730|gga:419444|gga:415732|gga:423014|gga:417319|gga:416692|gga:418656|gga:415996|gga:427687|	416730|419444|415732|423014|417319|416692|418656|415996|427687|	PLCB4|PIK3CD|ADCY7|PLCB2|PIK3R5|CALML3, CALM3, CCM1|PRKX|CACNA2D3|PLCB1|	http://www.genome.jp/kegg-bin/show_pathway?gga04261/gga:416730%09red/gga:416692%09red/gga:423014%09red/gga:417319%09red/gga:415732%09red/gga:415996%09red/gga:418656%09red/gga:419444%09red/gga:427687%09red
Peroxisome	KEGG PATHWAY	gga04146	5	74	0.87433	0.99977	ENSGALG00000008701|ENSGALG00000014471|ENSGALG00000010243|ENSGALG00000005693|ENSGALG00000005175	gga:396025|gga:423600|gga:424598|gga:395807|gga:769879|	396025|423600|424598|395807|769879|	XDH|CAT|PRDX1|NOS2, INOS, NOS2A|BAAT|	http://www.genome.jp/kegg-bin/show_pathway?gga04146/gga:396025%09red/gga:395807%09red/gga:423600%09red/gga:424598%09red/gga:769879%09red
Sphingolipid metabolism	KEGG PATHWAY	gga00600	3	49	0.877507	0.99977	ENSGALG00000000780|ENSGALG00000004553|ENSGALG00000000406	gga:415619|gga:423714|gga:428318|	415619|423714|428318|	SMPD3|SGPL1|LASS4|	http://www.genome.jp/kegg-bin/show_pathway?gga00600/gga:423714%09red/gga:415619%09red/gga:428318%09red
Glycine, serine and threonine metabolism	KEGG PATHWAY	gga00260	2	36	0.883357	0.99977	ENSGALG00000023435|ENSGALG00000011331	gga:395504|gga:424716|	395504|424716|	GATM, AT|CTH|	http://www.genome.jp/kegg-bin/show_pathway?gga00260/gga:424716%09red/gga:395504%09red
Proteasome	KEGG PATHWAY	gga03050	2	36	0.883357	0.99977	ENSGALG00000003700|ENSGALG00000009903	gga:100859465|gga:396054|	100859465|396054|	|IFNG|	http://www.genome.jp/kegg-bin/show_pathway?gga03050/gga:396054%09red/gga:100859465%09red
Purine metabolism	KEGG PATHWAY	gga00230	11	148	0.890485	0.99977	ENSGALG00000015224|ENSGALG00000016442|ENSGALG00000003837|ENSGALG00000008936|ENSGALG00000011093|ENSGALG00000008932|ENSGALG00000002869|ENSGALG00000008701|ENSGALG00000013404|ENSGALG00000014447|ENSGALG00000015141	gga:771077|gga:421936|gga:415732|gga:417281|gga:428907|gga:374095|gga:426928|gga:396025|gga:430522|gga:426534|gga:427253|	771077|421936|415732|417281|428907|374095|426928|396025|430522|426534|427253|	AKD1, C6orf199|RRM2|ADCY7|ENTPD8L|AK7|ENTPD8, ENTPD1|ENPP3|XDH|AK8, C9orf98|AK3|GDA|	http://www.genome.jp/kegg-bin/show_pathway?gga00230/gga:430522%09red/gga:374095%09red/gga:426928%09red/gga:415732%09red/gga:771077%09red/gga:421936%09red/gga:396025%09red/gga:426534%09red/gga:417281%09red/gga:427253%09red/gga:428907%09red
Nucleotide excision repair	KEGG PATHWAY	gga03420	2	37	0.892103	0.99977	ENSGALG00000013384|ENSGALG00000000734	gga:430516|gga:419566|	430516|419566|	LIG1|RPA2|	http://www.genome.jp/kegg-bin/show_pathway?gga03420/gga:430516%09red/gga:419566%09red
ErbB signaling pathway	KEGG PATHWAY	gga04012	5	77	0.893686	0.99977	ENSGALG00000005453|ENSGALG00000002583|ENSGALG00000028318|ENSGALG00000006014|ENSGALG00000021573	gga:415805|gga:419444|gga:378914|gga:416567|gga:417319|	415805|419444|378914|416567|417319|	PLCG2|PIK3CD|CIP1|PRKCB, PRKCB1|PIK3R5|	http://www.genome.jp/kegg-bin/show_pathway?gga04012/gga:417319%09red/gga:378914%09red/gga:419444%09red/gga:415805%09red/gga:416567%09red
Pyrimidine metabolism	KEGG PATHWAY	gga00240	6	90	0.896963	0.99977	ENSGALG00000015224|ENSGALG00000016442|ENSGALG00000008936|ENSGALG00000008932|ENSGALG00000012714|ENSGALG00000007191	gga:771077|gga:421936|gga:417281|gga:374095|gga:418082|gga:395719|	771077|421936|417281|374095|418082|395719|	AKD1, C6orf199|RRM2|ENTPD8L|ENTPD8, ENTPD1|TXNRD1|TK1, TK|	http://www.genome.jp/kegg-bin/show_pathway?gga00240/gga:418082%09red/gga:374095%09red/gga:771077%09red/gga:395719%09red/gga:421936%09red/gga:417281%09red
Phototransduction	KEGG PATHWAY	gga04744	1	24	0.914876	0.99977	ENSGALG00000008424	gga:416692|	416692|	CALML3, CALM3, CCM1|	http://www.genome.jp/kegg-bin/show_pathway?gga04744/gga:416692%09red
Valine, leucine and isoleucine degradation	KEGG PATHWAY	gga00280	2	41	0.921331	0.99977	ENSGALG00000020876|ENSGALG00000000081	gga:424072|gga:417039|	424072|417039|	AOX2P, AOX2|IL4I1, LAO|	http://www.genome.jp/kegg-bin/show_pathway?gga00280/gga:424072%09red/gga:417039%09red
alpha-Linolenic acid metabolism	KEGG PATHWAY	gga00592	1	25	0.922875	0.99977	ENSGALG00000018977	gga:771655|	771655|	PLA2G5|	http://www.genome.jp/kegg-bin/show_pathway?gga00592/gga:771655%09red
Glyoxylate and dicarboxylate metabolism	KEGG PATHWAY	gga00630	1	25	0.922875	0.99977	ENSGALG00000014471	gga:423600|	423600|	CAT|	http://www.genome.jp/kegg-bin/show_pathway?gga00630/gga:423600%09red
beta-Alanine metabolism	KEGG PATHWAY	gga00410	1	26	0.930122	0.99977	ENSGALG00000003490	gga:428812|	428812|	|	http://www.genome.jp/kegg-bin/show_pathway?gga00410/gga:428812%09red
Focal adhesion	KEGG PATHWAY	gga04510	13	184	0.935616	0.99977	ENSGALG00000002583|ENSGALG00000010875|ENSGALG00000004627|ENSGALG00000011141|ENSGALG00000001915|ENSGALG00000008978|ENSGALG00000021573|ENSGALG00000008351|ENSGALG00000012456|ENSGALG00000003589|ENSGALG00000014203|ENSGALG00000003485|ENSGALG00000006014	gga:419444|gga:395470|gga:408043|gga:424191|gga:373939|gga:424121|gga:417319|gga:378796|gga:418044|gga:395935|gga:418236|gga:419928|gga:416567|	419444|395470|408043|424191|373939|424121|417319|378796|418044|395935|418236|419928|416567|	PIK3CD|ITGB8|LAMC2|ITGB6|VAV3|ITGA4|PIK3R5|CAV3, caveolin-3|RAC2|VTN|PARVG|CCND3|PRKCB, PRKCB1|	http://www.genome.jp/kegg-bin/show_pathway?gga04510/gga:418236%09red/gga:417319%09red/gga:424121%09red/gga:416567%09red/gga:395470%09red/gga:419928%09red/gga:418044%09red/gga:395935%09red/gga:408043%09red/gga:373939%09red/gga:378796%09red/gga:419444%09red/gga:424191%09red
Amino sugar and nucleotide sugar metabolism	KEGG PATHWAY	gga00520	2	44	0.938172	0.99977	ENSGALG00000023760|ENSGALG00000003519	gga:395072|gga:419931|	395072|419931|	CHIA, CBPCH04|CHIA|	http://www.genome.jp/kegg-bin/show_pathway?gga00520/gga:395072%09red/gga:419931%09red
Notch signaling pathway	KEGG PATHWAY	gga04330	2	44	0.938172	0.99977	ENSGALG00000012442|ENSGALG00000012075	gga:418042|gga:424267|	418042|424267|	MFNG|DTX3L|	http://www.genome.jp/kegg-bin/show_pathway?gga04330/gga:424267%09red/gga:418042%09red
PPAR signaling pathway	KEGG PATHWAY	gga03320	3	59	0.938685	0.99977	ENSGALG00000019061|ENSGALG00000022985|ENSGALG00000000184	gga:418982|gga:374120|gga:769933|	418982|374120|769933|	MMP1|PPARA|SLC27A6|	http://www.genome.jp/kegg-bin/show_pathway?gga03320/gga:418982%09red/gga:374120%09red/gga:769933%09red
N-Glycan biosynthesis	KEGG PATHWAY	gga00510	2	46	0.947433	0.99977	ENSGALG00000001740|ENSGALG00000005550	gga:427801|gga:396169|	427801|396169|	MGAT5B|ST6GAL1|	http://www.genome.jp/kegg-bin/show_pathway?gga00510/gga:396169%09red/gga:427801%09red
Carbon metabolism	KEGG PATHWAY	gga01200	5	90	0.950655	0.99977	ENSGALG00000026077|ENSGALG00000004158|ENSGALG00000005309|ENSGALG00000012613|ENSGALG00000012612	gga:395492|gga:415746|gga:415991|gga:395218|gga:395217|	395492|415746|415991|395218|395217|	ALDOC|GPT2|TKT|FBP1|FBP2|	http://www.genome.jp/kegg-bin/show_pathway?gga01200/gga:415991%09red/gga:395492%09red/gga:395218%09red/gga:395217%09red/gga:415746%09red
RNA degradation	KEGG PATHWAY	gga03018	3	63	0.954033	0.99977	ENSGALG00000026858|ENSGALG00000002167|ENSGALG00000009110	gga:419932|gga:415327|gga:417765|	419932|415327|417765|	BTG2|PATL2|LSM8|	http://www.genome.jp/kegg-bin/show_pathway?gga03018/gga:417765%09red/gga:419932%09red/gga:415327%09red
TGF-beta signaling pathway	KEGG PATHWAY	gga04350	3	69	0.970466	0.99977	ENSGALG00000001332|ENSGALG00000009903|ENSGALG00000016293	gga:419126|gga:396054|gga:396053|	419126|396054|396053|	RBL1|IFNG|BMP5|	http://www.genome.jp/kegg-bin/show_pathway?gga04350/gga:396054%09red/gga:419126%09red/gga:396053%09red
Starch and sucrose metabolism	KEGG PATHWAY	gga00500	1	35	0.971264	0.99977	ENSGALG00000002869	gga:426928|	426928|	ENPP3|	http://www.genome.jp/kegg-bin/show_pathway?gga00500/gga:426928%09red
Glycerophospholipid metabolism	KEGG PATHWAY	gga00564	4	86	0.974411	0.99977	ENSGALG00000011646|ENSGALG00000011227|ENSGALG00000018977|ENSGALG00000001730	gga:423496|gga:422611|gga:771655|gga:424747|	423496|422611|771655|424747|	PLD4|CDS1|PLA2G5|DGKD|	http://www.genome.jp/kegg-bin/show_pathway?gga00564/gga:771655%09red/gga:422611%09red/gga:423496%09red/gga:424747%09red
Basal transcription factors	KEGG PATHWAY	gga03022	1	37	0.976416	0.99977	ENSGALG00000015122	gga:421086|	421086|	TAF4B|	http://www.genome.jp/kegg-bin/show_pathway?gga03022/gga:421086%09red
Ubiquitin mediated proteolysis	KEGG PATHWAY	gga04120	6	124	0.986047	0.99977	ENSGALG00000001398|ENSGALG00000009971|ENSGALG00000027786|ENSGALG00000002781|ENSGALG00000014718|ENSGALG00000007158	gga:415302|gga:424563|gga:395299|gga:373983|gga:427144|gga:416630|	415302|424563|395299|373983|427144|416630|	PML|CDC20|SOCS3|BRCA1|MAP3K1|SOCS1|	http://www.genome.jp/kegg-bin/show_pathway?gga04120/gga:395299%09red/gga:424563%09red/gga:415302%09red/gga:373983%09red/gga:416630%09red/gga:427144%09red
Protein processing in endoplasmic reticulum	KEGG PATHWAY	gga04141	7	146	0.991482	0.99977	ENSGALG00000012404|ENSGALG00000012784|ENSGALG00000013569|ENSGALG00000011715|ENSGALG00000002805|ENSGALG00000026605|ENSGALG00000006564	gga:423585|gga:420867|gga:420997|gga:423504|gga:426849|gga:421880|gga:424868|	423585|420867|420997|423504|426849|421880|424868|	ERO1L|TXNDC5|SEC61B|HSPA2, HSP70|LMAN1|BAG2|DNAJB11|	http://www.genome.jp/kegg-bin/show_pathway?gga04141/gga:423585%09red/gga:421880%09red/gga:426849%09red/gga:424868%09red/gga:420867%09red/gga:420997%09red/gga:423504%09red
Glycerolipid metabolism	KEGG PATHWAY	gga00561	1	50	0.993477	0.99977	ENSGALG00000001730	gga:424747|	424747|	DGKD|	http://www.genome.jp/kegg-bin/show_pathway?gga00561/gga:424747%09red
Tight junction	KEGG PATHWAY	gga04530	4	118	0.997548	0.99977	ENSGALG00000002016|ENSGALG00000000779|ENSGALG00000009778|ENSGALG00000006014	gga:415905|gga:768487|gga:426867|gga:416567|	415905|768487|426867|416567|	PRKCD|MYH13|HCLS1|PRKCB, PRKCB1|	http://www.genome.jp/kegg-bin/show_pathway?gga04530/gga:768487%09red/gga:426867%09red/gga:416567%09red/gga:415905%09red
Metabolic pathways	KEGG PATHWAY	gga01100	81	1049	0.997694	0.99977	ENSGALG00000009748|ENSGALG00000002358|ENSGALG00000009926|ENSGALG00000016442|ENSGALG00000005453|ENSGALG00000005693|ENSGALG00000018382|ENSGALG00000011331|ENSGALG00000009856|ENSGALG00000012200|ENSGALG00000005069|ENSGALG00000008701|ENSGALG00000020876|ENSGALG00000002576|ENSGALG00000007191|ENSGALG00000015224|ENSGALG00000012791|ENSGALG00000011429|ENSGALG00000000893|ENSGALG00000014508|ENSGALG00000005550|…	gga:420574|gga:427391|gga:421396|gga:421936|gga:415805|gga:395807|gga:807636|gga:424716|gga:417829|gga:396146|gga:396451|gga:396025|gga:424072|gga:417545|gga:395719|gga:771077|gga:418101|gga:417918|gga:415884|gga:422827|gga:396169|gga:415991|gga:396061|gga:428318|gga:428479|gga:422611|gga:415807|gga:428772|gga:395735|gga:427985|gga:771655|gga:414832|gga:427801|gga:373981|gga:395218|gga:395217|gga…	420574|427391|421396|421936|415805|395807|807636|424716|417829|396146|396451|396025|424072|417545|395719|771077|418101|417918|415884|422827|396169|415991|396061|428318|428479|422611|415807|428772|395735|427985|771655|414832|427801|373981|395218|395217|807635|807642|807641|807638|395979|807643|769879|416730|395264|427260|427253|395816|427782|414833|423714|395827|426928|417707|395346|395504|771920|…	ASNS|CDO1|HAAO|RRM2|PLCG2|NOS2, INOS, NOS2A|ND1|CTH|GNS, N-acetylglucosamine-6-sulfatase|GCH1|PTGS2, CEF147, PGHS2, PHSII|XDH|AOX2P, AOX2|ASL2, ASL, CRYD2|TK1, TK|AKD1, C6orf199|TBXAS1|LTA4H|TAT|CD38|ST6GAL1|TKT|FASN|LASS4| |CDS1|HSD17B2|ELOVL6|OTC|B3GALT5|PLA2G5|CYP3A7, CYP3A37|MGAT5B|HPSE|FBP1|FBP2|COX2|ND5|CYTB|ND3|ADH6, ADH1A, ADH1B|ND4|BAAT|PLCB4|ALDH1A1, GGADHR|GCNT1|GDA|PLA2G7|FUT7, CFTII|…	http://www.genome.jp/kegg-bin/show_pathway?gga01100/gga:396451%09red/gga:420574%09red/gga:421396%09red/gga:424716%09red/gga:419681%09red/gga:418549%09red/gga:426928%09red/gga:423496%09red/gga:415807%09red/gga:415805%09red/gga:396025%09red/gga:424072%09red/gga:807638%09red/gga:396169%09red/gga:422611%09red/gga:424142%09red/gga:395346%09red/gga:396146%09red/gga:807636%09red/gga:807635%09red/gga:395…
Ribosome	KEGG PATHWAY	gga03010	4	120	0.997897	0.99977	ENSGALG00000009312|ENSGALG00000008125|ENSGALG00000005338|ENSGALG00000014432	gga:100858296|gga:395796|gga:419228|gga:430990|	100858296|395796|419228|430990|	RPL22L1|RPS27A|RPS21|RPS20|	http://www.genome.jp/kegg-bin/show_pathway?gga03010/gga:430990%09red/gga:100858296%09red/gga:395796%09red/gga:419228%09red
Spliceosome	KEGG PATHWAY	gga03040	3	105	0.998278	0.99977	ENSGALG00000000533|ENSGALG00000009110|ENSGALG00000011715	gga:419815|gga:417765|gga:423504|	419815|417765|423504|	SRSF3, SFRS3|LSM8|HSPA2, HSP70|	http://www.genome.jp/kegg-bin/show_pathway?gga03040/gga:417765%09red/gga:423504%09red/gga:419815%09red
Ribosome biogenesis in eukaryotes	KEGG PATHWAY	gga03008	1	68	0.998903	0.99977	ENSGALG00000005558	gga:416545|	416545|	TBL3|	http://www.genome.jp/kegg-bin/show_pathway?gga03008/gga:416545%09red
RNA transport	KEGG PATHWAY	gga03013	3	129	0.99977	0.99977	ENSGALG00000011966|ENSGALG00000005078|ENSGALG00000003818	gga:417997|gga:415977|gga:416246|	417997|415977|416246|	RANGAP1|NUP210|CYFIP2|	http://www.genome.jp/kegg-bin/show_pathway?gga03013/gga:415977%09red/gga:417997%09red/gga:416246%09red

## Sheet: lncRNA_KEGG analysis
##Databases: KEGG PATHWAY
##Statistical test method: hypergeometric test / Fisher's exact test
##FDR correction method: Benjamini and Hochberg
#Term	Database	ID	Input number	Background number	P-Value	Corrected P-Value	Input	KO	Entrez_ID	KO_name	Hyperlink
Intestinal immune network for IgA production	KEGG PATHWAY	gga04672	5	32	0.00289116	0.135946	ENSGALG00000015474|ENSGALG00000008656|ENSGALG00000008669|ENSGALG00000011849|ENSGALG00000016212	gga:768950|gga:424105|gga:396249|gga:373958|gga:395968|	768950|424105|396249|373958|395968|	CD80|ICOS|CD28|IL2, IL-2|ICOSLG|	http://www.genome.jp/kegg-bin/show_pathway?gga04672/gga:768950%09red/gga:395968%09red/gga:424105%09red/gga:373958%09red/gga:396249%09red
Cytokine-cytokine receptor interaction	KEGG PATHWAY	gga04060	12	165	0.00289246	0.135946	ENSGALG00000003003|ENSGALG00000009612|ENSGALG00000013372|ENSGALG00000001882|ENSGALG00000012155|ENSGALG00000012444|ENSGALG00000011844|ENSGALG00000011849|ENSGALG00000022798|ENSGALG00000001875|ENSGALG00000006032|ENSGALG00000006653	gga:395082|gga:421352|gga:426054|gga:419424|gga:408035|gga:396324|gga:554218|gga:373958|gga:420193|gga:101751037|gga:422230|gga:416325|	395082|421352|426054|419424|408035|396324|554218|373958|420193|101751037|422230|416325|	CCL20, MIP-3ALPHA|TGFB2, TGF-beta-2|IL7R|TNFRSF18|EGF|ACVR2A|IL21|IL2, IL-2|IL7|TNFRSF4|IL13RA1|CSF2, GM-CSF, GMCSF|	http://www.genome.jp/kegg-bin/show_pathway?gga04060/gga:420193%09red/gga:396324%09red/gga:416325%09red/gga:373958%09red/gga:422230%09red/gga:421352%09red/gga:419424%09red/gga:554218%09red/gga:395082%09red/gga:426054%09red/gga:408035%09red/gga:101751037%09red
Cell cycle	KEGG PATHWAY	gga04110	8	110	0.0139724	0.4378	ENSGALG00000004838|ENSGALG00000001506|ENSGALG00000022980|ENSGALG00000009612|ENSGALG00000012448|ENSGALG00000005248|ENSGALG00000003547|ENSGALG00000004161	gga:378922|gga:416158|gga:374106|gga:421352|gga:424307|gga:424466|gga:427437|gga:415400|	378922|416158|374106|421352|424307|424466|427437|415400|	BUB1B, BUBR1|PTTG1|CDKN1B|TGFB2, TGF-beta-2|ORC4, ORC4L|CDC14A|SKP2|CCNB2, cycB2|	http://www.genome.jp/kegg-bin/show_pathway?gga04110/gga:424307%09red/gga:424466%09red/gga:421352%09red/gga:378922%09red/gga:427437%09red/gga:415400%09red/gga:416158%09red/gga:374106%09red
Terpenoid backbone biosynthesis	KEGG PATHWAY	gga00900	3	20	0.022754	0.501198	ENSGALG00000000385|ENSGALG00000027194|ENSGALG00000015313	gga:419543|gga:101747962|gga:421777|	419543|101747962|421777|	DHDDS|PMVK|PDSS2|	http://www.genome.jp/kegg-bin/show_pathway?gga00900/gga:421777%09red/gga:419543%09red/gga:101747962%09red
Jak-STAT signaling pathway	KEGG PATHWAY	gga04630	8	125	0.0266595	0.501198	ENSGALG00000002005|ENSGALG00000029077|ENSGALG00000013372|ENSGALG00000011844|ENSGALG00000011849|ENSGALG00000022798|ENSGALG00000006032|ENSGALG00000006653	gga:419429|gga:374038|gga:426054|gga:554218|gga:373958|gga:420193|gga:422230|gga:416325|	419429|374038|426054|554218|373958|420193|422230|416325|	|CBL|IL7R|IL21|IL2, IL-2|IL7|IL13RA1|CSF2, GM-CSF, GMCSF|	http://www.genome.jp/kegg-bin/show_pathway?gga04630/gga:419429%09red/gga:554218%09red/gga:416325%09red/gga:373958%09red/gga:420193%09red/gga:426054%09red/gga:422230%09red/gga:374038%09red
Cell adhesion molecules (CAMs)	KEGG PATHWAY	gga04514	7	112	0.0409068	0.617376	ENSGALG00000016212|ENSGALG00000008656|ENSGALG00000015474|ENSGALG00000008666|ENSGALG00000005257|ENSGALG00000007948|ENSGALG00000008669	gga:395968|gga:424105|gga:768950|gga:424106|gga:424467|gga:428862|gga:396249|	395968|424105|768950|424106|424467|428862|396249|	ICOSLG|ICOS|CD80|CTLA4|VCAM1|LRRC4C|CD28|	http://www.genome.jp/kegg-bin/show_pathway?gga04514/gga:768950%09red/gga:396249%09red/gga:424467%09red/gga:424106%09red/gga:395968%09red/gga:424105%09red/gga:428862%09red
Ribosome biogenesis in eukaryotes	KEGG PATHWAY	gga03008	5	68	0.0459748	0.617376	ENSGALG00000020103|ENSGALG00000011833|ENSGALG00000022802|ENSGALG00000004377|ENSGALG00000014791	gga:421192|gga:422665|gga:418551|gga:421192|gga:427952|	421192|422665|418551|421192|427952|	XPO1, exportin-1|SPATA5|PWP2|XPO1, exportin-1|WDR3|	http://www.genome.jp/kegg-bin/show_pathway?gga03008/gga:421192%09red/gga:418551%09red/gga:422665%09red/gga:427952%09red
Oocyte meiosis	KEGG PATHWAY	gga04114	5	88	0.104526	0.842099	ENSGALG00000003837|ENSGALG00000011260|ENSGALG00000001506|ENSGALG00000000366|ENSGALG00000004161	gga:415732|gga:423460|gga:416158|gga:386579|gga:415400|	415732|423460|416158|386579|415400|	ADCY7|PPP2R5C|PTTG1|RPS6KA1, RPS6KA, RSK|CCNB2, cycB2|	http://www.genome.jp/kegg-bin/show_pathway?gga04114/gga:416158%09red/gga:415732%09red/gga:423460%09red/gga:386579%09red/gga:415400%09red
FoxO signaling pathway	KEGG PATHWAY	gga04068	6	121	0.126366	0.842099	ENSGALG00000022980|ENSGALG00000013372|ENSGALG00000012155|ENSGALG00000003547|ENSGALG00000004161|ENSGALG00000009612	gga:374106|gga:426054|gga:408035|gga:427437|gga:415400|gga:421352|	374106|426054|408035|427437|415400|421352|	CDKN1B|IL7R|EGF|SKP2|CCNB2, cycB2|TGFB2, TGF-beta-2|	http://www.genome.jp/kegg-bin/show_pathway?gga04068/gga:426054%09red/gga:427437%09red/gga:421352%09red/gga:415400%09red/gga:374106%09red/gga:408035%09red
Influenza A	KEGG PATHWAY	gga05164	6	130	0.158808	0.842099	ENSGALG00000024153|ENSGALG00000003052|ENSGALG00000004377|ENSGALG00000021475|ENSGALG00000003664|ENSGALG00000020103	gga:419755|gga:424793|gga:421192|gga:769675|gga:424410|gga:421192|	419755|424793|421192|769675|424410|421192|	|AGFG1, HRB|XPO1, exportin-1|ADAR|RNASEL|XPO1, exportin-1|	http://www.genome.jp/kegg-bin/show_pathway?gga05164/gga:424410%09red/gga:421192%09red/gga:424793%09red/gga:419755%09red/gga:769675%09red
ErbB signaling pathway	KEGG PATHWAY	gga04012	4	77	0.172576	0.842099	ENSGALG00000029077|ENSGALG00000012155|ENSGALG00000006863|ENSGALG00000004827	gga:374038|gga:408035|gga:395934|gga:428837|	374038|408035|395934|428837|	CBL|EGF|SHC1, SHC|PAK6|	http://www.genome.jp/kegg-bin/show_pathway?gga04012/gga:408035%09red/gga:395934%09red/gga:374038%09red/gga:428837%09red
Other types of O-glycan biosynthesis	KEGG PATHWAY	gga00514	2	29	0.201741	0.842099	ENSGALG00000004284|ENSGALG00000015480	gga:395790|gga:418455|	395790|418455|	LFNG|POGLUT1, KTELC1|	http://www.genome.jp/kegg-bin/show_pathway?gga00514/gga:395790%09red/gga:418455%09red
Regulation of actin cytoskeleton	KEGG PATHWAY	gga04810	7	177	0.225132	0.842099	ENSGALG00000004368|ENSGALG00000011592|ENSGALG00000004827|ENSGALG00000028440|ENSGALG00000012155|ENSGALG00000007877|ENSGALG00000011835	gga:769924|gga:395149|gga:428837|gga:417434|gga:408035|gga:420504|gga:396413|	769924|395149|428837|417434|408035|420504|396413|	GNA12|MRAS|PAK6|GNA13|EGF|PIP4K2A, PIP5K2A|FGF2, BFGF, FGF-2|	http://www.genome.jp/kegg-bin/show_pathway?gga04810/gga:417434%09red/gga:769924%09red/gga:395149%09red/gga:396413%09red/gga:408035%09red/gga:420504%09red/gga:428837%09red
MAPK signaling pathway	KEGG PATHWAY	gga04010	8	214	0.246504	0.842099	ENSGALG00000004368|ENSGALG00000011592|ENSGALG00000000366|ENSGALG00000003833|ENSGALG00000009612|ENSGALG00000012155|ENSGALG00000006655|ENSGALG00000011835	gga:769924|gga:395149|gga:386579|gga:424412|gga:421352|gga:408035|gga:424876|gga:396413|	769924|395149|386579|424412|421352|408035|424876|396413|	GNA12|MRAS|RPS6KA1, RPS6KA, RSK|CACNA1E|TGFB2, TGF-beta-2|EGF|MAP3K13|FGF2, BFGF, FGF-2|	http://www.genome.jp/kegg-bin/show_pathway?gga04010/gga:424876%09red/gga:769924%09red/gga:386579%09red/gga:421352%09red/gga:395149%09red/gga:424412%09red/gga:396413%09red/gga:408035%09red
Ascorbate and aldarate metabolism	KEGG PATHWAY	gga00053	1	10	0.25872	0.842099	ENSGALG00000004196	gga:100857136|	100857136|	|	http://www.genome.jp/kegg-bin/show_pathway?gga00053/gga:100857136%09red
Starch and sucrose metabolism	KEGG PATHWAY	gga00500	2	35	0.261548	0.842099	ENSGALG00000004196|ENSGALG00000009511	gga:100857136|gga:425007|	100857136|425007|	|SI, MGAM|	http://www.genome.jp/kegg-bin/show_pathway?gga00500/gga:100857136%09red/gga:425007%09red
Riboflavin metabolism	KEGG PATHWAY	gga00740	1	11	0.278635	0.842099	ENSGALG00000027700	gga:100857898|	100857898|	FLAD1|	http://www.genome.jp/kegg-bin/show_pathway?gga00740/gga:100857898%09red
RNA transport	KEGG PATHWAY	gga03013	5	129	0.291129	0.842099	ENSGALG00000010154|ENSGALG00000004377|ENSGALG00000017129|ENSGALG00000010167|ENSGALG00000020103	gga:423336|gga:421192|gga:374206|gga:423338|gga:421192|	423336|421192|374206|423338|421192|	GEMIN2, SIP1|XPO1, exportin-1|SAP18|PNN|XPO1, exportin-1|	http://www.genome.jp/kegg-bin/show_pathway?gga03013/gga:421192%09red/gga:423336%09red/gga:423338%09red/gga:374206%09red
Neuroactive ligand-receptor interaction	KEGG PATHWAY	gga04080	9	261	0.300524	0.842099	ENSGALG00000010139|ENSGALG00000005085|ENSGALG00000005524|ENSGALG00000002707|ENSGALG00000005259|ENSGALG00000010374|ENSGALG00000015895|ENSGALG00000010357|ENSGALG00000010373	gga:771648|gga:423016|gga:428149|gga:395605|gga:395329|gga:101749756|gga:421858|gga:396275|gga:101749756|	771648|423016|428149|395605|395329|101749756|421858|396275|101749756|	SSTR1, SS1R|DRD4|NTSR1|CHRNB2, NACHRB2|VIPR1, CVIPR| |HTR1B|P2RY1| |	http://www.genome.jp/kegg-bin/show_pathway?gga04080/gga:423016%09red/gga:396275%09red/gga:395329%09red/gga:421858%09red/gga:428149%09red/gga:395605%09red/gga:771648%09red/gga:101749756%09red
TGF-beta signaling pathway	KEGG PATHWAY	gga04350	3	69	0.304597	0.842099	ENSGALG00000012444|ENSGALG00000012327|ENSGALG00000009612	gga:396324|gga:396361|gga:421352|	396324|396361|421352|	ACVR2A|INHBA|TGFB2, TGF-beta-2|	http://www.genome.jp/kegg-bin/show_pathway?gga04350/gga:396324%09red/gga:421352%09red/gga:396361%09red
mRNA surveillance pathway	KEGG PATHWAY	gga03015	3	69	0.304597	0.842099	ENSGALG00000011260|ENSGALG00000017129|ENSGALG00000010167	gga:423460|gga:374206|gga:423338|	423460|374206|423338|	PPP2R5C|SAP18|PNN|	http://www.genome.jp/kegg-bin/show_pathway?gga03015/gga:423460%09red/gga:423338%09red/gga:374206%09red
Vascular smooth muscle contraction	KEGG PATHWAY	gga04270	4	100	0.305092	0.842099	ENSGALG00000003837|ENSGALG00000004792|ENSGALG00000004368|ENSGALG00000028440	gga:415732|gga:423014|gga:769924|gga:417434|	415732|423014|769924|417434|	ADCY7|PLCB2|GNA12|GNA13|	http://www.genome.jp/kegg-bin/show_pathway?gga04270/gga:769924%09red/gga:415732%09red/gga:417434%09red/gga:423014%09red
Fatty acid biosynthesis	KEGG PATHWAY	gga00061	1	13	0.31688	0.842099	ENSGALG00000006644	gga:416324|	416324|	ACSL6|	http://www.genome.jp/kegg-bin/show_pathway?gga00061/gga:416324%09red
Fatty acid metabolism	KEGG PATHWAY	gga01212	2	42	0.331411	0.842099	ENSGALG00000012131|ENSGALG00000006644	gga:428772|gga:416324|	428772|416324|	ELOVL6|ACSL6|	http://www.genome.jp/kegg-bin/show_pathway?gga01212/gga:428772%09red/gga:416324%09red
Progesterone-mediated oocyte maturation	KEGG PATHWAY	gga04914	3	74	0.341538	0.842099	ENSGALG00000003837|ENSGALG00000000366|ENSGALG00000004161	gga:415732|gga:386579|gga:415400|	415732|386579|415400|	ADCY7|RPS6KA1, RPS6KA, RSK|CCNB2, cycB2|	http://www.genome.jp/kegg-bin/show_pathway?gga04914/gga:415732%09red/gga:386579%09red/gga:415400%09red
Peroxisome	KEGG PATHWAY	gga04146	3	74	0.341538	0.842099	ENSGALG00000027194|ENSGALG00000015678|ENSGALG00000006644	gga:101747962|gga:420192|gga:416324|	101747962|420192|416324|	PMVK|PEX2, PXMP3|ACSL6|	http://www.genome.jp/kegg-bin/show_pathway?gga04146/gga:420192%09red/gga:101747962%09red/gga:416324%09red
Lysosome	KEGG PATHWAY	gga04142	4	107	0.347855	0.842099	ENSGALG00000000562|ENSGALG00000004193|ENSGALG00000005171|ENSGALG00000010593	gga:419552|gga:427811|gga:424807|gga:423394|	419552|427811|424807|423394|	LAPTM5|ARSG|AP1S3|GALC|	http://www.genome.jp/kegg-bin/show_pathway?gga04142/gga:424807%09red/gga:427811%09red/gga:423394%09red/gga:419552%09red
Notch signaling pathway	KEGG PATHWAY	gga04330	2	44	0.351091	0.842099	ENSGALG00000009147|ENSGALG00000004284	gga:426905|gga:395790|	426905|395790|	NCSTN|LFNG|	http://www.genome.jp/kegg-bin/show_pathway?gga04330/gga:426905%09red/gga:395790%09red
Renin-angiotensin system	KEGG PATHWAY	gga04614	1	15	0.353105	0.842099	ENSGALG00000012108	gga:428771|	428771|	ENPEP|	http://www.genome.jp/kegg-bin/show_pathway?gga04614/gga:428771%09red
Gap junction	KEGG PATHWAY	gga04540	3	80	0.385654	0.842099	ENSGALG00000003837|ENSGALG00000004792|ENSGALG00000012155	gga:415732|gga:423014|gga:408035|	415732|423014|408035|	ADCY7|PLCB2|EGF|	http://www.genome.jp/kegg-bin/show_pathway?gga04540/gga:408035%09red/gga:415732%09red/gga:423014%09red
Nitrogen metabolism	KEGG PATHWAY	gga00910	1	17	0.387416	0.842099	ENSGALG00000003678	gga:396489|	396489|	GLUL, p42|	http://www.genome.jp/kegg-bin/show_pathway?gga00910/gga:396489%09red
Arginine and proline metabolism	KEGG PATHWAY	gga00330	2	50	0.408791	0.842099	ENSGALG00000003678|ENSGALG00000006677	gga:396489|gga:416326|	396489|416326|	GLUL, p42|P4HA2|	http://www.genome.jp/kegg-bin/show_pathway?gga00330/gga:396489%09red/gga:416326%09red
Glycosaminoglycan biosynthesis - chondroitin sulfate / dermatan sulfate	KEGG PATHWAY	gga00532	1	19	0.419913	0.842099	ENSGALG00000001859	gga:428185|	428185|	B3GALT6|	http://www.genome.jp/kegg-bin/show_pathway?gga00532/gga:428185%09red
Adrenergic signaling in cardiomyocytes	KEGG PATHWAY	gga04261	4	121	0.433175	0.842099	ENSGALG00000003837|ENSGALG00000004792|ENSGALG00000006472|ENSGALG00000011260	gga:415732|gga:423014|gga:423090|gga:423460|	415732|423014|423090|423460|	ADCY7|PLCB2|KCNQ1|PPP2R5C|	http://www.genome.jp/kegg-bin/show_pathway?gga04261/gga:423090%09red/gga:415732%09red/gga:423460%09red/gga:423014%09red
Pentose and glucuronate interconversions	KEGG PATHWAY	gga00040	1	20	0.435512	0.842099	ENSGALG00000004196	gga:100857136|	100857136|	|	http://www.genome.jp/kegg-bin/show_pathway?gga00040/gga:100857136%09red
Fatty acid elongation	KEGG PATHWAY	gga00062	1	20	0.435512	0.842099	ENSGALG00000012131	gga:428772|	428772|	ELOVL6|	http://www.genome.jp/kegg-bin/show_pathway?gga00062/gga:428772%09red
Biosynthesis of unsaturated fatty acids	KEGG PATHWAY	gga01040	1	20	0.435512	0.842099	ENSGALG00000012131	gga:428772|	428772|	ELOVL6|	http://www.genome.jp/kegg-bin/show_pathway?gga01040/gga:428772%09red
RNA polymerase	KEGG PATHWAY	gga03020	1	20	0.435512	0.842099	ENSGALG00000001168	gga:415635|	415635|	POLR2C|	http://www.genome.jp/kegg-bin/show_pathway?gga03020/gga:415635%09red
Melanogenesis	KEGG PATHWAY	gga04916	3	89	0.450363	0.842099	ENSGALG00000003837|ENSGALG00000004792|ENSGALG00000028487	gga:415732|gga:423014|gga:374059|	415732|423014|374059|	ADCY7|PLCB2|FZD8|	http://www.genome.jp/kegg-bin/show_pathway?gga04916/gga:374059%09red/gga:415732%09red/gga:423014%09red
Histidine metabolism	KEGG PATHWAY	gga00340	1	21	0.450693	0.842099	ENSGALG00000012377	gga:424298|	424298|	HNMT|	http://www.genome.jp/kegg-bin/show_pathway?gga00340/gga:424298%09red
Glycosphingolipid biosynthesis - lacto and neolacto series	KEGG PATHWAY	gga00601	1	21	0.450693	0.842099	ENSGALG00000021553	gga:417126|	417126|	B3GNTL2|	http://www.genome.jp/kegg-bin/show_pathway?gga00601/gga:417126%09red
Ubiquitin mediated proteolysis	KEGG PATHWAY	gga04120	4	124	0.45114	0.842099	ENSGALG00000003547|ENSGALG00000006767|ENSGALG00000029077|ENSGALG00000005108	gga:427437|gga:419758|gga:374038|gga:424804|	427437|419758|374038|424804|	SKP2|UBE4A|CBL|CUL3|	http://www.genome.jp/kegg-bin/show_pathway?gga04120/gga:424804%09red/gga:374038%09red/gga:419758%09red/gga:427437%09red
Pyrimidine metabolism	KEGG PATHWAY	gga00240	3	90	0.457393	0.842099	ENSGALG00000011527|ENSGALG00000000802|ENSGALG00000001168	gga:428447|gga:415876|gga:415635|	428447|415876|415635|	ENTPD3|DHODH|POLR2C|	http://www.genome.jp/kegg-bin/show_pathway?gga00240/gga:415876%09red/gga:428447%09red/gga:415635%09red
Phagosome	KEGG PATHWAY	gga04145	4	127	0.468922	0.842099	ENSGALG00000014800|ENSGALG00000002503|ENSGALG00000016261|ENSGALG00000002507	gga:395821|gga:395308|gga:418581|gga:374267|	395821|395308|418581|374267|	ATP6V1A|SFTPA1, SP-A|CYBB, Nox2|MBL2, MBL1, cMBl, collectin|	http://www.genome.jp/kegg-bin/show_pathway?gga04145/gga:374267%09red/gga:395821%09red/gga:418581%09red/gga:395308%09red
Inositol phosphate metabolism	KEGG PATHWAY	gga00562	2	57	0.472788	0.842099	ENSGALG00000007877|ENSGALG00000004792	gga:420504|gga:423014|	420504|423014|	PIP4K2A, PIP5K2A|PLCB2|	http://www.genome.jp/kegg-bin/show_pathway?gga00562/gga:420504%09red/gga:423014%09red
Biosynthesis of amino acids	KEGG PATHWAY	gga01230	2	59	0.490302	0.842099	ENSGALG00000002479|ENSGALG00000003678	gga:423628|gga:396489|	423628|396489|	MAT1A|GLUL, p42|	http://www.genome.jp/kegg-bin/show_pathway?gga01230/gga:423628%09red/gga:396489%09red
PPAR signaling pathway	KEGG PATHWAY	gga03320	2	59	0.490302	0.842099	ENSGALG00000001445|ENSGALG00000006644	gga:416154|gga:416324|	416154|416324|	FABP6|ACSL6|	http://www.genome.jp/kegg-bin/show_pathway?gga03320/gga:416154%09red/gga:416324%09red
Phototransduction	KEGG PATHWAY	gga04744	1	24	0.493839	0.842099	ENSGALG00000004060	gga:417433|	417433|	RGS9|	http://www.genome.jp/kegg-bin/show_pathway?gga04744/gga:417433%09red
Glycosaminoglycan biosynthesis - heparan sulfate / heparin	KEGG PATHWAY	gga00534	1	24	0.493839	0.842099	ENSGALG00000001859	gga:428185|	428185|	B3GALT6|	http://www.genome.jp/kegg-bin/show_pathway?gga00534/gga:428185%09red
Porphyrin and chlorophyll metabolism	KEGG PATHWAY	gga00860	1	25	0.507457	0.842099	ENSGALG00000004196	gga:100857136|	100857136|	|	http://www.genome.jp/kegg-bin/show_pathway?gga00860/gga:100857136%09red
Glyoxylate and dicarboxylate metabolism	KEGG PATHWAY	gga00630	1	25	0.507457	0.842099	ENSGALG00000003678	gga:396489|	396489|	GLUL, p42|	http://www.genome.jp/kegg-bin/show_pathway?gga00630/gga:396489%09red
Mucin type O-Glycan biosynthesis	KEGG PATHWAY	gga00512	1	26	0.52071	0.842099	ENSGALG00000005584	gga:423034|	423034|	GALNTL4|	http://www.genome.jp/kegg-bin/show_pathway?gga00512/gga:423034%09red
RNA degradation	KEGG PATHWAY	gga03018	2	63	0.524215	0.842099	ENSGALG00000003853|ENSGALG00000002426	gga:415733|gga:423626|	415733|423626|	PAPD5|EXOSC3|	http://www.genome.jp/kegg-bin/show_pathway?gga03018/gga:415733%09red/gga:423626%09red
Aminoacyl-tRNA biosynthesis	KEGG PATHWAY	gga00970	2	64	0.532454	0.842099	ENSGALG00000023749|ENSGALG00000015338	gga:424408|gga:421781|	424408|421781|	DARS2|QRSL1|	http://www.genome.jp/kegg-bin/show_pathway?gga00970/gga:421781%09red/gga:424408%09red
Adipocytokine signaling pathway	KEGG PATHWAY	gga04920	2	64	0.532454	0.842099	ENSGALG00000002005|ENSGALG00000006644	gga:419429|gga:416324|	419429|416324|	|ACSL6|	http://www.genome.jp/kegg-bin/show_pathway?gga04920/gga:419429%09red/gga:416324%09red
Drug metabolism - other enzymes	KEGG PATHWAY	gga00983	1	27	0.533608	0.842099	ENSGALG00000004196	gga:100857136|	100857136|	|	http://www.genome.jp/kegg-bin/show_pathway?gga00983/gga:100857136%09red
Drug metabolism - cytochrome P450	KEGG PATHWAY	gga00982	1	29	0.558375	0.842099	ENSGALG00000004196	gga:100857136|	100857136|	|	http://www.genome.jp/kegg-bin/show_pathway?gga00982/gga:100857136%09red
Retinol metabolism	KEGG PATHWAY	gga00830	1	31	0.581832	0.842099	ENSGALG00000004196	gga:100857136|	100857136|	|	http://www.genome.jp/kegg-bin/show_pathway?gga00830/gga:100857136%09red
Purine metabolism	KEGG PATHWAY	gga00230	4	148	0.586224	0.842099	ENSGALG00000003837|ENSGALG00000011527|ENSGALG00000004170|ENSGALG00000001168	gga:415732|gga:428447|gga:419194|gga:415635|	415732|428447|419194|415635|	ADCY7|ENTPD3|ADA|POLR2C|	http://www.genome.jp/kegg-bin/show_pathway?gga00230/gga:419194%09red/gga:415732%09red/gga:428447%09red/gga:415635%09red
Galactose metabolism	KEGG PATHWAY	gga00052	1	32	0.59309	0.842099	ENSGALG00000009511	gga:425007|	425007|	SI, MGAM|	http://www.genome.jp/kegg-bin/show_pathway?gga00052/gga:425007%09red
Metabolism of xenobiotics by cytochrome P450	KEGG PATHWAY	gga00980	1	32	0.59309	0.842099	ENSGALG00000004196	gga:100857136|	100857136|	|	http://www.genome.jp/kegg-bin/show_pathway?gga00980/gga:100857136%09red
Alanine, aspartate and glutamate metabolism	KEGG PATHWAY	gga00250	1	32	0.59309	0.842099	ENSGALG00000003678	gga:396489|	396489|	GLUL, p42|	http://www.genome.jp/kegg-bin/show_pathway?gga00250/gga:396489%09red
Fatty acid degradation	KEGG PATHWAY	gga00071	1	33	0.604047	0.842099	ENSGALG00000006644	gga:416324|	416324|	ACSL6|	http://www.genome.jp/kegg-bin/show_pathway?gga00071/gga:416324%09red
Cysteine and methionine metabolism	KEGG PATHWAY	gga00270	1	33	0.604047	0.842099	ENSGALG00000002479	gga:423628|	423628|	MAT1A|	http://www.genome.jp/kegg-bin/show_pathway?gga00270/gga:423628%09red
Phosphatidylinositol signaling system	KEGG PATHWAY	gga04070	2	75	0.616537	0.842099	ENSGALG00000007877|ENSGALG00000004792	gga:420504|gga:423014|	420504|423014|	PIP4K2A, PIP5K2A|PLCB2|	http://www.genome.jp/kegg-bin/show_pathway?gga04070/gga:420504%09red/gga:423014%09red
Steroid hormone biosynthesis	KEGG PATHWAY	gga00140	1	35	0.625087	0.842099	ENSGALG00000004196	gga:100857136|	100857136|	|	http://www.genome.jp/kegg-bin/show_pathway?gga00140/gga:100857136%09red
GnRH signaling pathway	KEGG PATHWAY	gga04912	2	77	0.630522	0.842099	ENSGALG00000003837|ENSGALG00000004792	gga:415732|gga:423014|	415732|423014|	ADCY7|PLCB2|	http://www.genome.jp/kegg-bin/show_pathway?gga04912/gga:415732%09red/gga:423014%09red
Insulin signaling pathway	KEGG PATHWAY	gga04910	3	118	0.634897	0.842099	ENSGALG00000029077|ENSGALG00000004237|ENSGALG00000006863	gga:374038|gga:417438|gga:395934|	374038|417438|395934|	CBL|PRKAR1A|SHC1, SHC|	http://www.genome.jp/kegg-bin/show_pathway?gga04910/gga:417438%09red/gga:395934%09red/gga:374038%09red
Glutathione metabolism	KEGG PATHWAY	gga00480	1	36	0.635185	0.842099	ENSGALG00000011530	gga:420676|	420676|	GGCT, C7orf24|	http://www.genome.jp/kegg-bin/show_pathway?gga00480/gga:420676%09red
Wnt signaling pathway	KEGG PATHWAY	gga04310	3	119	0.640439	0.842099	ENSGALG00000004792|ENSGALG00000024120|ENSGALG00000028487	gga:423014|gga:426903|gga:374059|	423014|426903|374059|	PLCB2|VANGL2|FZD8|	http://www.genome.jp/kegg-bin/show_pathway?gga04310/gga:374059%09red/gga:423014%09red/gga:426903%09red
ABC transporters	KEGG PATHWAY	gga02010	1	37	0.645012	0.842099	ENSGALG00000006795	gga:418533|	418533|	ABCG1|	http://www.genome.jp/kegg-bin/show_pathway?gga02010/gga:418533%09red
Nucleotide excision repair	KEGG PATHWAY	gga03420	1	37	0.645012	0.842099	ENSGALG00000026741	gga:422668|	422668|	CETN1|	http://www.genome.jp/kegg-bin/show_pathway?gga03420/gga:422668%09red
Calcium signaling pathway	KEGG PATHWAY	gga04020	4	162	0.655517	0.843221	ENSGALG00000003837|ENSGALG00000004792|ENSGALG00000003833|ENSGALG00000005524	gga:415732|gga:423014|gga:424412|gga:428149|	415732|423014|424412|428149|	ADCY7|PLCB2|CACNA1E|NTSR1|	http://www.genome.jp/kegg-bin/show_pathway?gga04020/gga:415732%09red/gga:423014%09red/gga:424412%09red/gga:428149%09red
Cytosolic DNA-sensing pathway	KEGG PATHWAY	gga04623	1	40	0.67294	0.843221	ENSGALG00000021475	gga:769675|	769675|	ADAR|	http://www.genome.jp/kegg-bin/show_pathway?gga04623/gga:769675%09red
Valine, leucine and isoleucine degradation	KEGG PATHWAY	gga00280	1	41	0.681754	0.843221	ENSGALG00000005280	gga:395374|	395374|	DBT|	http://www.genome.jp/kegg-bin/show_pathway?gga00280/gga:395374%09red
NOD-like receptor signaling pathway	KEGG PATHWAY	gga04621	1	41	0.681754	0.843221	ENSGALG00000011535	gga:420677|	420677|	NOD1|	http://www.genome.jp/kegg-bin/show_pathway?gga04621/gga:420677%09red
Lysine degradation	KEGG PATHWAY	gga00310	1	45	0.714705	0.872497	ENSGALG00000006818	gga:414897|	414897|	MLL|	http://www.genome.jp/kegg-bin/show_pathway?gga00310/gga:414897%09red
Sphingolipid metabolism	KEGG PATHWAY	gga00600	1	49	0.744257	0.880228	ENSGALG00000010593	gga:423394|	423394|	GALC|	http://www.genome.jp/kegg-bin/show_pathway?gga00600/gga:423394%09red
Herpes simplex infection	KEGG PATHWAY	gga05168	3	143	0.755796	0.880228	ENSGALG00000003547|ENSGALG00000002005|ENSGALG00000003664	gga:427437|gga:419429|gga:424410|	427437|419429|424410|	SKP2| |RNASEL|	http://www.genome.jp/kegg-bin/show_pathway?gga05168/gga:419429%09red/gga:427437%09red/gga:424410%09red
mTOR signaling pathway	KEGG PATHWAY	gga04150	1	52	0.764401	0.880228	ENSGALG00000000366	gga:386579|	386579|	RPS6KA1, RPS6KA, RSK|	http://www.genome.jp/kegg-bin/show_pathway?gga04150/gga:386579%09red
Protein processing in endoplasmic reticulum	KEGG PATHWAY	gga04141	3	146	0.767891	0.880228	ENSGALG00000007914|ENSGALG00000010150|ENSGALG00000001220	gga:420508|gga:423335|gga:415644|	420508|423335|415644|	DNAJC1|SEC23A|HERPUD1|	http://www.genome.jp/kegg-bin/show_pathway?gga04141/gga:423335%09red/gga:415644%09red/gga:420508%09red
Endocytosis	KEGG PATHWAY	gga04144	4	192	0.776301	0.880228	ENSGALG00000012155|ENSGALG00000029077|ENSGALG00000001214|ENSGALG00000009612	gga:408035|gga:374038|gga:101748842|gga:421352|	408035|374038|101748842|421352|	EGF|CBL|PARD6A|TGFB2, TGF-beta-2|	http://www.genome.jp/kegg-bin/show_pathway?gga04144/gga:408035%09red/gga:374038%09red/gga:421352%09red/gga:101748842%09red
RIG-I-like receptor signaling pathway	KEGG PATHWAY	gga04622	1	55	0.782964	0.880228	ENSGALG00000024153	gga:419755|	419755|	|	http://www.genome.jp/kegg-bin/show_pathway?gga04622/gga:419755%09red
Spliceosome	KEGG PATHWAY	gga03040	2	105	0.786587	0.880228	ENSGALG00000001500|ENSGALG00000000787	gga:416157|gga:415875|	416157|415875|	SLU7|DHX38|	http://www.genome.jp/kegg-bin/show_pathway?gga03040/gga:415875%09red/gga:416157%09red
p53 signaling pathway	KEGG PATHWAY	gga04115	1	61	0.815831	0.89663	ENSGALG00000004161	gga:415400|	415400|	CCNB2, cycB2|	http://www.genome.jp/kegg-bin/show_pathway?gga04115/gga:415400%09red
Oxidative phosphorylation	KEGG PATHWAY	gga00190	2	115	0.826446	0.89663	ENSGALG00000014800|ENSGALG00000006899	gga:395821|gga:101749042|	395821|101749042|	ATP6V1A|ATP5L|	http://www.genome.jp/kegg-bin/show_pathway?gga00190/gga:395821%09red/gga:101749042%09red
Tight junction	KEGG PATHWAY	gga04530	2	118	0.837032	0.89663	ENSGALG00000001214|ENSGALG00000011592	gga:101748842|gga:395149|	101748842|395149|	PARD6A|MRAS|	http://www.genome.jp/kegg-bin/show_pathway?gga04530/gga:395149%09red/gga:101748842%09red
Salmonella infection	KEGG PATHWAY	gga05132	1	66	0.839398	0.89663	ENSGALG00000006653	gga:416325|	416325|	CSF2, GM-CSF, GMCSF|	http://www.genome.jp/kegg-bin/show_pathway?gga05132/gga:416325%09red
Apoptosis	KEGG PATHWAY	gga04210	1	69	0.85207	0.899939	ENSGALG00000004237	gga:417438|	417438|	PRKAR1A|	http://www.genome.jp/kegg-bin/show_pathway?gga04210/gga:417438%09red
ECM-receptor interaction	KEGG PATHWAY	gga04512	1	73	0.867429	0.905982	ENSGALG00000002041	gga:396538|	396538|	AGRN, HSPG|	http://www.genome.jp/kegg-bin/show_pathway?gga04512/gga:396538%09red
Focal adhesion	KEGG PATHWAY	gga04510	3	184	0.882665	0.911764	ENSGALG00000012155|ENSGALG00000006863|ENSGALG00000004827	gga:408035|gga:395934|gga:428837|	408035|395934|428837|	EGF|SHC1, SHC|PAK6|	http://www.genome.jp/kegg-bin/show_pathway?gga04510/gga:408035%09red/gga:395934%09red/gga:428837%09red
Toll-like receptor signaling pathway	KEGG PATHWAY	gga04620	1	83	0.899229	0.918777	ENSGALG00000015474	gga:768950|	768950|	CD80|	http://www.genome.jp/kegg-bin/show_pathway?gga04620/gga:768950%09red
Metabolic pathways	KEGG PATHWAY	gga01100	21	1049	0.955185	0.963564	ENSGALG00000001168|ENSGALG00000003678|ENSGALG00000027700|ENSGALG00000000802|ENSGALG00000009511|ENSGALG00000004792|ENSGALG00000014800|ENSGALG00000006644|ENSGALG00000010593|ENSGALG00000012131|ENSGALG00000005280|ENSGALG00000006677|ENSGALG00000006899|ENSGALG00000015338|ENSGALG00000004196|ENSGALG00000002479|ENSGALG00000027194|ENSGALG00000004170|ENSGALG00000021553|ENSGALG00000001859|ENSGALG00000005584	gga:415635|gga:396489|gga:100857898|gga:415876|gga:425007|gga:423014|gga:395821|gga:416324|gga:423394|gga:428772|gga:395374|gga:416326|gga:101749042|gga:421781|gga:100857136|gga:423628|gga:101747962|gga:419194|gga:417126|gga:428185|gga:423034|	415635|396489|100857898|415876|425007|423014|395821|416324|423394|428772|395374|416326|101749042|421781|100857136|423628|101747962|419194|417126|428185|423034|	POLR2C|GLUL, p42|FLAD1|DHODH|SI, MGAM|PLCB2|ATP6V1A|ACSL6|GALC|ELOVL6|DBT|P4HA2|ATP5L|QRSL1| |MAT1A|PMVK|ADA|B3GNTL2|B3GALT6|GALNTL4|	http://www.genome.jp/kegg-bin/show_pathway?gga01100/gga:419194%09red/gga:423014%09red/gga:425007%09red/gga:415876%09red/gga:395821%09red/gga:396489%09red/gga:100857136%09red/gga:416324%09red/gga:428185%09red/gga:416326%09red/gga:421781%09red/gga:101749042%09red/gga:101747962%09red/gga:423394%09red/gga:417126%09red/gga:395374%09red/gga:423628%09red/gga:423034%09red/gga:100857898%09red/gga:415635%0…
Ribosome	KEGG PATHWAY	gga03010	1	120	0.963564	0.963564	ENSGALG00000011523	gga:374134|	374134|	RPL14|	http://www.genome.jp/kegg-bin/show_pathway?gga03010/gga:374134%09red
--------------------
#Term	Database	ID	Input number	Background number	P-Value	Corrected P-Value	Input	KO	Entrez_ID	KO_name	Hyperlink
--------------------
#Term	Database	ID	Input number	Background number	P-Value	Corrected P-Value	Input	KO	Entrez_ID	KO_name	Hyperlink
--------------------
Regulation of autophagy	KEGG PATHWAY	gga04140	11	31	0.794425	0.998285	ENSGALG00000013245|ENSGALG00000006552|ENSGALG00000023857|ENSGALG00000015062|ENSGALG00000010826|ENSGALG00000027714|ENSGALG00000014723|ENSGALG00000009903|ENSGALG00000026689|ENSGALG00000015387|ENSGALG00000013912	gga:100857947|gga:396145|gga:769780|gga:101750245|gga:429110|gga:427322|gga:769118|gga:396054|gga:768614|gga:421784|gga:421690|	100857947|396145|769780|101750245|429110|427322|769118|396054|768614|421784|421690|	|INS|ULK3| |PRKAA2|ATG10, APG10L|GABARAPL1, GABARAPL3|IFNG| |ATG5, APG5L| |	http://www.genome.jp/kegg-bin/show_pathway?gga04140/gga:429110%09red/gga:769118%09red/gga:100857947%09red/gga:768614%09red/gga:101750245%09red/gga:769780%09red/gga:421784%09red/gga:396054%09red/gga:421690%09red/gga:427322%09red/gga:396145%09red
Retinol metabolism	KEGG PATHWAY	gga00830	11	31	0.794425	0.998285	ENSGALG00000009538|ENSGALG00000004449|ENSGALG00000015147|ENSGALG00000004256|ENSGALG00000005469|ENSGALG00000004196|ENSGALG00000005408|ENSGALG00000020876|ENSGALG00000012250|ENSGALG00000020160|ENSGALG00000016102	gga:423274|gga:414832|gga:395264|gga:419480|gga:414833|gga:100857136|gga:395346|gga:424072|gga:771920|gga:395979|gga:428809|	423274|414832|395264|419480|414833|100857136|395346|424072|771920|395979|428809|	RDH12|CYP3A7, CYP3A37|ALDH1A1, GGADHR|DHRS3|CYP2C45| |BCMO1, BCDO|AOX2P, AOX2|ADH1C, ADH-1, ADH1, ADH1B|ADH6, ADH1A, ADH1B|CYP26B1|	http://www.genome.jp/kegg-bin/show_pathway?gga00830/gga:395264%09red/gga:423274%09red/gga:100857136%09red/gga:395346%09red/gga:419480%09red/gga:771920%09red/gga:395979%09red/gga:424072%09red/gga:414833%09red/gga:414832%09red/gga:428809%09red
beta-Alanine metabolism	KEGG PATHWAY	gga00410	9	26	0.799841	0.998285	ENSGALG00000006627|ENSGALG00000019514|ENSGALG00000004763|ENSGALG00000005509|ENSGALG00000003490|ENSGALG00000016379|ENSGALG00000003495|ENSGALG00000007334|ENSGALG00000016076	gga:416949|gga:421013|gga:417615|gga:429083|gga:428812|gga:418602|gga:424405|gga:416642|gga:420266|	416949|421013|417615|429083|428812|418602|424405|416642|420266|	UPB1|CNDP2|ALDH3A2|DPYD| |SMS|ALDH9A1|ABAT|DPYS|	http://www.genome.jp/kegg-bin/show_pathway?gga00410/gga:416642%09red/gga:421013%09red/gga:418602%09red/gga:424405%09red/gga:420266%09red/gga:416949%09red/gga:429083%09red/gga:417615%09red/gga:428812%09red
mRNA surveillance pathway	KEGG PATHWAY	gga03015	26	69	0.803893	0.998285	ENSGALG00000016815|ENSGALG00000016702|ENSGALG00000007237|ENSGALG00000013889|ENSGALG00000006760|ENSGALG00000010052|ENSGALG00000010689|ENSGALG00000004571|ENSGALG00000004123|ENSGALG00000013943|ENSGALG00000011103|ENSGALG00000028686|ENSGALG00000015787|ENSGALG00000015200|ENSGALG00000006694|ENSGALG00000001208|ENSGALG00000009288|ENSGALG00000025904|ENSGALG00000002262|ENSGALG00000007370|ENSGALG00000002087|…	gga:418734|gga:418670|gga:769169|gga:421046|gga:422258|gga:423324|gga:374226|gga:416872|gga:419189|gga:422754|gga:395878|gga:100858240|gga:421819|gga:427266|gga:419100|gga:424733|gga:416756|gga:415942|gga:416182|gga:423131|gga:427379|gga:424889|gga:424753|gga:419523|gga:423416|gga:423970|	418734|418670|769169|421046|422258|423324|374226|416872|419189|422754|395878|100858240|421819|427266|419100|424733|416756|415942|416182|423131|427379|424889|424753|419523|423416|423970|	UPF3A|PPP2R3B|ALYREF, THOC4|RNMT|CSTF2|PPP2R3C, C14orf10|MAGOH2, MAGOH|PPP1CC|PABPC1L|FIP1L1|PAPOLA|WIBG|RNGTT|DAZAP1|UPF2|PPP2R3A|RNPS1|WDR82, WDR82P1|ETF1|CLP1|NCBP1|NCBP2|WDR33|PPP2R2A|CPSF2|PPP2R2D|	http://www.genome.jp/kegg-bin/show_pathway?gga03015/gga:424753%09red/gga:415942%09red/gga:424733%09red/gga:419523%09red/gga:374226%09red/gga:422258%09red/gga:395878%09red/gga:427266%09red/gga:423416%09red/gga:423970%09red/gga:424889%09red/gga:421046%09red/gga:769169%09red/gga:416756%09red/gga:419189%09red/gga:423131%09red/gga:427379%09red/gga:423324%09red/gga:100858240%09red/gga:418670%09red/gga:…
Fatty acid metabolism	KEGG PATHWAY	gga01212	15	42	0.813478	0.998285	ENSGALG00000003936|ENSGALG00000005206|ENSGALG00000007178|ENSGALG00000017163|ENSGALG00000001426|ENSGALG00000005860|ENSGALG00000007127|ENSGALG00000009656|ENSGALG00000005776|ENSGALG00000008088|ENSGALG00000008659|ENSGALG00000012131|ENSGALG00000007077|ENSGALG00000027087|ENSGALG00000006644	gga:419681|gga:424810|gga:423122|gga:418968|gga:419601|gga:770094|gga:423120|gga:423947|gga:424491|gga:422345|gga:420518|gga:428772|gga:423118|gga:430557|gga:416324|	419681|424810|423122|418968|419601|770094|423120|423947|424491|422345|420518|428772|423118|430557|416324|	PPT1|ACSL3|FADS2|ACAT1|MECR|ACAA1|FADS1|ACADSB|TECR, GPSN2|ACSL4|PTPLA|ELOVL6|CPT1A, CPT1|ACACB|ACSL6|	http://www.genome.jp/kegg-bin/show_pathway?gga01212/gga:770094%09red/gga:423120%09red/gga:423122%09red/gga:416324%09red/gga:419681%09red/gga:430557%09red/gga:423118%09red/gga:424491%09red/gga:419601%09red/gga:424810%09red/gga:420518%09red/gga:418968%09red/gga:423947%09red/gga:422345%09red/gga:428772%09red
Ascorbate and aldarate metabolism	KEGG PATHWAY	gga00053	3	10	0.816659	0.998285	ENSGALG00000003495|ENSGALG00000004763|ENSGALG00000004196	gga:424405|gga:417615|gga:100857136|	424405|417615|100857136|	ALDH9A1|ALDH3A2| |	http://www.genome.jp/kegg-bin/show_pathway?gga00053/gga:417615%09red/gga:424405%09red/gga:100857136%09red
Fatty acid biosynthesis	KEGG PATHWAY	gga00061	4	13	0.819864	0.998285	ENSGALG00000005206|ENSGALG00000008088|ENSGALG00000027087|ENSGALG00000006644	gga:424810|gga:422345|gga:430557|gga:416324|	424810|422345|430557|416324|	ACSL3|ACSL4|ACACB|ACSL6|	http://www.genome.jp/kegg-bin/show_pathway?gga00061/gga:424810%09red/gga:430557%09red/gga:422345%09red/gga:416324%09red
Glycosphingolipid biosynthesis - ganglio series	KEGG PATHWAY	gga00604	4	13	0.819864	0.998285	ENSGALG00000001937|ENSGALG00000005063|ENSGALG00000015749|ENSGALG00000010302	gga:415320|gga:395182|gga:407775|gga:425029|	415320|395182|407775|425029|	HEXA|ST6GALNAC4, ST6GALNAC-IV|ST3GAL5, SIAT9|SLC33A1|	http://www.genome.jp/kegg-bin/show_pathway?gga00604/gga:407775%09red/gga:395182%09red/gga:415320%09red/gga:425029%09red
Hedgehog signaling pathway	KEGG PATHWAY	gga04340	16	45	0.823317	0.998285	ENSGALG00000028069|ENSGALG00000005733|ENSGALG00000011355|ENSGALG00000008830|ENSGALG00000010858|ENSGALG00000011358|ENSGALG00000011371|ENSGALG00000005410|ENSGALG00000016629|ENSGALG00000005401|ENSGALG00000017658|ENSGALG00000029113|ENSGALG00000000839|ENSGALG00000012329|ENSGALG00000016279|ENSGALG00000006379	gga:427856|gga:428953|gga:429040|gga:378779|gga:424168|gga:395235|gga:424210|gga:395703|gga:418656|gga:395829|gga:770168|gga:100858667|gga:395562|gga:420769|gga:421879|gga:395615|	427856|428953|429040|378779|424168|395235|424210|395703|418656|395829|770168|100858667|395562|420769|421879|395615|	WNT16|WNT8B|WNT10A|BMP2|LRP2|WNT6|STK36|WNT5A|PRKX|WNT9A, WNT-14|GAS1| |WNT11|GLI3, GLI3FL|RAB23|SHH|	http://www.genome.jp/kegg-bin/show_pathway?gga04340/gga:770168%09red/gga:395829%09red/gga:395703%09red/gga:395615%09red/gga:395562%09red/gga:395235%09red/gga:420769%09red/gga:429040%09red/gga:100858667%09red/gga:424168%09red/gga:428953%09red/gga:418656%09red/gga:378779%09red/gga:421879%09red/gga:424210%09red/gga:427856%09red
Starch and sucrose metabolism	KEGG PATHWAY	gga00500	12	35	0.830127	0.998285	ENSGALG00000009754|ENSGALG00000011016|ENSGALG00000008508|ENSGALG00000004222|ENSGALG00000013265|ENSGALG00000002896|ENSGALG00000002869|ENSGALG00000009036|ENSGALG00000000486|ENSGALG00000004196|ENSGALG00000017068|ENSGALG00000004181	gga:374044|gga:424691|gga:421248|gga:373889|gga:418201|gga:426929|gga:426928|gga:423232|gga:426435|gga:100857136|gga:418909|gga:416462|	374044|424691|421248|373889|418201|426929|426928|423232|426435|100857136|418909|416462|	HK2, hexokinase-2|PGM1, phosphoglucomutase-1|PYGB|HK1, hexokinase-1|GYS2|ENPP1|ENPP3|GANC|PGM2| |KL|GAA|	http://www.genome.jp/kegg-bin/show_pathway?gga00500/gga:418909%09red/gga:426435%09red/gga:421248%09red/gga:374044%09red/gga:100857136%09red/gga:426928%09red/gga:426929%09red/gga:418201%09red/gga:424691%09red/gga:416462%09red/gga:373889%09red/gga:423232%09red
Glycerophospholipid metabolism	KEGG PATHWAY	gga00564	32	86	0.839738	0.998285	ENSGALG00000000287|ENSGALG00000018977|ENSGALG00000026900|ENSGALG00000007881|ENSGALG00000009056|ENSGALG00000009252|ENSGALG00000016318|ENSGALG00000023517|ENSGALG00000007181|ENSGALG00000011227|ENSGALG00000009848|ENSGALG00000010818|ENSGALG00000015998|ENSGALG00000004002|ENSGALG00000004300|ENSGALG00000005721|ENSGALG00000008795|ENSGALG00000008380|ENSGALG00000026834|ENSGALG00000000771|ENSGALG00000016412|…	gga:419941|gga:771655|gga:770321|gga:425396|gga:421303|gga:424986|gga:418594|gga:772114|gga:422087|gga:422611|gga:421375|gga:424666|gga:428374|gga:419685|gga:422997|gga:424839|gga:423895|gga:423197|gga:100858471|gga:768530|gga:421925|gga:420974|gga:418293|gga:769506|gga:419517|gga:418028|gga:428661|gga:421059|gga:424747|gga:423112|gga:423496|gga:772367|	419941|771655|770321|425396|421303|424986|418594|772114|422087|422611|421375|424666|428374|419685|422997|424839|423895|423197|100858471|768530|421925|420974|418293|769506|419517|418028|428661|421059|424747|423112|423496|772367|	AGPAT1|PLA2G5| |PNPLA6, NTE|LCLAT1, LYCAT|PLD1|PCYT1B|AGPAT2|PGS1|CDS1|LPGAT1|PPAP2B|PTDSS1, PSS-1|LYPLA2, LYPLA2P1|PTDSS2, PSS-2|DGKG|GPAM|DGKZ| |PLA2G15, LYPLA3|MBOAT2, OACT2|LPCAT1, AYTL2|LPCAT3, GRCC3F, MBOAT5, OACT5|DGKH|CDS2|PLA2G6, PNPLA9|EPT1, SELI|LPIN2|DGKD|CHKA|PLD4|DGKB|	http://www.genome.jp/kegg-bin/show_pathway?gga00564/gga:420974%09red/gga:424666%09red/gga:769506%09red/gga:423496%09red/gga:419685%09red/gga:421059%09red/gga:422087%09red/gga:772367%09red/gga:771655%09red/gga:418594%09red/gga:428661%09red/gga:421925%09red/gga:421375%09red/gga:424986%09red/gga:423895%09red/gga:428374%09red/gga:100858471%09red/gga:768530%09red/gga:418028%09red/gga:424747%09red/gga:…
Fatty acid degradation	KEGG PATHWAY	gga00071	11	33	0.844485	0.998285	ENSGALG00000005206|ENSGALG00000004763|ENSGALG00000005860|ENSGALG00000006644|ENSGALG00000008088|ENSGALG00000009656|ENSGALG00000007077|ENSGALG00000003495|ENSGALG00000017163|ENSGALG00000012250|ENSGALG00000020160	gga:424810|gga:417615|gga:770094|gga:416324|gga:422345|gga:423947|gga:423118|gga:424405|gga:418968|gga:771920|gga:395979|	424810|417615|770094|416324|422345|423947|423118|424405|418968|771920|395979|	ACSL3|ALDH3A2|ACAA1|ACSL6|ACSL4|ACADSB|CPT1A, CPT1|ALDH9A1|ACAT1|ADH1C, ADH-1, ADH1, ADH1B|ADH6, ADH1A, ADH1B|	http://www.genome.jp/kegg-bin/show_pathway?gga00071/gga:770094%09red/gga:416324%09red/gga:423118%09red/gga:424405%09red/gga:771920%09red/gga:424810%09red/gga:395979%09red/gga:418968%09red/gga:423947%09red/gga:422345%09red/gga:417615%09red
Propanoate metabolism	KEGG PATHWAY	gga00640	8	25	0.845919	0.998285	ENSGALG00000003362|ENSGALG00000006300|ENSGALG00000013257|ENSGALG00000016872|ENSGALG00000027087|ENSGALG00000007334|ENSGALG00000017163|ENSGALG00000016697	gga:419158|gga:396221|gga:373997|gga:418774|gga:430557|gga:416642|gga:418968|gga:422049|	419158|396221|373997|418774|430557|416642|418968|422049|	ACSS2|LDHA|LDHB|PCCA|ACACB|ABAT|ACAT1|MUT|	http://www.genome.jp/kegg-bin/show_pathway?gga00640/gga:416642%09red/gga:396221%09red/gga:430557%09red/gga:422049%09red/gga:373997%09red/gga:418774%09red/gga:418968%09red/gga:419158%09red
Mucin type O-Glycan biosynthesis	KEGG PATHWAY	gga00512	8	26	0.869721	0.998285	ENSGALG00000015166|ENSGALG00000021404|ENSGALG00000002242|ENSGALG00000011235|ENSGALG00000009452|ENSGALG00000012536|ENSGALG00000013135|ENSGALG00000006665	gga:427260|gga:427492|gga:416796|gga:420642|gga:423263|gga:424319|gga:420955|gga:429501|	427260|427492|416796|420642|423263|424319|420955|429501|	GCNT1|GCNT3|GALNT9|GALNTL2|GALNTL1|GALNT13|GALNT1|GALNT6|	http://www.genome.jp/kegg-bin/show_pathway?gga00512/gga:429501%09red/gga:416796%09red/gga:427492%09red/gga:427260%09red/gga:423263%09red/gga:420955%09red/gga:420642%09red/gga:424319%09red
Basal transcription factors	KEGG PATHWAY	gga03022	12	37	0.871767	0.998285	ENSGALG00000015641|ENSGALG00000027878|ENSGALG00000010283|ENSGALG00000026747|ENSGALG00000015122|ENSGALG00000006281|ENSGALG00000015185|ENSGALG00000004999|ENSGALG00000013981|ENSGALG00000003498|ENSGALG00000016974|ENSGALG00000003793	gga:427328|gga:100857185|gga:771227|gga:100534591|gga:421086|gga:423081|gga:418365|gga:422192|gga:395517|gga:419929|gga:418843|gga:770910|	427328|100857185|771227|100534591|421086|423081|418365|422192|395517|419929|418843|770910|	CCNH| |GTF2E2|GTF2A1L|TAF4B|GTF2H1|TAF13|TAF7|TBPL1, TLP|TAF8, TBN|GTF2F2|GTF2A2|	http://www.genome.jp/kegg-bin/show_pathway?gga03022/gga:418365%09red/gga:419929%09red/gga:395517%09red/gga:100857185%09red/gga:418843%09red/gga:421086%09red/gga:422192%09red/gga:770910%09red/gga:427328%09red/gga:100534591%09red/gga:423081%09red/gga:771227%09red
Drug metabolism - cytochrome P450	KEGG PATHWAY	gga00982	9	29	0.874661	0.998285	ENSGALG00000016325|ENSGALG00000016322|ENSGALG00000012250|ENSGALG00000003490|ENSGALG00000003445|ENSGALG00000004196|ENSGALG00000020876|ENSGALG00000008409|ENSGALG00000020160	gga:414896|gga:396380|gga:771920|gga:428812|gga:424404|gga:100857136|gga:424072|gga:423881|gga:395979|	414896|396380|771920|428812|424404|100857136|424072|423881|395979|	GSTA3, GST, GSTA1| |ADH1C, ADH-1, ADH1, ADH1B| |MGST3| |AOX2P, AOX2|GSTO1|ADH6, ADH1A, ADH1B|	http://www.genome.jp/kegg-bin/show_pathway?gga00982/gga:395979%09red/gga:100857136%09red/gga:771920%09red/gga:423881%09red/gga:424072%09red/gga:424404%09red/gga:396380%09red/gga:414896%09red/gga:428812%09red
Metabolism of xenobiotics by cytochrome P450	KEGG PATHWAY	gga00980	10	32	0.879619	0.998285	ENSGALG00000016325|ENSGALG00000016322|ENSGALG00000004501|ENSGALG00000009291|ENSGALG00000003490|ENSGALG00000003445|ENSGALG00000004196|ENSGALG00000008409|ENSGALG00000012250|ENSGALG00000020160	gga:414896|gga:396380|gga:428832|gga:421321|gga:428812|gga:424404|gga:100857136|gga:423881|gga:771920|gga:395979|	414896|396380|428832|421321|428812|424404|100857136|423881|771920|395979|	GSTA3, GST, GSTA1| |CYP1B1|EPHX1| |MGST3| |GSTO1|ADH1C, ADH-1, ADH1, ADH1B|ADH6, ADH1A, ADH1B|	http://www.genome.jp/kegg-bin/show_pathway?gga00980/gga:395979%09red/gga:100857136%09red/gga:771920%09red/gga:423881%09red/gga:428832%09red/gga:421321%09red/gga:424404%09red/gga:396380%09red/gga:414896%09red/gga:428812%09red
Phenylalanine metabolism	KEGG PATHWAY	gga00360	4	15	0.884021	0.998285	ENSGALG00000003490|ENSGALG00000003053|ENSGALG00000006326|ENSGALG00000000081	gga:428812|gga:429062|gga:100857237|gga:417039|	428812|429062|100857237|417039|	|PRDX6|MIF|IL4I1, LAO|	http://www.genome.jp/kegg-bin/show_pathway?gga00360/gga:100857237%09red/gga:429062%09red/gga:417039%09red/gga:428812%09red
Histidine metabolism	KEGG PATHWAY	gga00340	6	21	0.884904	0.998285	ENSGALG00000004763|ENSGALG00000003490|ENSGALG00000019514|ENSGALG00000003495|ENSGALG00000012377|ENSGALG00000023436	gga:417615|gga:428812|gga:421013|gga:424405|gga:424298|gga:415454|	417615|428812|421013|424405|424298|415454|	ALDH3A2| |CNDP2|ALDH9A1|HNMT|HDC|	http://www.genome.jp/kegg-bin/show_pathway?gga00340/gga:415454%09red/gga:421013%09red/gga:424405%09red/gga:428812%09red/gga:417615%09red/gga:424298%09red
Glycosylphosphatidylinositol(GPI)-anchor biosynthesis	KEGG PATHWAY	gga00563	7	24	0.887355	0.998285	ENSGALG00000009510|ENSGALG00000000324|ENSGALG00000002023|ENSGALG00000026229|ENSGALG00000001985|ENSGALG00000005066|ENSGALG00000009015	gga:423271|gga:771632|gga:101748924|gga:101748971|gga:770171|gga:771539|gga:424556|	423271|771632|101748924|101748971|770171|771539|424556|	PIGH|PIGV|PIGO|PIGY|PIGQ|DPM2|PIGK|	http://www.genome.jp/kegg-bin/show_pathway?gga00563/gga:423271%09red/gga:771539%09red/gga:424556%09red/gga:770171%09red/gga:101748971%09red/gga:101748924%09red/gga:771632%09red
Folate biosynthesis	KEGG PATHWAY	gga00790	3	12	0.887935	0.998285	ENSGALG00000026757|ENSGALG00000012200|ENSGALG00000000067	gga:427317|gga:396146|gga:425255|	427317|396146|425255|	DHFR|GCH1|SPR|	http://www.genome.jp/kegg-bin/show_pathway?gga00790/gga:425255%09red/gga:427317%09red/gga:396146%09red
Carbon metabolism	KEGG PATHWAY	gga01200	32	90	0.890149	0.998285	ENSGALG00000003362|ENSGALG00000002397|ENSGALG00000004612|ENSGALG00000016872|ENSGALG00000004908|ENSGALG00000014442|ENSGALG00000022565|ENSGALG00000005309|ENSGALG00000015180|ENSGALG00000013165|ENSGALG00000017246|ENSGALG00000002377|ENSGALG00000005227|ENSGALG00000012613|ENSGALG00000012612|ENSGALG00000009754|ENSGALG00000001992|ENSGALG00000002847|ENSGALG00000016697|ENSGALG00000005127|ENSGALG00000002638|…	gga:419158|gga:417540|gga:419489|gga:418774|gga:418639|gga:374193|gga:431056|gga:415991|gga:427263|gga:420969|gga:419019|gga:396017|gga:426629|gga:395218|gga:395217|gga:374044|gga:396456|gga:770045|gga:422049|gga:423019|gga:423635|gga:396435|gga:417030|gga:416520|gga:373889|gga:395689|gga:395492|gga:430442|gga:374064|gga:418968|gga:100859641|gga:415746|	419158|417540|419489|418774|418639|374193|431056|415991|427263|420969|419019|396017|426629|395218|395217|374044|396456|770045|422049|423019|423635|396435|417030|416520|373889|395689|395492|430442|374064|418968|100859641|415746|	ACSS2|PSPH|MTHFR|PCCA|PRPS2|GAPDH, KNC-NDS6|IDH2|TKT|PSAT1|FH|ME3|ENO1|DAK|FBP1|FBP2|HK2, hexokinase-2|PKM2, PKM|RPE|MUT|TALDO1, EPS8L2, transaldolase| |TPI1|SDSL|SHMT1|HK1, hexokinase-1|ENO2|ALDOC|BRD4, PGLS|PFKM|ACAT1|SDHC|GPT2|	http://www.genome.jp/kegg-bin/show_pathway?gga01200/gga:396456%09red/gga:417030%09red/gga:418968%09red/gga:423635%09red/gga:396435%09red/gga:415746%09red/gga:431056%09red/gga:395492%09red/gga:416520%09red/gga:430442%09red/gga:419019%09red/gga:374193%09red/gga:422049%09red/gga:426629%09red/gga:420969%09red/gga:419158%09red/gga:417540%09red/gga:374044%09red/gga:374064%09red/gga:100859641%09red/gga:…
Phenylalanine, tyrosine and tryptophan biosynthesis	KEGG PATHWAY	gga00400	1	5	0.891215	0.998285	ENSGALG00000000081	gga:417039|	417039|	IL4I1, LAO|	http://www.genome.jp/kegg-bin/show_pathway?gga00400/gga:417039%09red
Synthesis and degradation of ketone bodies	KEGG PATHWAY	gga00072	2	9	0.898613	0.998285	ENSGALG00000017163|ENSGALG00000004057	gga:418968|gga:396316|	418968|396316|	ACAT1|HMGCL, HL|	http://www.genome.jp/kegg-bin/show_pathway?gga00072/gga:396316%09red/gga:418968%09red
ECM-receptor interaction	KEGG PATHWAY	gga04512	25	73	0.899532	0.998285	ENSGALG00000006126|ENSGALG00000011141|ENSGALG00000008747|ENSGALG00000005022|ENSGALG00000003589|ENSGALG00000001343|ENSGALG00000008266|ENSGALG00000010875|ENSGALG00000003283|ENSGALG00000007917|ENSGALG00000014804|ENSGALG00000015355|ENSGALG00000004538|ENSGALG00000008978|ENSGALG00000014014|ENSGALG00000004627|ENSGALG00000008007|ENSGALG00000009362|ENSGALG00000015001|ENSGALG00000005321|ENSGALG00000014891|…	gga:396292|gga:424191|gga:396225|gga:415971|gga:395935|gga:428268|gga:422350|gga:395470|gga:420120|gga:396076|gga:396306|gga:418408|gga:424435|gga:424121|gga:421709|gga:408043|gga:415560|gga:396226|gga:421749|gga:428148|gga:395951|gga:395210|gga:421960|gga:101750889|gga:395666|	396292|424191|396225|415971|395935|428268|422350|395470|420120|396076|396306|418408|424435|424121|421709|408043|415560|396226|421749|428148|395951|395210|421960|101750889|395666|	COL6A2|ITGB6|ITGA8|GP9|VTN|LAMB3|COL4A6|ITGB8|COMP|LAMB4|THBS4|CD47|TNN, TNW, tenascin-N|ITGA4|LAMA2|LAMC2|ITGA11|ITGA6|LAMA4|LAMA5|ITGA1|SPP1|SDC1| |CD44|	http://www.genome.jp/kegg-bin/show_pathway?gga04512/gga:396306%09red/gga:395951%09red/gga:424121%09red/gga:421709%09red/gga:395935%09red/gga:424435%09red/gga:422350%09red/gga:421749%09red/gga:428268%09red/gga:395470%09red/gga:421960%09red/gga:420120%09red/gga:415971%09red/gga:101750889%09red/gga:396292%09red/gga:408043%09red/gga:396076%09red/gga:395210%09red/gga:415560%09red/gga:428148%09red/gga:…
Ubiquitin mediated proteolysis	KEGG PATHWAY	gga04120	45	124	0.903522	0.998285	ENSGALG00000016603|ENSGALG00000014718|ENSGALG00000019468|ENSGALG00000015351|ENSGALG00000002085|ENSGALG00000016747|ENSGALG00000005006|ENSGALG00000005108|ENSGALG00000012688|ENSGALG00000007158|ENSGALG00000007095|ENSGALG00000008254|ENSGALG00000016816|ENSGALG00000008207|ENSGALG00000012402|ENSGALG00000003826|ENSGALG00000005982|ENSGALG00000007879|ENSGALG00000013919|ENSGALG00000026456|ENSGALG00000015869|…	gga:373920|gga:427144|gga:420185|gga:418406|gga:395297|gga:418686|gga:415784|gga:424804|gga:428477|gga:416630|gga:420467|gga:421228|gga:418735|gga:417024|gga:420783|gga:416838|gga:422226|gga:421202|gga:430767|gga:100858564|gga:420212|gga:416487|gga:422514|gga:395672|gga:100859413|gga:424563|gga:416117|gga:418744|gga:373983|gga:422713|gga:424837|gga:424122|gga:415302|gga:395528|gga:421577|gga:3740…	373920|427144|420185|418406|395297|418686|415784|424804|428477|416630|420467|421228|418735|417024|420783|416838|422226|421202|430767|100858564|420212|416487|422514|395672|100859413|424563|416117|418744|373983|422713|424837|424122|415302|395528|421577|374076|374038|395299|423185|423664|422481|395280|416842|422655|100858641|	MID1|MAP3K1|UBE2W|CBLB|CDH1-A, CDH1-B, CDH1-D|UBE3A|UBA2, SAE2|CUL3|NHLRC1|SOCS1|CUL2, cullin-2|ANAPC1|CDC16|FBXW8|CUL1|ANAPC7|KLHL13|FANCL|PRPF19| |WWP1|SMURF1|HERC3|UBE2A|UBE2C|CDC20|VHL|CUL4A|BRCA1|UBE2D3, UBE2D3P|UBE2G2|UBE2E3|PML|UBE2J1, NCUBE1|PARK2|SIAH1|CBL|SOCS3|DDB2|RHOBTB1|FBXW7|XIAP, BIRC4, IAP3|ANAPC5|UBA6, UBE1L2|UBE2M|	http://www.genome.jp/kegg-bin/show_pathway?gga04120/gga:418735%09red/gga:374076%09red/gga:416487%09red/gga:424122%09red/gga:416838%09red/gga:430767%09red/gga:415784%09red/gga:424804%09red/gga:395280%09red/gga:374038%09red/gga:421577%09red/gga:100859413%09red/gga:422481%09red/gga:420467%09red/gga:420185%09red/gga:418744%09red/gga:423185%09red/gga:395672%09red/gga:100858641%09red/gga:418686%09red/g…
Tryptophan metabolism	KEGG PATHWAY	gga00380	12	39	0.904817	0.998285	ENSGALG00000004604|ENSGALG00000014471|ENSGALG00000009655|ENSGALG00000009926|ENSGALG00000000081|ENSGALG00000007503|ENSGALG00000004501|ENSGALG00000003495|ENSGALG00000004763|ENSGALG00000020876|ENSGALG00000017163|ENSGALG00000016685	gga:100859686|gga:423600|gga:428728|gga:421396|gga:417039|gga:424041|gga:428832|gga:424405|gga:417615|gga:424072|gga:418968|gga:396286|	100859686|423600|428728|421396|417039|424041|428832|424405|417615|424072|418968|396286|	|CAT|AADAT|HAAO|IL4I1, LAO|KMO|CYP1B1|ALDH9A1|ALDH3A2|AOX2P, AOX2|ACAT1|ASMT|	http://www.genome.jp/kegg-bin/show_pathway?gga00380/gga:417039%09red/gga:421396%09red/gga:428728%09red/gga:100859686%09red/gga:424405%09red/gga:424072%09red/gga:424041%09red/gga:396286%09red/gga:423600%09red/gga:418968%09red/gga:428832%09red/gga:417615%09red
Glyoxylate and dicarboxylate metabolism	KEGG PATHWAY	gga00630	7	25	0.906558	0.998285	ENSGALG00000008518|ENSGALG00000014471|ENSGALG00000005046|ENSGALG00000016872|ENSGALG00000003678|ENSGALG00000017163|ENSGALG00000016697	gga:417253|gga:423600|gga:416520|gga:418774|gga:396489|gga:418968|gga:422049|	417253|423600|416520|418774|396489|418968|422049|	|CAT|SHMT1|PCCA|GLUL, p42|ACAT1|MUT|	http://www.genome.jp/kegg-bin/show_pathway?gga00630/gga:416520%09red/gga:396489%09red/gga:422049%09red/gga:417253%09red/gga:423600%09red/gga:418774%09red/gga:418968%09red
Steroid biosynthesis	KEGG PATHWAY	gga00100	4	17	0.927266	0.998285	ENSGALG00000004205|ENSGALG00000012070|ENSGALG00000004106|ENSGALG00000006378	gga:424424|gga:395827|gga:422982|gga:423789|	424424|395827|422982|423789|	SOAT1|CYP24A1, CP450CC24|DHCR7|LIPA|	http://www.genome.jp/kegg-bin/show_pathway?gga00100/gga:422982%09red/gga:423789%09red/gga:424424%09red/gga:395827%09red
Cardiac muscle contraction	KEGG PATHWAY	gga04260	19	60	0.928391	0.998285	ENSGALG00000015233|ENSGALG00000000302|ENSGALG00000027963|ENSGALG00000002563|ENSGALG00000028885|ENSGALG00000005400|ENSGALG00000005448|ENSGALG00000000730|ENSGALG00000008591|ENSGALG00000029021|ENSGALG00000008593|ENSGALG00000013022|ENSGALG00000025819|ENSGALG00000015003|ENSGALG00000012511|ENSGALG00000025842|ENSGALG00000008486|ENSGALG00000015906|ENSGALG00000003521	gga:396529|gga:396433|gga:431629|gga:396366|gga:421392|gga:415996|gga:396067|gga:395985|gga:428420|gga:430150|gga:422365|gga:395891|gga:415752|gga:396530|gga:374259|gga:396366|gga:768444|gga:772260|gga:396366|	396529|396433|431629|396366|421392|415996|396067|395985|428420|430150|422365|395891|415752|396530|374259|396366|768444|772260|396366|	ATP1B1|TNNT2|COX7C|TPM1, alpha-fTM|COX7A2L|CACNA2D3|MYL3|CACNA1S|CACNB2|CACNA2D2|ATP1B4|CACNA1C, CHCACHA1C|UQCRFS1, UQCRFSL1|ATP1A1|CACNB4|TPM1, alpha-fTM|CACNA2D1|COX7A2|TPM1, alpha-fTM|	http://www.genome.jp/kegg-bin/show_pathway?gga04260/gga:421392%09red/gga:768444%09red/gga:396067%09red/gga:396530%09red/gga:431629%09red/gga:415752%09red/gga:430150%09red/gga:396433%09red/gga:395985%09red/gga:428420%09red/gga:396366%09red/gga:374259%09red/gga:415996%09red/gga:395891%09red/gga:772260%09red/gga:396529%09red/gga:422365%09red
Ribosome	KEGG PATHWAY	gga03010	42	120	0.930333	0.998285	ENSGALG00000015339|ENSGALG00000027227|ENSGALG00000027142|ENSGALG00000009312|ENSGALG00000014309|ENSGALG00000002696|ENSGALG00000003971|ENSGALG00000002813|ENSGALG00000011603|ENSGALG00000005948|ENSGALG00000004362|ENSGALG00000010077|ENSGALG00000014432|ENSGALG00000012229|ENSGALG00000026490|ENSGALG00000011290|ENSGALG00000005490|ENSGALG00000017330|ENSGALG00000002605|ENSGALG00000012172|ENSGALG00000002644|…	gga:418401|gga:396411|gga:416122|gga:100858296|gga:426492|gga:770025|gga:419682|gga:419904|gga:420686|gga:770018|gga:423000|gga:422477|gga:430990|gga:776054|gga:417871|gga:428442|gga:416544|gga:419069|gga:769700|gga:418016|gga:419895|gga:396148|gga:420182|gga:395849|gga:416275|gga:417158|gga:395796|gga:770249|gga:424924|gga:374255|gga:426121|gga:420003|gga:100857770|gga:396280|gga:768930|gga:3964…	418401|396411|416122|100858296|426492|770025|419682|419904|420686|770018|423000|422477|430990|776054|417871|428442|416544|419069|769700|418016|419895|396148|420182|395849|416275|417158|395796|770249|424924|374255|426121|420003|100857770|396280|768930|396448|771528|421585|427323|427186|426121|769996|	RPL24|RPL10L, RPL10|RPL32|RPL22L1|RPLP2|RPL17|RPL11|RPS10|MRPL3|RPL27A|MRPL21|RPS3A, RPS3AE|RPS20|RPS29|RPS16|RPL15, L10|RPS2, RPS2E|RPS3|MRPL17|RPL3|RPL10A|RPS6|RPL7|RPL13, BBC1|RPS14|RPL7A|RPS27A|RPL29|RPL35A|MRPL23|MRPL28|RPL19|RPS26|RPL27|RPS28|RPS15|RPL38|MRPL18|RPS23|RPL37|MRPL28|MRPS16|	http://www.genome.jp/kegg-bin/show_pathway?gga03010/gga:421585%09red/gga:419895%09red/gga:419682%09red/gga:396148%09red/gga:424924%09red/gga:396280%09red/gga:427323%09red/gga:420182%09red/gga:417871%09red/gga:423000%09red/gga:416275%09red/gga:416544%09red/gga:771528%09red/gga:420003%09red/gga:428442%09red/gga:770018%09red/gga:769996%09red/gga:395796%09red/gga:769700%09red/gga:417158%09red/gga:420…
Amino sugar and nucleotide sugar metabolism	KEGG PATHWAY	gga00520	13	44	0.932581	0.998285	ENSGALG00000009754|ENSGALG00000023760|ENSGALG00000004614|ENSGALG00000004222|ENSGALG00000009234|ENSGALG00000016129|ENSGALG00000012414|ENSGALG00000013789|ENSGALG00000001937|ENSGALG00000011016|ENSGALG00000000486|ENSGALG00000014210|ENSGALG00000026195	gga:374044|gga:395072|gga:429074|gga:373889|gga:770465|gga:420292|gga:423588|gga:415596|gga:415320|gga:424691|gga:426435|gga:422772|gga:431509|	374044|395072|429074|373889|770465|420292|423588|415596|415320|424691|426435|422772|431509|	HK2, hexokinase-2|CHIA, CBPCH04|NPL|HK1, hexokinase-1|AMDHD2|TSTA3|GNPNAT1|GALK2|HEXA|PGM1, phosphoglucomutase-1|PGM2|GNPDA2|GALT|	http://www.genome.jp/kegg-bin/show_pathway?gga00520/gga:422772%09red/gga:374044%09red/gga:770465%09red/gga:429074%09red/gga:426435%09red/gga:424691%09red/gga:423588%09red/gga:415596%09red/gga:415320%09red/gga:420292%09red/gga:395072%09red/gga:431509%09red/gga:373889%09red
Phototransduction	KEGG PATHWAY	gga04744	6	24	0.937427	0.998285	ENSGALG00000001011|ENSGALG00000008424|ENSGALG00000008427|ENSGALG00000004251|ENSGALG00000028697|ENSGALG00000004060	gga:768759|gga:416692|gga:427851|gga:769109|gga:395426|gga:417433|	768759|416692|427851|769109|395426|417433|	CNGB1|CALML3, CALM3, CCM1|GNAT3|ARR3|GNAT1|RGS9|	http://www.genome.jp/kegg-bin/show_pathway?gga04744/gga:416692%09red/gga:768759%09red/gga:769109%09red/gga:417433%09red/gga:427851%09red/gga:395426%09red
Ether lipid metabolism	KEGG PATHWAY	gga00565	11	39	0.939472	0.998285	ENSGALG00000013189|ENSGALG00000018977|ENSGALG00000027918|ENSGALG00000016713|ENSGALG00000010645|ENSGALG00000012281|ENSGALG00000010818|ENSGALG00000026834|ENSGALG00000016560|ENSGALG00000009252|ENSGALG00000011646	gga:420974|gga:771655|gga:419765|gga:395816|gga:422551|gga:418028|gga:424666|gga:100858471|gga:428661|gga:424986|gga:423496|	420974|771655|419765|395816|422551|418028|424666|100858471|428661|424986|423496|	LPCAT1, AYTL2|PLA2G5|PAFAH1B2|PLA2G7|ENPP6|PLA2G6, PNPLA9|PPAP2B| |EPT1, SELI|PLD1|PLD4|	http://www.genome.jp/kegg-bin/show_pathway?gga00565/gga:420974%09red/gga:422551%09red/gga:424666%09red/gga:423496%09red/gga:418028%09red/gga:419765%09red/gga:424986%09red/gga:395816%09red/gga:100858471%09red/gga:771655%09red/gga:428661%09red
PPAR signaling pathway	KEGG PATHWAY	gga03320	18	59	0.943386	0.998285	ENSGALG00000005206|ENSGALG00000015432|ENSGALG00000005860|ENSGALG00000018534|ENSGALG00000006644|ENSGALG00000012112|ENSGALG00000008088|ENSGALG00000022985|ENSGALG00000009600|ENSGALG00000007077|ENSGALG00000023395|ENSGALG00000007178|ENSGALG00000004974|ENSGALG00000005359|ENSGALG00000006418|ENSGALG00000000184|ENSGALG00000000620|ENSGALG00000019061	gga:424810|gga:414834|gga:770094|gga:426892|gga:416324|gga:395263|gga:422345|gga:374120|gga:396457|gga:423118|gga:415487|gga:423122|gga:373928|gga:423749|gga:416588|gga:769933|gga:419557|gga:418982|	424810|414834|770094|426892|416324|395263|422345|374120|396457|423118|415487|423122|373928|423749|416588|769933|419557|418982|	ACSL3|CYP7A1|ACAA1|AQP7|ACSL6|DBI|ACSL4|PPARA|PCK2, PEPCK-M|CPT1A, CPT1|PLIN1, PLIN|FADS2|PPARG|SORBS1|PDPK1|SLC27A6|FABP3, FABP, H-FABP|MMP1|	http://www.genome.jp/kegg-bin/show_pathway?gga03320/gga:770094%09red/gga:419557%09red/gga:423122%09red/gga:395263%09red/gga:396457%09red/gga:415487%09red/gga:416324%09red/gga:423118%09red/gga:769933%09red/gga:416588%09red/gga:424810%09red/gga:418982%09red/gga:426892%09red/gga:373928%09red/gga:423749%09red/gga:374120%09red/gga:422345%09red/gga:414834%09red
Neuroactive ligand-receptor interaction	KEGG PATHWAY	gga04080	97	261	0.95059	0.998285	ENSGALG00000004613|ENSGALG00000014268|ENSGALG00000004619|ENSGALG00000015117|ENSGALG00000000469|ENSGALG00000001698|ENSGALG00000010013|ENSGALG00000013334|ENSGALG00000010139|ENSGALG00000007420|ENSGALG00000019831|ENSGALG00000004346|ENSGALG00000019382|ENSGALG00000003901|ENSGALG00000004066|ENSGALG00000007278|ENSGALG00000009808|ENSGALG00000007125|ENSGALG00000005936|ENSGALG00000013548|ENSGALG00000006642|…	gga:395507|gga:395522|gga:428696|gga:770757|gga:428203|gga:374214|gga:373908|gga:430484|gga:771648|gga:423134|gga:101751902|gga:100857687|gga:427853|gga:374166|gga:430019|gga:427678|gga:771773|gga:420468|gga:428708|gga:395108|gga:427705|gga:386578|gga:378784|gga:419251|gga:101750705|gga:769107|gga:428277|gga:416174|gga:426086|gga:428232|gga:414885|gga:419751|gga:427800|gga:428533|gga:428633|gga:1…	395507|395522|428696|770757|428203|374214|373908|430484|771648|423134|101751902|100857687|427853|374166|430019|427678|771773|420468|428708|395108|427705|386578|378784|419251|101750705|769107|428277|416174|426086|428232|414885|419751|427800|428533|428633|100858928|768536|428594|374223|425670|421858|428881|429367|430495|422148|429116|395329|422933|374001|430628|418644|418665|769001|427183|772019|42…	P2RX5|CHRNA9|GPR83-L|DRD3|ADRA1A|GABRA1|EDNRA|C5AR1, GPR77|SSTR1, SS1R| |LTB4R1| |GRM8|P2RX4|HTR6|GRIN2A|AVPR1A, VT4|PARD3|AGTR2|GZMA|ADORA2A|CHRNA3|NPFFR1, GPR147, NPFF1, RFRPR|OPRL1|ADRB1|HTR1D| |GABRP|LPAR2, EDG4|CNR2|CCKBR, CCK-CHR|GRIK4|UTS2R|OPRK1|CNR1|HRH1|TAAR1|MAS1|LEPR|GIPR|HTR1B|CHRM5, CHKM5MR| |S1PR4, EDG6|P2RY10|PTGER3|VIPR1, CVIPR|ADRA1D|CHRNA7|CHRNA10, ALPHA_10_nAChR|GRM3|P2RY8|GRI…	http://www.genome.jp/kegg-bin/show_pathway?gga04080/gga:418198%09red/gga:430484%09red/gga:374223%09red/gga:374212%09red/gga:395329%09red/gga:428934%09red/gga:416174%09red/gga:408184%09red/gga:771773%09red/gga:427678%09red/gga:428708%09red/gga:378784%09red/gga:419751%09red/gga:430495%09red/gga:427860%09red/gga:427705%09red/gga:421614%09red/gga:423134%09red/gga:421858%09red/gga:101750705%09red/gga:…
Peroxisome	KEGG PATHWAY	gga04146	23	74	0.953224	0.998285	ENSGALG00000005860|ENSGALG00000008421|ENSGALG00000015678|ENSGALG00000006534|ENSGALG00000013777|ENSGALG00000008701|ENSGALG00000022565|ENSGALG00000005206|ENSGALG00000014471|ENSGALG00000019286|ENSGALG00000007832|ENSGALG00000010243|ENSGALG00000005175|ENSGALG00000015057|ENSGALG00000006644|ENSGALG00000016567|ENSGALG00000008088|ENSGALG00000006842|ENSGALG00000011211|ENSGALG00000004466|ENSGALG00000027194|…	gga:770094|gga:423201|gga:420192|gga:415486|gga:421669|gga:396025|gga:431056|gga:424810|gga:423600|gga:418165|gga:421197|gga:424598|gga:769879|gga:770953|gga:416324|gga:421999|gga:422345|gga:419303|gga:420638|gga:417195|gga:101747962|gga:419043|gga:396316|	770094|423201|420192|415486|421669|396025|431056|424810|423600|418165|421197|424598|769879|770953|416324|421999|422345|419303|420638|417195|101747962|419043|396316|	ACAA1|PEX16|PEX2, PXMP3|PEX11A|PEX3|XDH|IDH2|ACSL3|CAT|PEX26|PEX13|PRDX1|BAAT|DDO|ACSL6|EPHX2|ACSL4|ACOT8, PTE1|HACL1|CRAT|PMVK|FAR2, MLSTD1|HMGCL, HL|	http://www.genome.jp/kegg-bin/show_pathway?gga04146/gga:396025%09red/gga:423201%09red/gga:421669%09red/gga:431056%09red/gga:424598%09red/gga:418165%09red/gga:416324%09red/gga:101747962%09red/gga:396316%09red/gga:419303%09red/gga:770094%09red/gga:421197%09red/gga:770953%09red/gga:424810%09red/gga:423600%09red/gga:421999%09red/gga:422345%09red/gga:769879%09red/gga:420192%09red/gga:419043%09red/gga:…
Aminoacyl-tRNA biosynthesis	KEGG PATHWAY	gga00970	19	64	0.958922	0.998285	ENSGALG00000000907|ENSGALG00000001965|ENSGALG00000001850|ENSGALG00000011228|ENSGALG00000004813|ENSGALG00000012355|ENSGALG00000014386|ENSGALG00000006853|ENSGALG00000028714|ENSGALG00000010789|ENSGALG00000026218|ENSGALG00000009566|ENSGALG00000003563|ENSGALG00000007195|ENSGALG00000023749|ENSGALG00000026809|ENSGALG00000000794|ENSGALG00000005694|ENSGALG00000007353	gga:415885|gga:415668|gga:416168|gga:423458|gga:415957|gga:424296|gga:422808|gga:416057|gga:425613|gga:424659|gga:770407|gga:421346|gga:419666|gga:416976|gga:424408|gga:426697|gga:416132|gga:428403|gga:415532|	415885|415668|416168|423458|415957|424296|422808|416057|425613|424659|770407|421346|419666|416976|424408|426697|416132|428403|415532|	KARS|AARS|RARS|WARS|IARS|DARS|SEPSECS|QARS|MARS|PARS2|TARS2|IARS2, ileRS|YARS|GATC|DARS2|SARS|HARS|GARS|MTFMT|	http://www.genome.jp/kegg-bin/show_pathway?gga00970/gga:416132%09red/gga:423458%09red/gga:424408%09red/gga:424296%09red/gga:415885%09red/gga:416976%09red/gga:419666%09red/gga:415957%09red/gga:415668%09red/gga:428403%09red/gga:424659%09red/gga:770407%09red/gga:426697%09red/gga:416168%09red/gga:425613%09red/gga:422808%09red/gga:416057%09red/gga:421346%09red/gga:415532%09red
Butanoate metabolism	KEGG PATHWAY	gga00650	5	23	0.961719	0.998285	ENSGALG00000007334|ENSGALG00000004057|ENSGALG00000017163|ENSGALG00000018875|ENSGALG00000012663	gga:416642|gga:396316|gga:418968|gga:426991|gga:420818|	416642|396316|418968|426991|420818|	ABAT|HMGCL, HL|ACAT1|ACSM4|ALDH5A1|	http://www.genome.jp/kegg-bin/show_pathway?gga00650/gga:426991%09red/gga:416642%09red/gga:420818%09red/gga:396316%09red/gga:418968%09red
Glycosaminoglycan biosynthesis - heparan sulfate / heparin	KEGG PATHWAY	gga00534	5	24	0.969801	0.998285	ENSGALG00000028423|ENSGALG00000027984|ENSGALG00000012015|ENSGALG00000014934|ENSGALG00000001371	gga:395140|gga:424465|gga:422686|gga:422840|gga:769490|	395140|424465|422686|422840|769490|	HS2ST1, CHS2ST|EXTL2|NDST4|HS3ST1|HS3ST3A1|	http://www.genome.jp/kegg-bin/show_pathway?gga00534/gga:424465%09red/gga:422686%09red/gga:395140%09red/gga:422840%09red/gga:769490%09red
Tyrosine metabolism	KEGG PATHWAY	gga00350	7	31	0.972435	0.998285	ENSGALG00000006326|ENSGALG00000000081|ENSGALG00000002024|ENSGALG00000003490|ENSGALG00000020876|ENSGALG00000012250|ENSGALG00000020160	gga:100857237|gga:417039|gga:416783|gga:428812|gga:424072|gga:771920|gga:395979|	100857237|417039|416783|428812|424072|771920|395979|	MIF|IL4I1, LAO|COMT| |AOX2P, AOX2|ADH1C, ADH-1, ADH1, ADH1B|ADH6, ADH1A, ADH1B|	http://www.genome.jp/kegg-bin/show_pathway?gga00350/gga:417039%09red/gga:416783%09red/gga:771920%09red/gga:100857237%09red/gga:395979%09red/gga:424072%09red/gga:428812%09red
Ubiquinone and other terpenoid-quinone biosynthesis	KEGG PATHWAY	gga00130	1	9	0.975226	0.998285	ENSGALG00000006861	gga:416609|	416609|	COQ7|	http://www.genome.jp/kegg-bin/show_pathway?gga00130/gga:416609%09red
Glycosaminoglycan biosynthesis - chondroitin sulfate / dermatan sulfate	KEGG PATHWAY	gga00532	3	19	0.9833	0.998285	ENSGALG00000012345|ENSGALG00000004276|ENSGALG00000014963	gga:768809|gga:416469|gga:421745|	768809|416469|421745|	UST|CHST12|DSE|	http://www.genome.jp/kegg-bin/show_pathway?gga00532/gga:421745%09red/gga:768809%09red/gga:416469%09red
Arachidonic acid metabolism	KEGG PATHWAY	gga00590	11	48	0.988545	0.998285	ENSGALG00000012791|ENSGALG00000011429|ENSGALG00000005469|ENSGALG00000018977|ENSGALG00000016567|ENSGALG00000026823|ENSGALG00000012281|ENSGALG00000011450|ENSGALG00000005857|ENSGALG00000005069|ENSGALG00000027908	gga:418101|gga:417918|gga:414833|gga:771655|gga:421999|gga:100857454|gga:418028|gga:770665|gga:423769|gga:396451|gga:422528|	418101|417918|414833|771655|421999|100857454|418028|770665|423769|396451|422528|	TBXAS1|LTA4H|CYP2C45|PLA2G5|EPHX2|GPX2|PLA2G6, PNPLA9|LTC4S|ALOX5|PTGS2, CEF147, PGHS2, PHSII| |	http://www.genome.jp/kegg-bin/show_pathway?gga00590/gga:396451%09red/gga:423769%09red/gga:770665%09red/gga:417918%09red/gga:418028%09red/gga:418101%09red/gga:421999%09red/gga:771655%09red/gga:414833%09red/gga:422528%09red/gga:100857454%09red
alpha-Linolenic acid metabolism	KEGG PATHWAY	gga00592	4	25	0.990728	0.998285	ENSGALG00000007178|ENSGALG00000012281|ENSGALG00000018977|ENSGALG00000005860	gga:423122|gga:418028|gga:771655|gga:770094|	423122|418028|771655|770094|	FADS2|PLA2G6, PNPLA9|PLA2G5|ACAA1|	http://www.genome.jp/kegg-bin/show_pathway?gga00592/gga:771655%09red/gga:770094%09red/gga:423122%09red/gga:418028%09red
Lysine degradation	KEGG PATHWAY	gga00310	9	45	0.994549	0.998285	ENSGALG00000013297|ENSGALG00000023920|ENSGALG00000009655|ENSGALG00000004763|ENSGALG00000017163|ENSGALG00000009800|ENSGALG00000003495|ENSGALG00000025902|ENSGALG00000026729	gga:426932|gga:416374|gga:428728|gga:417615|gga:418968|gga:422443|gga:424405|gga:425846|gga:100857640|	426932|416374|428728|417615|418968|422443|424405|425846|100857640|	BBOX1|AGXT2L2|AADAT|ALDH3A2|ACAT1|SETD7|ALDH9A1|MLL2|SUV39H1|	http://www.genome.jp/kegg-bin/show_pathway?gga00310/gga:100857640%09red/gga:428728%09red/gga:424405%09red/gga:422443%09red/gga:426932%09red/gga:418968%09red/gga:425846%09red/gga:416374%09red/gga:417615%09red
Citrate cycle (TCA cycle)	KEGG PATHWAY	gga00020	4	28	0.995962	0.998285	ENSGALG00000013165|ENSGALG00000027277|ENSGALG00000022565|ENSGALG00000009600	gga:420969|gga:100859641|gga:431056|gga:396457|	420969|100859641|431056|396457|	FH|SDHC|IDH2|PCK2, PEPCK-M|	http://www.genome.jp/kegg-bin/show_pathway?gga00020/gga:431056%09red/gga:420969%09red/gga:100859641%09red/gga:396457%09red
Linoleic acid metabolism	KEGG PATHWAY	gga00591	4	28	0.995962	0.998285	ENSGALG00000004449|ENSGALG00000012281|ENSGALG00000018977|ENSGALG00000005469	gga:414832|gga:418028|gga:771655|gga:414833|	414832|418028|771655|414833|	CYP3A7, CYP3A37|PLA2G6, PNPLA9|PLA2G5|CYP2C45|	http://www.genome.jp/kegg-bin/show_pathway?gga00591/gga:771655%09red/gga:414833%09red/gga:414832%09red/gga:418028%09red
Oxidative phosphorylation	KEGG PATHWAY	gga00190	30	115	0.997889	0.998285	ENSGALG00000008836|ENSGALG00000008613|ENSGALG00000010091|ENSGALG00000027688|ENSGALG00000026530|ENSGALG00000025819|ENSGALG00000013036|ENSGALG00000002237|ENSGALG00000003516|ENSGALG00000028885|ENSGALG00000013621|ENSGALG00000011325|ENSGALG00000015868|ENSGALG00000003194|ENSGALG00000016066|ENSGALG00000007465|ENSGALG00000014981|ENSGALG00000009570|ENSGALG00000008239|ENSGALG00000025999|ENSGALG00000027963|…	gga:427854|gga:772150|gga:424575|gga:769954|gga:100858216|gga:415752|gga:418162|gga:415674|gga:395472|gga:421392|gga:426199|gga:417907|gga:420210|gga:395473|gga:420259|gga:423830|gga:770190|gga:423280|gga:424078|gga:772135|gga:431629|gga:769424|gga:771478|gga:424349|gga:771510|gga:424142|gga:395497|gga:100859641|gga:395821|gga:772260|	427854|772150|424575|769954|100858216|415752|418162|415674|395472|421392|426199|417907|420210|395473|420259|423830|770190|423280|424078|772135|431629|769424|771478|424349|771510|424142|395497|100859641|395821|772260|	ATP6AP1|NDUFA1|ATP6V0B|NDUFB4| |UQCRFS1, UQCRFSL1|ATP6V1E1, ATP6V1E|ATP6V0D1|TCIRG1, A3|COX7A2L|ATP6V1H|NDUFA12|ATP6V0D2|ATP6V0A2, A2|ATP6V1C1|COX15|COX17|ATP6V1D|NDUFB3|NDUFA4|COX7C|PPA1|ATP5D|ATP6V1G3|NDUFS5|ATP5G3|ATP6V1B2, VATB|SDHC|ATP6V1A|COX7A2|	http://www.genome.jp/kegg-bin/show_pathway?gga00190/gga:426199%09red/gga:424575%09red/gga:424142%09red/gga:769954%09red/gga:772260%09red/gga:770190%09red/gga:418162%09red/gga:395497%09red/gga:423280%09red/gga:771478%09red/gga:395473%09red/gga:395472%09red/gga:427854%09red/gga:100858216%09red/gga:423830%09red/gga:395821%09red/gga:424078%09red/gga:420259%09red/gga:772135%09red/gga:772150%09red/gga:…
Metabolic pathways	KEGG PATHWAY	gga01100	400	1049	0.998285	0.998285	ENSGALG00000008836|ENSGALG00000027588|ENSGALG00000008930|ENSGALG00000006245|ENSGALG00000007334|ENSGALG00000003160|ENSGALG00000021404|ENSGALG00000013123|ENSGALG00000026195|ENSGALG00000004449|ENSGALG00000008370|ENSGALG00000000067|ENSGALG00000007728|ENSGALG00000011646|ENSGALG00000002397|ENSGALG00000010219|ENSGALG00000026530|ENSGALG00000009056|ENSGALG00000016076|ENSGALG00000012791|ENSGALG00000013257|…	gga:427854|gga:100858836|gga:421286|gga:427588|gga:416642|gga:420118|gga:427492|gga:418182|gga:431509|gga:414832|gga:424082|gga:425255|gga:770734|gga:423496|gga:417540|gga:424590|gga:100858216|gga:421303|gga:420266|gga:418101|gga:373997|gga:423271|gga:422611|gga:423263|gga:423272|gga:100859759|gga:427801|gga:418193|gga:421954|gga:424465|gga:101748971|gga:395827|gga:395346|gga:771549|gga:423019|gg…	427854|100858836|421286|427588|416642|420118|427492|418182|431509|414832|424082|425255|770734|423496|417540|424590|100858216|421303|420266|418101|373997|423271|422611|423263|423272|100859759|427801|418193|421954|424465|101748971|395827|395346|771549|423019|416949|416796|770665|426929|771510|417135|421092|395138|424072|427985|428135|423834|552895|424041|422339|422997|427317|419177|416783|101748924…	ATP6AP1|ACY1|B3GNT2, B3GNT1|KLF15|ABAT|CERS1, LASS1|GCNT3|PLCZ1|GALT|CYP3A7, CYP3A37|TRAK2|SPR|PRODH|PLD4|PSPH|UROD| |LCLAT1, LYCAT|DPYS|TBXAS1|LDHB|PIGH|CDS1|GALNTL1|ARG2| |MGAT5B|BCAT1|NT5C1B|EXTL2|PIGY|CYP24A1, CP450CC24|BCMO1, BCDO|INPP5K|TALDO1, EPS8L2, transaldolase|UPB1|GALNT9|LTC4S|ENPP1|NDUFS5|INPP5E|B4GALT6|ST3GAL6, ST3GAL-VI|AOX2P, AOX2|B3GALT5|GSS|HPSE2|ALAS1, ALASN|KMO|ALG13, GLT28D1…	http://www.genome.jp/kegg-bin/show_pathway?gga01100/gga:416976%09red/gga:425028%09red/gga:425029%09red/gga:420955%09red/gga:396121%09red/gga:424072%09red/gga:424041%09red/gga:421032%09red/gga:420818%09red/gga:427854%09red/gga:395492%09red/gga:419675%09red/gga:395497%09red/gga:427551%09red/gga:419177%09red/gga:419175%09red/gga:423895%09red/gga:419077%09red/gga:771133%09red/gga:429062%09red/gga:423…
--------------------
#Term	Database	ID	Input number	Background number	P-Value	Corrected P-Value	Input	KO	Entrez_ID	KO_name	Hyperlink

## Sheet: circRNA_KEGG analysis
##Databases: KEGG PATHWAY
##Statistical test method: hypergeometric test / Fisher's exact test
##FDR correction method: Benjamini and Hochberg
#Term	Database	ID	Input number	Background number	P-Value	Corrected P-Value	Input	Hyperlink
Amino sugar and nucleotide sugar metabolism	KEGG PATHWAY	gga00520	2	44	0.0288405	0.424863	ENSGALG00000023760|ENSGALG00000003519	http://www.genome.jp/kegg-bin/show_pathway?gga00520/gga:395072%09red/gga:419931%09red
Tight junction	KEGG PATHWAY	gga04530	3	118	0.0325613	0.424863	ENSGALG00000026748|ENSGALG00000028134|ENSGALG00000028102	http://www.genome.jp/kegg-bin/show_pathway?gga04530/gga:417309%09red/gga:374069%09red/gga:768566%09red
Glycerolipid metabolism	KEGG PATHWAY	gga00561	2	50	0.0361488	0.424863	ENSGALG00000003466|ENSGALG00000014711	http://www.genome.jp/kegg-bin/show_pathway?gga00561/gga:418171%09red/gga:427138%09red
mRNA surveillance pathway	KEGG PATHWAY	gga03015	2	69	0.0632291	0.424863	ENSGALG00000013298|ENSGALG00000010026	http://www.genome.jp/kegg-bin/show_pathway?gga03015/gga:396019%09red/gga:426014%09red
Cytokine-cytokine receptor interaction	KEGG PATHWAY	gga04060	3	165	0.0727881	0.424863	ENSGALG00000011733|ENSGALG00000012518|ENSGALG00000016696	http://www.genome.jp/kegg-bin/show_pathway?gga04060/gga:420696%09red/gga:418668%09red/gga:771315%09red
Endocytosis	KEGG PATHWAY	gga04144	3	192	0.102584	0.424863	ENSGALG00000011733|ENSGALG00000005637|ENSGALG00000014343	http://www.genome.jp/kegg-bin/show_pathway?gga04144/gga:420696%09red/gga:423758%09red/gga:428790%09red
Pentose and glucuronate interconversions	KEGG PATHWAY	gga00040	1	20	0.114678	0.424863	ENSGALG00000003466	http://www.genome.jp/kegg-bin/show_pathway?gga00040/gga:418171%09red
Vascular smooth muscle contraction	KEGG PATHWAY	gga04270	2	100	0.117255	0.424863	ENSGALG00000010026|ENSGALG00000013022	http://www.genome.jp/kegg-bin/show_pathway?gga04270/gga:396019%09red/gga:395891%09red
Glycosphingolipid biosynthesis - lacto and neolacto series	KEGG PATHWAY	gga00601	1	21	0.119804	0.424863	ENSGALG00000015252	http://www.genome.jp/kegg-bin/show_pathway?gga00601/gga:395138%09red
Adrenergic signaling in cardiomyocytes	KEGG PATHWAY	gga04261	2	121	0.158527	0.424863	ENSGALG00000010026|ENSGALG00000013022	http://www.genome.jp/kegg-bin/show_pathway?gga04261/gga:396019%09red/gga:395891%09red
Drug metabolism - cytochrome P450	KEGG PATHWAY	gga00982	1	29	0.159777	0.424863	ENSGALG00000028551	http://www.genome.jp/kegg-bin/show_pathway?gga00982/gga:100859645%09red
Jak-STAT signaling pathway	KEGG PATHWAY	gga04630	2	125	0.166679	0.424863	ENSGALG00000012518|ENSGALG00000016696	http://www.genome.jp/kegg-bin/show_pathway?gga04630/gga:418668%09red/gga:771315%09red
Regulation of autophagy	KEGG PATHWAY	gga04140	1	31	0.169488	0.424863	ENSGALG00000002403	http://www.genome.jp/kegg-bin/show_pathway?gga04140/gga:416800%09red
Fructose and mannose metabolism	KEGG PATHWAY	gga00051	1	32	0.174303	0.424863	ENSGALG00000003466	http://www.genome.jp/kegg-bin/show_pathway?gga00051/gga:418171%09red
Galactose metabolism	KEGG PATHWAY	gga00052	1	32	0.174303	0.424863	ENSGALG00000003466	http://www.genome.jp/kegg-bin/show_pathway?gga00052/gga:418171%09red
Metabolism of xenobiotics by cytochrome P450	KEGG PATHWAY	gga00980	1	32	0.174303	0.424863	ENSGALG00000028551	http://www.genome.jp/kegg-bin/show_pathway?gga00980/gga:100859645%09red
Glutathione metabolism	KEGG PATHWAY	gga00480	1	36	0.193288	0.443424	ENSGALG00000028551	http://www.genome.jp/kegg-bin/show_pathway?gga00480/gga:100859645%09red
Ether lipid metabolism	KEGG PATHWAY	gga00565	1	39	0.207244	0.449029	ENSGALG00000014711	http://www.genome.jp/kegg-bin/show_pathway?gga00565/gga:427138%09red
Sphingolipid metabolism	KEGG PATHWAY	gga00600	1	49	0.252076	0.516814	ENSGALG00000014711	http://www.genome.jp/kegg-bin/show_pathway?gga00600/gga:427138%09red
mTOR signaling pathway	KEGG PATHWAY	gga04150	1	52	0.265033	0.516814	ENSGALG00000002403	http://www.genome.jp/kegg-bin/show_pathway?gga04150/gga:416800%09red
Cardiac muscle contraction	KEGG PATHWAY	gga04260	1	60	0.298518	0.534642	ENSGALG00000013022	http://www.genome.jp/kegg-bin/show_pathway?gga04260/gga:395891%09red
Adherens junction	KEGG PATHWAY	gga04520	1	68	0.330503	0.534642	ENSGALG00000006382	http://www.genome.jp/kegg-bin/show_pathway?gga04520/gga:395330%09red
Apoptosis	KEGG PATHWAY	gga04210	1	69	0.3344	0.534642	ENSGALG00000012518	http://www.genome.jp/kegg-bin/show_pathway?gga04210/gga:771315%09red
MAPK signaling pathway	KEGG PATHWAY	gga04010	2	214	0.35586	0.534642	ENSGALG00000009970|ENSGALG00000013022	http://www.genome.jp/kegg-bin/show_pathway?gga04010/gga:421404%09red/gga:395891%09red
GnRH signaling pathway	KEGG PATHWAY	gga04912	1	77	0.364778	0.534642	ENSGALG00000013022	http://www.genome.jp/kegg-bin/show_pathway?gga04912/gga:395891%09red
ErbB signaling pathway	KEGG PATHWAY	gga04012	1	77	0.364778	0.534642	ENSGALG00000009898	http://www.genome.jp/kegg-bin/show_pathway?gga04012/gga:422456%09red
Gap junction	KEGG PATHWAY	gga04540	1	80	0.375815	0.534642	ENSGALG00000000433	http://www.genome.jp/kegg-bin/show_pathway?gga04540/gga:100857247%09red
Glycerophospholipid metabolism	KEGG PATHWAY	gga00564	1	86	0.397327	0.534642	ENSGALG00000014711	http://www.genome.jp/kegg-bin/show_pathway?gga00564/gga:427138%09red
Oocyte meiosis	KEGG PATHWAY	gga04114	1	88	0.404335	0.534642	ENSGALG00000010026	http://www.genome.jp/kegg-bin/show_pathway?gga04114/gga:396019%09red
Pyrimidine metabolism	KEGG PATHWAY	gga00240	1	90	0.411263	0.534642	ENSGALG00000015224	http://www.genome.jp/kegg-bin/show_pathway?gga00240/gga:771077%09red
Cell cycle	KEGG PATHWAY	gga04110	1	110	0.476332	0.599256	ENSGALG00000001277	http://www.genome.jp/kegg-bin/show_pathway?gga04110/gga:424735%09red
Insulin signaling pathway	KEGG PATHWAY	gga04910	1	118	0.500334	0.609782	ENSGALG00000010026	http://www.genome.jp/kegg-bin/show_pathway?gga04910/gga:396019%09red
Phagosome	KEGG PATHWAY	gga04145	1	127	0.526047	0.621691	ENSGALG00000000433	http://www.genome.jp/kegg-bin/show_pathway?gga04145/gga:100857247%09red
Herpes simplex infection	KEGG PATHWAY	gga05168	1	143	0.568589	0.647508	ENSGALG00000010026	http://www.genome.jp/kegg-bin/show_pathway?gga05168/gga:396019%09red
Purine metabolism	KEGG PATHWAY	gga00230	1	148	0.581097	0.647508	ENSGALG00000015224	http://www.genome.jp/kegg-bin/show_pathway?gga00230/gga:771077%09red
Calcium signaling pathway	KEGG PATHWAY	gga04020	1	162	0.614257	0.665445	ENSGALG00000013022	http://www.genome.jp/kegg-bin/show_pathway?gga04020/gga:395891%09red
Regulation of actin cytoskeleton	KEGG PATHWAY	gga04810	1	177	0.646927	0.678628	ENSGALG00000010026	http://www.genome.jp/kegg-bin/show_pathway?gga04810/gga:396019%09red
Focal adhesion	KEGG PATHWAY	gga04510	1	184	0.661228	0.678628	ENSGALG00000010026	http://www.genome.jp/kegg-bin/show_pathway?gga04510/gga:396019%09red
Metabolic pathways	KEGG PATHWAY	gga01100	4	1049	0.871897	0.871897	ENSGALG00000015252|ENSGALG00000015224|ENSGALG00000003466|ENSGALG00000014711	http://www.genome.jp/kegg-bin/show_pathway?gga01100/gga:418171%09red/gga:771077%09red/gga:427138%09red/gga:395138%09red
