# Supplementary material for: Genome-wide analysis of differentially expressed profiles of mRNAs, lncRNAs and circRNAs during Cryptosporidium baileyi infection
Source: BMC Genomics. 2018 May 10;19:356. doi: 10.1186/s12864-018-4754-2 (PMC5946474; doi:10.1186/s12864-018-4754-2)
Supplement: Supplementary file 9 — Primers used in qRT-PCR analysis. (XLSX 10 kb) [file 12864_2018_4754_MOESM9_ESM.xlsx]

## Sheet: primers
Primers
Gene Name	Forward primer	Reverse primer	product size (bp)	TM（℃）
ENSGALG00000002258	CTTTGGCGCAGTAGTAGG	GTAGTGGCACAGCATACG	132	60
ENSGALG00000021139	AGCAGCATGTGTGGTATATTT	TCGTTCAGCTCCTCCTTT	110	60
ENSGALG00000011551	ATGCTACACCACAACCTTC	GCAGTGGATTGAGCTATTCG	104	60
ENSGALG00000005919	ATCTATGACAACACCAACAGAC	GCTCCCACAGAAATAGATAGC	129	60
ENSGALG00000014585	GGGAGTTCACAGCAAACC	TGGAGATGCCCAAGACGA	111	60
ENSGALG00000002503	TCCTGTGAAGAGACTGGAGGAA	TACCCAAGTAAGCGTATCGG	106	60
ENSGALG00000012377	ATGATTCAGATGCTGTACTACG	TTCTGACACCAGGATGATGAG	105	60
ENSGALG00000009262	GACAATGACAATTCACAATGGC	ACCACCATCTTCTTTGGAAC	106	60
ENSGALG00000006693	TCTGAGCGGATCTTCACTG	GGTTCCTGCAATCCTTCAT	101	60
ENSGALG00000015895	GAGCGGAAAGCGACAAAGA	CAGCCAACAGACGATGAAG	60	60
ALDBGALG0000005777	CAGTAGCTGTGTCTGCATAAG	GATCAGTGGCAAGATTCGT	107	60
ALDBGALG0000001306	GCTTGGGCGTACCTTAAC	CAGTGAGCAGTACACAATG	110	60
ALDBGALG0000005053	GCTGCAAGACACGATGAG	CTGGTGAAATGCAGGAACT	119	60
XLOC_002649	CCTTCGAGATGCAACCTGA	CAAAGCGCAAACAGCTTC	109	60
XLOC_001687	AGCCTGCTCCAATCGCTA	TGTCCTTAGAGCGGCTTG	129	60
ALDBGALG0000005213	CTGGTGCAAAGCCTTGATTA	CTAGTTATAGGCCACAACCAGA	103	60
ALDBGALG0000000651	GCTTCTTTCAGAGTGGGTTAT	GCAGATGTCAGAGACAACTT	114	60
ALDBGALG0000003883	AATCACCTTATGCTGCACT	CTGCCTCATTTATGTGACCTG	127	60
XLOC_044796	TGCAGAATGAGATCACCGT	GACCTTCTAAGTGTGCAACC	129	60
XLOC_032634	AATTGGGTGGCTACGATTC	CCACGGGTCAGGTAATGT	65	60
gga_circ_0001228	ATGGCCTGGGCTCCTCT	GTTTGCTGACACCGAGGC	96	55
gga_circ_0003739	AGAGCGGCAAGACGGAGAT	GCTCCTCCACGCTGGTGAT	174	55
gga_circ_0003740	TGAAGAAGAACCACGAGGA	CGCATCTCAGCCAGGAT	118	55
gga_circ_0003675	GGCACACAAGTTTGGGAT	CCATAGCACCACCATAGTTG	136	55
gga_circ_0003679	AATCCATCCGACACTGCT	TCATAGCCAACCCATTCAC	186	55
gga_circ_0003436	AGACCCTGGACCTCAACTG	ACGCTGGCTTCCTTGGT	193	55
GAPDH	CGATCTGAACTACATGGTTTAC	TCTGCCCATTTGATGTTGC	153	60
